# Supplementary material for: Single‐cell landscape analysis reveals systematic senescence in mammalian Down syndrome
Source: Clin Transl Med. 2023 Jul 17;13(7):e1310. doi: 10.1002/ctm2.1310 (PMC10352595; doi:10.1002/ctm2.1310)
Supplement: Supplementary file 2 — Supporting Information [file CTM2-13-e1310-s006.xlsx]

## Sheet: Guide
Supplementary Table 1. Differentially expressed genes detected in 28 mouse cell clusters.
Supplementary Table 2. Differentially expressed genes detected in each of the mouse cell clusters.
Supplementary Table 3. Differentially expressed genes classified into 15 mouse DEG clusters.
Supplementary Table 4. Differentially expressed genes detected in 19 human cell clusters.
Supplementary Table 5. Differentially expressed genes detected in each of the human cell clusters, tissue information attached.
Supplementary Table 6. Homologous differentially expressed genes detected in human and mouse.
Supplementary Table 7. Differentially expressed genes classified into 15 human DEG clusters
Supplementary Table 8. Differentially expressed genes detected in clusters of different human fetal organs, sheets spread by organs
Supplementary Table 9. Differentially expressed genes detected in each of the cell clusters, sheets spread by organs
Supplementary Table 10. GO terms of the up-and down-regulated DEGs by clusters, sheets spread by organs
Supplementary Table 11. Transcription factors ordered in the human and mouse SCENIC heatmap.
Supplementary Table 12. Intersect genes between DS cell clusters and referred senescence models.
Supplementary Table 13. Primer information of rt qPCR targets
Supplementary Table 14. Basic information about samples been processed.

## Sheet: ST1.Markers of mouse clusters
	p_val	avg_logFC	pct.1	pct.2	p_val_adj	cluster	gene
Ptn	1.21199e-240	0.542488	0.694	0.657	2.42399e-237	1	Ptn
Twist2	5.68463e-264	0.472122	0.618	0.555	1.13693e-260	1	Twist2
Prrx1	4.72997e-38	0.428066	0.413	0.347	9.45994e-35	1	Prrx1
Gpc3	3.18744e-94	0.421432	0.598	0.592	6.37488e-91	1	Gpc3
Col1a2	2.55886e-153	0.418807	0.574	0.535	5.11773e-150	1	Col1a2
Crabp1	1.12662e-218	0.3323	0.783	0.75	2.25325e-215	1	Crabp1
Col3a1	2.18525e-108	0.322006	0.601	0.597	4.3705e-105	1	Col3a1
Crabp2	4.03923e-149	0.318334	0.701	0.68	8.07846e-146	1	Crabp2
Col9a1	2.70326e-09	0.289934	0.535	0.543	5.40653e-06	1	Col9a1
Mfap4	1.54923e-129	0.28407	0.569	0.51	3.09847e-126	1	Mfap4
Peg3	2.69881e-36	0.274166	0.572	0.573	5.39762e-33	1	Peg3
Nbl1	4.09186e-102	0.258518	0.496	0.446	8.18372e-99	1	Nbl1
Id3	1.67413e-91	0.253787	0.72	0.706	3.34826e-88	1	Id3
Myl2	4.33872e-123	0.283458	0.679	0.623	8.67744e-120	2	Myl2
Hbb-bh1	0	4.31462	0.993	0.604	0	3	Hbb-bh1
Hba-a1	0	4.21383	1	0.674	0	3	Hba-a1
Hba-x	0	4.21302	0.993	0.66	0	3	Hba-x
Hbb-y	0	4.19235	0.996	0.832	0	3	Hbb-y
Hba-a2	0	3.68298	0.997	0.421	0	3	Hba-a2
Hbb-bt	0	3.65166	0.988	0.429	0	3	Hbb-bt
Hbb-bs	0	2.45412	0.965	0.438	0	3	Hbb-bs
Car2	0	1.68422	0.854	0.389	0	3	Car2
Mt1	0	1.56578	0.968	0.577	0	3	Mt1
Gypa	0	1.46311	0.689	0.287	0	3	Gypa
Alas2	0	1.44022	0.696	0.276	0	3	Alas2
Blvrb	0	1.32269	0.856	0.476	0	3	Blvrb
Acp5	0	1.31507	0.664	0.257	0	3	Acp5
Mgst3	0	1.29155	0.837	0.445	0	3	Mgst3
Alad	0	1.29126	0.883	0.637	0	3	Alad
Hmbs	0	1.21965	0.857	0.46	0	3	Hmbs
Gpx1	0	1.17957	0.981	0.804	0	3	Gpx1
Hbq1b	0	1.1394	0.943	0.318	0	3	Hbq1b
Slc25a37	0	1.12606	0.681	0.329	0	3	Slc25a37
Hemgn	0	1.07974	0.752	0.256	0	3	Hemgn
Fth1	0	1.077	0.995	0.902	0	3	Fth1
Slc4a1	1.71568e-198	1.07213	0.626	0.312	3.43136e-195	3	Slc4a1
Cited4	2.20073e-296	1.03438	0.681	0.405	4.40145e-293	3	Cited4
Fech	1.87159e-302	0.930941	0.678	0.397	3.74318e-299	3	Fech
Bpgm	5.62422e-152	0.916768	0.629	0.414	1.12484e-148	3	Bpgm
Mt2	0	0.90434	0.79	0.409	0	3	Mt2
Klf1	0	0.902072	0.779	0.427	0	3	Klf1
Smim1	1.13521e-304	0.798035	0.739	0.553	2.27041e-301	3	Smim1
Nudt4	2.75716e-63	0.795906	0.593	0.468	5.51431e-60	3	Nudt4
Fam210b	7.09017e-66	0.773808	0.591	0.454	1.41803e-62	3	Fam210b
Creg1	0	0.753349	0.83	0.531	0	3	Creg1
Hebp1	2.34557e-269	0.732518	0.711	0.478	4.69115e-266	3	Hebp1
Snca	0	0.726588	0.839	0.408	0	3	Snca
Pdzk1ip1	2.24416e-44	0.723052	0.42	0.234	4.48833e-41	3	Pdzk1ip1
Kel	0	0.676414	0.666	0.315	0	3	Kel
Hbb-bh0	4.42274e-251	0.673694	0.623	0.165	8.84547e-248	3	Hbb-bh0
Ucp2	0	0.672499	0.746	0.453	0	3	Ucp2
Pnpo	3.89909e-246	0.666075	0.665	0.419	7.79819e-243	3	Pnpo
Rhd	0	0.650283	0.7	0.221	0	3	Rhd
Hsd3b6	5.86236e-82	0.646988	0.579	0.299	1.17247e-78	3	Hsd3b6
Ncf4	0	0.645823	0.74	0.32	0	3	Ncf4
Cox6b2	0	0.618336	0.895	0.597	0	3	Cox6b2
Rfesd	5.27836e-06	0.614712	0.517	0.38	0.0105567	3	Rfesd
Cd59a	0	0.607741	0.943	0.575	0	3	Cd59a
Abcb10	8.07401e-259	0.552218	0.673	0.393	1.6148e-255	3	Abcb10
Epor	1.33799e-136	0.537326	0.593	0.283	2.67599e-133	3	Epor
Tfrc	4.59141e-96	0.530122	0.64	0.452	9.18282e-93	3	Tfrc
Ermap	0	0.517351	0.821	0.28	0	3	Ermap
Tmem14c	9.57583e-223	0.487923	0.811	0.654	1.91517e-219	3	Tmem14c
Gmpr	0	0.485768	0.788	0.534	0	3	Gmpr
Rec114	0	0.455211	0.849	0.423	0	3	Rec114
Mrap	0	0.448129	0.766	0.433	0	3	Mrap
Glrx5	7.94306e-49	0.428376	0.641	0.517	1.58861e-45	3	Glrx5
Slc39a8	6.90982e-18	0.425363	0.542	0.387	1.38196e-14	3	Slc39a8
Icam4	1.45258e-107	0.409402	0.397	0.406	2.90515e-104	3	Icam4
Ube2l6	1.24181e-73	0.405497	0.426	0.485	2.48361e-70	3	Ube2l6
Slc30a10	0	0.395671	0.657	0.25	0	3	Slc30a10
Gata1	0	0.389452	0.911	0.443	0	3	Gata1
Mir451a	0	0.387617	0.723	0.206	0	3	Mir451a
Prdx3	1.86219e-93	0.381442	0.69	0.522	3.72438e-90	3	Prdx3
Trim10	6.50186e-191	0.377277	0.344	0.142	1.30037e-187	3	Trim10
Epb42	1.65589e-149	0.374498	0.356	0.212	3.31179e-146	3	Epb42
Pklr	0	0.360595	0.725	0.294	0	3	Pklr
Cldn13	0	0.358938	0.756	0.35	0	3	Cldn13
Rhag	0	0.357829	0.685	0.298	0	3	Rhag
Sptb	0	0.34724	0.68	0.252	0	3	Sptb
Kcnn4	0	0.30022	0.747	0.267	0	3	Kcnn4
Serinc3	1.23397e-29	0.287447	0.62	0.531	2.46794e-26	3	Serinc3
Tal1	9.2776e-218	0.276191	0.341	0.355	1.85552e-214	3	Tal1
Chchd10	0	0.275581	0.806	0.57	0	3	Chchd10
Ybx3	0	0.261825	0.893	0.449	0	3	Ybx3
Tuba4a	0	0.26041	0.831	0.516	0	3	Tuba4a
Tspan32	0	0.260171	0.767	0.497	0	3	Tspan32
Lyl1	0	0.252552	0.876	0.402	0	3	Lyl1
Vamp5	0	1.73254	0.883	0.643	0	4	Vamp5
Mt11	0	1.42708	0.914	0.583	0	4	Mt1
Blvrb1	0	1.28372	0.812	0.482	0	4	Blvrb
Snhg3	0	1.21319	0.887	0.604	0	4	Snhg3
Car21	0	1.11533	0.726	0.4	0	4	Car2
Alad1	0	1.10441	0.866	0.64	0	4	Alad
Smim11	0	1.09447	0.737	0.555	0	4	Smim1
Lgals1	0	1.0252	0.958	0.808	0	4	Lgals1
Klf11	0	1.02113	0.633	0.438	0	4	Klf1
Psmb10	0	1.02057	0.782	0.624	0	4	Psmb10
Nop10	0	0.935984	0.933	0.731	0	4	Nop10
Rfesd1	9.63897e-288	0.909801	0.591	0.376	1.92779e-284	4	Rfesd
Cox17	0	0.904075	0.852	0.665	0	4	Cox17
Asns	1.10452e-300	0.890235	0.655	0.528	2.20904e-297	4	Asns
Gpx11	0	0.873377	0.972	0.806	0	4	Gpx1
Hebp11	9.91785e-245	0.864223	0.624	0.485	1.98357e-241	4	Hebp1
Tomm5	0	0.829372	0.813	0.647	0	4	Tomm5
Cited41	0	0.82799	0.622	0.41	0	4	Cited4
Mt21	1.68709e-213	0.826264	0.601	0.423	3.37417e-210	4	Mt2
Tmem14c1	0	0.823122	0.847	0.653	0	4	Tmem14c
Srm	0	0.770855	0.779	0.561	0	4	Srm
Snhg9	8.61687e-250	0.759246	0.699	0.621	1.72337e-246	4	Snhg9
Icam41	8.30162e-223	0.753785	0.559	0.397	1.66032e-219	4	Icam4
Npm1	0	0.74698	0.984	0.884	0	4	Npm1
Mrap1	0	0.738396	0.612	0.444	0	4	Mrap
Hmbs1	8.77555e-296	0.729052	0.659	0.475	1.75511e-292	4	Hmbs
Vamp8	0	0.72492	0.77	0.608	0	4	Vamp8
Slc25a5	0	0.7036	0.958	0.807	0	4	Slc25a5
Hspd1	0	0.673271	0.797	0.604	0	4	Hspd1
Hspe1	0	0.662547	0.963	0.856	0	4	Hspe1
Snhg4	0	0.660766	0.668	0.503	0	4	Snhg4
Lmo2	1.39357e-90	0.65564	0.551	0.533	2.78714e-87	4	Lmo2
Gm17494	0	0.655196	0.638	0.424	0	4	Gm17494
Ptprcap	0	0.632465	0.724	0.587	0	4	Ptprcap
Cpox	0.00013474	0.628561	0.423	0.418	0.26948	4	Cpox
Ncl	1.53587e-304	0.624248	0.727	0.51	3.07175e-301	4	Ncl
Fam195a	0	0.603314	0.7	0.558	0	4	Fam195a
Gm15915	0	0.582117	0.741	0.551	0	4	Gm15915
Cox6b21	3.23592e-116	0.57961	0.637	0.615	6.47183e-113	4	Cox6b2
Glrx51	3.37341e-172	0.577995	0.638	0.518	6.74682e-169	4	Glrx5
Creg11	1.21806e-208	0.576066	0.651	0.543	2.43612e-205	4	Creg1
Gclm	4.27721e-267	0.528118	0.582	0.408	8.55441e-264	4	Gclm
Rpia	2.58855e-130	0.522856	0.566	0.499	5.17711e-127	4	Rpia
Hbb-bs1	9.53838e-34	0.520111	0.515	0.468	1.90768e-30	4	Hbb-bs
Ly6e	6.46219e-112	0.516928	0.604	0.558	1.29244e-108	4	Ly6e
Slc29a1	2.84565e-09	0.507073	0.483	0.534	5.6913e-06	4	Slc29a1
Rgs10	7.52975e-268	0.502983	0.661	0.604	1.50595e-264	4	Rgs10
Prdx31	2.00483e-32	0.500985	0.529	0.532	4.00967e-29	4	Prdx3
Epor1	5.08904e-48	0.4974	0.439	0.294	1.01781e-44	4	Epor
Cd47	1.83744e-68	0.496437	0.553	0.527	3.67487e-65	4	Cd47
Map4k1	0	0.490167	0.643	0.393	0	4	Map4k1
Gfi1b	1.2996e-288	0.489748	0.627	0.567	2.59919e-285	4	Gfi1b
Dut	5.85056e-236	0.481331	0.782	0.639	1.17011e-232	4	Dut
1700006J14Rik	3.19479e-225	0.475595	0.596	0.499	6.38959e-222	4	1700006J14Rik
Cldn131	7.85212e-66	0.475114	0.491	0.369	1.57042e-62	4	Cldn13
Tspo2	0	0.436303	0.647	0.52	0	4	Tspo2
Car1	0	0.436144	0.644	0.506	0	4	Car1
Rgcc	3.26502e-42	0.435407	0.549	0.545	6.53005e-39	4	Rgcc
Chchd101	1.64981e-110	0.413784	0.616	0.583	3.29962e-107	4	Chchd10
Ldha	2.59417e-261	0.399063	0.922	0.822	5.18834e-258	4	Ldha
Ybx31	2.65088e-224	0.393464	0.624	0.468	5.30175e-221	4	Ybx3
Gata11	1.93606e-51	0.391757	0.505	0.47	3.87211e-48	4	Gata1
Kcnn41	1.05646e-45	0.391414	0.44	0.288	2.11291e-42	4	Kcnn4
Fth11	0	0.390658	0.965	0.905	0	4	Fth1
Cks2	2.4737e-180	0.389495	0.792	0.692	4.9474e-177	4	Cks2
Hsp90aa1	1.21966e-145	0.38338	0.643	0.48	2.43931e-142	4	Hsp90aa1
Ermap1	4.35575e-71	0.351775	0.463	0.305	8.7115e-68	4	Ermap
Sec11c	4.45625e-139	0.351461	0.652	0.59	8.9125e-136	4	Sec11c
AI662270	0	0.348774	0.688	0.63	0	4	AI662270
Tfrc1	1.5088e-15	0.345518	0.479	0.463	3.01759e-12	4	Tfrc
Tspo	1.21564e-58	0.32597	0.623	0.645	2.43128e-55	4	Tspo
1700097N02Rik	0	0.324833	0.671	0.523	0	4	1700097N02Rik
3300005D01Rik	1.75373e-185	0.30715	0.508	0.283	3.50746e-182	4	3300005D01Rik
Bex4	2.94787e-182	0.299313	0.761	0.625	5.89574e-179	4	Bex4
Pnpo1	1.55703e-29	0.298291	0.472	0.432	3.11405e-26	4	Pnpo
Gypa1	3.2418e-90	0.292969	0.464	0.303	6.4836e-87	4	Gypa
Hesx1	1.85179e-174	0.290656	0.603	0.576	3.70359e-171	4	Hesx1
Mgst31	8.33552e-61	0.286609	0.548	0.465	1.6671e-57	4	Mgst3
Lyl11	6.64885e-23	0.283641	0.47	0.429	1.32977e-19	4	Lyl1
Mbnl1	1.76256e-08	0.282426	0.519	0.595	3.52511e-05	4	Mbnl1
Serinc31	7.461e-11	0.279935	0.509	0.538	1.4922e-07	4	Serinc3
Rhag1	1.55759e-07	0.271811	0.395	0.318	0.000311519	4	Rhag
Samsn1	0	0.26431	0.631	0.463	0	4	Samsn1
Tnfaip2	1.90782e-47	0.262575	0.412	0.259	3.81565e-44	4	Tnfaip2
Tspan321	3.0926e-05	0.260689	0.471	0.516	0.0618521	4	Tspan32
Rac2	2.21486e-113	0.256909	0.612	0.632	4.42972e-110	4	Rac2
Tspan8	1.76674e-208	0.254006	0.549	0.38	3.53348e-205	4	Tspan8
Fermt3	1.47569e-98	0.25183	0.557	0.532	2.95137e-95	4	Fermt3
Stmn2	0	2.21919	0.898	0.619	0	5	Stmn2
Rtn1	0	1.92796	0.781	0.515	0	5	Rtn1
Tubb3	0	1.8957	0.862	0.598	0	5	Tubb3
Gng3	0	1.84358	0.807	0.593	0	5	Gng3
Stmn3	0	1.80862	0.709	0.559	0	5	Stmn3
Lhx1os	0	1.71457	0.818	0.612	0	5	Lhx1os
Tuba1a	0	1.68665	0.997	0.851	0	5	Tuba1a
Tubb2b	0	1.60836	0.844	0.575	0	5	Tubb2b
Tagln3	0	1.58195	0.765	0.572	0	5	Tagln3
Igfbpl1	0	1.56525	0.675	0.546	0	5	Igfbpl1
Gap43	2.03246e-254	1.4386	0.698	0.596	4.06492e-251	5	Gap43
Nefl	0	1.34005	0.726	0.593	0	5	Nefl
Mllt11	1.13714e-248	1.29198	0.676	0.579	2.27427e-245	5	Mllt11
Hist3h2ba	4.36249e-236	1.24143	0.685	0.601	8.72497e-233	5	Hist3h2ba
Tubb2a	0	1.23586	0.727	0.597	0	5	Tubb2a
Nhlh2	0	1.20063	0.671	0.563	0	5	Nhlh2
Stmn4	0	1.19406	0.723	0.401	0	5	Stmn4
Crabp11	2.70291e-235	1.1927	0.857	0.752	5.40581e-232	5	Crabp1
Crmp1	1.27981e-107	1.1758	0.57	0.472	2.55962e-104	5	Crmp1
Ina	2.68863e-154	1.17258	0.58	0.432	5.37727e-151	5	Ina
Uchl1	0	1.1626	0.755	0.519	0	5	Uchl1
Ndn	1.7433e-230	1.12205	0.715	0.607	3.4866e-227	5	Ndn
Meg3	0	1.08145	0.81	0.679	0	5	Meg3
Robo3	1.98138e-188	1.07992	0.623	0.527	3.96276e-185	5	Robo3
Sncg	0	1.06944	0.773	0.602	0	5	Sncg
Lamp5	0	1.04056	0.728	0.392	0	5	Lamp5
Nefm	0	1.0382	0.692	0.498	0	5	Nefm
Nsg2	9.40198e-274	1.02906	0.645	0.524	1.8804e-270	5	Nsg2
Elavl3	2.76024e-88	1.01932	0.568	0.517	5.52048e-85	5	Elavl3
Pcsk1n	7.30661e-281	0.99404	0.663	0.556	1.46132e-277	5	Pcsk1n
Basp1	5.6209e-162	0.965672	0.623	0.477	1.12418e-158	5	Basp1
Stmn1	0	0.939657	0.965	0.845	0	5	Stmn1
Rufy3	2.7142e-289	0.936073	0.655	0.525	5.4284e-286	5	Rufy3
Map2	3.5972e-117	0.93598	0.569	0.466	7.19439e-114	5	Map2
Sst	0	0.91193	0.749	0.696	0	5	Sst
Mir124-2hg	2.7819e-303	0.900516	0.628	0.419	5.56381e-300	5	Mir124-2hg
Cartpt	0	0.890462	0.719	0.59	0	5	Cartpt
Nnat	0	0.890302	0.906	0.779	0	5	Nnat
D930028M14Rik	0	0.877091	0.751	0.637	0	5	D930028M14Rik
Olfm1	0	0.868267	0.729	0.603	0	5	Olfm1
Miat	4.47876e-247	0.854607	0.655	0.575	8.95752e-244	5	Miat
Uncx	0	0.852106	0.665	0.477	0	5	Uncx
Elavl4	1.72968e-174	0.836841	0.584	0.406	3.45937e-171	5	Elavl4
Mapt	0	0.803462	0.657	0.221	0	5	Mapt
Crabp21	8.62834e-209	0.791538	0.805	0.678	1.72567e-205	5	Crabp2
Meis3	9.67454e-214	0.786859	0.642	0.545	1.93491e-210	5	Meis3
Ckb	1.29165e-171	0.784971	0.707	0.615	2.58329e-168	5	Ckb
Gm27199	0	0.770904	0.689	0.44	0	5	Gm27199
Dpysl4	5.45443e-40	0.769333	0.548	0.525	1.09089e-36	5	Dpysl4
Bex2	7.43847e-231	0.762817	0.772	0.614	1.48769e-227	5	Bex2
Lhx5	0	0.750316	0.652	0.447	0	5	Lhx5
Fez1	1.18395e-16	0.727535	0.511	0.501	2.36789e-13	5	Fez1
Tppp3	1.17633e-226	0.709286	0.654	0.544	2.35266e-223	5	Tppp3
Trp53i11	5.99069e-16	0.705727	0.492	0.435	1.19814e-12	5	Trp53i11
Gm2694	8.64073e-29	0.653103	0.557	0.561	1.72815e-25	5	Gm2694
Dcx	4.79389e-80	0.652696	0.545	0.483	9.58778e-77	5	Dcx
Gpm6a	0	0.64291	0.675	0.383	0	5	Gpm6a
Pantr1	1.97722e-09	0.631267	0.541	0.577	3.95443e-06	5	Pantr1
Nkain4	1.32893e-62	0.605204	0.601	0.59	2.65786e-59	5	Nkain4
Celf4	1.61019e-35	0.575303	0.496	0.398	3.22039e-32	5	Celf4
Gm14204	0	0.569723	0.663	0.225	0	5	Gm14204
Pou2f2	7.28113e-70	0.569049	0.535	0.485	1.45623e-66	5	Pou2f2
Meis2	2.11724e-201	0.562471	0.64	0.492	4.23449e-198	5	Meis2
Gria2	9.68084e-72	0.539002	0.558	0.523	1.93617e-68	5	Gria2
Smim18	9.00959e-79	0.536497	0.569	0.545	1.80192e-75	5	Smim18
Hoxb8	0	0.533837	0.73	0.609	0	5	Hoxb8
Ebf1	2.88736e-83	0.53153	0.553	0.443	5.77471e-80	5	Ebf1
Tsc22d1	9.64985e-66	0.518935	0.687	0.618	1.92997e-62	5	Tsc22d1
Dpysl3	2.66539e-09	0.508933	0.403	0.398	5.33078e-06	5	Dpysl3
Nr2f1	1.74236e-285	0.505658	0.703	0.537	3.48472e-282	5	Nr2f1
Cntn2	1.5201e-282	0.487092	0.62	0.387	3.0402e-279	5	Cntn2
Hoxb2	9.31359e-29	0.485748	0.478	0.364	1.86272e-25	5	Hoxb2
Hoxa9	1.38056e-103	0.48257	0.619	0.507	2.76111e-100	5	Hoxa9
Cotl1	9.98433e-186	0.481463	0.74	0.624	1.99687e-182	5	Cotl1
Hoxb6	0	0.480573	0.638	0.36	0	5	Hoxb6
Chgb	1.31519e-207	0.467763	0.599	0.446	2.63039e-204	5	Chgb
Pou3f3	1.17179e-113	0.462324	0.573	0.43	2.34357e-110	5	Pou3f3
Rbp1	1.85323e-127	0.444602	0.829	0.694	3.70647e-124	5	Rbp1
Mab21l2	3.88004e-05	0.43876	0.416	0.426	0.0776009	5	Mab21l2
Phyhipl	0	0.436568	0.645	0.45	0	5	Phyhipl
Pid1	4.89951e-200	0.425728	0.563	0.331	9.79903e-197	5	Pid1
Hoxb5	2.66964e-30	0.422051	0.42	0.216	5.33929e-27	5	Hoxb5
Lhx1	5.75291e-71	0.421325	0.523	0.403	1.15058e-67	5	Lhx1
Ftl1	2.38311e-173	0.419459	0.895	0.825	4.76622e-170	5	Ftl1
Resp18	1.88987e-53	0.419117	0.512	0.41	3.77973e-50	5	Resp18
Zfp503	8.06221e-88	0.410042	0.583	0.471	1.61244e-84	5	Zfp503
Cdkn1c	2.54231e-15	0.401168	0.607	0.578	5.08461e-12	5	Cdkn1c
Hoxc9	0	0.401151	0.728	0.531	0	5	Hoxc9
Fabp5	2.25902e-84	0.40039	0.801	0.687	4.51804e-81	5	Fabp5
Snhg11	0	0.397887	0.68	0.544	0	5	Snhg11
Prnp	1.06247e-172	0.394592	0.634	0.5	2.12493e-169	5	Prnp
Hoxa5	2.44647e-59	0.391618	0.615	0.577	4.89295e-56	5	Hoxa5
Nxph4	1.64723e-158	0.389277	0.552	0.358	3.29446e-155	5	Nxph4
Gad2	5.51917e-24	0.380751	0.454	0.266	1.10383e-20	5	Gad2
Asic4	6.60013e-07	0.376829	0.48	0.467	0.00132003	5	Asic4
Msmo1	9.36662e-132	0.374235	0.659	0.514	1.87332e-128	5	Msmo1
Arl4d	1.97432e-261	0.374172	0.595	0.344	3.94864e-258	5	Arl4d
Rprm	2.61792e-64	0.369882	0.601	0.532	5.23584e-61	5	Rprm
Slc25a4	3.69799e-79	0.346824	0.833	0.755	7.39597e-76	5	Slc25a4
Lhx9	5.93943e-100	0.343788	0.634	0.553	1.18789e-96	5	Lhx9
Cntnap2	6.03014e-227	0.342815	0.67	0.557	1.20603e-223	5	Cntnap2
Pnoc	1.77495e-06	0.338246	0.388	0.346	0.00354991	5	Pnoc
Lhx2	2.59861e-302	0.325206	0.714	0.554	5.19721e-299	5	Lhx2
Rmst	0.00234912	0.320351	0.429	0.427	1	5	Rmst
Klhl35	1.49601e-22	0.316205	0.355	0.291	2.99201e-19	5	Klhl35
Nhlh1	5.05328e-102	0.315722	0.574	0.473	1.01066e-98	5	Nhlh1
Ly6h	4.03368e-62	0.311571	0.562	0.477	8.06737e-59	5	Ly6h
Hoxc6	6.6485e-111	0.308067	0.624	0.497	1.3297e-107	5	Hoxc6
Elavl2	0.00130953	0.303425	0.409	0.293	1	5	Elavl2
Pcp4	6.89839e-217	0.294734	0.729	0.598	1.37968e-213	5	Pcp4
Hoxa7	1.74377e-20	0.283872	0.543	0.483	3.48754e-17	5	Hoxa7
Pax2	1.20691e-88	0.281913	0.483	0.24	2.41382e-85	5	Pax2
Ppp1r14a	3.75264e-61	0.278331	0.619	0.607	7.50529e-58	5	Ppp1r14a
Otp	1.67298e-103	0.272632	0.301	0.316	3.34596e-100	5	Otp
Slc32a1	3.74498e-52	0.270364	0.489	0.326	7.48997e-49	5	Slc32a1
Ngfr	1.44354e-53	0.269011	0.579	0.584	2.88707e-50	5	Ngfr
Cnmd	0	0.263613	0.661	0.385	0	5	Cnmd
Fam171b	1.79608e-96	0.252046	0.541	0.394	3.59217e-93	5	Fam171b
Atcay	7.75561e-78	0.25142	0.353	0.447	1.55112e-74	5	Atcay
Chst8	1.09477e-241	0.250422	0.601	0.421	2.18954e-238	5	Chst8
Fabp7	0	1.5273	0.842	0.638	0	6	Fabp7
Hes5	0	1.48594	0.728	0.503	0	6	Hes5
Ckb1	0	1.21723	0.776	0.612	0	6	Ckb
Pantr11	4.98866e-266	1.19996	0.707	0.569	9.97733e-263	6	Pantr1
Pax6	0	0.747412	0.665	0.342	0	6	Pax6
Fgfbp3	0	0.740339	0.709	0.391	0	6	Fgfbp3
Metrn	1.5064e-91	0.591253	0.661	0.591	3.0128e-88	6	Metrn
Fez11	3.77068e-120	0.581341	0.611	0.496	7.54136e-117	6	Fez1
Tubb2b1	8.86464e-135	0.554958	0.712	0.583	1.77293e-131	6	Tubb2b
Vim	4.61547e-63	0.531834	0.601	0.484	9.23093e-60	6	Vim
Pax3	0	0.428748	0.63	0.259	0	6	Pax3
Mir124-2hg1	0	0.396651	0.665	0.419	0	6	Mir124-2hg
Crabp22	1.23888e-97	0.390663	0.776	0.68	2.47777e-94	6	Crabp2
Sfrp2	9.35608e-07	0.388972	0.583	0.557	0.00187122	6	Sfrp2
Pou3f31	5.98189e-35	0.386267	0.531	0.433	1.19638e-31	6	Pou3f3
Ccnd1	2.1717e-98	0.384972	0.6	0.461	4.34341e-95	6	Ccnd1
Msx3	7.12054e-50	0.316018	0.469	0.264	1.42411e-46	6	Msx3
Pmel	2.35116e-14	0.31462	0.642	0.536	4.70232e-11	6	Pmel
Cnpy1	6.12513e-233	0.312065	0.555	0.215	1.22503e-229	6	Cnpy1
Mir9-3hg	2.92255e-54	0.310621	0.494	0.306	5.84509e-51	6	Mir9-3hg
Cryaa	8.56149e-83	0.310012	0.697	0.597	1.7123e-79	6	Cryaa
Ttyh1	1.18281e-133	0.308647	0.604	0.529	2.36563e-130	6	Ttyh1
Crip2	1.36151e-114	0.293068	0.689	0.567	2.72301e-111	6	Crip2
Msmo11	2.88458e-10	0.28669	0.561	0.52	5.76917e-07	6	Msmo1
Id4	8.07673e-19	0.284742	0.511	0.443	1.61535e-15	6	Id4
Cntnap21	2.62234e-28	0.275221	0.476	0.567	5.24469e-25	6	Cntnap2
Ppp1r1a	1.20826e-127	0.256863	0.668	0.57	2.41653e-124	6	Ppp1r1a
Wfdc2	0	1.46081	0.78	0.625	0	7	Wfdc2
Epcam	7.51757e-244	1.42344	0.655	0.523	1.50351e-240	7	Epcam
Krt18	0	1.39041	0.726	0.611	0	7	Krt18
Spint2	7.18725e-220	1.36984	0.672	0.596	1.43745e-216	7	Spint2
Cldn6	5.98625e-157	1.35563	0.597	0.49	1.19725e-153	7	Cldn6
Oc90	3.019e-162	1.31831	0.656	0.589	6.03801e-159	7	Oc90
Krt8	9.57494e-178	1.2845	0.641	0.561	1.91499e-174	7	Krt8
Cldn7	1.17146e-157	1.20815	0.593	0.483	2.34292e-154	7	Cldn7
Bex1	7.74806e-197	0.965514	0.714	0.59	1.54961e-193	7	Bex1
Gcg	1.69416e-05	0.750807	0.553	0.541	0.0338831	7	Gcg
Igfbp2	2.66201e-113	0.737285	0.688	0.614	5.32401e-110	7	Igfbp2
Id2	4.19552e-116	0.733908	0.722	0.615	8.39104e-113	7	Id2
Krt19	0	0.70314	0.697	0.515	0	7	Krt19
Hes1	2.54934e-92	0.682192	0.682	0.608	5.09868e-89	7	Hes1
Bex41	1.26484e-67	0.634834	0.676	0.631	2.52968e-64	7	Bex4
Cldn3	1.65905e-42	0.614391	0.519	0.487	3.3181e-39	7	Cldn3
Fxyd3	4.36546e-90	0.609722	0.594	0.528	8.73092e-87	7	Fxyd3
Cldn4	2.63695e-12	0.57378	0.451	0.396	5.27389e-09	7	Cldn4
Pyy	8.78181e-06	0.573049	0.438	0.476	0.0175636	7	Pyy
Id1	1.33571e-43	0.528661	0.647	0.61	2.67142e-40	7	Id1
S100a11	1.01295e-70	0.525394	0.704	0.641	2.02591e-67	7	S100a11
Peg31	3.24075e-65	0.52514	0.659	0.569	6.48149e-62	7	Peg3
Ezr	3.1367e-08	0.47806	0.521	0.543	6.27339e-05	7	Ezr
Cyr61	3.05282e-55	0.474515	0.649	0.606	6.10564e-52	7	Cyr61
Cystm1	0	0.461505	0.706	0.587	0	7	Cystm1
Emb	1.08591e-61	0.460427	0.654	0.649	2.17181e-58	7	Emb
Cmtm8	2.11875e-186	0.452693	0.687	0.617	4.23751e-183	7	Cmtm8
Bcam	3.30906e-255	0.418908	0.641	0.466	6.61811e-252	7	Bcam
F11r	8.72609e-108	0.417482	0.635	0.583	1.74522e-104	7	F11r
Ifitm3	5.44004e-37	0.403815	0.647	0.629	1.08801e-33	7	Ifitm3
Aldh1a3	8.18799e-09	0.401774	0.365	0.384	1.6376e-05	7	Aldh1a3
Cnmd1	1.1359e-73	0.393483	0.497	0.395	2.2718e-70	7	Cnmd
Pdlim1	7.49014e-28	0.373835	0.586	0.568	1.49803e-24	7	Pdlim1
Hist3h2ba1	1.09852e-38	0.36498	0.633	0.604	2.19704e-35	7	Hist3h2ba
Id31	1.50514e-40	0.364318	0.752	0.707	3.01029e-37	7	Id3
Shh	6.25439e-98	0.360455	0.471	0.258	1.25088e-94	7	Shh
Nepn	3.2564e-236	0.357502	0.627	0.488	6.5128e-233	7	Nepn
Krt7	3.21531e-144	0.356399	0.561	0.412	6.43062e-141	7	Krt7
Clu	1.68281e-75	0.356102	0.579	0.503	3.36563e-72	7	Clu
Spint1	3.1433e-77	0.336419	0.408	0.206	6.28659e-74	7	Spint1
Rbp4	4.25437e-74	0.333458	0.612	0.524	8.50874e-71	7	Rbp4
Sfn	7.61904e-33	0.325294	0.488	0.416	1.52381e-29	7	Sfn
Stard10	3.09694e-46	0.320465	0.588	0.585	6.19388e-43	7	Stard10
Pdgfa	5.15589e-20	0.319221	0.522	0.506	1.03118e-16	7	Pdgfa
Lgals2	1.07504e-134	0.318211	0.49	0.305	2.15007e-131	7	Lgals2
Col18a1	3.47027e-98	0.316115	0.625	0.534	6.94053e-95	7	Col18a1
Col2a1	7.17738e-05	0.29974	0.51	0.508	0.143548	7	Col2a1
Jun	6.23934e-09	0.298706	0.564	0.562	1.24787e-05	7	Jun
F3	2.27145e-46	0.29729	0.539	0.481	4.54289e-43	7	F3
Esrp1	7.83873e-34	0.297221	0.468	0.385	1.56775e-30	7	Esrp1
Lmo4	0.000305585	0.282376	0.564	0.576	0.61117	7	Lmo4
Gm16136	3.69564e-16	0.280198	0.42	0.357	7.39128e-13	7	Gm16136
Dapl1	6.7935e-84	0.26742	0.541	0.44	1.3587e-80	7	Dapl1
Tnfrsf12a	2.16169e-144	0.266308	0.612	0.498	4.32338e-141	7	Tnfrsf12a
Ly6h1	0	0.26426	0.676	0.473	0	7	Ly6h
Capg	1.40827e-14	0.252156	0.517	0.485	2.81654e-11	7	Capg
Itm2a	1.86793e-307	1.31751	0.766	0.646	3.73586e-304	8	Itm2a
Dlk1	0	1.26882	0.78	0.583	0	8	Dlk1
Dcn	1.32396e-230	1.2182	0.666	0.551	2.64793e-227	8	Dcn
Lum	5.76803e-198	1.15568	0.67	0.566	1.15361e-194	8	Lum
Col3a11	3.948e-210	1.12502	0.689	0.595	7.896e-207	8	Col3a1
Col1a21	2.78794e-193	1.10299	0.661	0.539	5.57589e-190	8	Col1a2
Sparc	1.10574e-259	1.09622	0.721	0.571	2.21148e-256	8	Sparc
Acta2	3.68358e-160	1.08396	0.683	0.591	7.36715e-157	8	Acta2
Ptn1	4.15883e-234	1.05452	0.77	0.661	8.31766e-231	8	Ptn
Col1a1	1.6881e-117	1.00131	0.594	0.522	3.37619e-114	8	Col1a1
Peg32	3.98055e-225	0.954669	0.7	0.567	7.9611e-222	8	Peg3
Postn	1.781e-120	0.832091	0.582	0.495	3.56201e-117	8	Postn
Tcf21	6.90285e-71	0.82428	0.596	0.59	1.38057e-67	8	Tcf21
Upk3b	5.02928e-13	0.792453	0.495	0.528	1.00586e-09	8	Upk3b
Meg31	5.53237e-165	0.789442	0.747	0.683	1.10647e-161	8	Meg3
Fn1	2.98638e-102	0.787742	0.613	0.542	5.97276e-99	8	Fn1
Anxa2	3.24033e-178	0.776619	0.679	0.55	6.48066e-175	8	Anxa2
Serpinh1	1.51673e-277	0.767021	0.847	0.735	3.03346e-274	8	Serpinh1
Plagl1	3.66625e-137	0.750523	0.627	0.567	7.3325e-134	8	Plagl1
Tagln	1.61145e-69	0.741406	0.531	0.439	3.2229e-66	8	Tagln
Gpc31	4.02121e-145	0.723371	0.685	0.589	8.04242e-142	8	Gpc3
S100a111	2.0883e-174	0.698683	0.745	0.64	4.1766e-171	8	S100a11
Tpm1	5.81831e-226	0.69334	0.802	0.685	1.16366e-222	8	Tpm1
Pmp22	7.70688e-123	0.68932	0.628	0.614	1.54138e-119	8	Pmp22
Asb4	1.53046e-102	0.676759	0.593	0.527	3.06092e-99	8	Asb4
Aldh1a2	3.39273e-11	0.667449	0.518	0.544	6.78546e-08	8	Aldh1a2
Rarres2	2.44704e-97	0.659311	0.607	0.616	4.89408e-94	8	Rarres2
H19	1.87163e-169	0.618517	0.792	0.687	3.74326e-166	8	H19
Lgals11	2.46913e-165	0.612023	0.876	0.814	4.93826e-162	8	Lgals1
Actg2	4.00188e-58	0.604516	0.552	0.53	8.00375e-55	8	Actg2
Igf2	8.22113e-25	0.584931	0.539	0.552	1.64423e-21	8	Igf2
Gpx3	2.11392e-79	0.577345	0.619	0.573	4.22783e-76	8	Gpx3
Maged2	3.43334e-54	0.565038	0.577	0.536	6.86668e-51	8	Maged2
Sfrp1	1.81537e-09	0.561388	0.434	0.433	3.63074e-06	8	Sfrp1
Fstl1	4.32404e-39	0.561351	0.509	0.472	8.64808e-36	8	Fstl1
Rian	1.05471e-93	0.55989	0.6	0.544	2.10942e-90	8	Rian
Pls3	2.50343e-11	0.559208	0.514	0.558	5.00686e-08	8	Pls3
Bambi	2.39744e-41	0.552122	0.598	0.622	4.79488e-38	8	Bambi
S100a6	2.86123e-126	0.543509	0.648	0.594	5.72246e-123	8	S100a6
Myl9	1.0559e-41	0.542166	0.636	0.632	2.1118e-38	8	Myl9
Emp3	1.41222e-42	0.537772	0.636	0.663	2.82444e-39	8	Emp3
S100a10	8.58066e-49	0.529123	0.693	0.692	1.71613e-45	8	S100a10
Tpm2	3.25928e-63	0.523012	0.586	0.566	6.51855e-60	8	Tpm2
Crip1	3.90157e-42	0.516574	0.694	0.667	7.80315e-39	8	Crip1
Tmem88	4.92292e-35	0.508936	0.565	0.582	9.84584e-32	8	Tmem88
Anxa5	1.40937e-34	0.503294	0.599	0.6	2.81874e-31	8	Anxa5
Adamts1	1.43843e-68	0.502586	0.598	0.617	2.87686e-65	8	Adamts1
Pitx2	0.000925621	0.499301	0.527	0.607	1	8	Pitx2
Cyr611	4.74016e-09	0.495784	0.547	0.61	9.48032e-06	8	Cyr61
AV026068	9.11868e-54	0.485854	0.591	0.593	1.82374e-50	8	AV026068
Cxcl12	1.23261e-21	0.476166	0.542	0.556	2.46523e-18	8	Cxcl12
Tnc	6.1502e-18	0.475379	0.468	0.471	1.23004e-14	8	Tnc
Igfbp5	9.75477e-27	0.463665	0.491	0.468	1.95095e-23	8	Igfbp5
Prnp1	1.82221e-138	0.451609	0.613	0.503	3.64441e-135	8	Prnp
Cthrc1	2.50777e-33	0.440688	0.577	0.565	5.01554e-30	8	Cthrc1
Cnn2	3.84757e-32	0.423965	0.602	0.606	7.69515e-29	8	Cnn2
Prkcdbp	1.10932e-127	0.405708	0.595	0.494	2.21864e-124	8	Prkcdbp
Tsc22d11	6.3964e-47	0.405246	0.653	0.62	1.27928e-43	8	Tsc22d1
Col5a2	4.56352e-10	0.401789	0.454	0.446	9.12704e-07	8	Col5a2
Capn6	1.0869e-38	0.393834	0.548	0.528	2.17379e-35	8	Capn6
Selenom	4.74662e-08	0.393088	0.539	0.588	9.49324e-05	8	Selenom
Wnt2	5.96443e-110	0.390709	0.541	0.441	1.19289e-106	8	Wnt2
Csrp2	3.06972e-22	0.389746	0.601	0.597	6.13945e-19	8	Csrp2
5033428I22Rik	5.01586e-35	0.38278	0.518	0.512	1.00317e-31	8	5033428I22Rik
Id32	1.92446e-72	0.379329	0.77	0.706	3.84891e-69	8	Id3
2021-06-01	6.93523e-21	0.373449	0.548	0.563	1.38705e-17	8	Jun
Rbp11	3.85165e-34	0.362381	0.702	0.701	7.7033e-31	8	Rbp1
Hand2	8.31834e-34	0.351383	0.508	0.466	1.66367e-30	8	Hand2
Efemp1	2.68358e-18	0.35064	0.481	0.48	5.36716e-15	8	Efemp1
Rbpms	2.38596e-15	0.34875	0.488	0.517	4.77193e-12	8	Rbpms
Id21	7.07507e-14	0.338433	0.602	0.62	1.41501e-10	8	Id2
Cdkn1c1	3.18926e-13	0.33711	0.565	0.581	6.37852e-10	8	Cdkn1c
Hes11	2.11017e-28	0.328988	0.624	0.611	4.22035e-25	8	Hes1
Rhox5	3.56952e-17	0.316603	0.582	0.614	7.13903e-14	8	Rhox5
Smim12	4.88372e-45	0.307605	0.613	0.563	9.76743e-42	8	Smim1
Hsd11b2	0.00554559	0.304112	0.485	0.546	1	8	Hsd11b2
Lsp1	3.08027e-09	0.302963	0.499	0.538	6.16055e-06	8	Lsp1
Tnni1	4.01751e-142	0.299714	0.7	0.639	8.03503e-139	8	Tnni1
Mfap41	5.73265e-12	0.295819	0.526	0.523	1.14653e-08	8	Mfap4
Shisa3	4.37708e-38	0.293943	0.46	0.408	8.75415e-35	8	Shisa3
Wt1	6.89914e-56	0.289326	0.493	0.42	1.37983e-52	8	Wt1
Ndn1	1.75227e-15	0.286706	0.593	0.613	3.50453e-12	8	Ndn
Hand1	1.19102e-18	0.283078	0.534	0.552	2.38205e-15	8	Hand1
Phlda2	1.18793e-60	0.281069	0.518	0.478	2.37585e-57	8	Phlda2
Mest	1.68521e-29	0.271986	0.705	0.71	3.37042e-26	8	Mest
Ifitm1	1.42529e-15	0.265994	0.615	0.663	2.85057e-12	8	Ifitm1
Peg10	9.53018e-05	0.263695	0.469	0.507	0.190604	8	Peg10
Tubb6	4.23439e-40	0.259855	0.587	0.568	8.46879e-37	8	Tubb6
Bmp4	5.21206e-06	0.258816	0.466	0.563	0.0104241	8	Bmp4
Mgp	1.10767e-12	0.257165	0.521	0.52	2.21535e-09	8	Mgp
Tgfbi	3.08556e-18	0.255443	0.508	0.504	6.17112e-15	8	Tgfbi
Smoc2	1.0104e-28	0.253795	0.481	0.426	2.0208e-25	8	Smoc2
Fos	0.0092719	0.250503	0.529	0.581	1	8	Fos
Hoxa11os	6.39998e-179	1.46354	0.611	0.432	1.28e-175	9	Hoxa11os
Hoxa10	1.09788e-196	1.11996	0.624	0.469	2.19577e-193	9	Hoxa10
Cpa2	0	1.07946	0.716	0.547	0	9	Cpa2
Lhx91	1.25578e-95	0.848935	0.598	0.556	2.51156e-92	9	Lhx9
Hoxa91	3.60207e-116	0.742795	0.608	0.509	7.20414e-113	9	Hoxa9
Pmaip1	2.91769e-70	0.653739	0.544	0.467	5.83539e-67	9	Pmaip1
a	5.04274e-210	0.618175	0.595	0.364	1.00855e-206	9	a
Hoxd13	3.0401e-65	0.600867	0.561	0.522	6.08019e-62	9	Hoxd13
Asb41	2.83782e-75	0.595452	0.591	0.527	5.67563e-72	9	Asb4
Msx1	0.000138201	0.521938	0.51	0.55	0.276403	9	Msx1
Hand21	9.71584e-163	0.514705	0.62	0.462	1.94317e-159	9	Hand2
AV0260681	0.00130551	0.495391	0.495	0.596	1	9	AV026068
Ube2c	4.94349e-80	0.408035	0.795	0.707	9.88697e-77	9	Ube2c
Cenpa	1.15994e-66	0.389758	0.762	0.678	2.31988e-63	9	Cenpa
Id11	2.2395e-31	0.356128	0.63	0.611	4.479e-28	9	Id1
Hoxd12	4.97634e-16	0.355278	0.361	0.409	9.95269e-13	9	Hoxd12
Hoxd10	7.21417e-56	0.34849	0.477	0.354	1.44283e-52	9	Hoxd10
Capn61	4.21643e-18	0.346897	0.542	0.529	8.43285e-15	9	Capn6
Prrx11	7.73951e-11	0.344869	0.425	0.359	1.5479e-07	9	Prrx1
Crabp23	3.64739e-59	0.316591	0.761	0.682	7.29478e-56	9	Crabp2
Cdk1	2.20298e-39	0.310601	0.713	0.663	4.40596e-36	9	Cdk1
Cdc20	2.75322e-31	0.297303	0.632	0.581	5.50643e-28	9	Cdc20
Dusp9	4.31948e-59	0.283609	0.574	0.519	8.63897e-56	9	Dusp9
Ccnb1	3.0007e-22	0.282446	0.61	0.572	6.00141e-19	9	Ccnb1
Hsd11b21	7.935e-64	0.279844	0.622	0.541	1.587e-60	9	Hsd11b2
Npm11	1.95314e-105	0.275987	0.959	0.887	3.90628e-102	9	Npm1
Bmp41	2.90089e-54	0.274725	0.62	0.557	5.80178e-51	9	Bmp4
Cyp26b1	1.29979e-05	0.27379	0.438	0.404	0.0259958	9	Cyp26b1
Ifitm11	1.14596e-30	0.270944	0.636	0.662	2.29192e-27	9	Ifitm1
Hoxd11	1.24409e-13	0.264245	0.405	0.288	2.48819e-10	9	Hoxd11
Psrc1	5.04227e-20	0.263544	0.513	0.468	1.00845e-16	9	Psrc1
Atp6v1g3	5.09919e-14	0.254741	0.394	0.495	1.01984e-10	9	Atp6v1g3
Egfl7	0	2.09621	0.767	0.61	0	10	Egfl7
Gng11	0	2.00644	0.768	0.635	0	10	Gng11
Ramp2	4.26066e-230	1.8427	0.643	0.539	8.52133e-227	10	Ramp2
Emcn	1.46515e-230	1.72069	0.636	0.557	2.93031e-227	10	Emcn
S100a16	1.02855e-255	1.71244	0.66	0.587	2.0571e-252	10	S100a16
Ecscr	4.2929e-292	1.69313	0.685	0.618	8.58579e-289	10	Ecscr
Cldn5	8.46178e-216	1.57888	0.617	0.54	1.69236e-212	10	Cldn5
Cd34	0	1.54918	0.68	0.55	0	10	Cd34
Plvap	1.76334e-89	1.51056	0.558	0.562	3.52669e-86	10	Plvap
Prkcdbp1	0	1.46901	0.667	0.491	0	10	Prkcdbp
Crip21	9.95159e-295	1.41929	0.711	0.568	1.99032e-291	10	Crip2
Esam	1.46644e-85	1.40619	0.546	0.54	2.93289e-82	10	Esam
Icam2	3.35401e-137	1.28171	0.577	0.537	6.70802e-134	10	Icam2
Tmem881	9.09612e-113	1.22541	0.586	0.581	1.81922e-109	10	Tmem88
Anxa21	1.63171e-263	1.22164	0.705	0.549	3.26343e-260	10	Anxa2
Vim1	1.02013e-286	1.21845	0.693	0.482	2.04026e-283	10	Vim
Sparc1	1.20542e-204	1.2164	0.68	0.574	2.41084e-201	10	Sparc
Col4a1	4.2999e-65	1.16978	0.541	0.534	8.59979e-62	10	Col4a1
Gngt2	3.5922e-135	1.14992	0.607	0.631	7.1844e-132	10	Gngt2
Mest1	3.43658e-210	1.07364	0.773	0.707	6.87315e-207	10	Mest
Kcne3	2.20648e-136	1.04752	0.562	0.532	4.41295e-133	10	Kcne3
Efna1	2.91179e-77	1.02318	0.572	0.602	5.82358e-74	10	Efna1
Sh3bp5	9.49323e-170	1.01278	0.614	0.532	1.89865e-166	10	Sh3bp5
Pecam1	2.89212e-251	1.00577	0.622	0.558	5.78424e-248	10	Pecam1
Ctla2a	1.74776e-130	1.00326	0.605	0.612	3.49551e-127	10	Ctla2a
Clec1b	0	1.00288	0.636	0.366	0	10	Clec1b
Col18a11	2.74418e-49	0.985374	0.529	0.538	5.48835e-46	10	Col18a1
Gimap6	2.10024e-244	0.924616	0.591	0.472	4.20048e-241	10	Gimap6
Tagln2	8.91155e-50	0.922008	0.581	0.603	1.78231e-46	10	Tagln2
Kdr	9.84951e-27	0.921133	0.44	0.411	1.9699e-23	10	Kdr
Sh3bgrl3	3.21644e-215	0.915085	0.785	0.655	6.43287e-212	10	Sh3bgrl3
Ipo11	3.49392e-95	0.908474	0.552	0.534	6.98783e-92	10	Ipo11
Maged21	2.07725e-141	0.906955	0.633	0.534	4.15449e-138	10	Maged2
Vamp51	1.29495e-102	0.897965	0.67	0.656	2.5899e-99	10	Vamp5
Sparcl1	2.32982e-246	0.890589	0.562	0.366	4.65963e-243	10	Sparcl1
Slc2a1	2.27662e-98	0.889886	0.59	0.554	4.55323e-95	10	Slc2a1
Cdh5	1.36399e-34	0.877598	0.42	0.343	2.72799e-31	10	Cdh5
Eng	4.69969e-114	0.865275	0.551	0.528	9.39938e-111	10	Eng
Ostf1	4.30147e-134	0.86313	0.616	0.569	8.60293e-131	10	Ostf1
Anxa3	5.5591e-54	0.863095	0.526	0.521	1.11182e-50	10	Anxa3
8430408G22Rik	0	0.862499	0.598	0.425	0	10	8430408G22Rik
BC028528	1.42532e-213	0.858729	0.582	0.453	2.85064e-210	10	BC028528
Elk3	1.57816e-117	0.854881	0.571	0.524	3.15633e-114	10	Elk3
Arpc1b	3.56012e-96	0.827059	0.65	0.62	7.12025e-93	10	Arpc1b
Rgs2	1.62709e-105	0.822203	0.588	0.544	3.25419e-102	10	Rgs2
Tmsb4x	0	0.818615	1	0.994	0	10	Tmsb4x
Col15a1	3.08773e-280	0.812084	0.533	0.281	6.17546e-277	10	Col15a1
Anxa51	2.34199e-67	0.802667	0.606	0.6	4.68398e-64	10	Anxa5
Bst2	4.59236e-109	0.800699	0.614	0.626	9.18472e-106	10	Bst2
Itm2b	4.31976e-154	0.795592	0.738	0.647	8.63952e-151	10	Itm2b
Fxyd5	6.90782e-75	0.776457	0.586	0.639	1.38156e-71	10	Fxyd5
H191	3.08183e-99	0.769341	0.722	0.69	6.16366e-96	10	H19
Clec14a	2.9824e-253	0.764171	0.594	0.487	5.9648e-250	10	Clec14a
Col4a2	3.04028e-23	0.761003	0.455	0.452	6.08055e-20	10	Col4a2
S100a13	2.27096e-51	0.748449	0.558	0.597	4.54192e-48	10	S100a13
Plxnd1	2.24307e-34	0.737628	0.43	0.377	4.48613e-31	10	Plxnd1
Crip11	1.53214e-93	0.729422	0.679	0.668	3.06428e-90	10	Crip1
Tubb61	5.03621e-76	0.728382	0.585	0.568	1.00724e-72	10	Tubb6
Kank3	6.3615e-97	0.707176	0.513	0.447	1.2723e-93	10	Kank3
Flt1	2.43615e-05	0.700984	0.425	0.488	0.0487229	10	Flt1
Sox18	4.89263e-132	0.698473	0.537	0.454	9.78525e-129	10	Sox18
Gimap4	3.24014e-146	0.696206	0.481	0.294	6.48028e-143	10	Gimap4
B2m	8.30046e-93	0.695782	0.714	0.722	1.66009e-89	10	B2m
Tmem255a	1.09685e-09	0.692455	0.406	0.426	2.1937e-06	10	Tmem255a
Plk2	1.21785e-64	0.688422	0.549	0.56	2.43569e-61	10	Plk2
Tie1	3.54076e-67	0.685981	0.412	0.259	7.08151e-64	10	Tie1
Tspan18	1.69932e-38	0.685668	0.542	0.578	3.39865e-35	10	Tspan18
Myct1	1.05968e-14	0.682261	0.468	0.537	2.11936e-11	10	Myct1
Arhgap18	3.64224e-274	0.681592	0.636	0.563	7.28447e-271	10	Arhgap18
Cav1	3.43846e-136	0.675212	0.539	0.468	6.87692e-133	10	Cav1
Igfbp7	5.77828e-122	0.666486	0.569	0.518	1.15566e-118	10	Igfbp7
Mfng	1.8596e-248	0.666078	0.641	0.566	3.7192e-245	10	Mfng
Sox17	1.9551e-58	0.655112	0.501	0.499	3.91019e-55	10	Sox17
Aplnr	4.04626e-112	0.652596	0.537	0.505	8.09252e-109	10	Aplnr
F11r1	1.23252e-50	0.649085	0.541	0.587	2.46503e-47	10	F11r
Exoc3l4	1.77454e-241	0.644343	0.57	0.405	3.54908e-238	10	Exoc3l4
Cmtm81	1.92111e-19	0.642336	0.539	0.623	3.84223e-16	10	Cmtm8
Gja4	7.12209e-57	0.639725	0.492	0.487	1.42442e-53	10	Gja4
Tmem204	3.35142e-69	0.63883	0.443	0.33	6.70284e-66	10	Tmem204
Sat1	1.78111e-25	0.63732	0.536	0.583	3.56221e-22	10	Sat1
Hhex	0	0.626577	0.577	0.352	0	10	Hhex
Klk8	3.1151e-108	0.599083	0.559	0.51	6.23021e-105	10	Klk8
1810011O10Rik	1.52153e-183	0.598998	0.592	0.518	3.04306e-180	10	1810011O10Rik
Nid2	6.54244e-149	0.594321	0.592	0.548	1.30849e-145	10	Nid2
Id33	2.78931e-101	0.587132	0.758	0.707	5.57862e-98	10	Id3
Cotl11	3.20109e-20	0.576141	0.587	0.632	6.40218e-17	10	Cotl1
Klf2	2.60787e-250	0.571936	0.627	0.548	5.21573e-247	10	Klf2
Serpinh11	1.14167e-93	0.569231	0.77	0.738	2.28334e-90	10	Serpinh1
Emp1	8.83389e-46	0.564269	0.474	0.437	1.76678e-42	10	Emp1
Slc29a11	1.27497e-15	0.56067	0.49	0.533	2.54993e-12	10	Slc29a1
H2-D1	2.0021e-114	0.560548	0.578	0.53	4.0042e-111	10	H2-D1
Bambi1	3.5591e-26	0.541191	0.57	0.623	7.11819e-23	10	Bambi
Nid1	2.43967e-06	0.537988	0.434	0.477	0.00487934	10	Nid1
Dusp2	2.78112e-68	0.534678	0.47	0.393	5.56223e-65	10	Dusp2
Adgrf5	3.37982e-44	0.531944	0.519	0.569	6.75964e-41	10	Adgrf5
Mcam	1.57699e-156	0.530211	0.475	0.279	3.15398e-153	10	Mcam
Selenop	7.69748e-07	0.523729	0.495	0.579	0.0015395	10	Selenop
S100a101	5.90417e-18	0.514788	0.655	0.694	1.18083e-14	10	S100a10
Lmo21	0.00894017	0.508264	0.453	0.537	1	10	Lmo2
Ptpn18	1.2719e-22	0.496385	0.527	0.614	2.54379e-19	10	Ptpn18
Vwa1	2.65674e-295	0.494596	0.62	0.478	5.31348e-292	10	Vwa1
Sgk1	3.62796e-42	0.493506	0.508	0.547	7.25591e-39	10	Sgk1
Acvrl1	3.45436e-185	0.491601	0.585	0.533	6.90872e-182	10	Acvrl1
Madcam1	2.20589e-169	0.488969	0.557	0.482	4.41177e-166	10	Madcam1
Mmrn2	4.9483e-10	0.488719	0.4	0.435	9.89659e-07	10	Mmrn2
Plac1	2.42222e-07	0.477189	0.457	0.541	0.000484445	10	Plac1
Gmfg	1.55666e-52	0.475968	0.565	0.633	3.11332e-49	10	Gmfg
Lcp1	9.79874e-05	0.473229	0.41	0.55	0.195975	10	Lcp1
Ets1	1.02599e-108	0.472331	0.467	0.346	2.05197e-105	10	Ets1
Plagl11	5.74558e-15	0.459307	0.514	0.571	1.14912e-11	10	Plagl1
Cnn21	5.38169e-15	0.458245	0.436	0.612	1.07634e-11	10	Cnn2
Mmrn1	4.46073e-36	0.455651	0.401	0.301	8.92146e-33	10	Mmrn1
Rasgrp2	2.68005e-27	0.450695	0.541	0.602	5.36009e-24	10	Rasgrp2
Junb	3.72567e-42	0.439116	0.344	0.532	7.45134e-39	10	Junb
Cd93	4.66295e-97	0.425835	0.42	0.211	9.32589e-94	10	Cd93
Ripply3	5.01483e-12	0.417585	0.372	0.322	1.00297e-08	10	Ripply3
Ecm1	3.17453e-192	0.402871	0.572	0.471	6.34907e-189	10	Ecm1
Tm4sf1	2.70333e-90	0.395791	0.494	0.423	5.40665e-87	10	Tm4sf1
Fabp4	4.76085e-26	0.394242	0.407	0.381	9.52169e-23	10	Fabp4
Nfkbia	1.78528e-17	0.390829	0.562	0.603	3.57056e-14	10	Nfkbia
Thsd1	1.02122e-121	0.389607	0.501	0.398	2.04245e-118	10	Thsd1
Rasgrp3	2.46834e-26	0.388621	0.454	0.467	4.93667e-23	10	Rasgrp3
Prl3b1	6.75992e-45	0.37464	0.436	0.384	1.35198e-41	10	Prl3b1
Rhob	0.000121626	0.365572	0.371	0.49	0.243252	10	Rhob
Gpr183	1.52863e-78	0.363699	0.505	0.473	3.05727e-75	10	Gpr183
Cd9	6.36123e-09	0.36331	0.386	0.532	1.27225e-05	10	Cd9
Upp1	4.73334e-07	0.357762	0.349	0.445	0.000946668	10	Upp1
RP23-381H23.2	1.09306e-60	0.35333	0.515	0.535	2.18613e-57	10	RP23-381H23.2
Icam1	8.38712e-90	0.350249	0.507	0.454	1.67742e-86	10	Icam1
Hapln1	2.11237e-12	0.349379	0.514	0.624	4.22474e-09	10	Hapln1
Vamp81	3.35989e-18	0.346582	0.607	0.618	6.71978e-15	10	Vamp8
Timp3	0.00628597	0.338286	0.429	0.552	1	10	Timp3
Bcl6b	2.45393e-09	0.328802	0.383	0.348	4.90786e-06	10	Bcl6b
Rap1b	5.78305e-27	0.328394	0.508	0.499	1.15661e-23	10	Rap1b
Gpr182	0	0.322039	0.492	0.18	0	10	Gpr182
Ctla2b	2.56016e-21	0.320474	0.496	0.599	5.12031e-18	10	Ctla2b
Ifitm31	3.87012e-10	0.319799	0.49	0.635	7.74024e-07	10	Ifitm3
Peg101	1.49541e-12	0.313738	0.456	0.507	2.99083e-09	10	Peg10
Csrp21	1.45369e-54	0.313728	0.655	0.595	2.90738e-51	10	Csrp2
Car8	4.70203e-49	0.308817	0.522	0.551	9.40406e-46	10	Car8
Gpihbp1	4.33033e-30	0.302212	0.419	0.384	8.66066e-27	10	Gpihbp1
Aqp1	1.54264e-101	0.300464	0.279	0.53	3.08528e-98	10	Aqp1
Stab1	2.13121e-84	0.29953	0.29	0.499	4.26243e-81	10	Stab1
Dusp1	0.00312788	0.295174	0.44	0.544	1	10	Dusp1
Prnp2	8.15487e-60	0.28629	0.531	0.506	1.63097e-56	10	Prnp
Sdpr	2.00159e-111	0.286071	0.541	0.462	4.00318e-108	10	Sdpr
Slc39a81	1.42721e-138	0.276541	0.527	0.392	2.85443e-135	10	Slc39a8
Arl6ip1	1.18296e-35	0.276284	0.661	0.637	2.36593e-32	10	Arl6ip1
Rsu1	9.49331e-08	0.275862	0.427	0.568	0.000189866	10	Rsu1
Tubb2a1	1.02518e-13	0.274792	0.564	0.605	2.05036e-10	10	Tubb2a
Tinagl1	8.41893e-202	0.267262	0.447	0.206	1.68379e-198	10	Tinagl1
Gatm	1.30066e-291	0.267066	0.628	0.487	2.60131e-288	10	Gatm
Il2rg	6.1949e-47	0.266714	0.349	0.576	1.23898e-43	10	Il2rg
Slc25a51	4.33453e-50	0.263601	0.827	0.815	8.66907e-47	10	Slc25a5
Rasd1	1.3478e-103	0.257936	0.455	0.32	2.6956e-100	10	Rasd1
Asb42	1.43298e-31	0.256755	0.364	0.536	2.86597e-28	10	Asb4
Hebp12	1.09829e-07	0.254554	0.471	0.493	0.000219658	10	Hebp1
Socs3	3.50367e-82	0.251099	0.546	0.511	7.00733e-79	10	Socs3
Spns2	9.00788e-183	0.250408	0.581	0.51	1.80158e-179	10	Spns2
Palmd	4.4597e-172	0.250306	0.557	0.463	8.91939e-169	10	Palmd
Fabp71	0	2.1834	0.86	0.64	0	11	Fabp7
Plp1	0	1.70587	0.773	0.547	0	11	Plp1
Rgcc1	0	1.61118	0.758	0.538	0	11	Rgcc
Phactr1	1.75675e-301	0.92397	0.669	0.471	3.51351e-298	11	Phactr1
Lmo41	1.01938e-43	0.806236	0.605	0.575	2.03876e-40	11	Lmo4
Dbi	0	0.783935	0.94	0.831	0	11	Dbi
Sox10	3.81353e-39	0.670735	0.478	0.355	7.62705e-36	11	Sox10
Pls31	2.87903e-145	0.665048	0.669	0.553	5.75806e-142	11	Pls3
Ldhb	1.78364e-168	0.655762	0.816	0.696	3.56727e-165	11	Ldhb
Serpine2	3.84913e-70	0.651314	0.623	0.574	7.69826e-67	11	Serpine2
Ttyh11	3.35366e-186	0.63975	0.632	0.529	6.70733e-183	11	Ttyh1
Egfl8	6.40352e-141	0.633582	0.629	0.564	1.2807e-137	11	Egfl8
Car11	1.24516e-265	0.599759	0.664	0.488	2.49033e-262	11	Car11
Id34	1.23875e-136	0.58601	0.832	0.705	2.4775e-133	11	Id3
Ednrb	7.33717e-171	0.564493	0.599	0.437	1.46743e-167	11	Ednrb
Postn1	6.03396e-39	0.528124	0.538	0.497	1.20679e-35	11	Postn
Nkain41	2.92148e-69	0.493447	0.624	0.589	5.84295e-66	11	Nkain4
Crabp24	9.23971e-80	0.450904	0.758	0.682	1.84794e-76	11	Crabp2
Timp31	7.83896e-73	0.411196	0.596	0.546	1.56779e-69	11	Timp3
Acot1	2.98488e-58	0.398199	0.581	0.494	5.96976e-55	11	Acot1
Nnat1	1.18472e-114	0.396586	0.875	0.782	2.36944e-111	11	Nnat
Fabp51	1.10113e-91	0.394327	0.805	0.689	2.20226e-88	11	Fabp5
Gm29865	4.17141e-245	0.388928	0.644	0.49	8.34281e-242	11	Gm29865
Vim2	4.52722e-78	0.385648	0.617	0.485	9.05444e-75	11	Vim
Rbp12	1.95299e-63	0.376523	0.763	0.699	3.90598e-60	11	Rbp1
Tspan181	1.42629e-52	0.371281	0.614	0.576	2.85258e-49	11	Tspan18
Dct	1.18445e-65	0.349464	0.495	0.394	2.3689e-62	11	Dct
Hspe11	5.53699e-88	0.336124	0.926	0.86	1.1074e-84	11	Hspe1
Fxyd31	6.65278e-161	0.335034	0.657	0.526	1.33056e-157	11	Fxyd3
Npy	1.3191e-22	0.326228	0.498	0.457	2.63821e-19	11	Npy
Cthrc11	7.21144e-101	0.32611	0.665	0.562	1.44229e-97	11	Cthrc1
Mpz	0	0.324688	0.695	0.543	0	11	Mpz
Fam210b1	3.67355e-10	0.310296	0.483	0.462	7.3471e-07	11	Fam210b
Anxa52	7.10513e-103	0.309862	0.715	0.596	1.42103e-99	11	Anxa5
Fxyd1	7.73372e-14	0.308646	0.531	0.529	1.54674e-10	11	Fxyd1
Wdr66	1.38724e-300	0.305727	0.597	0.302	2.77448e-297	11	Wdr66
Pax31	1.00017e-254	0.30081	0.578	0.266	2.00034e-251	11	Pax3
Prdm12	8.97475e-218	0.286478	0.611	0.415	1.79495e-214	11	Prdm12
Pla2g7	0	0.281688	0.653	0.341	0	11	Pla2g7
Gpr37	0	0.278218	0.695	0.542	0	11	Gpr37
Cotl12	1.52347e-25	0.267842	0.649	0.629	3.04694e-22	11	Cotl1
Mstn	5.89827e-260	0.257616	0.668	0.567	1.17965e-256	11	Mstn
Nell2	2.68875e-21	0.256082	0.433	0.329	5.3775e-18	11	Nell2
Itm2a1	0	1.58389	0.793	0.647	0	12	Itm2a
Tnnt1	8.92951e-121	1.46071	0.622	0.561	1.7859e-117	12	Tnnt1
C1qtnf3	5.66999e-264	1.38336	0.689	0.558	1.134e-260	12	C1qtnf3
Mrln	4.05639e-74	1.0605	0.542	0.479	8.11277e-71	12	Mrln
Myog	0.00469978	1.02173	0.446	0.486	1	12	Myog
Npepl1	3.35727e-169	0.939576	0.653	0.578	6.71455e-166	12	Npepl1
Tpm21	5.14971e-97	0.933476	0.615	0.565	1.02994e-93	12	Tpm2
Kcne1l	3.86029e-15	0.788035	0.509	0.552	7.72058e-12	12	Kcne1l
Rbp13	2.26583e-92	0.768006	0.747	0.7	4.53165e-89	12	Rbp1
Fitm1	5.81704e-66	0.752177	0.581	0.606	1.16341e-62	12	Fitm1
Pitx21	0.000160479	0.726994	0.516	0.606	0.320959	12	Pitx2
Cdkn1c2	1.36655e-64	0.691223	0.639	0.578	2.7331e-61	12	Cdkn1c
Myod1	1.08059e-95	0.666863	0.518	0.383	2.16118e-92	12	Myod1
H192	1.29476e-116	0.625915	0.777	0.689	2.58952e-113	12	H19
Igfbp3	3.74561e-13	0.581271	0.515	0.575	7.49123e-10	12	Igfbp3
Nnat2	2.8965e-106	0.532303	0.837	0.784	5.79301e-103	12	Nnat
Pdgfa1	5.75711e-93	0.522912	0.583	0.504	1.15142e-89	12	Pdgfa
Peg33	1.33614e-29	0.518792	0.587	0.572	2.67227e-26	12	Peg3
Tpm11	3.86234e-77	0.492694	0.752	0.688	7.72468e-74	12	Tpm1
Tppp31	5.05425e-10	0.482234	0.508	0.551	1.01085e-06	12	Tppp3
Mest2	5.11796e-53	0.474105	0.738	0.709	1.02359e-49	12	Mest
Cflar	2.35928e-32	0.451258	0.571	0.544	4.71855e-29	12	Cflar
Igfbp21	1.3374e-69	0.398949	0.696	0.615	2.67479e-66	12	Igfbp2
Acta21	0.000807293	0.390846	0.46	0.598	1	12	Acta2
Meox1	1.14675e-153	0.350664	0.59	0.45	2.2935e-150	12	Meox1
Plagl12	5.27792e-62	0.333667	0.599	0.569	1.05558e-58	12	Plagl1
Des	1.08267e-08	0.330343	0.491	0.547	2.16535e-05	12	Des
Igfbp51	8.32101e-22	0.303824	0.498	0.468	1.6642e-18	12	Igfbp5
Cdkn1a	1.98653e-81	0.297205	0.555	0.435	3.97307e-78	12	Cdkn1a
Lrrn1	5.39898e-20	0.282931	0.498	0.497	1.0798e-16	12	Lrrn1
Parm1	1.90017e-12	0.280631	0.461	0.478	3.80035e-09	12	Parm1
Bex11	6.44629e-45	0.280273	0.658	0.593	1.28926e-41	12	Bex1
Gm7325	0.00024382	0.279414	0.396	0.411	0.48764	12	Gm7325
Pax32	1.34402e-44	0.272688	0.422	0.272	2.68805e-41	12	Pax3
Igf21	2.07246e-09	0.256564	0.422	0.555	4.14491e-06	12	Igf2
Col3a12	0	1.48924	0.798	0.593	0	13	Col3a1
Lum1	1.30517e-262	1.40157	0.736	0.566	2.61034e-259	13	Lum
Col1a22	0	1.32655	0.776	0.538	0	13	Col1a2
Cthrc12	1.70726e-202	1.2422	0.715	0.562	3.41452e-199	13	Cthrc1
Apod	5.62121e-137	1.20748	0.664	0.598	1.12424e-133	13	Apod
Vtn	3.81507e-142	0.98594	0.659	0.503	7.63013e-139	13	Vtn
Colec12	4.30216e-195	0.924626	0.647	0.446	8.60432e-192	13	Colec12
Sparc2	2.44545e-204	0.91503	0.76	0.572	4.8909e-201	13	Sparc
Cxcl121	1.05774e-43	0.884613	0.587	0.554	2.11548e-40	13	Cxcl12
Col1a11	6.7695e-39	0.841856	0.546	0.525	1.3539e-35	13	Col1a1
Msx11	1.11214e-55	0.832763	0.618	0.547	2.22428e-52	13	Msx1
Alcam	1.75861e-91	0.799981	0.607	0.536	3.51721e-88	13	Alcam
Col4a11	6.36629e-166	0.797527	0.681	0.531	1.27326e-162	13	Col4a1
Cnn22	1.43427e-69	0.764911	0.651	0.605	2.86855e-66	13	Cnn2
Serpinh12	1.23238e-195	0.738389	0.861	0.736	2.46476e-192	13	Serpinh1
S100a61	3.78069e-133	0.73071	0.679	0.594	7.56138e-130	13	S100a6
Sparcl11	7.54661e-63	0.705184	0.528	0.368	1.50932e-59	13	Sparcl1
S100a112	2.76852e-154	0.694979	0.771	0.64	5.53705e-151	13	S100a11
Anxa22	4.58209e-105	0.67743	0.676	0.552	9.16417e-102	13	Anxa2
Pltp	2.55584e-120	0.649741	0.633	0.5	5.11168e-117	13	Pltp
Msx2	2.96111e-23	0.638447	0.483	0.401	5.92221e-20	13	Msx2
Myl91	9.6203e-88	0.621799	0.683	0.631	1.92406e-84	13	Myl9
Fstl11	5.99666e-34	0.608883	0.544	0.471	1.19933e-30	13	Fstl1
Fbn2	7.22388e-141	0.602733	0.624	0.464	1.44478e-137	13	Fbn2
Lgals12	6.51718e-185	0.58759	0.907	0.814	1.30344e-181	13	Lgals1
Col4a21	1.11286e-105	0.586267	0.592	0.448	2.22572e-102	13	Col4a2
Igfbp22	6.04827e-80	0.581714	0.703	0.615	1.20965e-76	13	Igfbp2
Dkk2	6.9938e-06	0.566316	0.484	0.502	0.0139876	13	Dkk2
Selenom1	8.89855e-34	0.564669	0.605	0.585	1.77971e-30	13	Selenom
Col5a21	4.20418e-10	0.543494	0.48	0.445	8.40835e-07	13	Col5a2
Penk	4.8096e-91	0.54101	0.52	0.322	9.6192e-88	13	Penk
S100a102	6.18057e-61	0.535477	0.735	0.691	1.23611e-57	13	S100a10
Nkd1	9.82784e-76	0.534152	0.602	0.509	1.96557e-72	13	Nkd1
Serpinf1	9.31498e-105	0.528226	0.648	0.529	1.863e-101	13	Serpinf1
Maged22	4.30763e-43	0.521188	0.614	0.536	8.61526e-40	13	Maged2
Mest3	9.27485e-79	0.521147	0.783	0.708	1.85497e-75	13	Mest
Zic1	2.01117e-33	0.494653	0.513	0.47	4.02234e-30	13	Zic1
Nid11	4.73754e-16	0.488208	0.504	0.474	9.47509e-13	13	Nid1
Vcam1	2.56807e-48	0.480684	0.64	0.611	5.13615e-45	13	Vcam1
Ppp1r1a1	2.4204e-82	0.478549	0.673	0.572	4.8408e-79	13	Ppp1r1a
Gpc32	3.36737e-45	0.455712	0.655	0.591	6.73474e-42	13	Gpc3
Col2a11	6.897e-112	0.448771	0.632	0.505	1.3794e-108	13	Col2a1
Vim3	4.13541e-72	0.440616	0.64	0.485	8.27082e-69	13	Vim
Tagln1	1.71942e-218	0.43845	0.65	0.437	3.43884e-215	13	Tagln
Col8a2	1.38975e-20	0.437771	0.472	0.405	2.77949e-17	13	Col8a2
Col9a11	3.18417e-59	0.417795	0.602	0.539	6.36834e-56	13	Col9a1
Csrp22	2.25097e-34	0.417205	0.646	0.596	4.50194e-31	13	Csrp2
Tgfbi1	4.46994e-84	0.404965	0.609	0.501	8.93987e-81	13	Tgfbi
Sfrp11	0.000242723	0.404387	0.44	0.433	0.485446	13	Sfrp1
Gng111	4.07091e-86	0.397527	0.718	0.637	8.14182e-83	13	Gng11
Vcan	1.02037e-10	0.388251	0.559	0.551	2.04074e-07	13	Vcan
Anxa31	8.44655e-48	0.38541	0.578	0.52	1.68931e-44	13	Anxa3
Tmem37	2.97019e-88	0.371567	0.693	0.648	5.94038e-85	13	Tmem37
Id35	4.24102e-52	0.355405	0.802	0.706	8.48205e-49	13	Id3
Ptx3	6.83469e-121	0.352607	0.586	0.415	1.36694e-117	13	Ptx3
Anxa53	5.83404e-09	0.349749	0.595	0.6	1.16681e-05	13	Anxa5
Emp31	0.00206722	0.33737	0.605	0.663	1	13	Emp3
Dab2	8.02957e-115	0.326259	0.622	0.495	1.60591e-111	13	Dab2
Zic4	3.25869e-05	0.32078	0.404	0.485	0.0651737	13	Zic4
Fn11	8.62531e-18	0.317428	0.564	0.544	1.72506e-14	13	Fn1
Hes12	4.56017e-61	0.312864	0.708	0.609	9.12033e-58	13	Hes1
Marcks	1.1905e-12	0.31261	0.515	0.49	2.38099e-09	13	Marcks
Tpm12	1.44091e-65	0.306244	0.751	0.688	2.88182e-62	13	Tpm1
Tm4sf11	2.02946e-196	0.294419	0.621	0.42	4.05892e-193	13	Tm4sf1
Slc25a41	1.69743e-46	0.291781	0.831	0.757	3.39487e-43	13	Slc25a4
Fmo1	5.2946e-23	0.289869	0.477	0.415	1.05892e-19	13	Fmo1
Nrp2	1.70316e-115	0.281441	0.598	0.433	3.40631e-112	13	Nrp2
Cyr612	3.98771e-41	0.281001	0.643	0.607	7.97543e-38	13	Cyr61
Tubb62	1.2234e-05	0.279928	0.478	0.571	0.0244679	13	Tubb6
Emp11	0.00222228	0.278481	0.398	0.439	1	13	Emp1
Tpm22	5.24768e-17	0.277121	0.563	0.566	1.04954e-13	13	Tpm2
Crip12	1.53643e-05	0.262749	0.639	0.669	0.0307287	13	Crip1
Nr2f11	1.58703e-65	0.262454	0.622	0.543	3.17407e-62	13	Nr2f1
Sh3bgrl31	3.85258e-20	0.252568	0.689	0.659	7.70516e-17	13	Sh3bgrl3
Zyx	5.28852e-18	0.252438	0.578	0.565	1.0577e-14	13	Zyx
Apoe	0	2.85778	0.931	0.659	0	14	Apoe
Lyz2	0	2.74504	0.852	0.669	0	14	Lyz2
Tyrobp	0	2.7273	0.919	0.677	0	14	Tyrobp
C1qb	0	2.50909	0.759	0.474	0	14	C1qb
Fcer1g	0	2.48004	0.867	0.62	0	14	Fcer1g
C1qc	0	2.44459	0.748	0.515	0	14	C1qc
Ctss	0	2.35873	0.801	0.609	0	14	Ctss
Ctsc	0	2.28861	0.807	0.619	0	14	Ctsc
Ctsb	0	2.25468	0.831	0.578	0	14	Ctsb
Selenop1	0	2.18148	0.78	0.571	0	14	Selenop
Lst1	0	2.16541	0.791	0.519	0	14	Lst1
B2m1	0	2.08003	0.944	0.716	0	14	B2m
Cd52	2.44349e-255	2.05422	0.72	0.636	4.88698e-252	14	Cd52
Lgmn	0	2.04072	0.73	0.487	0	14	Lgmn
Fos1	0	2.00263	0.798	0.573	0	14	Fos
Itm2b1	0	1.95676	0.881	0.645	0	14	Itm2b
Sat11	0	1.92899	0.783	0.576	0	14	Sat1
Aif1	2.04009e-241	1.87346	0.661	0.422	4.08019e-238	14	Aif1
Ccl3	5.50319e-156	1.85839	0.642	0.565	1.10064e-152	14	Ccl3
C1qa	2.9034e-160	1.85073	0.589	0.357	5.80681e-157	14	C1qa
Ccl4	3.7823e-132	1.83279	0.599	0.498	7.56461e-129	14	Ccl4
Cyba	0	1.80062	0.85	0.663	0	14	Cyba
Mrc1	7.14992e-78	1.72452	0.543	0.42	1.42998e-74	14	Mrc1
Ly86	9.58178e-238	1.66857	0.651	0.47	1.91636e-234	14	Ly86
Arpc1b1	0	1.66172	0.801	0.616	0	14	Arpc1b
Ptpn181	6.25886e-231	1.65288	0.704	0.609	1.25177e-227	14	Ptpn18
Cst3	0	1.6513	0.914	0.702	0	14	Cst3
Coro1a	3.79507e-138	1.55625	0.635	0.556	7.59014e-135	14	Coro1a
Ctsd	1.16764e-239	1.54551	0.697	0.514	2.33528e-236	14	Ctsd
Hmox1	9.43514e-82	1.51002	0.59	0.577	1.88703e-78	14	Hmox1
Zfp36	2.17118e-123	1.48842	0.613	0.524	4.34235e-120	14	Zfp36
Tmsb4x1	0	1.45534	1	0.994	0	14	Tmsb4x
Ms4a6c	1.78858e-183	1.45325	0.609	0.427	3.57716e-180	14	Ms4a6c
Csf1r	4.0339e-164	1.44524	0.586	0.395	8.0678e-161	14	Csf1r
Ctsz	1.39084e-213	1.43624	0.686	0.501	2.78168e-210	14	Ctsz
Fcgr3	1.22106e-203	1.41617	0.612	0.389	2.44213e-200	14	Fcgr3
Ms4a6b	5.34293e-152	1.40406	0.57	0.349	1.06859e-148	14	Ms4a6b
Spi1	1.97789e-192	1.37031	0.614	0.405	3.95578e-189	14	Spi1
Fcrls	1.75102e-20	1.36576	0.477	0.454	3.50203e-17	14	Fcrls
Rac21	3.84667e-114	1.3475	0.637	0.631	7.69333e-111	14	Rac2
Serinc32	5.24733e-160	1.3382	0.66	0.533	1.04947e-156	14	Serinc3
Rnase4	5.88681e-107	1.30476	0.607	0.558	1.17736e-103	14	Rnase4
F13a1	7.36229e-219	1.29638	0.656	0.557	1.47246e-215	14	F13a1
Alox5ap	3.60953e-196	1.28866	0.621	0.446	7.21905e-193	14	Alox5ap
Gmfg1	3.29662e-215	1.2696	0.699	0.629	6.59323e-212	14	Gmfg
Arhgdib	7.104e-134	1.25734	0.656	0.628	1.4208e-130	14	Arhgdib
Grn	1.64138e-132	1.2506	0.596	0.448	3.28275e-129	14	Grn
Dab21	9.28705e-33	1.23762	0.519	0.498	1.85741e-29	14	Dab2
Stab11	1.70375e-33	1.23498	0.508	0.492	3.40749e-30	14	Stab1
Hexb	1.26547e-143	1.19984	0.655	0.632	2.53094e-140	14	Hexb
Ccl6	1.81751e-229	1.19627	0.646	0.51	3.63502e-226	14	Ccl6
Ccl24	9.41668e-301	1.19536	0.615	0.305	1.88334e-297	14	Ccl24
Pycard	3.45435e-75	1.19376	0.6	0.615	6.90871e-72	14	Pycard
Hpgds	5.74742e-156	1.1936	0.581	0.417	1.14948e-152	14	Hpgds
Hexa	3.69422e-147	1.18885	0.636	0.521	7.38844e-144	14	Hexa
Bst21	4.07268e-116	1.18836	0.643	0.625	8.14536e-113	14	Bst2
Ier3	3.05163e-156	1.17703	0.649	0.587	6.10327e-153	14	Ier3
Tspo1	4.03456e-67	1.15981	0.638	0.643	8.06911e-64	14	Tspo
Snx2	3.7847e-59	1.1462	0.586	0.551	7.5694e-56	14	Snx2
Cotl13	3.46728e-180	1.14325	0.745	0.627	6.93457e-177	14	Cotl1
Ftl11	0	1.12843	0.955	0.825	0	14	Ftl1
S100a8	1.2276e-28	1.12221	0.68	0.79	2.45519e-25	14	S100a8
Trem2	1.44116e-83	1.11508	0.52	0.397	2.88231e-80	14	Trem2
Ccl12	1.88066e-27	1.1139	0.507	0.539	3.76132e-24	14	Ccl12
Ctsa	5.1422e-57	1.11295	0.585	0.572	1.02844e-53	14	Ctsa
Plin2	1.5226e-192	1.11088	0.686	0.521	3.04519e-189	14	Plin2
Ifitm32	1.6682e-09	1.10747	0.545	0.632	3.33641e-06	14	Ifitm3
Ms4a6d	4.46346e-31	1.09318	0.519	0.546	8.92693e-28	14	Ms4a6d
Psap	5.69131e-62	1.08123	0.581	0.542	1.13826e-58	14	Psap
Ccl2	1.84942e-123	1.07659	0.567	0.458	3.69884e-120	14	Ccl2
H2-D11	6.79158e-204	1.04743	0.658	0.529	1.35832e-200	14	H2-D1
Ostf11	1.68227e-85	1.04645	0.613	0.57	3.36453e-82	14	Ostf1
Laptm5	2.52202e-77	1.04396	0.567	0.565	5.04405e-74	14	Laptm5
Ifi30	4.17056e-29	1.03971	0.52	0.542	8.34112e-26	14	Ifi30
Rgs21	7.32563e-52	1.03614	0.568	0.545	1.46513e-48	14	Rgs2
Adgre1	5.90826e-97	1.03173	0.552	0.48	1.18165e-93	14	Adgre1
Unc93b1	3.06177e-67	1.02196	0.529	0.468	6.12354e-64	14	Unc93b1
Fth12	0	0.997399	0.982	0.906	0	14	Fth1
Il1b	2.96796e-119	0.985831	0.551	0.447	5.93593e-116	14	Il1b
Fcgr1	1.01612e-52	0.978933	0.501	0.431	2.03224e-49	14	Fcgr1
Cyth4	2.78702e-170	0.96672	0.594	0.463	5.57403e-167	14	Cyth4
Apoc1	1.1448e-37	0.965794	0.578	0.623	2.28961e-34	14	Apoc1
Pld4	2.71714e-72	0.963577	0.525	0.447	5.43428e-69	14	Pld4
Lgals3	2.02513e-136	0.96133	0.593	0.502	4.05026e-133	14	Lgals3
Lcp11	6.0787e-23	0.956955	0.499	0.546	1.21574e-19	14	Lcp1
Junb1	9.51901e-48	0.950595	0.543	0.525	1.9038e-44	14	Junb
Ptpn6	3.64752e-159	0.950157	0.633	0.582	7.29504e-156	14	Ptpn6
Evi2a	7.08178e-127	0.945628	0.52	0.301	1.41636e-123	14	Evi2a
Fcgrt	4.67351e-67	0.943857	0.539	0.462	9.34703e-64	14	Fcgrt
Ccl9	4.49758e-127	0.926035	0.534	0.345	8.99516e-124	14	Ccl9
Clec4a2	1.41648e-17	0.919031	0.506	0.585	2.83295e-14	14	Clec4a2
Capg1	1.30071e-203	0.917634	0.641	0.482	2.60142e-200	14	Capg
Ccr1	5.06876e-143	0.875746	0.504	0.236	1.01375e-139	14	Ccr1
Emp32	1.58778e-60	0.872736	0.652	0.662	3.17557e-57	14	Emp3
Rgs101	2.69517e-29	0.866517	0.571	0.608	5.39033e-26	14	Rgs10
Sh3bgrl32	2.20162e-124	0.863056	0.729	0.658	4.40324e-121	14	Sh3bgrl3
Neat1	6.52801e-66	0.85732	0.513	0.432	1.3056e-62	14	Neat1
Ctsl	1.18437e-56	0.851748	0.653	0.614	2.36873e-53	14	Ctsl
Ly6e1	3.49358e-102	0.84632	0.635	0.558	6.98715e-99	14	Ly6e
Cx3cr1	6.63482e-150	0.837698	0.494	0.205	1.32696e-146	14	Cx3cr1
Psmb8	6.01052e-193	0.836333	0.59	0.416	1.2021e-189	14	Psmb8
Creg12	5.02437e-183	0.834499	0.704	0.546	1.00487e-179	14	Creg1
2021-06-02	8.61151e-25	0.827395	0.557	0.562	1.7223e-21	14	Jun
Cd68	0.00964552	0.825269	0.412	0.551	1	14	Cd68
Lsp11	2.78506e-68	0.818837	0.567	0.536	5.57013e-65	14	Lsp1
Ncf41	1.56213e-215	0.81843	0.596	0.34	3.12427e-212	14	Ncf4
Lgals13	3.9524e-210	0.803465	0.906	0.814	7.9048e-207	14	Lgals1
Kctd12	2.11984e-69	0.798018	0.549	0.517	4.23969e-66	14	Kctd12
Ctsh	9.81113e-178	0.796149	0.587	0.445	1.96223e-174	14	Ctsh
Nupr1	1.26581e-157	0.795979	0.584	0.444	2.53162e-154	14	Nupr1
C3ar1	1.09223e-48	0.795761	0.462	0.348	2.18446e-45	14	C3ar1
Cd83	2.65612e-111	0.787741	0.563	0.454	5.31224e-108	14	Cd83
Vamp82	1.10617e-85	0.784045	0.687	0.615	2.21233e-82	14	Vamp8
Fcna	6.66018e-281	0.770909	0.525	0.189	1.33204e-277	14	Fcna
Fam105a	3.39687e-25	0.770016	0.441	0.367	6.79375e-22	14	Fam105a
Ighm	0.000673183	0.757764	0.367	0.284	1	14	Ighm
Maf	1.44553e-26	0.75677	0.317	0.458	2.89106e-23	14	Maf
Gpx12	9.02054e-261	0.755935	0.943	0.812	1.80411e-257	14	Gpx1
Cd14	1.60586e-35	0.754092	0.5	0.53	3.21171e-32	14	Cd14
Fxyd51	7.01513e-44	0.752856	0.575	0.639	1.40303e-40	14	Fxyd5
Gngt21	1.17978e-157	0.752738	0.655	0.63	2.35956e-154	14	Gngt2
Atf3	7.79576e-74	0.747431	0.528	0.467	1.55915e-70	14	Atf3
Clec4a1	7.59332e-164	0.740305	0.568	0.38	1.51866e-160	14	Clec4a1
Cmtm7	1.53712e-79	0.734878	0.657	0.628	3.07425e-76	14	Cmtm7
Ifi27l2a	3.93083e-24	0.730265	0.473	0.484	7.86166e-21	14	Ifi27l2a
Wfdc17	6.1993e-49	0.730039	0.552	0.613	1.23986e-45	14	Wfdc17
Anxa32	3.00893e-25	0.724137	0.51	0.522	6.01786e-22	14	Anxa3
Lpl	2.0772e-11	0.715736	0.487	0.542	4.1544e-08	14	Lpl
Srgn	6.4312e-116	0.70438	0.666	0.668	1.28624e-112	14	Srgn
Mpeg1	1.93998e-185	0.690415	0.533	0.267	3.87997e-182	14	Mpeg1
Cd300c2	6.47996e-225	0.689929	0.616	0.448	1.29599e-221	14	Cd300c2
Tmem371	0.00730414	0.68757	0.529	0.652	1	14	Tmem37
Egr1	2.38593e-10	0.685035	0.485	0.518	4.77185e-07	14	Egr1
Sec11c1	1.83839e-09	0.684462	0.535	0.595	3.67677e-06	14	Sec11c
Lilrb4a	1.0651e-114	0.684218	0.535	0.389	2.13019e-111	14	Lilrb4a
Gas6	2.44334e-06	0.677966	0.381	0.505	0.00488667	14	Gas6
Emb1	3.0418e-17	0.667792	0.57	0.651	6.08359e-14	14	Emb
S100a131	3.5248e-06	0.664442	0.511	0.597	0.00704959	14	S100a13
Bin2	1.52988e-56	0.663369	0.511	0.454	3.05977e-53	14	Bin2
Mt12	8.96633e-78	0.655872	0.725	0.599	1.79327e-74	14	Mt1
Nrros	5.71226e-30	0.651675	0.533	0.597	1.14245e-26	14	Nrros
Rap1b1	4.82557e-17	0.647718	0.513	0.499	9.65113e-14	14	Rap1b
Cfh	1.77876e-42	0.644224	0.493	0.453	3.55752e-39	14	Cfh
Glipr1	1.20845e-112	0.640089	0.579	0.519	2.41691e-109	14	Glipr1
Lgals9	1.83169e-06	0.634622	0.443	0.477	0.00366339	14	Lgals9
Hcls1	2.78885e-57	0.633403	0.535	0.54	5.5777e-54	14	Hcls1
Apobec1	8.35648e-11	0.627544	0.369	0.277	1.6713e-07	14	Apobec1
S100a9	3.85459e-93	0.624249	0.578	0.761	7.70918e-90	14	S100a9
Man2b1	1.28683e-19	0.624161	0.487	0.517	2.57367e-16	14	Man2b1
Milr1	3.07266e-129	0.622805	0.556	0.432	6.14531e-126	14	Milr1
Gm5483	0.000152411	0.613971	0.651	0.694	0.304821	14	Gm5483
Rab32	5.57763e-12	0.611531	0.349	0.455	1.11553e-08	14	Rab32
Ifi207	5.70641e-25	0.601324	0.488	0.484	1.14128e-21	14	Ifi207
Gpr34	6.70855e-47	0.599494	0.527	0.552	1.34171e-43	14	Gpr34
Cxcl2	7.05121e-162	0.595417	0.625	0.571	1.41024e-158	14	Cxcl2
Nr4a1	1.56865e-127	0.592199	0.585	0.484	3.1373e-124	14	Nr4a1
Irf8	9.84622e-25	0.585883	0.474	0.485	1.96924e-21	14	Irf8
Hpgd	1.28704e-158	0.585674	0.621	0.521	2.57407e-155	14	Hpgd
Nfkbia1	2.02825e-20	0.575145	0.588	0.602	4.05651e-17	14	Nfkbia
Ckb2	1.75485e-44	0.568362	0.646	0.619	3.5097e-41	14	Ckb
Slc40a1	1.55945e-31	0.558899	0.476	0.468	3.11889e-28	14	Slc40a1
Nckap1l	5.4617e-32	0.558119	0.426	0.302	1.09234e-28	14	Nckap1l
Ptprc	5.76394e-05	0.558078	0.333	0.19	0.115279	14	Ptprc
Hck	5.2089e-108	0.557435	0.465	0.191	1.04178e-104	14	Hck
Ms4a7	9.94145e-28	0.555241	0.472	0.472	1.98829e-24	14	Ms4a7
Tnfaip8l2	5.91438e-40	0.554633	0.437	0.313	1.18288e-36	14	Tnfaip8l2
P2ry12	3.46319e-45	0.553921	0.477	0.402	6.92638e-42	14	P2ry12
Clec12a	0	0.552819	0.623	0.309	0	14	Clec12a
Dok2	1.68586e-52	0.549843	0.54	0.531	3.37171e-49	14	Dok2
Fermt31	3.31633e-62	0.547915	0.556	0.533	6.63266e-59	14	Fermt3
Rgs1	1.82122e-09	0.543899	0.347	0.448	3.64243e-06	14	Rgs1
Anxa54	2.75532e-09	0.529419	0.558	0.601	5.51063e-06	14	Anxa5
Dusp21	6.08424e-161	0.525765	0.566	0.391	1.21685e-157	14	Dusp2
Sirpa	3.66106e-13	0.521712	0.357	0.5	7.32212e-10	14	Sirpa
Clec4a3	2.03716e-99	0.519957	0.556	0.477	4.07433e-96	14	Clec4a3
Hp	1.88886e-55	0.516498	0.567	0.555	3.77772e-52	14	Hp
Dusp11	6.16638e-23	0.515829	0.367	0.545	1.23328e-19	14	Dusp1
Cd86	5.93053e-57	0.510446	0.424	0.199	1.18611e-53	14	Cd86
Igsf6	1.04176e-81	0.509906	0.486	0.352	2.08352e-78	14	Igsf6
Cybb	1.50318e-35	0.509494	0.494	0.478	3.00637e-32	14	Cybb
Abca1	2.74003e-114	0.496904	0.467	0.272	5.48007e-111	14	Abca1
Susd3	3.47556e-167	0.495251	0.603	0.488	6.95112e-164	14	Susd3
Lcp2	4.1656e-64	0.494404	0.525	0.479	8.33119e-61	14	Lcp2
Ucp21	4.44535e-05	0.488299	0.376	0.473	0.088907	14	Ucp2
Cfp	3.59378e-07	0.4878	0.461	0.514	0.000718756	14	Cfp
Cd48	3.17397e-58	0.486535	0.465	0.35	6.34794e-55	14	Cd48
Hacd4	6.81383e-30	0.485337	0.474	0.443	1.36277e-26	14	Hacd4
Ptgs1	1.51982e-07	0.479705	0.423	0.424	0.000303965	14	Ptgs1
Cryba4	1.0231e-89	0.476979	0.571	0.562	2.04619e-86	14	Cryba4
Ifi202b	4.01104e-65	0.475899	0.261	0.401	8.02209e-62	14	Ifi202b
Ltc4s	9.51769e-36	0.474142	0.454	0.378	1.90354e-32	14	Ltc4s
Vav1	1.86325e-43	0.463406	0.517	0.536	3.72651e-40	14	Vav1
Bcl2a1b	1.05818e-163	0.461207	0.635	0.606	2.11635e-160	14	Bcl2a1b
Lyve1	7.20199e-114	0.460859	0.414	0.172	1.4404e-110	14	Lyve1
Rtp4	0.00816875	0.458688	0.429	0.469	1	14	Rtp4
S100a62	4.03275e-66	0.457372	0.629	0.595	8.06549e-63	14	S100a6
Plek	7.14512e-22	0.447454	0.494	0.526	1.42902e-18	14	Plek
Cd33	1.36758e-05	0.44444	0.365	0.253	0.0273516	14	Cd33
Tuba1c	5.15067e-05	0.429868	0.488	0.621	0.103013	14	Tuba1c
Ccl7	5.52151e-115	0.425803	0.479	0.293	1.1043e-111	14	Ccl7
Vsir	6.11545e-23	0.42177	0.331	0.477	1.22309e-19	14	Vsir
Clec4n	6.60908e-115	0.420086	0.456	0.192	1.32182e-111	14	Clec4n
Gatm1	1.17611e-68	0.419841	0.282	0.497	2.35222e-65	14	Gatm
Pygl	3.44207e-107	0.415065	0.596	0.538	6.88414e-104	14	Pygl
Pmaip11	2.5281e-81	0.414988	0.549	0.468	5.05619e-78	14	Pmaip1
Ednrb1	1.05446e-78	0.410423	0.532	0.44	2.10892e-75	14	Ednrb
Cd74	0	0.410123	0.546	0.13	0	14	Cd74
Crip13	0.000842343	0.407592	0.626	0.669	1	14	Crip1
Sla	2.40369e-129	0.40622	0.524	0.338	4.80737e-126	14	Sla
Klk81	6.68579e-152	0.40248	0.629	0.508	1.33716e-148	14	Klk8
Folr2	4.34541e-10	0.402022	0.368	0.309	8.69083e-07	14	Folr2
Hhex1	2.57346e-34	0.397624	0.445	0.358	5.14692e-31	14	Hhex
Slc11a1	3.23144e-08	0.397521	0.331	0.368	6.46287e-05	14	Slc11a1
S100a1	1.83505e-33	0.3975	0.584	0.621	3.67011e-30	14	S100a1
Il4ra	2.2229e-34	0.397139	0.433	0.311	4.44581e-31	14	Il4ra
Il18	2.57631e-79	0.396228	0.398	0.191	5.15261e-76	14	Il18
Msr1	9.50626e-36	0.393692	0.355	0.148	1.90125e-32	14	Msr1
Igf1	1.17305e-05	0.387919	0.387	0.476	0.0234611	14	Igf1
Cela1	1.86217e-13	0.381786	0.495	0.58	3.72435e-10	14	Cela1
Nfkbid	1.32021e-111	0.378801	0.542	0.439	2.64043e-108	14	Nfkbid
Pf4	8.70286e-30	0.376329	0.733	0.782	1.74057e-26	14	Pf4
Anxa1	0.000126848	0.375889	0.46	0.639	0.253695	14	Anxa1
Gm44884	1.12628e-22	0.374571	0.462	0.419	2.25255e-19	14	Gm44884
Tlr2	2.71335e-244	0.371616	0.514	0.132	5.42669e-241	14	Tlr2
AB124611	3.76517e-70	0.361426	0.536	0.515	7.53033e-67	14	AB124611
Irf5	7.06506e-14	0.359441	0.338	0.18	1.41301e-10	14	Irf5
Trf	1.269e-115	0.357629	0.602	0.46	2.538e-112	14	Trf
BC100530	2.71059e-18	0.355688	0.667	0.755	5.42119e-15	14	BC100530
Psmb101	4.71906e-13	0.354339	0.596	0.634	9.43811e-10	14	Psmb10
Adcy7	1.56707e-158	0.350757	0.485	0.19	3.13414e-155	14	Adcy7
BC035044	2.5625e-12	0.344242	0.425	0.398	5.125e-09	14	BC035044
Clec7a	1.74642e-138	0.342219	0.53	0.363	3.49284e-135	14	Clec7a
F630028O10Rik	2.61741e-24	0.341836	0.257	0.269	5.23482e-21	14	F630028O10Rik
Tubb2a2	1.47028e-29	0.341534	0.619	0.603	2.94056e-26	14	Tubb2a
Cebpd	8.35739e-19	0.335722	0.482	0.483	1.67148e-15	14	Cebpd
Spp1	2.35482e-22	0.333535	0.478	0.475	4.70964e-19	14	Spp1
Cxcl10	1.74083e-09	0.328306	0.39	0.567	3.48166e-06	14	Cxcl10
Cd471	5.76073e-98	0.327278	0.626	0.526	1.15215e-94	14	Cd47
Arhgap30	1.75075e-34	0.327131	0.462	0.4	3.5015e-31	14	Arhgap30
Isg15	1.8342e-203	0.325339	0.607	0.442	3.66839e-200	14	Isg15
Gpx31	0.000116394	0.324759	0.444	0.578	0.232788	14	Gpx3
Prtn3	1.92959e-14	0.324187	0.61	0.653	3.85917e-11	14	Prtn3
Itgam	6.93897e-27	0.321529	0.308	0.342	1.38779e-23	14	Itgam
Lrmp	8.90157e-59	0.317469	0.554	0.576	1.78031e-55	14	Lrmp
Ccr2	3.7498e-221	0.317246	0.521	0.179	7.49961e-218	14	Ccr2
Btk	1.48253e-21	0.31699	0.483	0.486	2.96507e-18	14	Btk
Fcgr2b	1.92826e-175	0.315412	0.513	0.246	3.85652e-172	14	Fcgr2b
Ccr5	5.57613e-62	0.313897	0.539	0.523	1.11523e-58	14	Ccr5
Lyl12	9.28801e-05	0.309125	0.434	0.432	0.18576	14	Lyl1
Icam11	2.0733e-158	0.307959	0.582	0.453	4.14661e-155	14	Icam1
Mcemp1	4.12051e-176	0.304807	0.616	0.506	8.24103e-173	14	Mcemp1
Arl6ip11	1.57735e-06	0.29942	0.616	0.638	0.00315469	14	Arl6ip1
Cd84	5.31269e-14	0.2988	0.494	0.599	1.06254e-10	14	Cd84
Lyn	9.29968e-33	0.292835	0.329	0.521	1.85994e-29	14	Lyn
BC0285281	3.79044e-51	0.292111	0.521	0.456	7.58089e-48	14	BC028528
Gpr1831	7.56075e-05	0.291302	0.374	0.476	0.151215	14	Gpr183
Tfec	2.88518e-07	0.28926	0.398	0.349	0.000577035	14	Tfec
Siglech	3.07397e-17	0.288725	0.385	0.25	6.14795e-14	14	Siglech
Slco2b1	0.00124879	0.285625	0.251	0.169	1	14	Slco2b1
Marcks1	2.32774e-09	0.273411	0.492	0.491	4.65549e-06	14	Marcks
Themis2	5.48588e-25	0.266251	0.401	0.281	1.09718e-21	14	Themis2
Hebp13	0.00652781	0.261803	0.421	0.494	1	14	Hebp1
Arsb	4.3738e-10	0.258063	0.427	0.435	8.74759e-07	14	Arsb
Mbnl11	1.02076e-93	0.255711	0.316	0.598	2.04152e-90	14	Mbnl1
Slc25a52	1.34533e-33	0.250791	0.862	0.814	2.69065e-30	14	Slc25a5
Cxcl14	1.08863e-179	2.48522	0.69	0.541	2.17726e-176	15	Cxcl14
Igfbp23	0	2.26737	0.885	0.611	0	15	Igfbp2
S100a113	0	1.87466	0.843	0.639	0	15	S100a11
Wnt6	1.14538e-222	1.66292	0.668	0.485	2.29075e-219	15	Wnt6
Krt14	1.13541e-176	1.39019	0.608	0.405	2.27082e-173	15	Krt14
Perp	4.74845e-124	1.30723	0.612	0.491	9.4969e-121	15	Perp
Anxa23	3.64482e-150	1.27908	0.698	0.551	7.28964e-147	15	Anxa2
Hspb1	3.9517e-120	1.21899	0.703	0.659	7.90339e-117	15	Hspb1
Sfn1	1.37206e-28	1.19347	0.492	0.417	2.74413e-25	15	Sfn
Pdlim11	2.58997e-79	1.16512	0.611	0.568	5.17994e-76	15	Pdlim1
Gjb2	5.75098e-238	1.15592	0.624	0.36	1.1502e-234	15	Gjb2
Mt22	2.69017e-175	1.14825	0.662	0.427	5.38034e-172	15	Mt2
Sostdc1	1.41442e-08	1.01182	0.475	0.47	2.82883e-05	15	Sostdc1
Slc2a3	5.80457e-183	1.00733	0.63	0.453	1.16091e-179	15	Slc2a3
S100a103	1.09282e-65	1.00429	0.726	0.692	2.18563e-62	15	S100a10
Pdgfa2	1.5955e-107	0.973586	0.607	0.504	3.19099e-104	15	Pdgfa
Krt81	6.46035e-13	0.929229	0.528	0.565	1.29207e-09	15	Krt8
Krt15	6.27948e-07	0.905224	0.45	0.44	0.0012559	15	Krt15
Krt5	1.2223e-151	0.889878	0.552	0.322	2.4446e-148	15	Krt5
Spint21	1.56181e-29	0.887364	0.575	0.6	3.12363e-26	15	Spint2
Epcam1	7.24564e-09	0.870501	0.493	0.529	1.44913e-05	15	Epcam
Tacstd2	0.00111415	0.867891	0.485	0.559	1	15	Tacstd2
Cldn61	1.16111e-49	0.840189	0.556	0.493	2.32222e-46	15	Cldn6
Ifitm33	8.97106e-69	0.821606	0.653	0.63	1.79421e-65	15	Ifitm3
Kremen2	4.68366e-89	0.818508	0.566	0.468	9.36733e-86	15	Kremen2
Gabrp	8.16063e-141	0.808962	0.493	0.22	1.63213e-137	15	Gabrp
Igfbp52	3.29765e-85	0.803197	0.582	0.466	6.5953e-82	15	Igfbp5
Krt181	3.72571e-49	0.777023	0.621	0.615	7.45143e-46	15	Krt18
4631405K08Rik	4.52818e-103	0.758274	0.578	0.481	9.05637e-100	15	4631405K08Rik
Gm161361	1.56279e-34	0.733464	0.464	0.357	3.12557e-31	15	Gm16136
Tac2	4.0112e-68	0.720699	0.605	0.48	8.0224e-65	15	Tac2
Col18a12	4.86585e-71	0.708894	0.598	0.536	9.73171e-68	15	Col18a1
Pltp1	1.087e-26	0.685327	0.522	0.503	2.17401e-23	15	Pltp
Fxyd32	1.76082e-96	0.679058	0.607	0.529	3.52165e-93	15	Fxyd3
H193	9.09404e-60	0.678825	0.747	0.69	1.81881e-56	15	H19
Emp12	0.000928242	0.676181	0.39	0.439	1	15	Emp1
Krt191	3.2712e-165	0.675461	0.653	0.519	6.5424e-162	15	Krt19
Cldn71	0.00137579	0.656062	0.402	0.49	1	15	Cldn7
Krt71	1.04287e-146	0.653703	0.596	0.414	2.08573e-143	15	Krt7
Grhl3	1.09391e-64	0.648181	0.546	0.446	2.18782e-61	15	Grhl3
Fermt1	5.55139e-13	0.607791	0.368	0.204	1.11028e-09	15	Fermt1
Hes13	3.99668e-24	0.604188	0.625	0.611	7.99336e-21	15	Hes1
Ezr1	1.2216e-42	0.589641	0.579	0.541	2.44319e-39	15	Ezr
Bex12	2.39778e-25	0.577193	0.618	0.595	4.79556e-22	15	Bex1
Gjb6	1.4938e-217	0.574849	0.603	0.352	2.9876e-214	15	Gjb6
Tfap2b	1.86899e-75	0.564201	0.545	0.401	3.73797e-72	15	Tfap2b
Upk3bl	2.05816e-83	0.550846	0.546	0.451	4.11632e-80	15	Upk3bl
Cd91	1.06206e-78	0.539297	0.609	0.525	2.12413e-75	15	Cd9
Cldn41	0.00766331	0.537108	0.411	0.397	1	15	Cldn4
Fgf8	1.03972e-07	0.522435	0.37	0.428	0.000207943	15	Fgf8
Cbr2	5.69876e-182	0.512794	0.636	0.48	1.13975e-178	15	Cbr2
Msx21	7.90483e-09	0.500191	0.441	0.402	1.58097e-05	15	Msx2
Wnt7b	6.12405e-07	0.490069	0.411	0.368	0.00122481	15	Wnt7b
Lgals7	2.46372e-47	0.473251	0.592	0.572	4.92743e-44	15	Lgals7
Galnt18	6.0885e-75	0.467374	0.535	0.424	1.2177e-71	15	Galnt18
Penk1	1.74157e-86	0.450682	0.507	0.323	3.48314e-83	15	Penk
Gstk1	9.44386e-38	0.448756	0.635	0.65	1.88877e-34	15	Gstk1
Cldn31	4.79316e-11	0.440956	0.482	0.488	9.58632e-08	15	Cldn3
Prss23	1.29311e-84	0.437058	0.616	0.549	2.58621e-81	15	Prss23
F11r2	4.50052e-22	0.41548	0.559	0.586	9.00103e-19	15	F11r
Acaa2	1.48908e-36	0.413612	0.622	0.612	2.97816e-33	15	Acaa2
Hapln11	6.84515e-45	0.40233	0.604	0.621	1.36903e-41	15	Hapln1
Npnt	1.94378e-68	0.376132	0.482	0.314	3.88756e-65	15	Npnt
Cd59a1	0.000889754	0.375147	0.587	0.599	1	15	Cd59a
Esrp11	3.19545e-08	0.36957	0.43	0.387	6.3909e-05	15	Esrp1
Wfdc21	5.27411e-118	0.366328	0.689	0.63	1.05482e-114	15	Wfdc2
Spint11	2.74258e-07	0.34962	0.327	0.212	0.000548517	15	Spint1
Mt13	1.83119e-26	0.340535	0.665	0.6	3.66239e-23	15	Mt1
Capg2	1.8028e-05	0.303199	0.412	0.488	0.0360561	15	Capg
Dapl11	5.77182e-70	0.301525	0.28	0.448	1.15436e-66	15	Dapl1
Sparc3	1.80076e-06	0.297649	0.559	0.578	0.00360152	15	Sparc
Krt17	1.37814e-42	0.275923	0.458	0.337	2.75627e-39	15	Krt17
Rnase41	4.73424e-25	0.266025	0.576	0.559	9.46849e-22	15	Rnase4
Tpm13	8.24851e-15	0.265809	0.691	0.69	1.6497e-11	15	Tpm1
Ndrg2	9.01312e-34	0.2615	0.413	0.583	1.80262e-30	15	Ndrg2
Meis21	9.64329e-63	0.253877	0.318	0.504	1.92866e-59	15	Meis2
Cldn8	1.9059e-71	0.252929	0.513	0.386	3.81181e-68	15	Cldn8
Crym	0	2.19475	0.866	0.651	0	16	Crym
Alx1	0	1.95228	0.801	0.334	0	16	Alx1
Crabp12	7.57846e-307	1.1657	0.913	0.754	1.51569e-303	16	Crabp1
Msx12	4.37499e-86	0.710804	0.678	0.546	8.74997e-83	16	Msx1
Nbl11	2.54964e-63	0.59614	0.593	0.454	5.09927e-60	16	Nbl1
Alx3	1.08529e-114	0.433171	0.59	0.373	2.17059e-111	16	Alx3
Col3a13	2.77534e-66	0.407516	0.695	0.596	5.55068e-63	16	Col3a1
Crabp25	6.00309e-49	0.403099	0.766	0.682	1.20062e-45	16	Crabp2
Id36	4.97049e-52	0.367444	0.815	0.706	9.94097e-49	16	Id3
Cxcl122	9.74944e-29	0.351668	0.626	0.554	1.94989e-25	16	Cxcl12
Serpine21	7.36574e-05	0.331636	0.577	0.576	0.147315	16	Serpine2
Igf11	2.81155e-08	0.307989	0.527	0.473	5.6231e-05	16	Igf1
Col1a23	1.93213e-07	0.304233	0.56	0.544	0.000386426	16	Col1a2
Cks21	3.40072e-56	0.300861	0.831	0.694	6.80144e-53	16	Cks2
Cdk11	8.83711e-56	0.29399	0.775	0.662	1.76742e-52	16	Cdk1
Ube2c1	7.97009e-62	0.281405	0.85	0.707	1.59402e-58	16	Ube2c
Ldhb1	5.07095e-44	0.277506	0.8	0.698	1.01419e-40	16	Ldhb
Tgfbi2	2.62271e-26	0.255048	0.578	0.502	5.24542e-23	16	Tgfbi
Fam150b	3.21259e-205	0.253104	0.693	0.522	6.42517e-202	16	Fam150b
Sst1	1.56439e-251	2.29712	0.769	0.697	3.12878e-248	17	Sst
Ppp1r17	0	2.28932	0.847	0.56	0	17	Ppp1r17
Tubb31	0	2.16292	0.925	0.604	0	17	Tubb3
Stmn21	0	2.00361	0.892	0.628	0	17	Stmn2
Nefl1	0	2.00345	0.804	0.595	0	17	Nefl
Ppp1r14a1	1.09282e-292	1.89422	0.755	0.604	2.18564e-289	17	Ppp1r14a
Isl1	8.8159e-303	1.81696	0.725	0.481	1.76318e-299	17	Isl1
Gap431	3.41881e-234	1.65296	0.772	0.597	6.83762e-231	17	Gap43
Neurod1	1.45503e-256	1.61796	0.702	0.509	2.91006e-253	17	Neurod1
Sncg1	1.00097e-307	1.59498	0.785	0.607	2.00195e-304	17	Sncg
Tagln31	1.30379e-302	1.5908	0.788	0.577	2.60759e-299	17	Tagln3
Tuba1a1	0	1.53381	0.995	0.856	0	17	Tuba1a
Ppp1r1c	0	1.52363	0.737	0.515	0	17	Ppp1r1c
Gng31	5.50522e-118	1.49586	0.686	0.602	1.10104e-114	17	Gng3
Nefm1	1.84379e-236	1.48356	0.705	0.504	3.68759e-233	17	Nefm
Hes6	2.75996e-183	1.41382	0.706	0.55	5.51992e-180	17	Hes6
Stmn11	0	1.37286	0.988	0.848	0	17	Stmn1
Uchl11	1.94865e-188	1.35021	0.713	0.527	3.89729e-185	17	Uchl1
Gm16104	0	1.33659	0.785	0.602	0	17	Gm16104
Cotl14	2.51874e-228	1.32233	0.782	0.627	5.03748e-225	17	Cotl1
Nhlh11	1.32903e-218	1.30423	0.663	0.474	2.65806e-215	17	Nhlh1
Mllt111	1.54079e-211	1.29259	0.74	0.581	3.08159e-208	17	Mllt11
Stmn31	9.98385e-99	1.28769	0.656	0.565	1.99677e-95	17	Stmn3
Rgs4	1.90106e-261	1.20064	0.662	0.404	3.80213e-258	17	Rgs4
Rtn11	2.60171e-180	1.19919	0.708	0.525	5.20342e-177	17	Rtn1
Tlx2	8.94867e-144	1.18502	0.613	0.449	1.78973e-140	17	Tlx2
Tubb2b2	7.88783e-209	1.16752	0.78	0.585	1.57757e-205	17	Tubb2b
Tmsb4x2	0	1.07975	1	0.994	0	17	Tmsb4x
Trp53i111	5.29973e-197	1.07294	0.656	0.433	1.05995e-193	17	Trp53i11
Basp11	3.46885e-100	1.05651	0.635	0.481	6.9377e-97	17	Basp1
Stmn41	1.02224e-111	1.05535	0.599	0.413	2.04448e-108	17	Stmn4
Rprm1	1.1205e-203	1.0443	0.688	0.533	2.241e-200	17	Rprm
Kcnmb2	9.86605e-179	1.04017	0.581	0.288	1.97321e-175	17	Kcnmb2
D930028M14Rik1	2.59151e-68	1.03045	0.637	0.643	5.18302e-65	17	D930028M14Rik
Snca1	2.30318e-272	0.99824	0.707	0.429	4.60637e-269	17	Snca
Elavl41	1.14343e-114	0.996394	0.589	0.411	2.28687e-111	17	Elavl4
Cadm1	1.36456e-201	0.981209	0.666	0.509	2.72912e-198	17	Cadm1
Fabp52	1.18931e-242	0.951386	0.895	0.689	2.37863e-239	17	Fabp5
Cryba1	1.33126e-179	0.947689	0.686	0.678	2.66252e-176	17	Cryba1
Mfap42	9.42416e-54	0.936779	0.588	0.522	1.88483e-50	17	Mfap4
Nhlh21	1.23051e-40	0.901283	0.559	0.569	2.46101e-37	17	Nhlh2
Dpysl41	2.32401e-36	0.89318	0.545	0.526	4.64801e-33	17	Dpysl4
Gadd45g	1.45543e-52	0.88343	0.605	0.567	2.91086e-49	17	Gadd45g
S100a104	1.0609e-161	0.849821	0.82	0.69	2.1218e-158	17	S100a10
Npr2	3.21572e-146	0.845305	0.593	0.383	6.43144e-143	17	Npr2
Ckb3	5.90443e-130	0.819965	0.742	0.617	1.18089e-126	17	Ckb
Neurog1	1.28298e-202	0.818748	0.612	0.384	2.56596e-199	17	Neurog1
Ass1	1.29371e-213	0.780569	0.636	0.399	2.58742e-210	17	Ass1
Elavl31	2.15912e-18	0.778546	0.508	0.519	4.31824e-15	17	Elavl3
Mfng1	9.33823e-143	0.771371	0.655	0.567	1.86765e-139	17	Mfng
Crmp11	1.07026e-41	0.757211	0.543	0.476	2.14052e-38	17	Crmp1
Isl2	1.18357e-07	0.728305	0.51	0.581	0.000236714	17	Isl2
Phlda1	5.80068e-202	0.725762	0.716	0.586	1.16014e-198	17	Phlda1
Synpo	2.90408e-162	0.725441	0.591	0.363	5.80817e-159	17	Synpo
Pou4f1	3.92137e-47	0.711661	0.492	0.346	7.84274e-44	17	Pou4f1
Ntrk1	4.28422e-48	0.697123	0.509	0.397	8.56843e-45	17	Ntrk1
Vim4	7.77461e-77	0.694218	0.637	0.486	1.55492e-73	17	Vim
Gamt	7.65705e-96	0.693336	0.641	0.563	1.53141e-92	17	Gamt
Miat1	3.921e-130	0.686907	0.648	0.578	7.842e-127	17	Miat
Meis31	4.93669e-86	0.673078	0.615	0.548	9.87338e-83	17	Meis3
Tubb2a3	2.35125e-37	0.662797	0.63	0.603	4.7025e-34	17	Tubb2a
Nnat3	4.2982e-147	0.659781	0.892	0.783	8.5964e-144	17	Nnat
Hist3h2ba2	1.75584e-40	0.646219	0.648	0.604	3.51168e-37	17	Hist3h2ba
Cntn21	2.49875e-115	0.63435	0.568	0.395	4.99749e-112	17	Cntn2
RP24-280K5.4	1.28122e-21	0.604668	0.494	0.482	2.56243e-18	17	RP24-280K5.4
Nrsn1	0.00595566	0.594554	0.384	0.423	1	17	Nrsn1
Bex21	2.41972e-60	0.590766	0.702	0.621	4.83943e-57	17	Bex2
Ebf11	1.67867e-52	0.547253	0.54	0.446	3.35733e-49	17	Ebf1
Btbd17	1.23537e-45	0.544829	0.572	0.594	2.47074e-42	17	Btbd17
Cdkn2d	5.60771e-81	0.510725	0.677	0.602	1.12154e-77	17	Cdkn2d
Olfm11	2.19097e-85	0.504851	0.632	0.609	4.38195e-82	17	Olfm1
Gadd45a	4.99076e-147	0.489375	0.626	0.492	9.98152e-144	17	Gadd45a
Fam171b1	1.08458e-59	0.469503	0.518	0.399	2.16916e-56	17	Fam171b
Chst81	9.26694e-48	0.46567	0.508	0.429	1.85339e-44	17	Chst8
Wdr661	1.90267e-101	0.465188	0.53	0.306	3.80534e-98	17	Wdr66
Lgals71	6.91153e-108	0.458161	0.642	0.571	1.38231e-104	17	Lgals7
Gm7271	7.35459e-59	0.451074	0.532	0.459	1.47092e-55	17	Gm7271
Neurod4	4.28678e-261	0.450111	0.59	0.208	8.57355e-258	17	Neurod4
Syt13	2.56123e-182	0.431689	0.558	0.237	5.12247e-179	17	Syt13
Igfbpl11	2.81359e-56	0.427463	0.609	0.551	5.62718e-53	17	Igfbpl1
P2rx3	5.16014e-169	0.42054	0.624	0.491	1.03203e-165	17	P2rx3
Nsg21	5.5342e-49	0.409329	0.561	0.529	1.10684e-45	17	Nsg2
Eya2	2.03761e-13	0.406912	0.451	0.385	4.07521e-10	17	Eya2
Msmo12	2.71662e-120	0.406502	0.685	0.518	5.43324e-117	17	Msmo1
Prrxl1	5.07496e-149	0.406295	0.589	0.384	1.01499e-145	17	Prrxl1
Tlx3	5.31711e-31	0.397691	0.356	0.569	1.06342e-27	17	Tlx3
Car111	1.34047e-287	0.390153	0.71	0.489	2.68095e-284	17	Car11
Mapt1	1.36747e-193	0.385716	0.58	0.236	2.73494e-190	17	Mapt
Shox2	9.7511e-16	0.376513	0.472	0.432	1.95022e-12	17	Shox2
Rufy31	3.2396e-62	0.364771	0.593	0.531	6.4792e-59	17	Rufy3
Pde4dip	6.60396e-99	0.362179	0.597	0.479	1.32079e-95	17	Pde4dip
Cplx2	3.54661e-09	0.355907	0.428	0.374	7.09321e-06	17	Cplx2
Hoxb61	3.52722e-57	0.353097	0.512	0.371	7.05444e-54	17	Hoxb6
Ccer2	2.38894e-46	0.331804	0.402	0.175	4.77788e-43	17	Ccer2
Sh3bgrl33	8.09828e-53	0.328783	0.759	0.657	1.61966e-49	17	Sh3bgrl3
Cacna2d2	1.74306e-92	0.313759	0.548	0.395	3.48612e-89	17	Cacna2d2
Hoxa71	4.33171e-30	0.304066	0.527	0.485	8.66343e-27	17	Hoxa7
Ina1	0.00451442	0.303412	0.438	0.44	1	17	Ina
Dll3	3.96965e-34	0.303023	0.551	0.56	7.9393e-31	17	Dll3
Tppp32	1.60252e-30	0.29442	0.584	0.549	3.20504e-27	17	Tppp3
Coro2a	6.2101e-21	0.292822	0.401	0.19	1.24202e-17	17	Coro2a
Fam210b2	1.09991e-06	0.290833	0.481	0.462	0.00219982	17	Fam210b
Kif19a	0	0.288455	0.655	0.165	0	17	Kif19a
Enah	3.81257e-12	0.284957	0.559	0.596	7.62513e-09	17	Enah
Prph	2.03633e-05	0.276006	0.481	0.504	0.0407267	17	Prph
Dcx1	5.85937e-12	0.265136	0.477	0.486	1.17187e-08	17	Dcx
Sapcd1	3.4709e-105	0.254759	0.608	0.532	6.94179e-102	17	Sapcd1
Gadd45g1	3.51869e-195	1.7378	0.746	0.564	7.03739e-192	18	Gadd45g
Hes61	2.37953e-187	1.53632	0.746	0.55	4.75906e-184	18	Hes6
Igfbpl12	5.10829e-72	1.14584	0.635	0.551	1.02166e-68	18	Igfbpl1
Ckb4	1.05881e-84	1.10785	0.692	0.618	2.11762e-81	18	Ckb
Miat2	1.21829e-33	1.04691	0.584	0.579	2.43658e-30	18	Miat
Tubb32	1.84251e-94	1.00803	0.7	0.61	3.68502e-91	18	Tubb3
Elavl42	1.49163e-51	0.998305	0.542	0.413	2.98326e-48	18	Elavl4
Tagln32	1.11074e-52	0.932337	0.641	0.581	2.22149e-49	18	Tagln3
Trp53i112	6.29089e-22	0.925408	0.512	0.437	1.25818e-18	18	Trp53i11
Neurog11	1.17726e-170	0.899859	0.635	0.384	2.35452e-167	18	Neurog1
Ppp1r14a2	2.2399e-91	0.896724	0.692	0.606	4.4798e-88	18	Ppp1r14a
Neurod11	7.13287e-115	0.881904	0.651	0.51	1.42657e-111	18	Neurod1
Pantr12	6.12376e-27	0.874048	0.596	0.575	1.22475e-23	18	Pantr1
Btbd171	2.78881e-56	0.858692	0.605	0.593	5.57762e-53	18	Btbd17
Nhlh12	1.18206e-89	0.821431	0.608	0.476	2.36412e-86	18	Nhlh1
Elavl32	1.80094e-33	0.808555	0.556	0.519	3.60189e-30	18	Elavl3
Nhlh22	1.38841e-57	0.792132	0.611	0.568	2.77681e-54	18	Nhlh2
Insm1	3.6585e-117	0.785086	0.601	0.409	7.31699e-114	18	Insm1
Hes51	9.84278e-186	0.779966	0.714	0.51	1.96856e-182	18	Hes5
Mfng2	1.29889e-88	0.774675	0.649	0.568	2.59779e-85	18	Mfng
Tubb2b3	4.09535e-53	0.728444	0.673	0.588	8.1907e-50	18	Tubb2b
Dll31	0.00172709	0.713101	0.44	0.562	1	18	Dll3
Cdkn1c3	1.50059e-36	0.69695	0.657	0.578	3.00118e-33	18	Cdkn1c
Ccnd11	4.34711e-16	0.683061	0.529	0.466	8.69422e-13	18	Ccnd1
Tuba1a2	3.57915e-238	0.672484	0.964	0.857	7.15829e-235	18	Tuba1a
Rnd2	3.81146e-101	0.665241	0.639	0.543	7.62292e-98	18	Rnd2
Stmn12	9.78812e-152	0.65881	0.935	0.85	1.95762e-148	18	Stmn1
Lhx21	1.29569e-59	0.637318	0.648	0.56	2.59138e-56	18	Lhx2
Cotl15	2.65518e-12	0.627322	0.62	0.63	5.31037e-09	18	Cotl1
Stmn22	6.43603e-60	0.623358	0.705	0.632	1.28721e-56	18	Stmn2
Mllt112	4.26121e-28	0.611633	0.617	0.583	8.52241e-25	18	Mllt11
Dpysl42	1.50276e-16	0.600884	0.538	0.526	3.00552e-13	18	Dpysl4
Dll1	1.28577e-07	0.587749	0.427	0.362	0.000257153	18	Dll1
Map21	1.23258e-32	0.483912	0.543	0.47	2.46516e-29	18	Map2
Pou3f32	2.8069e-145	0.475446	0.65	0.433	5.6138e-142	18	Pou3f3
Tmsb4x3	3.53935e-190	0.463517	0.999	0.994	7.07869e-187	18	Tmsb4x
Dbx1	1.00855e-41	0.448373	0.506	0.397	2.0171e-38	18	Dbx1
Lhx1os1	1.12495e-60	0.443522	0.675	0.621	2.2499e-57	18	Lhx1os
Cplx21	6.58431e-82	0.441045	0.561	0.371	1.31686e-78	18	Cplx2
Nkain42	2.23728e-39	0.440421	0.636	0.589	4.47455e-36	18	Nkain4
Mfap43	1.6419e-17	0.433389	0.594	0.522	3.28381e-14	18	Mfap4
Sstr2	2.88307e-11	0.428542	0.446	0.353	5.76615e-08	18	Sstr2
Uchl12	7.12652e-06	0.428121	0.541	0.531	0.014253	18	Uchl1
Olfm12	2.64505e-36	0.413522	0.623	0.609	5.29011e-33	18	Olfm1
Fabp72	2.63273e-29	0.398017	0.694	0.646	5.26545e-26	18	Fabp7
Crabp26	2.8922e-14	0.397905	0.701	0.684	5.78439e-11	18	Crabp2
Mir124-2hg2	3.85545e-20	0.395422	0.512	0.428	7.7109e-17	18	Mir124-2hg
Gng8	2.79886e-09	0.395152	0.515	0.484	5.59772e-06	18	Gng8
Pax61	1.13924e-118	0.394644	0.586	0.352	2.27848e-115	18	Pax6
Rtn12	4.53872e-08	0.389086	0.535	0.529	9.07744e-05	18	Rtn1
Basp12	1.75618e-05	0.381597	0.504	0.484	0.0351237	18	Basp1
Uncx1	7.1612e-106	0.370284	0.624	0.484	1.43224e-102	18	Uncx
Ppp1r171	4.42861e-35	0.365437	0.61	0.566	8.85722e-32	18	Ppp1r17
Crmp12	6.16414e-18	0.357345	0.524	0.477	1.23283e-14	18	Crmp1
Isl11	0.000313455	0.339082	0.498	0.486	0.626911	18	Isl1
Neurod41	1.20159e-41	0.33743	0.471	0.212	2.40318e-38	18	Neurod4
Fabp53	9.00203e-22	0.33537	0.768	0.692	1.80041e-18	18	Fabp5
Nsg22	1.28806e-05	0.32959	0.508	0.53	0.0257612	18	Nsg2
Ccdc182	3.80321e-106	0.323932	0.62	0.469	7.60641e-103	18	Ccdc182
Phyhipl1	1.10274e-22	0.321601	0.513	0.459	2.20547e-19	18	Phyhipl
St18	1.16669e-19	0.311822	0.491	0.405	2.33337e-16	18	St18
Nkx6-1	1.83426e-60	0.30759	0.435	0.201	3.66851e-57	18	Nkx6-1
Fez12	6.77279e-14	0.300466	0.404	0.503	1.35456e-10	18	Fez1
Cnpy11	2.10566e-18	0.295187	0.417	0.227	4.21132e-15	18	Cnpy1
Lhx51	3.00748e-62	0.293946	0.564	0.455	6.01496e-59	18	Lhx5
Ass11	1.00798e-129	0.281645	0.626	0.399	2.01596e-126	18	Ass1
Cadm11	1.09948e-63	0.281306	0.644	0.51	2.19895e-60	18	Cadm1
Vim5	1.15806e-17	0.280354	0.569	0.488	2.31613e-14	18	Vim
Bex22	0.00960986	0.277761	0.606	0.623	1	18	Bex2
Ly6h2	6.0381e-90	0.259976	0.632	0.479	1.20762e-86	18	Ly6h
Pax33	1.48416e-78	0.255192	0.503	0.272	2.96833e-75	18	Pax3
Phlda11	1.78192e-13	0.250097	0.616	0.589	3.56385e-10	18	Phlda1
BC1005301	3.0764e-50	3.68613	0.736	0.753	6.1528e-47	19	BC100530
Stfa1	8.25164e-155	3.66309	0.817	0.766	1.65033e-151	19	Stfa1
S100a91	8.43376e-29	3.63433	0.682	0.758	1.68675e-25	19	S100a9
S100a81	4.31084e-46	3.62388	0.777	0.787	8.62168e-43	19	S100a8
Gm54831	2.22947e-78	3.23833	0.677	0.693	4.45895e-75	19	Gm5483
Prg2	1.38588e-13	2.73319	0.509	0.729	2.77177e-10	19	Prg2
Srgn1	7.50768e-233	2.63015	0.76	0.666	1.50154e-229	19	Srgn
Mpo	6.10836e-113	2.54144	0.628	0.566	1.22167e-109	19	Mpo
Prtn31	1.24825e-221	2.47743	0.739	0.651	2.49651e-218	19	Prtn3
Plac8	2.41416e-241	2.45976	0.754	0.645	4.82831e-238	19	Plac8
Stfa3	7.24954e-15	2.22182	0.421	0.654	1.44991e-11	19	Stfa3
Ifitm12	1.33187e-19	2.18979	0.587	0.662	2.66374e-16	19	Ifitm1
Lyz21	6.44446e-51	2.15789	0.641	0.674	1.28889e-47	19	Lyz2
Stfa2l1	1.19359e-05	2.05069	0.567	0.664	0.0238718	19	Stfa2l1
Anxa11	1.05455e-115	2.00396	0.662	0.634	2.1091e-112	19	Anxa1
Ngp	3.06833e-08	1.95249	0.466	0.531	6.13667e-05	19	Ngp
Cd521	2.10879e-127	1.87567	0.668	0.638	4.21757e-124	19	Cd52
Tyrobp1	3.82207e-228	1.76662	0.772	0.682	7.64413e-225	19	Tyrobp
Lcn2	1.35032e-07	1.75596	0.403	0.441	0.000270064	19	Lcn2
Serpinb1a	9.42643e-126	1.74042	0.605	0.528	1.88529e-122	19	Serpinb1a
Ms4a3	2.31249e-62	1.72379	0.601	0.616	4.62498e-59	19	Ms4a3
Stfa2	5.01201e-12	1.56348	0.434	0.644	1.0024e-08	19	Stfa2
Coro1a1	9.55716e-137	1.55577	0.651	0.557	1.91143e-133	19	Coro1a
Arhgdib1	7.81165e-77	1.52449	0.618	0.629	1.56233e-73	19	Arhgdib
Tspo3	6.80641e-81	1.47496	0.65	0.643	1.36128e-77	19	Tspo
Prg3	9.00309e-06	1.46566	0.476	0.686	0.0180062	19	Prg3
Fcer1g1	2.4478e-149	1.37456	0.698	0.625	4.8956e-146	19	Fcer1g
Rac22	3.26526e-71	1.35677	0.608	0.632	6.53052e-68	19	Rac2
B2m2	2.76404e-218	1.32952	0.833	0.719	5.52809e-215	19	B2m
Arpc1b2	2.20934e-142	1.32298	0.711	0.619	4.41868e-139	19	Arpc1b
Cpa3	0.000966331	1.32191	0.449	0.582	1	19	Cpa3
Hp1	1.15983e-68	1.31779	0.567	0.555	2.31965e-65	19	Hp
Elane	7.35722e-55	1.28407	0.584	0.594	1.47144e-51	19	Elane
Fcgr31	4.51378e-168	1.27374	0.585	0.391	9.02755e-165	19	Fcgr3
Pglyrp1	3.92392e-14	1.27076	0.492	0.577	7.84784e-11	19	Pglyrp1
Wfdc211	1.28191e-34	1.24765	0.431	0.384	2.56381e-31	19	Wfdc21
Ear1	0.00173016	1.21797	0.447	0.571	1	19	Ear1
Alox5ap1	1.19757e-126	1.21195	0.586	0.448	2.39514e-123	19	Alox5ap
Cmtm71	3.89216e-66	1.21139	0.623	0.628	7.78432e-63	19	Cmtm7
Glipr11	6.31913e-22	1.18717	0.482	0.521	1.26383e-18	19	Glipr1
Gmfg2	2.39244e-29	1.13937	0.55	0.632	4.78489e-26	19	Gmfg
Cyba1	3.85678e-117	1.13723	0.73	0.667	7.71357e-114	19	Cyba
Ly6e2	9.57581e-59	1.0935	0.6	0.56	1.91516e-55	19	Ly6e
Spi11	1.38995e-109	1.09348	0.545	0.408	2.77989e-106	19	Spi1
Sec11c2	9.15004e-55	1.05421	0.601	0.593	1.83001e-51	19	Sec11c
Gpx13	1.40196e-283	1.00804	0.937	0.813	2.80392e-280	19	Gpx1
Ptpn182	1.73346e-24	0.998325	0.533	0.612	3.46692e-21	19	Ptpn18
Pycard1	1.6477e-48	0.992342	0.577	0.615	3.29541e-45	19	Pycard
Sh3bgrl34	1.59336e-104	0.976795	0.736	0.658	3.18672e-101	19	Sh3bgrl3
Emb2	4.08483e-18	0.945038	0.551	0.65	8.16967e-15	19	Emb
Lst11	2.59804e-26	0.914743	0.501	0.526	5.19608e-23	19	Lst1
Emp33	9.06369e-59	0.913366	0.645	0.662	1.81274e-55	19	Emp3
Ptprcap1	2.17109e-10	0.891911	0.491	0.597	4.34217e-07	19	Ptprcap
Hdc	5.01158e-26	0.88632	0.543	0.636	1.00232e-22	19	Hdc
Fcnb	2.68062e-21	0.838829	0.496	0.546	5.36123e-18	19	Fcnb
H2-D12	6.55833e-50	0.838385	0.534	0.532	1.31167e-46	19	H2-D1
Fxyd52	4.231e-39	0.82958	0.56	0.639	8.462e-36	19	Fxyd5
Tuba4a1	5.76299e-33	0.822816	0.519	0.536	1.1526e-29	19	Tuba4a
Tagln21	2.90571e-14	0.778409	0.529	0.604	5.81143e-11	19	Tagln2
Nkg7	1.96645e-145	0.775479	0.496	0.285	3.9329e-142	19	Nkg7
Ramp1	5.68188e-101	0.756001	0.474	0.314	1.13638e-97	19	Ramp1
Ncf42	1.46361e-49	0.753824	0.45	0.344	2.92722e-46	19	Ncf4
Slpi	9.67272e-25	0.750856	0.337	0.283	1.93454e-21	19	Slpi
Clec12a1	9.27365e-23	0.74781	0.372	0.315	1.85473e-19	19	Clec12a
Ifitm6	4.79663e-124	0.728922	0.489	0.32	9.59326e-121	19	Ifitm6
Ostf12	4.90552e-29	0.714875	0.546	0.571	9.81104e-26	19	Ostf1
Itm2b2	1.98689e-45	0.701635	0.672	0.65	3.97377e-42	19	Itm2b
Lmo42	1.54538e-06	0.698236	0.514	0.577	0.00309077	19	Lmo4
Rgs22	2.21092e-05	0.677057	0.464	0.547	0.0442184	19	Rgs2
Ltf	8.54768e-14	0.675122	0.293	0.494	1.70954e-10	19	Ltf
Ier31	4.79873e-07	0.661558	0.484	0.59	0.000959746	19	Ier3
Tmsb4x4	1.86705e-244	0.653477	0.999	0.994	3.7341e-241	19	Tmsb4x
Klk82	3.69463e-46	0.647979	0.515	0.511	7.38925e-43	19	Klk8
Ctsc1	0.000312071	0.647652	0.49	0.626	0.624141	19	Ctsc
S100a114	8.31087e-65	0.644271	0.7	0.643	1.66217e-61	19	S100a11
Vamp83	5.38558e-27	0.641212	0.609	0.617	1.07712e-23	19	Vamp8
Lgals14	4.80564e-40	0.632337	0.823	0.817	9.61128e-37	19	Lgals1
Cd53	3.29213e-18	0.626345	0.406	0.418	6.58426e-15	19	Cd53
Rgs18	5.09778e-10	0.611371	0.438	0.513	1.01956e-06	19	Rgs18
Sat12	4.05274e-33	0.602015	0.557	0.582	8.10547e-30	19	Sat1
Anxa33	1.1213e-15	0.580859	0.477	0.522	2.2426e-12	19	Anxa3
Creg13	9.97115e-23	0.566916	0.537	0.55	1.99423e-19	19	Creg1
F630028O10Rik1	7.61249e-20	0.566138	0.349	0.267	1.5225e-16	19	F630028O10Rik
Ifitm34	8.0402e-05	0.564793	0.455	0.633	0.160804	19	Ifitm3
Capg3	6.35425e-25	0.55675	0.482	0.486	1.27085e-21	19	Capg
Cst31	6.36456e-30	0.54333	0.7	0.707	1.27291e-26	19	Cst3
Lcp12	0.000112014	0.535685	0.443	0.546	0.224029	19	Lcp1
Laptm51	8.03744e-05	0.534921	0.376	0.568	0.160749	19	Laptm5
Psmb81	2.39874e-17	0.522228	0.416	0.42	4.79748e-14	19	Psmb8
2010005H15Rik	6.67916e-14	0.515023	0.265	0.236	1.33583e-10	19	2010005H15Rik
Cd341	1.63806e-07	0.502095	0.459	0.556	0.000327612	19	Cd34
Trbc2	1.74474e-17	0.48627	0.308	0.538	3.48948e-14	19	Trbc2
Ncf2	1.02322e-05	0.483289	0.442	0.556	0.0204645	19	Ncf2
BC0350441	1.70885e-86	0.47707	0.502	0.397	3.41769e-83	19	BC035044
Lgals91	4.94035e-10	0.473655	0.43	0.477	9.8807e-07	19	Lgals9
Spns1	6.24856e-10	0.463697	0.46	0.532	1.24971e-06	19	Spns1
1700006J14Rik1	3.11368e-10	0.461794	0.447	0.505	6.22736e-07	19	1700006J14Rik
Ear2	2.14411e-13	0.455145	0.319	0.511	4.28821e-10	19	Ear2
AI6622701	1.88319e-16	0.452762	0.373	0.638	3.76637e-13	19	AI662270
Ctsz1	4.99666e-26	0.445874	0.516	0.505	9.99332e-23	19	Ctsz
Prss57	0.00787042	0.441514	0.416	0.507	1	19	Prss57
Mir142hg	2.12363e-137	0.439523	0.45	0.214	4.24726e-134	19	Mir142hg
Parvg	0.000542434	0.411462	0.394	0.585	1	19	Parvg
Rgs11	3.40405e-15	0.410943	0.268	0.448	6.8081e-12	19	Rgs1
Dusp22	2.7409e-39	0.409029	0.443	0.395	5.4818e-36	19	Dusp2
Igsf61	1.23596e-85	0.408712	0.472	0.354	2.47191e-82	19	Igsf6
Itgb2	0.00208334	0.387588	0.331	0.368	1	19	Itgb2
Rnase12	8.07912e-16	0.385388	0.407	0.405	1.61582e-12	19	Rnase12
Srm1	4.29608e-10	0.385292	0.553	0.574	8.59216e-07	19	Srm
Gm5416	2.22555e-30	0.384551	0.324	0.275	4.45109e-27	19	Gm5416
Man2b11	0.00271207	0.377595	0.41	0.519	1	19	Man2b1
Myo1f	1.31955e-07	0.364488	0.359	0.381	0.000263911	19	Myo1f
Milr11	1.00985e-18	0.352678	0.416	0.435	2.0197e-15	19	Milr1
Trem3	1.0403e-25	0.352346	0.406	0.36	2.08061e-22	19	Trem3
Tnni2	5.16672e-08	0.349642	0.377	0.577	0.000103334	19	Tnni2
Serinc33	0.00406617	0.349393	0.396	0.539	1	19	Serinc3
Slc25a53	3.62435e-45	0.346759	0.861	0.814	7.2487e-42	19	Slc25a5
Gngt22	0.000146652	0.340533	0.496	0.633	0.293304	19	Gngt2
Cox171	3.24834e-08	0.334396	0.641	0.676	6.49667e-05	19	Cox17
Psmb102	0.00125769	0.333084	0.469	0.636	1	19	Psmb10
Gapt	0.000146805	0.331113	0.303	0.422	0.29361	19	Gapt
Lgals31	1.04879e-19	0.329031	0.463	0.505	2.09757e-16	19	Lgals3
Cybb1	3.86934e-06	0.327799	0.411	0.48	0.00773868	19	Cybb
Il13	6.95514e-08	0.326226	0.284	0.273	0.000139103	19	Il13
Dapp1	1.94652e-13	0.318718	0.336	0.547	3.89303e-10	19	Dapp1
Clec4a21	2.5055e-19	0.317692	0.35	0.587	5.011e-16	19	Clec4a2
Snhg31	6.59658e-07	0.310341	0.587	0.621	0.00131932	19	Snhg3
Ltb	7.13902e-30	0.310195	0.305	0.553	1.4278e-26	19	Ltb
Zyx1	0.000941686	0.305195	0.479	0.567	1	19	Zyx
Zfp361	0.00114787	0.301609	0.363	0.529	1	19	Zfp36
Nr4a11	0.00683705	0.298746	0.349	0.489	1	19	Nr4a1
Hcls11	1.04387e-30	0.296331	0.294	0.544	2.08774e-27	19	Hcls1
Pld41	1.01688e-25	0.280006	0.446	0.449	2.03375e-22	19	Pld4
Ighm1	5.53204e-26	0.27902	0.328	0.285	1.10641e-22	19	Ighm
Lat2	4.3257e-11	0.278612	0.449	0.498	8.65139e-08	19	Lat2
1700097N02Rik1	4.75306e-18	0.278452	0.465	0.533	9.50612e-15	19	1700097N02Rik
Btk1	1.53364e-06	0.27734	0.337	0.488	0.00306728	19	Btk
P2rx1	7.20463e-61	0.277311	0.408	0.314	1.44093e-57	19	P2rx1
Hhex2	1.42462e-14	0.276303	0.366	0.36	2.84923e-11	19	Hhex
Evi2a1	1.73055e-14	0.27249	0.339	0.306	3.46109e-11	19	Evi2a
Nfe2	1.33723e-12	0.266877	0.351	0.34	2.67446e-09	19	Nfe2
Alox15	3.77966e-36	0.264237	0.215	0.071	7.55933e-33	19	Alox15
BC117090	8.23215e-65	0.264031	0.267	0.105	1.64643e-61	19	BC117090
Unc93b11	3.28011e-08	0.262762	0.319	0.472	6.56022e-05	19	Unc93b1
Crip14	1.57554e-05	0.261239	0.526	0.671	0.0315108	19	Crip1
Cytip	1.81021e-145	0.259909	0.423	0.177	3.62042e-142	19	Cytip
Rab44	8.98313e-66	0.258324	0.191	0.241	1.79663e-62	19	Rab44
Tuba1c1	6.22885e-05	0.25488	0.463	0.62	0.124577	19	Tuba1c
Ncl1	2.50078e-13	0.25474	0.534	0.522	5.00157e-10	19	Ncl
Rpia1	0.00568803	0.254552	0.372	0.505	1	19	Rpia
Lyl13	0.00135461	0.25453	0.378	0.433	1	19	Lyl1
Myl7	0	3.87456	0.994	0.749	0	20	Myl7
Actc1	0	3.67264	0.996	0.684	0	20	Actc1
Myl4	0	3.64762	0.987	0.693	0	20	Myl4
Tnnt2	0	3.28375	0.955	0.59	0	20	Tnnt2
Myl3	0	3.22831	0.903	0.565	0	20	Myl3
Tnni11	0	3.17946	0.973	0.636	0	20	Tnni1
Tnnc1	0	3.17895	0.968	0.612	0	20	Tnnc1
Myl21	0	3.06199	0.842	0.626	0	20	Myl2
Csrp3	0	2.99848	0.884	0.558	0	20	Csrp3
Nppa	0	2.88099	0.791	0.613	0	20	Nppa
Cox6a2	0	2.69978	0.877	0.624	0	20	Cox6a2
Tnni3	0	2.66889	0.855	0.535	0	20	Tnni3
Myl92	0	2.61738	0.914	0.628	0	20	Myl9
Tpm14	0	2.58564	0.981	0.685	0	20	Tpm1
Ankrd1	0	2.5257	0.801	0.614	0	20	Ankrd1
Hspb11	0	2.50281	0.924	0.655	0	20	Hspb1
Sh3bgr	0	2.46194	0.847	0.602	0	20	Sh3bgr
Acta22	0	2.42809	0.842	0.59	0	20	Acta2
Gpx32	0	2.3756	0.896	0.569	0	20	Gpx3
Pgam2	0	2.29834	0.845	0.624	0	20	Pgam2
Chchd102	0	2.2976	0.86	0.58	0	20	Chchd10
Smpx	6.55001e-295	2.22294	0.789	0.624	1.31e-291	20	Smpx
Cryab	1.072e-269	2.0524	0.789	0.642	2.144e-266	20	Cryab
Hcfc1r1	0	1.95871	0.856	0.602	0	20	Hcfc1r1
Cox7a1	3.22433e-246	1.94574	0.758	0.623	6.44866e-243	20	Cox7a1
Acta1	2.21814e-301	1.85616	0.774	0.613	4.43628e-298	20	Acta1
Gyg	3.70751e-225	1.84118	0.745	0.551	7.41502e-222	20	Gyg
Fabp3	1.48191e-221	1.81848	0.735	0.544	2.96383e-218	20	Fabp3
Pln	7.74359e-204	1.80135	0.704	0.522	1.54872e-200	20	Pln
Myh6	0	1.79665	0.769	0.47	0	20	Myh6
Crip22	4.76172e-250	1.79243	0.785	0.569	9.52344e-247	20	Crip2
Crip15	4.75956e-252	1.703	0.832	0.665	9.51912e-249	20	Crip1
Fbxl22	0	1.69334	0.774	0.507	0	20	Fbxl22
Fxyd11	2.8624e-249	1.6921	0.741	0.525	5.72479e-246	20	Fxyd1
Hspb2	3.35358e-248	1.61189	0.748	0.608	6.70716e-245	20	Hspb2
Gm2830	1.10226e-226	1.55994	0.711	0.496	2.20451e-223	20	Gm2830
Slc25a42	0	1.55489	0.97	0.755	0	20	Slc25a4
Cited1	2.88273e-271	1.53731	0.769	0.577	5.76546e-268	20	Cited1
Cnn1	0	1.51353	0.774	0.536	0	20	Cnn1
Nppb	1.09689e-270	1.48489	0.732	0.56	2.19379e-267	20	Nppb
Myh7	4.40258e-114	1.44885	0.62	0.494	8.80517e-111	20	Myh7
Atp1b1	7.60803e-208	1.43083	0.716	0.569	1.52161e-204	20	Atp1b1
Rrad	2.26513e-134	1.41841	0.616	0.436	4.53026e-131	20	Rrad
Gm45123	2.73847e-214	1.38519	0.699	0.547	5.47694e-211	20	Gm45123
Des1	7.12422e-184	1.35624	0.689	0.543	1.42484e-180	20	Des
Myl1	1.1531e-61	1.24086	0.555	0.451	2.3062e-58	20	Myl1
Csrp23	5.2358e-153	1.23934	0.778	0.594	1.04716e-149	20	Csrp2
Actn2	1.8153e-164	1.22649	0.629	0.394	3.63059e-161	20	Actn2
Mybpc3	6.60943e-113	1.18917	0.583	0.384	1.32189e-109	20	Mybpc3
Asb2	2.25937e-294	1.18131	0.717	0.446	4.51873e-291	20	Asb2
Nexn	8.66992e-167	1.15302	0.605	0.297	1.73398e-163	20	Nexn
Apobec2	3.31949e-85	1.12803	0.561	0.383	6.63898e-82	20	Apobec2
Hspb3	1.37033e-303	1.09446	0.742	0.546	2.74066e-300	20	Hspb3
Atp2a2	2.66699e-135	1.09154	0.641	0.446	5.33398e-132	20	Atp2a2
Tcap	3.6879e-229	1.06907	0.655	0.345	7.3758e-226	20	Tcap
Popdc2	7.56212e-104	1.0622	0.622	0.52	1.51242e-100	20	Popdc2
Eno3	2.39284e-96	1.05749	0.648	0.605	4.78567e-93	20	Eno3
Nkx2-5	2.49313e-158	1.05515	0.606	0.341	4.98626e-155	20	Nkx2-5
Cst32	2.29669e-174	1.03716	0.861	0.704	4.59339e-171	20	Cst3
Fitm11	8.55879e-194	0.992086	0.711	0.603	1.71176e-190	20	Fitm1
Fhl2	5.75489e-62	0.988351	0.581	0.519	1.15098e-58	20	Fhl2
Hopx	5.98801e-300	0.984249	0.667	0.274	1.1976e-296	20	Hopx
Gm15543	9.51306e-276	0.967289	0.709	0.461	1.90261e-272	20	Gm15543
Pdlim5	6.47082e-171	0.902112	0.658	0.509	1.29416e-167	20	Pdlim5
Rbpms1	6.73845e-07	0.900978	0.48	0.516	0.00134769	20	Rbpms
Bex42	6.41033e-126	0.855323	0.783	0.63	1.28207e-122	20	Bex4
AV0260682	7.86514e-11	0.847965	0.531	0.594	1.57303e-07	20	AV026068
Ppp1r1a2	3.69569e-64	0.843427	0.614	0.574	7.39138e-61	20	Ppp1r1a
Kcne1	2.67331e-31	0.837297	0.488	0.396	5.34663e-28	20	Kcne1
Atcayos	4.98875e-149	0.83075	0.507	0.078	9.9775e-146	20	Atcayos
Ptges3l	2.33297e-123	0.828408	0.638	0.521	4.66595e-120	20	Ptges3l
Tmod1	1.3831e-49	0.826208	0.531	0.434	2.76621e-46	20	Tmod1
Smyd1	7.37655e-134	0.818641	0.622	0.486	1.47531e-130	20	Smyd1
Tagln4	2.60891e-130	0.792122	0.621	0.439	5.21781e-127	20	Tagln
S100a12	3.72733e-106	0.775889	0.666	0.62	7.45466e-103	20	S100a1
Vsnl1	7.27172e-242	0.770389	0.66	0.384	1.45434e-238	20	Vsnl1
Mybphl	0	0.746601	0.697	0.271	0	20	Mybphl
Fam195a1	8.585e-139	0.729013	0.687	0.564	1.717e-135	20	Fam195a
Ldb3	2.0958e-181	0.71079	0.63	0.381	4.1916e-178	20	Ldb3
Itgb1bp2	6.62323e-159	0.706354	0.633	0.474	1.32465e-155	20	Itgb1bp2
Casq1	0.000993917	0.705041	0.438	0.466	1	20	Casq1
Myoz2	4.20277e-149	0.696104	0.615	0.421	8.40554e-146	20	Myoz2
Bex13	5.02233e-69	0.691144	0.716	0.593	1.00447e-65	20	Bex1
Tnni21	3.56878e-21	0.682551	0.529	0.574	7.13756e-18	20	Tnni2
Unc45b	2.20902e-160	0.675521	0.574	0.265	4.41804e-157	20	Unc45b
Mlip	2.60717e-191	0.647864	0.665	0.513	5.21433e-188	20	Mlip
Ttn	2.01548e-63	0.63422	0.48	0.228	4.03095e-60	20	Ttn
Slc2a11	1.83336e-08	0.631608	0.515	0.556	3.66672e-05	20	Slc2a1
Cox172	7.96532e-40	0.625049	0.709	0.675	1.59306e-36	20	Cox17
Trim63	2.79697e-89	0.620264	0.586	0.507	5.59394e-86	20	Trim63
Sln	1.40073e-244	0.618078	0.714	0.554	2.80147e-241	20	Sln
Slc25a54	8.88087e-138	0.598264	0.931	0.813	1.77617e-134	20	Slc25a5
Nebl	7.44656e-14	0.588132	0.441	0.349	1.48931e-10	20	Nebl
S100a132	6.90719e-106	0.582026	0.676	0.594	1.38144e-102	20	S100a13
Mylk3	8.35476e-23	0.57868	0.479	0.431	1.67095e-19	20	Mylk3
Clu1	2.63726e-104	0.578638	0.617	0.504	5.27452e-101	20	Clu
Tnnt11	0.000537974	0.574648	0.492	0.564	1	20	Tnnt1
Cox8b	2.47841e-17	0.560376	0.479	0.473	4.95682e-14	20	Cox8b
Bambi2	1.18497e-20	0.559965	0.578	0.622	2.36994e-17	20	Bambi
Ramp11	9.70486e-187	0.559952	0.61	0.311	1.94097e-183	20	Ramp1
Cystm11	7.34538e-90	0.559369	0.635	0.591	1.46908e-86	20	Cystm1
Cav3	6.79487e-154	0.552213	0.617	0.412	1.35897e-150	20	Cav3
Sfrp12	1.03099e-71	0.512947	0.568	0.43	2.06198e-68	20	Sfrp1
Tnfrsf12a1	5.56702e-129	0.507253	0.636	0.501	1.1134e-125	20	Tnfrsf12a
Prkcdbp2	1.12083e-206	0.49865	0.704	0.494	2.24167e-203	20	Prkcdbp
Ldha1	5.04273e-91	0.497402	0.894	0.827	1.00855e-87	20	Ldha
Ldhb2	6.98432e-34	0.497277	0.732	0.7	1.39686e-30	20	Ldhb
Perp1	5.93259e-81	0.496108	0.588	0.492	1.18652e-77	20	Perp
Cnn23	6.29604e-58	0.492325	0.683	0.605	1.25921e-54	20	Cnn2
Calca	0	0.490665	0.689	0.325	0	20	Calca
Ppp1r14c	1.70428e-34	0.474122	0.482	0.382	3.40856e-31	20	Ppp1r14c
Adprhl1	2.01052e-59	0.470914	0.513	0.32	4.02104e-56	20	Adprhl1
Pdlim3	1.47476e-133	0.452895	0.649	0.528	2.94952e-130	20	Pdlim3
Pdlim12	3.33629e-32	0.445031	0.584	0.569	6.67259e-29	20	Pdlim1
5033428I22Rik1	2.33417e-90	0.44272	0.606	0.511	4.66835e-87	20	5033428I22Rik
Gamt1	1.68431e-109	0.438848	0.666	0.563	3.36862e-106	20	Gamt
Fos2	2.5515e-102	0.429851	0.723	0.576	5.10299e-99	20	Fos
Obscn	1.09636e-203	0.428191	0.565	0.189	2.19271e-200	20	Obscn
Itm2a2	2.95172e-54	0.424577	0.715	0.65	5.90345e-51	20	Itm2a
Anxa55	1.1548e-89	0.412523	0.709	0.598	2.3096e-86	20	Anxa5
Mb	3.29031e-25	0.405944	0.253	0.224	6.58062e-22	20	Mb
Selenom2	4.5283e-16	0.401606	0.588	0.586	9.0566e-13	20	Selenom
Synpo2l	1.76936e-53	0.398834	0.52	0.405	3.53871e-50	20	Synpo2l
Gmpr1	1.84777e-13	0.395737	0.54	0.55	3.69555e-10	20	Gmpr
G0s2	1.04094e-07	0.385464	0.38	0.502	0.000208189	20	G0s2
Nid21	1.25806e-44	0.37486	0.577	0.549	2.51612e-41	20	Nid2
Tecrl	1.02187e-131	0.374005	0.551	0.254	2.04373e-128	20	Tecrl
Cd36	1.97766e-233	0.37137	0.644	0.334	3.95533e-230	20	Cd36
Myom1	5.42097e-59	0.365171	0.487	0.267	1.08419e-55	20	Myom1
Bmp42	9.06406e-10	0.364368	0.44	0.561	1.81281e-06	20	Bmp4
Ctsl1	0.000410806	0.356323	0.594	0.615	0.821613	20	Ctsl
Maged23	4.49676e-20	0.354004	0.589	0.537	8.99351e-17	20	Maged2
Adssl1	2.48976e-49	0.34635	0.541	0.487	4.97951e-46	20	Adssl1
Sorbs2	8.80549e-06	0.345081	0.415	0.365	0.017611	20	Sorbs2
Rbm24	5.76467e-42	0.337839	0.306	0.502	1.15293e-38	20	Rbm24
Igf22	2.57038e-18	0.337813	0.589	0.551	5.14075e-15	20	Igf2
Mest4	1.29243e-15	0.337568	0.741	0.709	2.58485e-12	20	Mest
Fstl12	1.6709e-39	0.333847	0.563	0.472	3.3418e-36	20	Fstl1
Srl	2.09747e-22	0.332189	0.424	0.276	4.19493e-19	20	Srl
Gadd45g2	1.57358e-141	0.331323	0.729	0.565	3.14715e-138	20	Gadd45g
B230312C02Rik	3.23109e-74	0.328581	0.668	0.575	6.46218e-71	20	B230312C02Rik
Dbi1	4.00781e-37	0.324163	0.896	0.834	8.01561e-34	20	Dbi
Mlf1	2.34747e-69	0.323674	0.613	0.556	4.69494e-66	20	Mlf1
Lrrc10	3.21636e-122	0.322853	0.524	0.183	6.43272e-119	20	Lrrc10
Stard101	1.7224e-172	0.32262	0.721	0.582	3.44481e-169	20	Stard10
Srpk3	4.545e-17	0.320819	0.461	0.419	9.09e-14	20	Srpk3
Tpm23	3.91842e-36	0.315994	0.622	0.565	7.83684e-33	20	Tpm2
Mylpf	7.81514e-151	0.313713	0.691	0.55	1.56303e-147	20	Mylpf
Tbx20	6.82693e-10	0.306851	0.446	0.414	1.36539e-06	20	Tbx20
Cd59a2	3.39568e-18	0.304974	0.613	0.598	6.79135e-15	20	Cd59a
Pycard2	4.89298e-24	0.303618	0.585	0.615	9.78596e-21	20	Pycard
Igfbp53	3.90706e-17	0.30317	0.525	0.468	7.81413e-14	20	Igfbp5
Vcan1	0.00908109	0.302112	0.525	0.552	1	20	Vcan
Spon1	6.77316e-223	0.298458	0.685	0.491	1.35463e-219	20	Spon1
Ctsd1	5.39055e-91	0.297516	0.665	0.516	1.07811e-87	20	Ctsd
Cyr613	9.25688e-101	0.294196	0.714	0.606	1.85138e-97	20	Cyr61
Cacna2d21	1.80755e-31	0.286463	0.486	0.397	3.61509e-28	20	Cacna2d2
Bcam1	2.24444e-26	0.286039	0.522	0.472	4.48889e-23	20	Bcam
Lpl1	5.8127e-20	0.277534	0.532	0.541	1.16254e-16	20	Lpl
Tesc	5.3919e-115	0.263989	0.538	0.286	1.07838e-111	20	Tesc
Art3	2.46975e-165	0.261039	0.632	0.467	4.9395e-162	20	Art3
Smim14	3.18195e-35	0.260722	0.584	0.527	6.3639e-32	20	Smim14
Afp	0	4.16936	0.999	0.578	0	21	Afp
Apoa2	0	3.79324	0.993	0.607	0	21	Apoa2
Rbp41	0	3.51668	0.989	0.521	0	21	Rbp4
Alb	0	3.26927	0.94	0.411	0	21	Alb
Ambp	0	3.22019	0.961	0.508	0	21	Ambp
Apom	0	3.1656	0.97	0.564	0	21	Apom
Apoa1	0	3.09409	0.95	0.547	0	21	Apoa1
Trf1	0	3.06276	0.957	0.456	0	21	Trf
Ttr	0	2.92112	0.974	0.57	0	21	Ttr
Serpina6	0	2.90603	0.925	0.527	0	21	Serpina6
Serpina1b	0	2.59389	0.877	0.483	0	21	Serpina1b
Fgb	0	2.49898	0.843	0.496	0	21	Fgb
Itih2	0	2.3784	0.868	0.335	0	21	Itih2
Fgg	0	2.3471	0.805	0.345	0	21	Fgg
Serpinf2	3.99509e-306	2.28145	0.796	0.465	7.99019e-303	21	Serpinf2
Dlk11	0	2.23651	0.97	0.585	0	21	Dlk1
Serpina1a	6.46583e-292	2.21707	0.788	0.495	1.29317e-288	21	Serpina1a
Apoc11	2.80257e-237	2.04153	0.788	0.62	5.60513e-234	21	Apoc1
Apoe1	0	1.95485	0.958	0.661	0	21	Apoe
Ddt	0	1.8607	0.875	0.538	0	21	Ddt
Fkbp11	0	1.75517	0.841	0.583	0	21	Fkbp11
Pcbd1	0	1.67084	0.819	0.55	0	21	Pcbd1
Bex43	0	1.64535	0.912	0.628	0	21	Bex4
Serpinc1	1.04888e-60	1.55381	0.585	0.411	2.09777e-57	21	Serpinc1
Bex14	2.44276e-298	1.54778	0.895	0.591	4.88552e-295	21	Bex1
Gstm1	4.64143e-140	1.51104	0.694	0.526	9.28287e-137	21	Gstm1
Fga	6.98308e-38	1.47656	0.527	0.306	1.39662e-34	21	Fga
Cited11	2.01837e-101	1.45472	0.681	0.578	4.03674e-98	21	Cited1
Tst	3.0257e-287	1.41612	0.756	0.464	6.05139e-284	21	Tst
F2	3.14066e-30	1.41369	0.512	0.322	6.28133e-27	21	F2
Vtn1	1.85897e-44	1.40632	0.574	0.506	3.71795e-41	21	Vtn
Fabp54	0	1.37724	0.939	0.689	0	21	Fabp5
Fabp1	2.1939e-75	1.33656	0.576	0.352	4.3878e-72	21	Fabp1
Selenop2	6.09835e-78	1.33026	0.643	0.575	1.21967e-74	21	Selenop
Spink1	2.36396e-139	1.28254	0.65	0.445	4.72792e-136	21	Spink1
Serpinf11	4.67758e-78	1.26961	0.651	0.53	9.35517e-75	21	Serpinf1
Glud1	6.43636e-86	1.2672	0.631	0.48	1.28727e-82	21	Glud1
Serpind1	1.96787e-21	1.25562	0.504	0.428	3.93575e-18	21	Serpind1
Spp2	3.58903e-05	1.22777	0.461	0.429	0.0717806	21	Spp2
Apob	5.8017e-42	1.1983	0.535	0.423	1.16034e-38	21	Apob
Hmgcs2	2.96505e-59	1.1906	0.568	0.429	5.93011e-56	21	Hmgcs2
Kng1	1.5516e-19	1.17536	0.489	0.389	3.1032e-16	21	Kng1
Meg32	8.93546e-128	1.16693	0.802	0.684	1.78709e-124	21	Meg3
Krt182	9.34304e-152	1.15819	0.733	0.614	1.86861e-148	21	Krt18
H2-Q10	6.7905e-84	1.13988	0.551	0.233	1.3581e-80	21	H2-Q10
Plg	2.77956e-09	1.12423	0.43	0.238	5.55912e-06	21	Plg
H194	7.60408e-225	1.10716	0.89	0.688	1.52082e-221	21	H19
Cfi	2.33836e-14	1.04816	0.496	0.457	4.67673e-11	21	Cfi
Hpx	1.44562e-118	1.03884	0.577	0.237	2.89124e-115	21	Hpx
Igfbp1	1.0643e-121	1.02656	0.638	0.503	2.1286e-118	21	Igfbp1
Cpb2	1.26481e-07	0.987874	0.493	0.534	0.000252962	21	Cpb2
Pla2g12b	4.06578e-34	0.982342	0.505	0.348	8.13157e-31	21	Pla2g12b
Serpina1d	5.00854e-34	0.970205	0.521	0.406	1.00171e-30	21	Serpina1d
Lect2	4.08111e-108	0.950589	0.587	0.295	8.16223e-105	21	Lect2
Serpina1e	1.42113e-130	0.945205	0.637	0.47	2.84225e-127	21	Serpina1e
Bex23	2.53487e-86	0.936384	0.721	0.621	5.06974e-83	21	Bex2
Psat1	2.90122e-25	0.9265	0.573	0.541	5.80244e-22	21	Psat1
Habp2	5.88207e-164	0.91168	0.64	0.357	1.17641e-160	21	Habp2
Aadac	0.000613882	0.910958	0.431	0.354	1	21	Aadac
Pnliprp1	3.60032e-244	0.896074	0.72	0.47	7.20064e-241	21	Pnliprp1
Reln	9.12211e-32	0.895808	0.503	0.343	1.82442e-28	21	Reln
Krt82	1.25475e-60	0.888595	0.629	0.563	2.50951e-57	21	Krt8
Igf23	7.36629e-07	0.866197	0.506	0.552	0.00147326	21	Igf2
F10	1.23266e-44	0.861877	0.549	0.483	2.46532e-41	21	F10
Cpn1	6.73542e-35	0.834659	0.482	0.277	1.34708e-31	21	Cpn1
Gstt1	1.83293e-55	0.828703	0.55	0.4	3.66587e-52	21	Gstt1
Stard102	9.85166e-14	0.826385	0.389	0.588	1.97033e-10	21	Stard10
Lcat	1.60843e-14	0.811487	0.458	0.324	3.21686e-11	21	Lcat
Igsf1	4.26074e-38	0.811115	0.506	0.339	8.52147e-35	21	Igsf1
Ctsl2	6.39168e-96	0.809277	0.76	0.613	1.27834e-92	21	Ctsl
Gimd1	1.6631e-112	0.804428	0.61	0.399	3.32619e-109	21	Gimd1
Krt20	7.57136e-195	0.799422	0.623	0.197	1.51427e-191	21	Krt20
Serpina10	1.72325e-242	0.798968	0.668	0.264	3.44649e-239	21	Serpina10
Proc	3.17048e-80	0.779946	0.533	0.238	6.34097e-77	21	Proc
Psmb103	6.4251e-138	0.777737	0.775	0.631	1.28502e-134	21	Psmb10
Acot11	1.93897e-26	0.767319	0.539	0.496	3.87794e-23	21	Acot1
Gulo	1.52954e-10	0.746871	0.463	0.381	3.05908e-07	21	Gulo
Rian1	0.00383726	0.745301	0.493	0.547	1	21	Rian
Dbi2	6.81136e-172	0.742797	0.928	0.833	1.36227e-168	21	Dbi
B2m3	4.76762e-95	0.741823	0.788	0.72	9.53523e-92	21	B2m
Akr1c19	2.33286e-19	0.72558	0.523	0.533	4.66572e-16	21	Akr1c19
Lpl2	0.000423983	0.720647	0.485	0.541	0.847966	21	Lpl
Cyp2c68	4.40836e-51	0.699315	0.478	0.126	8.81672e-48	21	Cyp2c68
Tmem372	2.66066e-09	0.698101	0.432	0.653	5.32133e-06	21	Tmem37
Hspe12	1.14454e-176	0.694254	0.972	0.86	2.28908e-173	21	Hspe1
Itih3	2.62905e-06	0.692543	0.341	0.295	0.00525809	21	Itih3
Osgin1	1.50849e-228	0.690163	0.652	0.247	3.01699e-225	21	Osgin1
Agmat	7.2654e-60	0.670437	0.5	0.211	1.45308e-56	21	Agmat
Atf5	2.91918e-94	0.657566	0.644	0.576	5.83835e-91	21	Atf5
Rgn	1.58204e-11	0.648163	0.34	0.368	3.16408e-08	21	Rgn
Junb2	8.74656e-08	0.64425	0.387	0.528	0.000174931	21	Junb
Srm2	5.84077e-92	0.641324	0.759	0.571	1.16815e-88	21	Srm
Serpina1c	2.80121e-107	0.636981	0.537	0.178	5.60243e-104	21	Serpina1c
B230312C02Rik1	2.3701e-137	0.618354	0.709	0.574	4.7402e-134	21	B230312C02Rik
Paqr9	0.000340309	0.61611	0.354	0.368	0.680617	21	Paqr9
Akr1c13	1.39757e-51	0.615124	0.246	0.334	2.79513e-48	21	Akr1c13
Leap2	2.65341e-168	0.613362	0.622	0.287	5.30683e-165	21	Leap2
Vcam11	3.50351e-28	0.599901	0.621	0.612	7.00702e-25	21	Vcam1
Shbg	3.16714e-30	0.592095	0.301	0.406	6.33427e-27	21	Shbg
0610005C13Rik	8.40425e-13	0.578173	0.331	0.354	1.68085e-09	21	0610005C13Rik
Itm2b3	7.21611e-64	0.577394	0.737	0.649	1.44322e-60	21	Itm2b
Apcs	1.02184e-96	0.563716	0.554	0.236	2.04367e-93	21	Apcs
Gchfr	0.00910438	0.562711	0.328	0.27	1	21	Gchfr
Hsp90aa11	4.41479e-45	0.550286	0.642	0.487	8.82958e-42	21	Hsp90aa1
Hspd11	4.22211e-48	0.542371	0.718	0.613	8.44421e-45	21	Hspd1
Cd59a3	1.39652e-102	0.515239	0.709	0.597	2.79304e-99	21	Cd59a
Ccnd12	5.26403e-05	0.514861	0.467	0.468	0.105281	21	Ccnd1
Cideb	5.00745e-263	0.503506	0.674	0.271	1.00149e-259	21	Cideb
Otc	4.53322e-14	0.497739	0.336	0.337	9.06644e-11	21	Otc
Qprt	3.36405e-44	0.496131	0.273	0.386	6.72809e-41	21	Qprt
Ugt2b34	4.97414e-18	0.492041	0.321	0.364	9.94828e-15	21	Ugt2b34
Adam32	1.95066e-40	0.479027	0.508	0.336	3.90132e-37	21	Adam32
Peg102	1.22621e-154	0.476508	0.705	0.502	2.45241e-151	21	Peg10
Reep6	1.77015e-06	0.460933	0.356	0.408	0.00354029	21	Reep6
Aass	9.16252e-88	0.460113	0.237	0.459	1.8325e-84	21	Aass
Prodh2	3.88539e-73	0.45884	0.223	0.267	7.77078e-70	21	Prodh2
Hsd17b2	2.54443e-13	0.454066	0.389	0.152	5.08885e-10	21	Hsd17b2
Socs31	0.000187591	0.450031	0.41	0.514	0.375182	21	Socs3
Marcks2	5.80106e-46	0.441628	0.61	0.489	1.16021e-42	21	Marcks
Pygl1	4.48812e-14	0.431287	0.375	0.542	8.97624e-11	21	Pygl
Fabp2	3.38049e-11	0.424405	0.468	0.402	6.76098e-08	21	Fabp2
Agxt	0	0.423797	0.734	0.133	0	21	Agxt
Ldha2	2.13523e-72	0.423175	0.898	0.827	4.27046e-69	21	Ldha
Maob	1.37122e-13	0.415768	0.474	0.419	2.74243e-10	21	Maob
Msmo13	5.2209e-05	0.414601	0.425	0.523	0.104418	21	Msmo1
Gjb1	8.04324e-49	0.414481	0.226	0.219	1.60865e-45	21	Gjb1
Hhex3	1.08426e-44	0.41056	0.531	0.358	2.16851e-41	21	Hhex
Tuba4a2	0.00819623	0.405181	0.442	0.537	1	21	Tuba4a
Car4	7.91094e-68	0.401984	0.577	0.466	1.58219e-64	21	Car4
Abca11	2.65475e-128	0.399839	0.59	0.272	5.3095e-125	21	Abca1
Nop101	1.75487e-53	0.398295	0.904	0.74	3.50974e-50	21	Nop10
Gpc33	0.000329655	0.396732	0.543	0.594	0.659309	21	Gpc3
Akr1c12	4.75412e-05	0.395627	0.295	0.119	0.0950825	21	Akr1c12
Angptl3	1.19576e-23	0.392523	0.296	0.283	2.39152e-20	21	Angptl3
Atp2a21	8.16001e-77	0.38619	0.636	0.447	1.632e-73	21	Atp2a2
Apoh	1.40745e-06	0.383207	0.336	0.307	0.0028149	21	Apoh
Tm4sf4	1.91387e-64	0.382219	0.229	0.288	3.82773e-61	21	Tm4sf4
Gm174941	7.62278e-37	0.37379	0.568	0.434	1.52456e-33	21	Gm17494
Gc	6.49848e-07	0.365161	0.39	0.199	0.0012997	21	Gc
Slc27a2	1.42899e-49	0.362095	0.231	0.217	2.85797e-46	21	Slc27a2
Kitl	1.57029e-18	0.360113	0.483	0.411	3.14058e-15	21	Kitl
Chchd103	6.70259e-11	0.350827	0.419	0.587	1.34052e-07	21	Chchd10
Phlda21	5.47677e-17	0.346526	0.353	0.481	1.09535e-13	21	Phlda2
Lipc	4.68293e-49	0.344927	0.215	0.124	9.36586e-46	21	Lipc
Bhmt	3.70503e-74	0.336548	0.273	0.518	7.41006e-71	21	Bhmt
Angptl8	1.89613e-21	0.334662	0.291	0.285	3.79225e-18	21	Angptl8
Tomm51	8.49283e-34	0.332395	0.759	0.655	1.69857e-30	21	Tomm5
Foxa3	3.5413e-09	0.31921	0.442	0.358	7.08259e-06	21	Foxa3
Pah	1.08966e-50	0.306747	0.214	0.121	2.17932e-47	21	Pah
Fam195a2	3.99156e-06	0.301674	0.45	0.568	0.00798313	21	Fam195a
Clu2	1.15292e-29	0.300205	0.331	0.509	2.30584e-26	21	Clu
Cdkn1c4	5.35291e-11	0.299788	0.602	0.58	1.07058e-07	21	Cdkn1c
Aldh1b1	3.62788e-32	0.297685	0.501	0.387	7.25575e-29	21	Aldh1b1
Top2a	7.38858e-75	0.29366	0.691	0.551	1.47772e-71	21	Top2a
Hsd3b1	6.19607e-48	0.28002	0.263	0.311	1.23921e-44	21	Hsd3b1
Snhg32	2.79855e-21	0.278422	0.72	0.619	5.59709e-18	21	Snhg3
Zfp362	1.02674e-63	0.277166	0.281	0.529	2.05347e-60	21	Zfp36
Saa4	3.94298e-247	0.275294	0.662	0.279	7.88596e-244	21	Saa4
Lgals21	3.98975e-16	0.275236	0.453	0.311	7.9795e-13	21	Lgals2
Rbp14	1.38523e-05	0.273651	0.656	0.702	0.0277045	21	Rbp1
Tnfrsf12a2	1.82251e-11	0.273528	0.506	0.503	3.64503e-08	21	Tnfrsf12a
Snx21	8.65668e-43	0.273181	0.662	0.55	1.73134e-39	21	Snx2
Slc6a13	5.47322e-31	0.272053	0.564	0.494	1.09464e-27	21	Slc6a13
Tagln22	2.02912e-26	0.270635	0.385	0.606	4.05825e-23	21	Tagln2
Upb1	6.1887e-218	0.268709	0.607	0.146	1.23774e-214	21	Upb1
Amdhd1	1.09794e-19	0.266826	0.308	0.303	2.19588e-16	21	Amdhd1
Ctsb1	1.11687e-05	0.264769	0.552	0.585	0.0223374	21	Ctsb
Ybx32	5.15039e-20	0.263758	0.546	0.476	1.03008e-16	21	Ybx3
Fxyd12	8.55216e-22	0.260643	0.373	0.531	1.71043e-18	21	Fxyd1
Neat11	8.04746e-50	0.260175	0.276	0.436	1.60949e-46	21	Neat1
Il1r1	4.07268e-40	0.259726	0.29	0.427	8.14535e-37	21	Il1r1
Ftcd	1.37228e-112	0.256325	0.192	0.373	2.74456e-109	21	Ftcd
Atp1b11	1.09924e-12	0.254344	0.404	0.574	2.19849e-09	21	Atp1b1
Mt23	6.13427e-24	0.253935	0.311	0.435	1.22685e-20	21	Mt2
Bhmt2	6.88544e-09	0.253796	0.316	0.169	1.37709e-05	21	Bhmt2
Cyba2	8.18592e-15	0.252759	0.697	0.668	1.63718e-11	21	Cyba
Prox1	1.76967e-11	0.252361	0.325	0.348	3.53934e-08	21	Prox1
Rhbg	5.64379e-11	0.252303	0.496	0.535	1.12876e-07	21	Rhbg
Alb1	1.19336e-99	1.04908	0.705	0.416	2.38672e-96	22	Alb
Apoa21	2.00094e-140	1.02481	0.833	0.61	4.00189e-137	22	Apoa2
Ambp1	7.90156e-61	1.00975	0.669	0.513	1.58031e-57	22	Ambp
Rbp42	1.00774e-104	1.00632	0.76	0.525	2.01548e-101	22	Rbp4
Afp1	7.3936e-174	0.996402	0.874	0.582	1.47872e-170	22	Afp
Apoa11	3.80371e-64	0.913151	0.698	0.552	7.60741e-61	22	Apoa1
Trf2	1.5056e-55	0.866179	0.636	0.462	3.0112e-52	22	Trf
Apom1	1.51573e-51	0.857567	0.673	0.569	3.03145e-48	22	Apom
Fgb1	7.90834e-37	0.832484	0.636	0.5	1.58167e-33	22	Fgb
Serpina61	5.93669e-42	0.815322	0.641	0.532	1.18734e-38	22	Serpina6
Fgg1	5.33138e-42	0.802017	0.579	0.35	1.06628e-38	22	Fgg
Serpina1a1	2.40541e-31	0.799235	0.611	0.498	4.81082e-28	22	Serpina1a
Serpina1b1	2.71251e-44	0.729563	0.635	0.487	5.42501e-41	22	Serpina1b
Ttr1	7.22412e-69	0.713783	0.728	0.575	1.44482e-65	22	Ttr
Itih21	2.51245e-14	0.672493	0.508	0.341	5.0249e-11	22	Itih2
Serpinf21	1.59632e-15	0.650591	0.548	0.469	3.19263e-12	22	Serpinf2
Dlk12	4.16284e-20	0.610673	0.672	0.59	8.32569e-17	22	Dlk1
Ddt1	5.08401e-31	0.588832	0.695	0.541	1.0168e-27	22	Ddt
Cited12	6.59457e-29	0.578776	0.693	0.579	1.31891e-25	22	Cited1
Apoc12	9.37725e-10	0.571655	0.618	0.622	1.87545e-06	22	Apoc1
Serpinc11	3.92519e-08	0.51418	0.499	0.412	7.85038e-05	22	Serpinc1
Bex44	9.44555e-09	0.507757	0.682	0.632	1.88911e-05	22	Bex4
Glud11	1.37961e-23	0.493252	0.609	0.481	2.75922e-20	22	Glud1
Serpinf12	2.92359e-09	0.464658	0.601	0.531	5.84719e-06	22	Serpinf1
Bex15	1.32214e-06	0.434444	0.633	0.595	0.00264428	22	Bex1
Apoe2	2.2036e-35	0.431304	0.746	0.664	4.4072e-32	22	Apoe
Fabp55	1.08164e-14	0.424068	0.767	0.692	2.16328e-11	22	Fabp5
Spink11	1.61919e-10	0.359731	0.539	0.447	3.23839e-07	22	Spink1
Acot12	1.02349e-17	0.338085	0.643	0.495	2.04698e-14	22	Acot1
Pcbd11	1.58406e-08	0.325235	0.593	0.554	3.16812e-05	22	Pcbd1
Vtn2	9.47715e-15	0.317824	0.585	0.507	1.89543e-11	22	Vtn
Spp21	1.66947e-11	0.301658	0.524	0.428	3.33894e-08	22	Spp2
H195	6.50972e-12	0.297861	0.777	0.691	1.30194e-08	22	H19
Dusp91	3.13491e-11	0.295157	0.615	0.52	6.26982e-08	22	Dusp9
Tst1	1.77051e-18	0.294262	0.571	0.467	3.54101e-15	22	Tst
H2-Q101	6.50716e-08	0.284763	0.408	0.236	0.000130143	22	H2-Q10
Gimd11	1.15047e-47	0.270119	0.599	0.4	2.30094e-44	22	Gimd1
Serpina101	1.2772e-16	0.266844	0.447	0.268	2.55439e-13	22	Serpina10
Rian2	0.000136544	0.257126	0.595	0.545	0.273088	22	Rian
Gpc34	8.65389e-05	0.256234	0.645	0.593	0.173078	22	Gpc3
Pf41	0	4.36962	0.969	0.779	0	23	Pf4
Ppbp	2.29908e-66	3.08312	0.667	0.595	4.59816e-63	23	Ppbp
Gp9	4.69865e-138	2.45211	0.743	0.561	9.39731e-135	23	Gp9
Gp1bb	1.59216e-221	2.43966	0.82	0.533	3.18431e-218	23	Gp1bb
Clec1b1	1.15367e-149	2.25885	0.71	0.373	2.30735e-146	23	Clec1b
Rabgap1l	1.3091e-136	2.22549	0.75	0.541	2.61819e-133	23	Rabgap1l
Ctla2a1	7.07264e-86	2.21288	0.704	0.611	1.41453e-82	23	Ctla2a
Cd92	5.00556e-140	2.20079	0.751	0.525	1.00111e-136	23	Cd9
Tuba4a3	1.71461e-78	2.17849	0.673	0.535	3.42923e-75	23	Tuba4a
Treml1	4.58537e-87	2.10958	0.656	0.461	9.17074e-84	23	Treml1
Rasgrp21	2.34587e-79	2.04596	0.684	0.599	4.69173e-76	23	Rasgrp2
Rgs181	7.04645e-86	2.01317	0.662	0.511	1.40929e-82	23	Rgs18
Rgs102	1.93947e-93	1.91393	0.713	0.606	3.87894e-90	23	Rgs10
Rsu11	2.85499e-127	1.84476	0.75	0.561	5.70998e-124	23	Rsu1
Spns11	8.42101e-97	1.84164	0.705	0.529	1.6842e-93	23	Spns1
Fermt32	1.02177e-51	1.82685	0.614	0.533	2.04354e-48	23	Fermt3
Rap1b2	1.29402e-140	1.81509	0.767	0.497	2.58803e-137	23	Rap1b
Clu3	2.4564e-112	1.81167	0.69	0.505	4.9128e-109	23	Clu
Bin21	2.19592e-134	1.79722	0.714	0.453	4.39185e-131	23	Bin2
Tmem40	2.73478e-33	1.78905	0.585	0.574	5.46956e-30	23	Tmem40
Fcer1g2	6.87959e-118	1.7248	0.773	0.625	1.37592e-114	23	Fcer1g
Itga2b	1.51897e-123	1.68735	0.705	0.522	3.03794e-120	23	Itga2b
Alox12	3.41735e-107	1.68678	0.657	0.473	6.8347e-104	23	Alox12
Plek1	7.08775e-42	1.68184	0.594	0.524	1.41755e-38	23	Plek
Lat	4.26906e-90	1.65084	0.676	0.56	8.53811e-87	23	Lat
Tmem14c2	1.37099e-176	1.58285	0.882	0.662	2.74198e-173	23	Tmem14c
Gmfg3	3.57242e-91	1.57155	0.716	0.63	7.14483e-88	23	Gmfg
Tspan322	1.228e-52	1.56224	0.61	0.513	2.45601e-49	23	Tspan32
Cdkn2d1	4.0055e-55	1.53464	0.664	0.603	8.01099e-52	23	Cdkn2d
Cyba3	6.18827e-128	1.49951	0.826	0.667	1.23765e-124	23	Cyba
Srgn2	6.05797e-22	1.46258	0.604	0.669	1.21159e-18	23	Srgn
Sec11c3	4.19445e-27	1.44822	0.605	0.593	8.3889e-24	23	Sec11c
Gng112	5.89086e-35	1.41577	0.661	0.639	1.17817e-31	23	Gng11
Tmsb4x5	0	1.37641	1	0.994	0	23	Tmsb4x
Smim141	2.19425e-33	1.3697	0.602	0.528	4.38851e-30	23	Smim14
Rab27b	9.26775e-09	1.35571	0.45	0.358	1.85355e-05	23	Rab27b
Myl93	4.49051e-32	1.34952	0.679	0.632	8.98102e-29	23	Myl9
Dok21	3.8978e-11	1.33377	0.51	0.532	7.79561e-08	23	Dok2
Zyx2	1.70796e-26	1.25337	0.596	0.565	3.41593e-23	23	Zyx
Smim13	2.31288e-64	1.24611	0.693	0.564	4.62575e-61	23	Smim1
Smim3	2.35242e-30	1.2332	0.57	0.521	4.70484e-27	23	Smim3
Coro1a2	6.38143e-97	1.21172	0.705	0.557	1.27629e-93	23	Coro1a
Ipo111	1.30151e-19	1.20893	0.544	0.535	2.60302e-16	23	Ipo11
Dapp11	1.00823e-38	1.1665	0.585	0.543	2.01647e-35	23	Dapp1
Tagln23	1.85012e-30	1.16475	0.618	0.602	3.70024e-27	23	Tagln2
Slc35d3	6.1312e-35	1.13059	0.53	0.376	1.22624e-31	23	Slc35d3
Snca2	1.22437e-26	1.12454	0.535	0.434	2.44874e-23	23	Snca
Sdpr1	2.23953e-87	1.113	0.633	0.463	4.47906e-84	23	Sdpr
Capn3	6.88799e-61	1.10683	0.618	0.529	1.3776e-57	23	Capn3
S100a14	5.27573e-63	1.08971	0.667	0.62	1.05515e-59	23	S100a1
Cnn24	1.58202e-55	1.07721	0.7	0.605	3.16404e-52	23	Cnn2
Hpgd1	3.70541e-100	1.07416	0.688	0.522	7.41083e-97	23	Hpgd
Tuba8	1.65688e-153	1.07107	0.664	0.325	3.31376e-150	23	Tuba8
Sh3bgrl35	1.19705e-84	1.06875	0.808	0.658	2.39411e-81	23	Sh3bgrl3
Cox173	4.60521e-96	1.06218	0.829	0.674	9.21042e-93	23	Cox17
F2rl2	1.60546e-73	1.04361	0.558	0.352	3.21092e-70	23	F2rl2
Sla1	2.0395e-95	1.04354	0.593	0.34	4.07899e-92	23	Sla
Tuba1c2	1.10255e-29	1.01114	0.651	0.617	2.20511e-26	23	Tuba1c
Cd59a4	5.31961e-81	1.00812	0.717	0.597	1.06392e-77	23	Cd59a
Gp5	5.75292e-44	1.00182	0.473	0.203	1.15058e-40	23	Gp5
Vamp84	3.00504e-63	0.997319	0.748	0.616	6.01008e-60	23	Vamp8
Fbxo6	1.57234e-59	0.988536	0.642	0.594	3.14467e-56	23	Fbxo6
Thbs1	2.0361e-08	0.987546	0.445	0.452	4.07219e-05	23	Thbs1
Slc24a5	4.41931e-64	0.942363	0.501	0.237	8.83863e-61	23	Slc24a5
Hist1h2bc	3.76202e-05	0.940554	0.525	0.593	0.0752405	23	Hist1h2bc
Ifitm35	5.28103e-33	0.9263	0.656	0.63	1.05621e-29	23	Ifitm3
Ostf13	2.70657e-23	0.924665	0.584	0.571	5.41315e-20	23	Ostf1
Slpi1	7.74888e-100	0.922443	0.558	0.281	1.54978e-96	23	Slpi
F101	3.03695e-16	0.915718	0.501	0.484	6.0739e-13	23	F10
Arpc1b3	3.5495e-53	0.911077	0.707	0.62	7.099e-50	23	Arpc1b
Btk2	2.04409e-05	0.91002	0.47	0.486	0.0408818	23	Btk
Itgb3	1.13346e-23	0.901497	0.507	0.502	2.26691e-20	23	Itgb3
Vamp52	3.4033e-56	0.901202	0.707	0.656	6.8066e-53	23	Vamp5
Gp6	4.29863e-58	0.892551	0.575	0.454	8.59726e-55	23	Gp6
Tnnt12	3.84498e-46	0.882177	0.645	0.562	7.68996e-43	23	Tnnt1
Creg14	1.11805e-46	0.88172	0.657	0.548	2.2361e-43	23	Creg1
Sla2	3.87922e-40	0.87061	0.527	0.405	7.75844e-37	23	Sla2
Tspo4	3.66573e-18	0.862015	0.625	0.644	7.33146e-15	23	Tspo
Sardh	0.00133632	0.854311	0.413	0.462	1	23	Sardh
Ubash3b	3.68229e-73	0.830032	0.601	0.444	7.36458e-70	23	Ubash3b
Arhgdib2	8.15198e-35	0.826456	0.621	0.629	1.6304e-31	23	Arhgdib
Hexa1	4.43713e-44	0.815387	0.61	0.523	8.87426e-41	23	Hexa
Lyl14	1.6861e-16	0.794881	0.492	0.431	3.37221e-13	23	Lyl1
Prkar2b	4.27932e-19	0.78972	0.524	0.504	8.55863e-16	23	Prkar2b
Nfe21	5.77062e-17	0.765484	0.456	0.34	1.15412e-13	23	Nfe2
Cd472	1.09206e-07	0.755068	0.504	0.529	0.000218413	23	Cd47
I830077J02Rik	6.07419e-81	0.732193	0.516	0.21	1.21484e-77	23	I830077J02Rik
Lgals92	3.09588e-05	0.731978	0.453	0.476	0.0619177	23	Lgals9
Rac23	1.44174e-32	0.730385	0.602	0.632	2.88348e-29	23	Rac2
Slc14a1	1.4525e-27	0.727647	0.524	0.482	2.905e-24	23	Slc14a1
Slc2a31	8.92237e-12	0.701369	0.475	0.457	1.78447e-08	23	Slc2a3
Il12a	3.35075e-58	0.700019	0.531	0.337	6.70149e-55	23	Il12a
Cited42	1.51221e-11	0.698849	0.484	0.422	3.02441e-08	23	Cited4
Gm10419	2.50867e-105	0.694798	0.602	0.358	5.01735e-102	23	Gm10419
Map4k11	4.25812e-32	0.692824	0.533	0.406	8.51623e-29	23	Map4k1
Lcp21	0.00541187	0.673602	0.372	0.481	1	23	Lcp2
P2rx11	0.000906778	0.672314	0.381	0.315	1	23	P2rx1
Gm161041	1.404e-26	0.666323	0.596	0.606	2.80801e-23	23	Gm16104
Crip16	1.53395e-27	0.665081	0.697	0.668	3.0679e-24	23	Crip1
Timp32	1.38825e-14	0.66241	0.542	0.548	2.77649e-11	23	Timp3
Susd31	7.73867e-11	0.648571	0.501	0.491	1.54773e-07	23	Susd3
Esam1	0.00174992	0.645575	0.456	0.541	1	23	Esam
Cxcl5	1.32407e-12	0.644443	0.455	0.386	2.64814e-09	23	Cxcl5
Gata12	1.66462e-05	0.642267	0.464	0.472	0.0332924	23	Gata1
Gchfr1	1.02227e-172	0.629686	0.654	0.267	2.04454e-169	23	Gchfr
Serpinb2	1.03005e-28	0.629368	0.442	0.243	2.0601e-25	23	Serpinb2
S100a105	2.56859e-24	0.627111	0.724	0.692	5.13719e-21	23	S100a10
Tbxas1	0.00949887	0.607904	0.333	0.295	1	23	Tbxas1
Tpm24	4.35338e-15	0.607725	0.585	0.566	8.70676e-12	23	Tpm2
Lmo22	0.00392358	0.604209	0.39	0.535	1	23	Lmo2
AI6622702	2.85038e-36	0.597346	0.596	0.634	5.70077e-33	23	AI662270
[truncated: 655 more rows]

## Sheet: ST2.DEGs in mouse clusters
gene	contrast	coefD	pvalD	coefC	pvalC	mastfc	pvalH	padjD	padjC	padjH	ref	n	ref_n	alpha	ref_alpha	mu	ref_mu	mean	ref_mean	total	ref_total	log2fc	ident	number of genes+	number of genes-
Gm10093	ident1:HealthT21	4.19203	8.4082e-14	NA	1	1.59914	8.4082e-14	1.58873e-10	1	6.35492e-11	1+T21-	37	0	0.0738523	0	3.75052	-10.9964	-0.00803284	-10.9964	0.672987	0	10.9884	1	50	15
Cox6a2	ident1:HealthT21	2.14265	0.000346296	-0.236091	0.800098	0.408433	0.00160773	0.0434383	1	0.123992	1+T21-	13	1	0.0259481	0.00199601	3.69046	4.08808	-1.57572	-4.85997	0.279889	0.0283623	3.28426	1
Mrps25	ident27:HealthT21	2.44664	0.000127662	0.0592648	0.911818	1.792	0.000646378	0.0424582	1	0.180714	27+T21-	12	1	0.230769	0.0204082	3.49103	2.82859	1.37836	-2.72353	0.0475027	0.0025002	4.10189	27
B230312C02Rik	ident1:HealthT21	1.43904	0.00026695	-0.0532869	0.885057	0.251201	0.00128755	0.0365403	1	0.106938	1+T21-	24	6	0.0479042	0.011976	4.18073	4.06179	-0.202205	-2.31843	0.447222	0.102958	2.11623	1
Cap1	ident1:HealthT21	1.37449	0.000360427	-0.109224	0.683873	0.16573	0.00158627	0.0439372	1	0.123599	1+T21-	24	7	0.0479042	0.0139721	3.4526	3.3626	-0.929826	-2.79388	0.411523	0.112768	1.86405	1
Rpl26	ident11:HealthT21	2.3432	1.24714e-29	0.74952	2.80013e-45	1.90964	8.86806e-72	7.26831e-26	1.63192e-41	5.1683e-68	11+T21-	480	368	0.958084	0.734531	5.13958	4.28093	5.07781	3.83584	0.36133	0.152765	1.24197	11
Zfp593	ident1:HealthT21	1.32489	7.33505e-05	-0.195634	0.334777	0.172411	0.000242051	0.0163054	1	0.0285847	1+T21-	32	10	0.0638723	0.0199601	3.58203	3.74651	-0.385774	-1.89765	0.360857	0.126387	1.51187	1
Rpl29	ident28:HealthT21	2.27178	1.59497e-06	0.0880403	0.714701	2.0575	9.33453e-06	0.00456879	1	0.0267388	28+T21-	28	9	0.736842	0.225	3.91733	3.73468	3.47699	1.5852	0.0340874	0.00965316	1.89178	28
Gart	ident1:HealthT21	1.20699	2.66904e-05	-0.0915387	0.555936	0.421224	0.000124223	0.00747132	1	0.0191607	1+T21-	41	15	0.0818363	0.0299401	3.67459	3.76434	0.0640955	-1.29576	0.371147	0.144501	1.35985	1
Mif	ident1:HealthT21	1.19152	1.77463e-08	0.343272	3.28938e-09	0.778089	3.23213e-15	1.21933e-05	3.55159e-06	3.3031e-12	1+T21-	468	422	0.934132	0.842315	5.5098	5.09399	5.4115	4.84642	0.32392	0.218943	0.565076	1
1110004E09Rik	ident1:HealthT21	1.11978	7.18358e-05	0.0648414	0.670241	0.258001	0.000345128	0.0163054	1	0.03836	1+T21-	42	16	0.0838323	0.0319361	3.79821	3.32062	0.222417	-1.6459	0.41375	0.113197	1.86832	1
Hmgn1	ident1:HealthT21	1.01473	1.84097e-09	0.280839	1.20662e-07	1.04709	1.1775e-14	1.98773e-06	7.59968e-05	9.88841e-12	1+T21-	440	376	0.878244	0.750499	5.02097	4.64334	4.83366	4.22927	0.351535	0.23122	0.604391	1
Xist	ident13:HealthT21	-4.06566	8.40063e-13	NA	1	1.5854	8.40063e-13	9.49831e-10	1	3.56187e-10	13+T21-	0	39	0	0.0778443	-10.8361	3.56386	-10.8361	-0.118617	0	0.654608	-10.7175	13
Myl7	ident1:HealthT21	1.00695	1.61876e-06	0.0670975	0.766959	0.589229	9.68764e-06	0.00071968	1	0.00222567	1+T21-	77	32	0.153693	0.0638723	3.99161	3.90119	1.28997	-0.0667808	0.159655	0.0623192	1.35675	1
Gm10169	ident1:HealthT21	0.888284	0.000259331	-0.0214182	0.84878	0.302577	0.00124342	0.0362967	1	0.10442	1+T21-	52	25	0.103792	0.0499002	3.71881	3.65467	0.451048	-0.66907	0.330656	0.152056	1.12012	1
Atp5o	ident1:HealthT21	0.881166	6.96838e-10	0.28404	9.1561e-08	0.98279	3.49627e-15	8.77783e-07	6.29107e-05	3.3031e-12	1+T21-	390	314	0.778443	0.626747	4.63888	4.27594	4.27755	3.60191	0.316572	0.198188	0.675639	1
Alad	ident1:HealthT21	0.871183	1.14213e-05	-0.0189493	0.865662	0.51916	6.48698e-05	0.00359675	1	0.0111429	1+T21-	81	40	0.161677	0.0798403	3.71219	3.57691	1.08365	-0.0691418	0.2504	0.112587	1.15279	1
Ddt	ident1:HealthT21	0.849195	0.000111677	-0.162302	0.108328	0.250008	0.00015793	0.0200966	1	0.0218448	1+T21-	64	33	0.127745	0.0658683	3.50725	3.62403	0.539006	-0.299427	0.344335	0.192518	0.838434	1
Atp5j	ident1:HealthT21	0.844903	3.83585e-07	0.34399	1.25841e-10	0.84376	2.62511e-15	0.000193276	2.37776e-07	3.3031e-12	1+T21-	433	380	0.864271	0.758483	5.00182	4.57067	4.79138	4.17187	0.310204	0.201908	0.619508	1
Rpl26	ident9:HealthT21	2.09955	1.41343e-24	0.723486	3.83711e-40	1.87391	1.17354e-61	8.17955e-21	2.22053e-36	6.79126e-58	9+T21-	475	373	0.955734	0.744511	5.22039	4.43639	5.15507	4.01076	0.364501	0.166227	1.14431	9
Gm15920	ident1:HealthT21	0.818276	0.00017452	-0.0123624	0.898083	0.263117	0.000865813	0.0275165	1	0.0807879	1+T21-	64	35	0.127745	0.0698603	3.66766	3.66072	0.699376	-0.17792	0.353873	0.192595	0.877295	1
Sod1	ident1:HealthT21	0.79428	4.38868e-09	0.119403	0.0418351	0.770731	4.18172e-09	3.68552e-06	1	1.68776e-06	1+T21-	227	153	0.453094	0.305389	4.11023	3.85326	2.96816	2.14209	0.340517	0.192063	0.826076	1
S100a8	ident1:HealthT21	0.765617	0.000233465	-0.136972	0.471784	0.377081	0.000885668	0.033293	1	0.0810951	1+T21-	71	36	0.141717	0.0718563	3.84874	4.26123	1.03012	0.462966	0.108588	0.0732828	0.567149	1
Pf4	ident1:HealthT21	0.751071	9.38863e-06	0.102627	0.462581	0.557903	4.16673e-05	0.00322542	1	0.00787304	1+T21-	113	61	0.225549	0.121756	4.29279	3.88303	2.14442	0.845442	0.231159	0.0939309	1.29898	1
Zbtb6	ident10:HealthT21	-2.85176	0.000831736	NA	1	1.76861	0.000831736	0.0444571	1	0.0455285	10+T21-	0	9	0	0.0179641	-11.1716	3.4007	-11.1716	-2.39481	0	0.696696	-8.77674	10
H2afj	ident1:HealthT21	0.696165	9.65602e-05	-0.106159	0.197266	0.42526	0.000217644	0.0180201	1	0.0264137	1+T21-	96	57	0.191617	0.113772	3.76778	3.86213	1.38429	0.726734	0.25781	0.163421	0.657558	1
Higd1a	ident1:HealthT21	0.682621	6.38517e-06	-0.0144342	0.820942	0.560333	3.6794e-05	0.00241296	1	0.00713049	1+T21-	146	94	0.291417	0.187625	3.84551	3.70857	2.06679	1.29472	0.299155	0.175164	0.772067	1
Cct8	ident1:HealthT21	0.663501	8.34387e-07	-0.00848418	0.88532	0.635003	5.29476e-06	0.000394143	1	0.00133393	1+T21-	226	167	0.451098	0.333333	4.04698	3.97558	2.89854	2.39071	0.302285	0.212585	0.507833	1
Nipal3	ident3:HealthT21	-2.79744	0.0011466	NA	1	1.44066	0.0011466	0.0245649	1	0.0215224	3+T21-	0	9	0	0.0174419	-10.8658	3.48076	-10.8658	-2.35665	0	0.690563	-8.50917	3
Tmem242	ident1:HealthT21	0.639853	0.000121924	-0.0554311	0.421216	0.294137	0.000450656	0.0214303	1	0.0460279	1+T21-	112	72	0.223553	0.143713	3.78345	3.71235	1.62231	0.913926	0.33933	0.20765	0.708388	1
Mt1	ident1:HealthT21	0.631141	0.000147052	-0.0412611	0.754927	0.653346	0.000707685	0.0246982	1	0.0677048	1+T21-	111	67	0.221557	0.133733	3.97882	3.98221	1.80473	1.07992	0.127243	0.0769846	0.724808	1
4930455G09Rik	ident3:HealthT21	-2.79549	0.00102281	NA	1	1.44066	0.00102281	0.0225019	1	0.0195656	3+T21-	0	10	0	0.0193798	-10.8658	3.25534	-10.8658	-2.42986	0	1	-8.43595	3
Fam162a	ident1:HealthT21	0.579576	4.98943e-05	0.068179	0.307467	0.5187	0.000158966	0.0130035	1	0.0218448	1+T21-	169	123	0.337325	0.245509	4.06153	3.78483	2.49382	1.75884	0.311526	0.187162	0.734983	1
Rpl26	ident15:HealthT21	1.84556	1.52991e-24	0.679926	6.09807e-35	1.77318	1.87736e-56	4.91255e-21	3.91618e-31	1.20564e-52	15+T21-	464	353	0.926148	0.704591	5.20787	4.46439	5.09719	3.95926	0.352773	0.160301	1.13793	15
Atp5g1	ident1:HealthT21	0.571492	1.23206e-05	0.106509	0.0617007	0.627478	1.23481e-05	0.00372476	1	0.00266648	1+T21-	303	249	0.60479	0.497006	4.36765	4.11805	3.64218	3.10943	0.287601	0.198796	0.532752	1
Wdr89	ident1:HealthT21	0.570535	0.000313909	-0.00150599	0.981913	0.434133	0.00151397	0.0411467	1	0.120448	1+T21-	124	87	0.247505	0.173653	3.82532	3.73068	1.811	1.20521	0.297405	0.195414	0.605793	1
Cox5b	ident1:HealthT21	0.568516	1.04261e-05	0.0183099	0.740463	0.588431	5.70995e-05	0.00342612	1	0.0102752	1+T21-	274	216	0.546906	0.431138	4.14766	4.07707	3.27706	2.86335	0.272279	0.204394	0.413711	1
Ndufa4	ident1:HealthT21	0.561877	9.71669e-05	0.0846899	0.136406	0.469447	0.000165836	0.0180201	1	0.0221917	1+T21-	382	339	0.762475	0.676647	4.69201	4.51254	4.30078	3.94903	0.278137	0.217956	0.351751	1
Cox6c	ident1:HealthT21	0.559617	0.00027074	0.131431	0.0163754	0.480435	7.39295e-05	0.0365403	1	0.0121469	1+T21-	404	367	0.806387	0.732535	4.78532	4.58882	4.47487	4.1398	0.279632	0.221675	0.335075	1
Hspe1	ident1:HealthT21	0.554232	8.37622e-05	0.174843	0.0022928	0.657165	4.17998e-06	0.0180201	0.433225	0.00108939	1+T21-	367	324	0.732535	0.646707	4.71344	4.48289	4.26442	3.85409	0.29467	0.221723	0.410329	1	Co-chaperonin implicated in mitochondrial protein import and macromolecular assembly. Together with Hsp60, facilitates the correct folding of imported proteins. May also prevent misfolding and promote the refolding and proper assembly of unfolded polypeptides generated under stress conditions in the mitochondrial matrix
Ndufv3	ident1:HealthT21	0.543296	8.71303e-05	-0.0382557	0.53467	0.488166	0.000374016	0.0180201	1	0.0409683	1+T21-	183	136	0.365269	0.271457	3.93975	3.87532	2.48686	1.99425	0.270109	0.191969	0.492615	1
Gtf2h5	ident1:HealthT21	0.541582	5.40646e-05	0.0633519	0.223887	0.4706	0.000137811	0.0136207	1	0.0200639	1+T21-	211	162	0.421158	0.323353	3.97802	3.76851	2.73052	2.1398	0.32595	0.216427	0.590718	1
Icmt	ident10:HealthT21	-2.26868	0.000324946	0.211433	0.861975	-0.0319428	0.00154068	0.0222341	1	0.0699649	10+T21-	1	14	0.00199601	0.0279441	2.02989	3.60478	-6.86416	-1.55474	0.0144865	0.604241	-5.30942	10
Tcf7l2	ident3:HealthT21	-2.77599	0.00162267	NA	1	1.44066	0.00162267	0.031923	1	0.0291227	3+T21-	0	8	0	0.0155039	-10.8658	3.53608	-10.8658	-2.47092	0	0.57623	-8.3949	3
Tomm7	ident1:HealthT21	0.524962	6.16038e-05	0.0500391	0.347104	0.551203	0.00021001	0.0150194	1	0.0260205	1+T21-	304	256	0.606786	0.510978	4.25759	4.15257	3.53687	3.18394	0.280911	0.219949	0.35293	1
Gm11361	ident1:HealthT21	0.521334	0.000337226	0.0509997	0.409053	0.44205	0.00115174	0.0431993	1	0.100056	1+T21-	155	115	0.309381	0.229541	3.89307	3.77847	2.20063	1.65547	0.307546	0.210756	0.545162	1
Gm2000	ident1:HealthT21	0.519697	0.000136959	-0.0564595	0.326705	0.455964	0.000429574	0.0235258	1	0.0450933	1+T21-	191	144	0.381238	0.287425	3.90916	3.92652	2.51799	2.12789	0.278872	0.212794	0.390102	1
Fabp5	ident1:HealthT21	0.518138	9.77539e-05	0.100831	0.141426	0.57264	0.00017149	0.0180201	1	0.0223469	1+T21-	212	163	0.423154	0.325349	4.10163	3.9069	2.86094	2.28706	0.278647	0.187192	0.573878	1
Tpi1	ident1:HealthT21	0.492655	0.000371585	0.0391142	0.552067	0.475841	0.00148584	0.0445784	1	0.119468	1+T21-	183	143	0.365269	0.285429	4.09674	3.92451	2.64385	2.11583	0.287052	0.199065	0.528021	1
Snrpf	ident1:HealthT21	0.476771	0.00040352	0.137746	0.00855022	0.553773	6.03631e-05	0.0476532	1	0.0106099	1+T21-	338	298	0.674651	0.59481	4.50555	4.27833	3.93777	3.52885	0.307083	0.231289	0.40892	1
H19	ident1:HealthT21	-0.51349	9.76699e-05	-0.235772	0.000969619	-0.469858	2.18704e-06	0.0180201	0.209382	0.000626777	1+T21-	162	231	0.323353	0.461078	4.11771	4.28111	2.48898	3.16424	0.220461	0.352062	-0.675259	1
Hnrnpm	ident1:HealthT21	-0.520945	0.000427124	-0.108573	0.0858558	-0.313889	0.000461965	0.0496647	1	0.0465537	1+T21-	103	162	0.205589	0.323353	3.7426	3.79787	1.46064	2.16916	0.214216	0.350081	-0.708525	1
H3f3a	ident1:HealthT21	-0.540142	9.37065e-05	-0.152043	0.00515669	-0.632351	9.71779e-06	0.0180201	0.708624	0.00222567	1+T21-	290	362	0.578842	0.722555	4.34499	4.46228	3.55626	3.99347	0.246993	0.334428	-0.437212	1
Khdrbs1	ident1:HealthT21	-0.659023	0.000176521	-0.111928	0.113874	-0.249519	0.000252846	0.0275165	1	0.0294002	1+T21-	59	112	0.117764	0.223553	3.72379	3.68204	0.638167	1.52092	0.209622	0.386576	-0.882751	1
Atxn7l3b	ident1:HealthT21	-0.663275	0.000216721	-0.220159	0.0125141	-0.287256	4.73286e-05	0.0314996	1	0.00872461	1+T21-	55	105	0.10978	0.209581	3.69106	3.77319	0.504196	1.51896	0.186223	0.376342	-1.01476	1
Peg3	ident1:HealthT21	-0.666615	1.33249e-05	-0.203493	0.0278707	-0.244464	6.79223e-06	0.00387345	1	0.00165599	1+T21-	87	155	0.173653	0.309381	4.01038	4.16124	1.48487	2.46879	0.225312	0.445669	-0.983921	1
Fstl1	ident1:HealthT21	-0.800201	0.000211419	-0.19561	0.0775539	-0.183045	0.000220172	0.0313315	1	0.0264137	1+T21-	32	72	0.0638723	0.143713	3.63185	3.75814	-0.335977	0.959707	0.168763	0.414454	-1.29568	1
AA465934	ident1:HealthT21	-0.811284	6.92994e-06	0.0515393	0.510778	-0.334952	3.28856e-05	0.00249412	1	0.00654077	1+T21-	50	106	0.0998004	0.211577	3.87769	3.76564	0.553315	1.52509	0.190758	0.374185	-0.971776	1
Maged2	ident1:HealthT21	-0.837814	2.5771e-06	-0.0679998	0.398404	-0.270732	1.10768e-05	0.0010821	1	0.00246231	1+T21-	51	110	0.101796	0.219561	3.8173	3.80324	0.521504	1.61612	0.186624	0.398618	-1.09461	1
Col1a2	ident1:HealthT21	-0.930704	2.10631e-09	-0.326948	0.00146919	-0.290854	1.03152e-10	1.98993e-06	0.292215	5.99709e-08	1+T21-	74	161	0.147705	0.321357	3.8269	4.16601	1.06797	2.52834	0.175055	0.481785	-1.46037	1
Hbb-y	ident1:HealthT21	-1.0031	1.28399e-08	0.41525	0.000358591	-0.39012	1.61591e-10	9.70436e-06	0.0980986	7.63315e-08	1+T21-	382	452	0.762475	0.902196	6.95497	5.85176	6.56374	5.70327	0.16461	0.0906631	0.860463	1
2021-09-09	ident1:HealthT21	-1.04581	0.000350587	0.0181531	0.912505	-0.103922	0.00166923	0.0434383	1	0.127435	1+T21-	14	42	0.0279441	0.0838323	3.62293	3.64144	-1.53639	0.0657049	0.149056	0.452944	-1.6021	1
Hmgn2	ident1:HealthT21	-1.13369	1.02756e-16	-0.271271	1.19863e-05	-0.893487	7.47123e-20	2.58878e-13	0.00532898	1.88225e-16	1+T21-	120	255	0.239521	0.508982	3.79967	4.08881	1.73806	3.11454	0.164252	0.426492	-1.37648	1
Kank2	ident1:HealthT21	-2.33068	0.000178395	-0.037743	0.970915	-0.0368832	0.000890565	0.0275165	1	0.0810951	1+T21-	1	15	0.00199601	0.0299401	4.18972	3.88593	-4.75973	-1.1743	0.0553673	0.672811	-3.58543	1
Tsix	ident1:HealthT21	-3.66368	2.3124e-08	NA	1	1.59914	2.3124e-08	1.45643e-05	1	7.94415e-06	1+T21-	0	23	0	0.0459082	-10.9964	3.94325	-10.9964	-0.500904	0	0.876232	-10.4955	1
Mtmr2	ident10:HealthT21	-2.04116	0.000120485	-0.239084	0.724318	-0.0336829	0.000578695	0.0118509	1	0.0352014	10+T21-	2	19	0.00399202	0.0379242	3.20511	3.13082	-4.74673	-1.58811	0.0681064	0.614535	-3.15862	10	94	26
Card10	ident10:HealthT21	-1.90968	0.000382232	-0.214342	0.7963	-0.00233023	0.001761	0.0250641	1	0.074084	10+T21-	2	17	0.00399202	0.0339321	2.93199	3.24772	-5.01638	-1.63161	0.0863587	0.913641	-3.38477	10
Fam171a2	ident10:HealthT21	-1.75596	0.00026301	-0.0705862	0.903189	-0.0204678	0.00127361	0.0199414	1	0.0612013	10+T21-	3	20	0.00598802	0.0399202	3.31652	3.43742	-4.0568	-1.20793	0.103417	0.749712	-2.84887	10
Rpl26	ident4:HealthT21	1.71749	2.63835e-10	0.750181	2.40019e-45	1.65075	9.14015e-53	2.09523e-07	1.33426e-41	2.54051e-49	4+T21-	456	452	0.970213	0.886275	5.28909	4.48914	5.24546	4.31497	0.347952	0.198099	0.930487	4
Taok2	ident10:HealthT21	-1.58372	0.000102118	-0.245724	0.494951	-0.0552988	0.00041741	0.0103683	1	0.0284263	10+T21-	5	26	0.00998004	0.0518962	3.34325	3.46188	-3.29739	-0.805312	0.100866	0.569458	-2.49208	10
Rrp8	ident10:HealthT21	-1.39839	0.000404666	-0.171287	0.585601	-0.080937	0.0016551	0.0258239	1	0.073372	10+T21-	6	26	0.011976	0.0518962	3.05619	3.31442	-3.32133	-0.952662	0.0899656	0.46627	-2.36867	10
Rpl26	ident1:HealthT21	1.7011	7.60186e-23	0.620587	6.09652e-29	1.59914	8.14184e-49	5.74549e-19	4.60775e-25	6.15361e-45	1+T21-	458	346	0.914172	0.690619	5.22051	4.53158	5.09105	3.99756	0.355457	0.166574	1.09349	1
Cd93	ident10:HealthT21	-1.24307	5.93304e-05	-0.157241	0.538547	-0.00336121	0.000260979	0.00679064	1	0.0193278	10+T21-	11	39	0.0219561	0.0778443	3.33732	3.59992	-2.16916	-0.0827381	0.186533	0.793374	-2.08642	10
Skap2	ident10:HealthT21	-1.23235	8.3294e-05	-0.151163	0.474441	-0.0599149	0.000336533	0.00919887	1	0.0240123	10+T21-	11	38	0.0219561	0.0758483	3.48872	3.52132	-2.01803	-0.198751	0.154091	0.54448	-1.81928	10
Lipa	ident10:HealthT21	-1.15509	0.000275599	-0.17169	0.470966	-0.0237217	0.00103378	0.0199414	1	0.05324	10+T21-	11	36	0.0219561	0.0718563	3.25453	3.39884	-2.25178	-0.399131	0.174797	0.63225	-1.85265	10
Hbb-y	ident10:HealthT21	-1.06342	1.07039e-09	0.585092	7.17325e-07	-0.0416808	3.88091e-14	9.62591e-07	0.000215027	2.44303e-11	10+T21-	376	451	0.750499	0.9002	6.83546	5.69471	6.42138	5.54302	0.151489	0.0824077	0.87836	10
Rpl26	ident8:HealthT21	1.65023	3.97552e-21	0.649262	2.70712e-34	1.55564	1.9818e-52	2.71249e-17	1.84707e-30	1.35218e-48	8+T21-	456	352	0.91018	0.702595	5.00039	4.29548	4.86461	3.78626	0.327489	0.155085	1.07835	8
Robo4	ident10:HealthT21	-1.04695	0.000130552	-0.157814	0.416046	-0.00253533	0.000477174	0.0124519	1	0.0309671	10+T21-	16	46	0.0319361	0.0918164	3.51543	3.47321	-1.45158	0.0286641	0.263707	0.736293	-1.48025	10
Tm4sf1	ident10:HealthT21	-1.03392	0.000938877	-0.195934	0.497242	-0.010651	0.00333727	0.0492519	1	0.119364	10+T21-	12	35	0.0239521	0.0698603	3.74696	3.89505	-1.63484	0.0562273	0.204989	0.662518	-1.69107	10
Rpl26	ident21:HealthT21	1.63977	2.07451e-12	0.817718	4.37813e-45	1.71363	1.44776e-54	1.86361e-09	3.53972e-41	1.17051e-50	21+T21-	366	370	0.945736	0.813187	5.06914	4.16569	4.98865	3.86736	0.259698	0.140351	1.12129	21
Ets1	ident10:HealthT21	-0.942013	0.000176229	-0.106461	0.51689	-0.00768466	0.000714073	0.0154078	1	0.0416212	10+T21-	21	54	0.0419162	0.107784	3.45746	3.36885	-1.11759	0.155567	0.285174	0.689617	-1.27316	10
Ptp4a3	ident10:HealthT21	-0.914121	0.000281304	-0.121383	0.459483	-0.0250223	0.00103946	0.0201229	1	0.05324	10+T21-	21	52	0.0419162	0.103792	3.40076	3.46562	-1.17424	0.197877	0.220866	0.572055	-1.37212	10
Tnfaip1	ident10:HealthT21	-0.889633	1.41887e-05	-0.19381	0.0817875	-0.120135	1.78002e-05	0.00217849	1	0.0020426	10+T21-	36	83	0.0718563	0.165669	3.48486	3.6381	-0.313162	1.04472	0.202572	0.519382	-1.35788	10
Pecam1	ident10:HealthT21	-0.806846	8.34805e-06	-0.182173	0.055273	-0.00816618	7.77078e-06	0.00154562	1	0.000978341	10+T21-	50	104	0.0998004	0.207585	3.49008	3.63153	0.16577	1.36349	0.299352	0.686795	-1.19772	10
Ctsz	ident10:HealthT21	-0.740976	0.000147483	-0.124602	0.138281	-0.157443	0.000248385	0.0134551	1	0.0188384	10+T21-	42	83	0.0838323	0.165669	3.70243	3.50107	0.126602	0.907722	0.214467	0.368615	-0.78112	10
Asb4	ident10:HealthT21	-0.705427	0.000680496	-0.28109	0.0214948	-0.0807728	0.000221741	0.038943	1	0.0172329	10+T21-	37	73	0.0738523	0.145709	3.38388	3.61357	-0.374582	0.835025	0.227659	0.526686	-1.20961	10
Sparc	ident10:HealthT21	-0.63258	1.58641e-06	-0.454268	9.40687e-13	-0.39305	8.51411e-17	0.000356659	1.18432e-09	7.65662e-14	10+T21-	254	335	0.506986	0.668663	4.08499	4.61513	3.10504	4.03449	0.279323	0.531997	-0.929448	10
Rpl26	ident17:HealthT21	1.63146	2.3654e-22	0.635457	1.85895e-30	1.66683	7.84266e-50	8.04356e-19	1.26427e-26	5.33379e-46	17+T21-	452	338	0.902196	0.674651	4.93877	4.23923	4.79029	3.67146	0.322639	0.148562	1.11882	17
Rpl26	ident19:HealthT21	1.63039	9.40803e-14	0.763709	2.80394e-39	1.66424	4.14143e-50	1.32888e-10	1.58423e-35	2.33991e-46	19+T21-	399	340	0.93662	0.794393	5.20373	4.36457	5.10927	4.0325	0.305253	0.145394	1.07677	19
Selenop	ident10:HealthT21	-0.593657	0.00027518	-0.261686	0.00245564	-0.0688671	1.36362e-05	0.0199414	0.27604	0.00165077	10+T21-	75	126	0.149701	0.251497	3.46598	3.76539	0.72645	1.77414	0.259082	0.535651	-1.04769	10
Actb	ident10:HealthT21	-0.585599	9.08579e-06	-0.246454	3.53785e-05	-0.640903	1.02136e-08	0.00163414	0.00767956	2.551e-06	10+T21-	240	317	0.479042	0.632735	3.96744	4.23547	2.90571	3.57516	0.228517	0.363456	-0.669449	10
Col4a1	ident10:HealthT21	-0.583539	2.22043e-05	-0.254394	0.000613931	-0.0642945	3.51261e-07	0.00310614	0.0942609	6.31768e-05	10+T21-	126	193	0.251497	0.38523	3.74645	4.07889	1.7552	2.70274	0.316121	0.609701	-0.947535	10
Atp1b3	ident10:HealthT21	-0.569682	0.000745618	-0.198284	0.00314572	-0.143188	4.33392e-05	0.0415369	0.341419	0.00452114	10+T21-	69	115	0.137725	0.229541	3.20984	3.55805	0.350119	1.43505	0.211789	0.449345	-1.08493	10
Rpl26	ident24:HealthT21	1.61819	5.5856e-06	0.560671	3.94039e-07	1.44724	8.62083e-11	0.0185665	0.00261957	5.73112e-07	24+T21-	102	82	0.910714	0.694915	4.84145	4.30165	4.70653	3.77663	0.0637689	0.0352624	0.929895	24
Rpl37	ident18:HealthT21	1.59514	5.85494e-10	0.347346	1.12648e-10	0.601353	4.33894e-18	4.59548e-07	7.95743e-08	6.13005e-15	18+T21-	479	402	0.967677	0.868251	5.56688	5.19532	5.51947	4.9915	0.270016	0.175157	0.52797	18
Plxnd1	ident10:HealthT21	-0.553122	0.000833351	-0.198602	0.00731915	-0.0168633	0.000103165	0.0444571	0.66774	0.00914677	10+T21-	69	113	0.137725	0.225549	3.41707	3.61853	0.557295	1.47021	0.327239	0.616226	-0.912919	10
Gnas	ident10:HealthT21	-0.549211	4.46855e-05	-0.35074	2.90035e-09	-0.635771	5.34198e-12	0.00540953	1.82577e-06	2.40922e-09	10+T21-	274	344	0.546906	0.686627	4.1338	4.54809	3.2632	4.0057	0.240459	0.402315	-0.742507	10
Eef1d	ident10:HealthT21	0.449214	0.000865639	-0.0155805	0.788888	0.420242	0.00376009	0.0457916	1	0.132976	10+T21-	206	165	0.411178	0.329341	3.7886	3.72703	2.50649	2.12478	0.272626	0.209242	0.381717	10
Rpl29	ident15:HealthT21	1.58005	7.27738e-31	0.222672	0.000695699	1.56154	3.37686e-32	4.67354e-27	0.176001	1.08431e-28	15+T21-	280	116	0.558882	0.231537	4.15348	3.82758	3.31414	1.71708	0.395041	0.130567	1.59706	15
Tomm7	ident10:HealthT21	0.454803	0.00064172	0.0609032	0.24743	0.49131	0.001512	0.0372929	1	0.0698824	10+T21-	321	279	0.640719	0.556886	4.14182	4.00422	3.49961	3.15971	0.279681	0.220973	0.339898	10
1810022K09Rik	ident10:HealthT21	0.479731	0.000362454	-0.00775205	0.894262	0.4531	0.00171721	0.0240173	1	0.0740398	10+T21-	200	153	0.399202	0.305389	3.78566	3.75076	2.46092	2.03959	0.256703	0.191684	0.421334	10
Gm2000	ident10:HealthT21	0.481809	0.000252648	-0.0542576	0.321539	0.411365	0.000755953	0.0196348	1	0.0426524	10+T21-	231	183	0.461078	0.365269	3.83037	3.84412	2.71351	2.39123	0.295676	0.236479	0.322279	10
Ubl5	ident10:HealthT21	0.484167	0.000204927	-0.0296388	0.579384	0.470758	0.000870627	0.0167195	1	0.0472465	10+T21-	273	225	0.54491	0.449102	3.95811	3.89013	3.08223	2.7353	0.277854	0.218461	0.346934	10
Snrpf	ident10:HealthT21	0.484956	0.000332461	0.142181	0.00761222	0.571931	4.53876e-05	0.0225037	0.674914	0.00452114	10+T21-	337	293	0.672655	0.58483	4.27305	4.05898	3.70101	3.2851	0.277833	0.208247	0.41591	10
Erh	ident10:HealthT21	0.487033	0.000207991	0.0122076	0.825349	0.486764	0.00100468	0.0167195	1	0.0527038	10+T21-	255	208	0.508982	0.41517	3.89643	3.81378	2.92215	2.54562	0.286655	0.220803	0.376534	10
Snrpc	ident10:HealthT21	0.487471	0.000639708	-0.0557957	0.326449	0.376608	0.00181834	0.0372929	1	0.0758045	10+T21-	172	133	0.343313	0.265469	3.57397	3.54451	2.03167	1.63128	0.285283	0.216138	0.400392	10
Atox1	ident10:HealthT21	0.493137	0.000170483	0.0463639	0.390749	0.503698	0.000590844	0.0151153	1	0.0352014	10+T21-	316	266	0.630739	0.530938	4.24517	4.11837	3.5803	3.20501	0.359317	0.277013	0.375289	10
Rpl26	ident22:HealthT21	1.57389	6.09673e-15	0.681786	5.31866e-25	1.60748	4.20766e-37	7.31974e-12	1.5964e-21	2.52586e-33	22+T21-	362	205	0.907268	0.678808	5.25398	4.50003	5.11359	3.94113	0.290964	0.0977045	1.17246	22
Manf	ident10:HealthT21	0.493645	0.000395915	-0.00280586	0.961781	0.368886	0.00187934	0.0256937	1	0.0773231	10+T21-	188	146	0.37525	0.291417	3.75049	3.66787	2.33649	1.88915	0.313004	0.229547	0.447346	10
Rpl26	ident18:HealthT21	1.55887	3.92811e-24	0.521844	2.26693e-19	1.44265	1.30332e-40	1.38741e-20	1.60136e-15	9.20669e-37	18+T21-	425	274	0.858586	0.591793	5.04472	4.44612	4.82476	3.68932	0.319466	0.136015	1.13544	18
Cops9	ident10:HealthT21	0.498979	0.000151513	0.0396663	0.430638	0.495749	0.000560206	0.0136254	1	0.0349158	10+T21-	230	180	0.459082	0.359281	3.84565	3.71557	2.72252	2.23884	0.292463	0.209149	0.483686	10
Pomp	ident10:HealthT21	0.500115	0.00018309	-0.0680676	0.182257	0.459003	0.000375172	0.0154893	1	0.0262412	10+T21-	318	272	0.634731	0.542914	4.00821	4.03249	3.35244	3.15132	0.315328	0.274293	0.201124	10
Mrpl42	ident10:HealthT21	0.503656	0.000406126	-0.0978818	0.0808909	0.417058	0.000419959	0.0258239	1	0.0284263	10+T21-	173	132	0.345309	0.263473	3.61398	3.6146	2.08004	1.69047	0.244953	0.186981	0.38957	10
Cycs	ident10:HealthT21	0.503996	0.000271577	0.0100468	0.856349	0.424507	0.00130072	0.0199414	1	0.0615641	10+T21-	196	153	0.391218	0.305389	3.73509	3.60121	2.38121	1.89005	0.317513	0.225888	0.491155	10
Uqcrq	ident10:HealthT21	0.505909	0.000123718	0.0191354	0.722264	0.516552	0.000592748	0.0119816	1	0.0352014	10+T21-	290	242	0.578842	0.483034	4.00266	3.87766	3.21393	2.8279	0.276538	0.211613	0.386029	10
Bax	ident10:HealthT21	0.510498	0.000357111	-0.0261076	0.65361	0.393008	0.0015449	0.0239151	1	0.0699649	10+T21-	170	128	0.339321	0.255489	3.60706	3.63667	2.04789	1.66815	0.2994	0.230105	0.379738	10
Rpl29	ident24:HealthT21	1.55798	5.5613e-08	0.246392	0.0938474	1.4909	9.60081e-08	0.000369715	1	0.000212754	24+T21-	59	24	0.526786	0.20339	3.9128	3.72393	2.98829	1.42723	0.072304	0.0258021	1.56106	24
Rps16-ps2	ident10:HealthT21	0.51081	0.000224295	-0.0450876	0.418878	0.388966	0.000797037	0.0176492	1	0.0444013	10+T21-	191	146	0.381238	0.291417	3.59891	3.62918	2.20776	1.85046	0.312105	0.243631	0.357296	10
Mrpl51	ident10:HealthT21	0.511797	0.000707825	-0.147573	0.0183533	0.337991	0.00020037	0.0397836	1	0.0163809	10+T21-	140	101	0.279441	0.201597	3.5713	3.60816	1.73205	1.29791	0.28194	0.208664	0.43414	10
Nop10	ident10:HealthT21	0.531349	4.41846e-05	0.100776	0.0638102	0.608758	4.27973e-05	0.00540953	1	0.00452114	10+T21-	300	245	0.598802	0.489022	4.06708	3.90262	3.32725	2.87063	0.268564	0.195697	0.456619	10
Rpl12	ident10:HealthT21	0.534343	9.58925e-05	0.13838	0.00757636	0.621142	1.40423e-05	0.0100646	0.674914	0.00166785	10+T21-	354	305	0.706587	0.608782	4.32991	4.13189	3.82887	3.41591	0.303025	0.227595	0.412953	10
Rpl36al	ident10:HealthT21	0.538631	4.68522e-05	0.0552134	0.325473	0.574011	0.000155461	0.0055648	1	0.0132247	10+T21-	296	245	0.590818	0.489022	4.06488	3.95523	3.30569	2.92324	0.271519	0.208289	0.38245	10
Rpl29	ident21:HealthT21	1.55225	2.30945e-25	0.367621	3.17612e-09	1.58461	7.35956e-32	1.86719e-21	1.83421e-06	2.9751e-28	21+T21-	280	188	0.723514	0.413187	3.9289	3.41765	3.46202	2.14263	0.316312	0.149006	1.31939	21
Lsm5	ident10:HealthT21	0.543894	0.000120325	-0.0779617	0.189879	0.453476	0.000260458	0.0118509	1	0.0193278	10+T21-	173	125	0.345309	0.249501	3.66461	3.58819	2.13066	1.58547	0.261227	0.17901	0.545196	10
Rpl26	ident12:HealthT21	1.55225	1.33671e-15	0.673944	2.96072e-35	1.63645	6.28886e-48	3.78422e-12	1.67636e-31	3.56076e-44	12+T21-	411	395	0.927765	0.761079	5.27573	4.55458	5.16756	4.16071	0.32698	0.190627	1.00685	12
Mrpl54	ident10:HealthT21	0.545657	0.000209823	0.0645233	0.280018	0.440276	0.000579119	0.0167195	1	0.0352014	10+T21-	152	107	0.303393	0.213573	3.69144	3.61264	1.97081	1.38563	0.30374	0.202452	0.585181	10
Naa38	ident10:HealthT21	0.568177	3.73073e-05	-0.0459426	0.389584	0.424049	0.000140267	0.0049968	1	0.0120956	10+T21-	193	140	0.38523	0.279441	3.69856	3.64281	2.32243	1.80356	0.348562	0.243259	0.518872	10
Arpp19	ident10:HealthT21	0.56901	1.37471e-05	0.00411158	0.937378	0.528168	7.82942e-05	0.00216345	1	0.00714293	10+T21-	247	188	0.493014	0.37525	3.87774	3.73951	2.85748	2.32551	0.310409	0.214676	0.531972	10
Polr2l	ident10:HealthT21	0.570048	0.000134856	-0.102134	0.111569	0.392932	0.000193106	0.0125774	1	0.016208	10+T21-	147	101	0.293413	0.201597	3.58153	3.69825	1.81266	1.38798	0.273754	0.20394	0.424673	10
Cenpw	ident10:HealthT21	0.574743	0.00030216	-0.0694222	0.316369	0.3594	0.000884554	0.0211344	1	0.047592	10+T21-	123	81	0.245509	0.161677	3.54372	3.63993	1.51773	1.01137	0.271367	0.191029	0.506359	10
Ndufa12	ident10:HealthT21	0.576419	1.33002e-05	0.0572861	0.315316	0.598467	4.59655e-05	0.00214678	1	0.00452114	10+T21-	240	183	0.479042	0.365269	3.88545	3.78638	2.82372	2.33349	0.28363	0.201915	0.490227	10
Smim11	ident10:HealthT21	0.57669	0.000135863	-0.0345762	0.572216	0.297932	0.000587979	0.0125774	1	0.0352014	10+T21-	146	102	0.291417	0.203593	3.54567	3.46579	1.76695	1.16977	0.316577	0.209257	0.597188	10
Ndufs4	ident10:HealthT21	0.578805	7.44814e-05	-0.0408272	0.472392	0.431046	0.000302051	0.00837251	1	0.0218553	10+T21-	159	111	0.317365	0.221557	3.61701	3.56144	1.96133	1.38738	0.301657	0.202633	0.573958	10
Pf4	ident10:HealthT21	0.579806	0.000439375	0.00174354	0.991348	0.374335	0.00207359	0.0268531	1	0.0820958	10+T21-	112	71	0.223553	0.141717	4.04763	3.87866	1.88644	1.06	0.154859	0.0873199	0.826445	10
Dynlt1f	ident10:HealthT21	0.596511	0.000645738	0.0615929	0.401661	0.275429	0.0020885	0.0372929	1	0.0821694	10+T21-	99	64	0.197605	0.127745	3.53849	3.49245	1.1994	0.524166	0.33793	0.211598	0.675233	10
1110038B12Rik	ident10:HealthT21	0.597882	0.000180898	-0.00563597	0.936442	0.429905	0.000900041	0.0154893	1	0.0480149	10+T21-	124	82	0.247505	0.163673	3.65626	3.60362	1.64194	0.99277	0.288853	0.184171	0.64917	10
Xist	ident14:HealthT21	-3.75101	2.19271e-09	NA	1	1.61287	2.19271e-09	1.16652e-06	1	6.08619e-07	14+T21-	0	30	0	0.0589391	-10.8393	3.51836	-10.8393	-0.565176	0	0.545141	-10.2741	14
Cct8	ident10:HealthT21	0.600107	9.79867e-06	-0.0746865	0.188338	0.525759	2.39289e-05	0.00171341	1	0.00268986	10+T21-	231	177	0.461078	0.353293	3.82362	3.80413	2.70676	2.30315	0.280183	0.211804	0.403608	10
Rpl29	ident18:HealthT21	1.53781	1.24327e-25	0.132038	0.0681972	1.43359	3.11932e-25	8.78248e-22	1	1.10175e-21	18+T21-	229	79	0.462626	0.170626	4.0935	3.87001	2.98149	1.31925	0.337695	0.0997785	1.66224	18
Pptc7	ident2:HealthT21	-2.42051	5.94041e-05	-0.0877303	0.912899	-0.0443696	0.000313799	0.0162743	1	0.062522	2+T21-	1	17	0.00199601	0.0339321	3.77602	3.89349	-5.16165	-0.986066	0.0338957	0.625111	-4.17558	2
Rpl22	ident10:HealthT21	0.611109	0.000261222	0.305326	1.26217e-08	0.704667	1.18128e-10	0.0199414	6.11183e-06	3.94594e-08	10+T21-	424	388	0.846307	0.774451	4.75799	4.43903	4.51724	4.07028	0.29242	0.214513	0.446963	10
Rpl29	ident16:HealthT21	1.53379	5.37514e-30	0.141031	0.0298501	1.48239	7.30015e-30	3.05416e-26	1	2.07397e-26	16+T21-	294	126	0.586826	0.251497	4.0683	3.93472	3.29934	1.9435	0.366576	0.14321	1.35584	16
Rpl26	ident25:HealthT21	1.50836	1.09759e-05	0.426642	0.00131917	1.33026	3.64573e-07	0.0221508	0.340787	0.000421654	25+T21-	96	53	0.857143	0.623529	4.74796	4.25771	4.52559	3.57637	0.0571889	0.022476	0.949222	25
Ndufb4	ident10:HealthT21	0.614822	2.84738e-05	-0.0755192	0.223479	0.452747	7.48903e-05	0.00389658	1	0.00703633	10+T21-	163	114	0.325349	0.227545	3.62441	3.5984	2.00458	1.4628	0.296407	0.203598	0.541783	10
Rps15	ident10:HealthT21	0.617017	0.000436145	0.189917	0.00028273	0.483127	2.82772e-06	0.0268531	0.0494385	0.000386967	10+T21-	436	402	0.870259	0.802395	4.88581	4.66434	4.68533	4.34673	0.271682	0.214848	0.338598	10
Psmg4	ident10:HealthT21	0.621024	0.000190805	-0.0728728	0.275523	0.359109	0.000523857	0.0158041	1	0.0329768	10+T21-	113	73	0.225549	0.145709	3.52781	3.49234	1.37951	0.713826	0.299677	0.188895	0.66568	10
Rpl29	ident12:HealthT21	1.50505	6.11425e-28	0.249847	0.000104541	1.49269	4.56006e-30	3.46189e-24	0.0455316	1.29095e-26	12+T21-	265	144	0.598194	0.277457	4.18848	3.88623	3.4472	2.03671	0.361007	0.15909	1.41049	12
Fam162a	ident10:HealthT21	0.632171	1.05936e-05	-0.0494908	0.423911	0.501531	4.44848e-05	0.00175492	1	0.00452114	10+T21-	174	120	0.347305	0.239521	3.64403	3.6498	2.1184	1.58819	0.272611	0.188761	0.530213	10
Gadd45gip1	ident10:HealthT21	0.638969	0.000184543	-0.0983576	0.157937	0.3024	0.000339491	0.0154893	1	0.0240123	10+T21-	107	68	0.213573	0.135729	3.51626	3.44788	1.28926	0.567039	0.311048	0.188525	0.722218	10
Cib1	ident10:HealthT21	0.659101	0.000763035	-0.105672	0.226713	0.196908	0.00166953	0.0421342	1	0.0734823	10+T21-	78	47	0.155689	0.0938124	3.43819	3.61215	0.755243	0.198561	0.379924	0.258266	0.556681	10
Uqcr10	ident10:HealthT21	0.663443	1.19162e-06	0.0528991	0.323724	0.648857	4.63316e-06	0.000277824	1	0.00060762	10+T21-	351	289	0.700599	0.576846	4.27265	4.12522	3.75932	3.33151	0.287077	0.213406	0.427817	10
Rps25	ident10:HealthT21	0.667567	0.000787631	0.313628	4.32918e-09	0.634914	1.16868e-10	0.0431142	2.47747e-06	3.94594e-08	10+T21-	455	426	0.908184	0.850299	5.04114	4.73442	4.90219	4.50046	0.285079	0.21579	0.40173	10
Bola2	ident10:HealthT21	0.691805	1.45359e-07	0.0853405	0.129476	0.70326	3.13811e-07	4.81598e-05	1	5.81012e-05	10+T21-	246	173	0.491018	0.345309	3.94924	3.78934	2.92313	2.25539	0.321672	0.202484	0.667738	10
Gtf2h5	ident10:HealthT21	0.70395	2.92192e-07	0.103537	0.0787623	0.674061	4.14809e-07	7.99717e-05	1	7.05735e-05	10+T21-	213	147	0.42515	0.293413	3.86537	3.6341	2.63147	1.86523	0.311255	0.182992	0.766243	10
Ndufv3	ident10:HealthT21	0.708444	2.62697e-07	0.0497147	0.416136	0.691981	1.26089e-06	7.5167e-05	1	0.000184589	10+T21-	207	140	0.413174	0.279441	3.7642	3.50598	2.48908	1.66674	0.285532	0.161466	0.82234	10
Atp5k	ident10:HealthT21	0.710921	4.3596e-07	0.180764	0.000814165	0.706847	1.05363e-08	0.000109775	0.116481	2.551e-06	10+T21-	376	312	0.750499	0.622754	4.41934	4.18402	4.00528	3.50077	0.270445	0.190635	0.504502	10
Snrpg	ident10:HealthT21	0.713699	2.42924e-06	0.103338	0.0522063	0.535341	2.2708e-06	0.000509735	1	0.000317659	10+T21-	402	348	0.802395	0.694611	4.45279	4.33303	4.13519	3.80732	0.250732	0.199761	0.327864	10
Alad	ident10:HealthT21	0.735275	4.02991e-05	-0.000192355	0.998237	0.326742	0.000218521	0.0051772	1	0.0171949	10+T21-	99	57	0.197605	0.113772	3.50879	3.32226	1.16971	0.186971	0.26487	0.134004	0.982735	10
Rps27l	ident10:HealthT21	0.747025	4.89228e-07	0.289956	2.50373e-07	0.836994	5.35808e-12	0.00011845	9.27118e-05	2.40922e-09	10+T21-	401	340	0.800399	0.678643	4.71242	4.3471	4.39122	3.78784	0.300193	0.197588	0.603379	10
Tmem242	ident10:HealthT21	0.748149	3.08062e-06	-0.0198922	0.749744	0.506548	1.78464e-05	0.000625565	1	0.0020426	10+T21-	131	78	0.261477	0.155689	3.59675	3.44848	1.66165	0.765525	0.318852	0.171308	0.896127	10
Rpl31	ident10:HealthT21	0.750244	4.44817e-05	0.190071	0.000348022	0.477234	4.00256e-07	0.00540953	0.0576525	6.99892e-05	10+T21-	445	407	0.888224	0.812375	4.94271	4.72027	4.77171	4.4205	0.277473	0.217517	0.351212	10
Snhg6	ident10:HealthT21	0.751623	1.03892e-05	0.0178773	0.801091	0.358816	5.82374e-05	0.00175492	1	0.00564007	10+T21-	112	64	0.223553	0.127745	3.56122	3.51342	1.40009	0.545125	0.345837	0.19118	0.85497	10
Higd1a	ident10:HealthT21	0.755847	2.0283e-07	-0.0372086	0.540814	0.543439	1.13374e-06	6.08007e-05	1	0.000169925	10+T21-	176	112	0.351297	0.223553	3.68443	3.59101	2.17528	1.42988	0.324558	0.193587	0.745401	10
Ldha	ident10:HealthT21	0.767902	1.77246e-08	0.0914381	0.130267	0.757356	4.10197e-08	1.11576e-05	1	8.9041e-06	10+T21-	349	276	0.696607	0.550898	4.40093	4.20097	3.87936	3.34086	0.284677	0.195993	0.538507	10
Cox17	ident10:HealthT21	0.772075	9.91525e-08	-0.0012531	0.985854	0.638462	6.83944e-07	3.90103e-05	1	0.000107636	10+T21-	174	106	0.347305	0.211577	3.67889	3.65845	2.15326	1.41789	0.269839	0.162072	0.735371	10
Cox7a2	ident10:HealthT21	0.773925	1.09265e-07	0.106334	0.0412318	0.752447	9.35785e-08	4.04602e-05	1	1.96359e-05	10+T21-	395	329	0.788423	0.656687	4.42013	4.26753	4.07718	3.66083	0.295711	0.221578	0.416359	10
Psmg1	ident10:HealthT21	0.783138	2.16869e-05	-0.0720695	0.334416	0.318695	7.61038e-05	0.00310271	1	0.0070452	10+T21-	94	51	0.187625	0.101796	3.48643	3.50033	1.07259	0.204572	0.329342	0.180415	0.868021	10
Hmgn1	ident10:HealthT21	0.792444	3.25898e-08	0.182968	0.00158173	0.769113	1.5831e-09	1.70961e-05	0.195235	4.33289e-07	10+T21-	377	310	0.752495	0.618762	4.42089	4.17305	4.01066	3.48052	0.250484	0.173456	0.530133	10
Minos1	ident10:HealthT21	0.810719	2.33756e-09	0.0465615	0.377434	0.819501	1.21682e-08	1.83937e-06	1	2.837e-06	10+T21-	350	271	0.698603	0.540918	4.16619	4.07493	3.64875	3.18844	0.304201	0.2211	0.460308	10
Rps15a	ident10:HealthT21	0.829832	0.000299642	0.269786	3.5137e-07	0.538826	3.36923e-09	0.0211344	0.000116414	8.83722e-07	10+T21-	471	443	0.94012	0.884232	5.25855	5.00971	5.16947	4.83221	0.276848	0.219136	0.337263	10
Hspe1	ident10:HealthT21	0.834864	7.50631e-10	0.259295	1.08507e-05	0.912693	3.71979e-13	7.87537e-07	0.00273222	1.95134e-10	10+T21-	352	270	0.702595	0.538922	4.3962	4.05799	3.88698	3.16617	0.260021	0.157766	0.720811	10
Scnm1	ident10:HealthT21	0.849999	0.000695911	-0.0548276	0.659126	0.193827	0.00288751	0.0394663	1	0.106923	10+T21-	49	23	0.0978044	0.0459082	3.37638	3.4236	0.0229763	-1.0203	0.384626	0.186546	1.04327	10
Actc1	ident10:HealthT21	0.857653	0.000416937	0.0346277	0.899151	0.489518	0.00195886	0.0262462	1	0.0800718	10+T21-	52	24	0.103792	0.0479042	3.6814	3.50733	0.413598	-0.875283	0.131934	0.053971	1.28888	10
Mrpl39	ident10:HealthT21	0.860054	1.92548e-06	-0.130355	0.0944577	0.418353	2.95398e-06	0.000417962	1	0.000395645	10+T21-	102	53	0.203593	0.105788	3.38137	3.58213	1.08536	0.341821	0.326456	0.194957	0.743538	10
Rps12	ident10:HealthT21	0.867321	4.33376e-07	0.244882	1.15368e-05	0.723436	1.89042e-10	0.000109775	0.00279323	5.66674e-08	10+T21-	440	386	0.878244	0.770459	4.84614	4.59938	4.65883	4.22318	0.279334	0.206527	0.435651	10
Sod1	ident10:HealthT21	0.879998	3.79362e-11	0.136525	0.0145523	0.906152	1.62375e-11	4.77616e-08	1	6.38845e-09	10+T21-	274	184	0.546906	0.367265	3.96512	3.72448	3.09452	2.27946	0.331922	0.188652	0.815062	10
Mif	ident10:HealthT21	0.886856	4.60019e-08	0.475574	4.44087e-15	0.847479	1.44124e-20	2.12018e-05	6.98882e-12	1.5121e-17	10+T21-	428	367	0.854291	0.732535	4.98933	4.43903	4.76213	3.99001	0.261675	0.153224	0.772115	10
Gm15920	ident10:HealthT21	0.92013	1.5138e-05	-0.0139074	0.883037	0.356817	8.51701e-05	0.0022689	1	0.00765922	10+T21-	72	34	0.143713	0.0678643	3.45673	3.56817	0.658323	-0.312309	0.326427	0.166526	0.970632	10
Gm15500	ident10:HealthT21	0.933497	7.53501e-06	-0.0505542	0.571631	0.313516	3.76881e-05	0.00143736	1	0.00409046	10+T21-	76	36	0.151697	0.0718563	3.25612	3.43634	0.535751	-0.361654	0.348617	0.187107	0.897405	10
Rpl10-ps3	ident10:HealthT21	0.935953	9.78095e-05	0.00624858	0.959711	0.152382	0.000505209	0.0100936	1	0.0324519	10+T21-	56	25	0.111776	0.0499002	3.47481	3.32404	0.313944	-0.999578	0.390059	0.156854	1.31352	10
Rpl38	ident10:HealthT21	0.97363	3.23557e-06	0.384071	3.49008e-12	0.75032	6.10829e-16	0.000636496	3.13858e-09	4.27241e-13	10+T21-	466	425	0.93014	0.848303	5.2466	4.83208	5.14213	4.59474	0.311318	0.213021	0.547387	10
Ankrd37	ident10:HealthT21	0.986392	9.16373e-05	-0.0111	0.938726	0.0961572	0.000474252	0.0099458	1	0.0309671	10+T21-	52	22	0.103792	0.0439122	3.46048	3.46504	0.19274	-1.04297	0.534007	0.226641	1.23571	10
Mt2	ident10:HealthT21	0.998018	0.000320338	0.0366201	0.863911	0.617671	0.00152087	0.0221596	1	0.0698824	10+T21-	42	16	0.0838323	0.0319361	3.5629	3.50677	-0.0128687	-1.46023	0.129881	0.0475902	1.44736	10
Atp5j	ident10:HealthT21	1.02217	3.87568e-09	0.465326	4.63852e-18	0.97622	1.49923e-24	2.71083e-06	9.73315e-15	4.71881e-21	10+T21-	443	381	0.884232	0.760479	4.98225	4.44507	4.80475	4.05006	0.314284	0.186266	0.754684	10
Myl7	ident10:HealthT21	1.06425	6.85862e-08	-0.057659	0.782347	0.626768	4.60807e-07	2.87834e-05	1	7.43789e-05	10+T21-	91	36	0.181637	0.0718563	3.8194	3.9246	1.35872	0.126391	0.161813	0.0688566	1.23233	10
Gm10093	ident11:HealthT21	4.28326	1.18708e-17	NA	1	1.90964	1.18708e-17	2.3061e-14	1	1.15305e-14	11+T21-	46	0	0.0918164	0	3.17527	-10.8892	-0.269005	-10.8892	0.526228	0	10.6202	11	64	7
4930526A20Rik	ident11:HealthT21	3.12118	9.24641e-05	NA	1	1.90964	9.24641e-05	0.0112267	1	0.0103631	11+T21-	10	0	0.0199601	0	3.38292	-10.8892	-2.26025	-10.8892	0.611735	0	8.62894	11
Ptcd3	ident11:HealthT21	3.0127	0.000386222	NA	1	1.90964	0.000386222	0.0351704	1	0.0326218	11+T21-	9	0	0.0179641	0	3.35889	-10.8892	-2.4358	-10.8892	0.82199	0	8.45339	11
Rpl26	ident6:HealthT21	1.50028	8.14441e-22	0.571513	4.21189e-25	1.49058	5.45899e-44	5.54064e-18	1.43267e-21	3.71375e-40	6+T21-	438	313	0.874251	0.62475	5.08252	4.48267	4.88864	3.80404	0.337292	0.159039	1.0846	6
Vaultrc5	ident11:HealthT21	2.07847	7.00166e-06	0.171088	0.749831	0.145876	3.91846e-05	0.0018548	1	0.00505937	11+T21-	23	3	0.0459082	0.00598802	3.53842	3.39228	-0.905322	-3.97945	0.472658	0.0557116	3.07412	11
Bnip3	ident11:HealthT21	1.45544	2.91663e-08	-0.0758323	0.602656	0.541825	1.82483e-07	1.21415e-05	1	3.33618e-05	11+T21-	57	16	0.113772	0.0319361	3.58632	3.51172	0.451038	-1.45493	0.372566	0.099309	1.90597	11
Rpl29	ident17:HealthT21	1.49003	8.87203e-27	0.145676	0.0385849	1.37067	1.41418e-26	6.03387e-23	1	4.80891e-23	17+T21-	257	108	0.512974	0.215569	3.90734	3.67318	2.94435	1.45963	0.336298	0.12015	1.48472	17
Ube2m	ident11:HealthT21	1.39521	0.000100793	-0.097675	0.702423	0.317118	0.00048378	0.0119882	1	0.0397108	11+T21-	28	8	0.0558882	0.0159681	3.17786	3.0773	-0.982028	-2.88582	0.354695	0.0945177	1.90379	11
Myl7	ident11:HealthT21	1.31512	1.12898e-10	0.0864165	0.701528	0.933151	8.6735e-10	1.29043e-07	1	2.4071e-07	11+T21-	94	30	0.187625	0.0598802	3.89433	3.66954	1.48047	-0.391302	0.181634	0.0496042	1.87177	11
Hbb-y	ident2:HealthT21	-2.4124	2.30758e-08	-0.040896	0.701353	-2.63937	1.54674e-07	1.26436e-05	1	5.64991e-05	2+T21-	469	499	0.936128	0.996008	8.46923	7.63989	8.37401	7.63411	0.361484	0.21645	0.739894	2
Rpl26	ident16:HealthT21	1.43808	3.8543e-17	0.731782	3.24494e-41	1.54389	2.2664e-55	1.09501e-13	1.84378e-37	1.28777e-51	16+T21-	450	354	0.898204	0.706587	5.13291	4.33286	4.97803	3.83182	0.345235	0.155977	1.14621	16
Mif	ident11:HealthT21	1.18291	8.76828e-05	0.382887	6.55666e-13	0.911236	2.74537e-15	0.0108727	9.55306e-10	2.00001e-12	11+T21-	487	464	0.972056	0.926148	5.61007	5.2003	5.56918	5.08962	0.338018	0.242424	0.479561	11
Alad	ident11:HealthT21	1.17317	5.93162e-09	-0.0189266	0.860227	0.605241	4.37844e-08	4.32118e-06	1	9.81444e-06	11+T21-	89	36	0.177645	0.0718563	3.4803	3.22443	0.987683	-0.573259	0.273506	0.0926513	1.56094	11
Stfa1	ident11:HealthT21	1.14897	2.65305e-05	0.0276199	0.922525	0.360056	0.000146207	0.00454763	1	0.0149491	11+T21-	47	16	0.0938124	0.0319361	3.67017	3.6139	0.256674	-1.35288	0.166125	0.0543896	1.60956	11
Flywch2	ident11:HealthT21	1.13516	0.000141893	-0.0422394	0.814352	0.34203	0.000698908	0.0161915	1	0.0535952	11+T21-	39	13	0.0778443	0.0259481	3.51181	3.48232	-0.170668	-1.78336	0.34682	0.113268	1.61269	11
Crabp1	ident11:HealthT21	1.12706	2.20322e-16	0.403433	0.000177986	1.45865	2.04514e-18	3.21009e-13	0.0384186	2.38382e-15	11+T21-	229	113	0.457086	0.225549	4.55781	3.92505	3.42838	1.77673	0.320667	0.10205	1.65165	11
Xist	ident5:HealthT21	-4.02669	2.85546e-12	NA	1	1.33063	2.85546e-12	7.37565e-09	1	2.01154e-09	5+T21-	0	37	0	0.0738523	-11.1716	3.903	-11.1716	0.144315	0	0.671568	-11.3159	5
Ddx27	ident11:HealthT21	1.09696	0.000455103	-0.225523	0.247846	0.202857	0.00109906	0.0401869	1	0.0766598	11+T21-	33	13	0.0658683	0.0259481	3.28122	3.57889	-0.641944	-1.68695	0.365693	0.177075	1.04501	11
Pf4	ident11:HealthT21	1.01064	2.39006e-08	0.000484181	0.997595	0.72214	1.72249e-07	1.16077e-05	1	3.33618e-05	11+T21-	107	47	0.213573	0.0938124	3.77274	3.86638	1.54575	0.452801	0.16237	0.0761037	1.09295	11
Psmg1	ident11:HealthT21	1.00953	2.80693e-08	-0.0331487	0.663769	0.426114	1.83181e-07	1.21415e-05	1	3.33618e-05	11+T21-	106	51	0.211577	0.101796	3.45598	3.36888	1.21549	0.0732902	0.375915	0.170268	1.1422	11
Hmgn1	ident11:HealthT21	0.998466	1.42432e-08	0.281934	1.46373e-07	0.995817	1.03905e-13	7.5463e-06	5.68708e-05	6.05556e-11	11+T21-	442	387	0.882236	0.772455	4.86642	4.50987	4.68566	4.1374	0.320775	0.219358	0.548261	11
Smim11	ident11:HealthT21	0.973238	5.09531e-10	-0.0370893	0.560423	0.617457	3.43349e-09	4.24221e-07	1	8.70016e-07	11+T21-	153	84	0.305389	0.167665	3.53981	3.43044	1.82868	0.854441	0.333942	0.169955	0.974241	11
Galnt7	ident14:HealthT21	-2.98212	0.000217052	NA	1	1.61287	0.000217052	0.0166947	1	0.0155692	14+T21-	0	13	0	0.0255403	-10.8393	3.1595	-10.8393	-2.12822	0	0.801806	-8.71105	14
Rps15a	ident21:HealthT21	1.43327	3.1357e-05	0.267102	1.76114e-06	0.605191	1.89019e-09	0.00507043	0.00067804	5.87776e-07	21+T21-	378	422	0.976744	0.927473	5.16421	4.86848	5.13026	4.75986	0.207466	0.188687	0.370402	21
Sod1	ident11:HealthT21	0.866274	1.32851e-10	0.101366	0.0798462	0.858515	2.36027e-10	1.29043e-07	1	6.87782e-08	11+T21-	244	162	0.487026	0.323353	3.90166	3.60814	2.86379	1.97945	0.328944	0.17819	0.884336	11
Gnb1	ident11:HealthT21	0.849135	0.00058869	0.00467932	0.97035	0.2238	0.00272199	0.0483224	1	0.148594	11+T21-	49	27	0.0978044	0.0538922	3.31172	3.03621	-0.0415317	-1.17595	0.360633	0.164169	1.13441	11
Tsix	ident13:HealthT21	-3.8161	7.53426e-10	NA	1	1.5854	7.53426e-10	5.67916e-07	1	2.55562e-07	13+T21-	0	29	0	0.0578842	-10.8361	3.75592	-10.8361	-0.353812	0	0.626987	-10.4823	13
Rpl29	ident11:HealthT21	1.41277	2.95431e-26	0.235843	0.000209086	1.40887	4.09619e-28	8.60884e-23	0.0420192	1.19363e-24	11+T21-	296	142	0.590818	0.283433	4.10769	3.79356	3.34851	1.97478	0.387419	0.149489	1.37373	11
Snhg9	ident11:HealthT21	0.819448	0.000173358	-0.10818	0.322143	0.268038	0.00053138	0.0187099	1	0.0430122	11+T21-	64	35	0.127745	0.0698603	3.40934	3.29004	0.441161	-0.548311	0.296196	0.149126	0.989472	11
Rps3a3	ident21:HealthT21	1.39529	2.22146e-20	0.129389	0.0621734	1.49316	4.57609e-20	5.98684e-17	1	4.62471e-17	21+T21-	248	177	0.640827	0.389011	4.00119	3.66595	3.35922	2.30394	0.270586	0.153075	1.05528	21
Atp5o	ident11:HealthT21	0.806419	1.44108e-07	0.270214	3.5915e-07	0.908144	2.33136e-12	5.24915e-05	0.00013082	9.70511e-10	11+T21-	406	349	0.810379	0.696607	4.47891	4.11581	4.17559	3.59424	0.297795	0.199026	0.581345	11
Rpl26	ident23:HealthT21	1.35738	3.1529e-07	0.78926	5.63657e-30	1.6374	1.69463e-34	0.00029858	3.2027e-26	9.62889e-31	23+T21-	408	172	0.92517	0.819048	5.10863	4.22768	4.99643	3.93971	0.289074	0.066172	1.05672	23
Gpi1	ident11:HealthT21	0.798149	1.70204e-05	-0.0407873	0.623108	0.469408	8.53216e-05	0.00342051	1	0.00975008	11+T21-	92	53	0.183633	0.105788	3.40083	3.31368	0.95605	0.0735774	0.274883	0.149072	0.882472	11
S100a8	ident11:HealthT21	0.792609	4.79119e-05	0.00855536	0.957002	0.33918	0.000257125	0.00666464	1	0.0234144	11+T21-	84	42	0.167665	0.0838323	3.6713	3.67108	1.09525	0.0953785	0.181243	0.0906072	0.999871	11
Atp5j	ident11:HealthT21	0.79165	1.64925e-05	0.375644	9.29021e-13	0.834937	7.91447e-16	0.00342051	9.60789e-10	6.58936e-13	11+T21-	446	407	0.89022	0.812375	4.89709	4.41405	4.72932	4.11427	0.297992	0.194559	0.61505	11
Gm7536	ident11:HealthT21	0.781159	0.000147246	-0.102593	0.264829	0.306389	0.000399531	0.0161915	1	0.0332638	11+T21-	72	40	0.143713	0.0798403	3.30651	3.4939	0.508227	-0.152065	0.30988	0.196035	0.660292	11
Cox5b	ident11:HealthT21	0.747623	1.19072e-08	-0.0130588	0.818142	0.729075	8.52718e-08	7.5463e-06	1	1.71367e-05	11+T21-	308	233	0.61477	0.46507	4.04425	3.98025	3.3424	2.87583	0.285027	0.206264	0.466575	11
Rpl29	ident4:HealthT21	1.34268	1.46104e-22	0.350601	1.56209e-08	1.31432	2.06079e-28	2.7073e-19	7.23638e-06	2.29119e-25	4+T21-	324	221	0.689362	0.433333	4.04423	3.44048	3.50758	2.2341	0.390302	0.175184	1.27348	4
Rps3a3	ident19:HealthT21	1.33868	3.61112e-19	-0.00843321	0.9028	1.33129	4.0688e-18	1.02014e-15	1	5.74718e-15	19+T21-	275	177	0.64554	0.413551	4.15838	4.06427	3.52699	2.79049	0.29264	0.176459	0.736499	19
Tmem242	ident11:HealthT21	0.67651	2.07099e-05	-0.064471	0.300266	0.380966	6.78682e-05	0.00389346	1	0.00807216	11+T21-	130	86	0.259481	0.171657	3.52686	3.45084	1.58075	0.908775	0.299573	0.188006	0.671979	11
Rnaset2a	ident11:HealthT21	0.673831	0.000319382	-0.00648387	0.934249	0.266868	0.00153384	0.030514	1	0.0982329	11+T21-	86	55	0.171657	0.10978	3.42793	3.37212	0.885872	0.185409	0.300004	0.184582	0.700463	11
Snhg3	ident11:HealthT21	0.668617	6.67549e-06	-0.119872	0.0801637	0.444807	8.5224e-06	0.00185261	1	0.00127355	11+T21-	156	105	0.311377	0.209581	3.57038	3.57499	1.88726	1.32081	0.294954	0.199162	0.566447	11
Rpl38	ident1:HealthT21	1.3383	5.00809e-12	0.314399	2.22118e-08	0.874497	7.09345e-18	7.57023e-09	1.8653e-05	1.07225e-14	1+T21-	464	398	0.926148	0.794411	5.14592	4.79477	5.03524	4.46273	0.299219	0.201207	0.572509	1
Ndufaf2	ident11:HealthT21	0.642539	6.33626e-05	-0.0856367	0.155022	0.342431	0.000122089	0.00820616	1	0.0129799	11+T21-	125	85	0.249501	0.169661	3.47878	3.30545	1.47611	0.746555	0.345428	0.208299	0.72955	11
Tomm7	ident11:HealthT21	0.620427	5.78509e-06	0.0563798	0.271079	0.637955	1.87438e-05	0.00168577	1	0.00254043	11+T21-	355	300	0.708583	0.598802	4.19113	4.03453	3.69416	3.29471	0.303187	0.229857	0.39945	11
Gm2000	ident11:HealthT21	0.613077	4.19555e-06	-0.0914312	0.0931036	0.550331	6.16501e-06	0.00128693	1	0.000971072	11+T21-	228	171	0.45509	0.341317	3.69488	3.74079	2.55917	2.19009	0.267493	0.207107	0.369082	11
Usmg5	ident11:HealthT21	0.60901	1.96291e-05	0.115939	0.0305454	0.58303	1.0632e-05	0.00381327	1	0.0015113	11+T21-	375	327	0.748503	0.652695	4.40207	4.19809	3.98416	3.58259	0.275891	0.208857	0.40157	11
Ldha	ident11:HealthT21	0.597608	2.14909e-05	0.247998	6.0185e-05	0.769732	3.84233e-08	0.00391404	0.0164749	8.95724e-06	11+T21-	358	312	0.714571	0.622754	4.55683	4.17849	4.07199	3.49526	0.312567	0.209566	0.576737	11
Minos1	ident11:HealthT21	0.583443	1.01493e-05	-0.00437712	0.936575	0.584799	5.86033e-05	0.00257175	1	0.00711542	11+T21-	307	254	0.612774	0.506986	4.04756	3.99267	3.34102	3.01274	0.266043	0.211896	0.328284	11
Nop10	ident11:HealthT21	0.578211	1.66417e-05	0.0713177	0.19007	0.630741	3.99333e-05	0.00342051	1	0.00505937	11+T21-	331	280	0.660679	0.558882	4.20377	3.98573	3.60581	3.14639	0.306618	0.222992	0.459425	11
Gm15536	ident11:HealthT21	0.564884	0.000495433	-0.0528297	0.449836	0.248474	0.00174339	0.0422028	1	0.105839	11+T21-	118	84	0.235529	0.167665	3.60774	3.50227	1.52192	0.926256	0.324089	0.214442	0.595667	11
Tsix	ident5:HealthT21	-3.48876	5.36261e-07	NA	1	1.33063	5.36261e-07	0.000143293	1	9.67294e-05	5+T21-	0	19	0	0.0379242	-11.1716	3.96339	-11.1716	-0.756331	0	0.681645	-10.4152	5
Dnajc19	ident11:HealthT21	0.563993	4.80293e-05	-0.07177	0.204441	0.412858	0.000115371	0.00666464	1	0.0126865	11+T21-	189	142	0.377246	0.283433	3.65596	3.55267	2.24963	1.73391	0.337457	0.23602	0.515724	11
Aldoa	ident11:HealthT21	0.559078	3.52338e-05	0.0959517	0.11592	0.585663	5.59004e-05	0.0056534	1	0.00693165	11+T21-	213	165	0.42515	0.329341	3.87404	3.59014	2.64015	1.98792	0.283053	0.180097	0.652228	11
Rpl26	ident20:HealthT21	1.31896	1.2871e-13	0.623459	5.24258e-27	1.52118	8.671e-38	2.47124e-10	1.50986e-23	4.9945e-34	20+T21-	460	262	0.881226	0.710027	4.8327	4.11152	4.65029	3.61748	0.305165	0.105433	1.0328	20
Rpl29	ident9:HealthT21	1.31866	2.13078e-23	0.160696	0.00738102	1.26024	7.42635e-24	6.16542e-20	0.601605	2.14881e-20	9+T21-	302	158	0.607646	0.315369	4.01506	3.76641	3.2964	2.10165	0.377822	0.166373	1.19475	9
Cycs	ident11:HealthT21	0.535266	0.000132305	0.00185658	0.974054	0.474614	0.000672264	0.0154215	1	0.0529453	11+T21-	180	137	0.359281	0.273453	3.63602	3.49792	2.15931	1.62746	0.279151	0.193069	0.531852	11
Gm10736	ident11:HealthT21	0.519629	0.000145897	-0.17144	0.00104957	0.408086	3.43592e-06	0.0161915	0.152922	0.000572129	11+T21-	342	300	0.682635	0.598802	4.09517	4.21525	3.54438	3.47543	0.288223	0.274771	0.0689504	11
Polr2f	ident11:HealthT21	0.500165	0.000267609	-0.0912683	0.0975236	0.378653	0.000330455	0.0264344	1	0.0291802	11+T21-	208	171	0.41517	0.341317	3.67588	3.62562	2.40774	2.07492	0.309268	0.245547	0.332816	11
Zfas1	ident11:HealthT21	0.493705	0.000492719	-0.0397011	0.520924	0.351838	0.00187801	0.0422028	1	0.112836	11+T21-	169	130	0.337325	0.259481	3.62997	3.58314	2.0623	1.63702	0.278814	0.207623	0.425277	11
Arpp19	ident11:HealthT21	0.47465	0.000347909	0.0160244	0.771068	0.417865	0.00159823	0.0321844	1	0.101244	11+T21-	227	186	0.453094	0.371257	3.75798	3.65551	2.61593	2.22611	0.29358	0.224062	0.389822	11
Ndufc1	ident11:HealthT21	0.472141	0.000332724	0.0188788	0.723795	0.489416	0.00150236	0.0312761	1	0.0977714	11+T21-	283	243	0.56487	0.48503	3.94673	3.81911	3.12276	2.77532	0.273204	0.214728	0.347442	11
1810022K09Rik	ident11:HealthT21	0.46906	0.000418068	0.0406632	0.461677	0.455086	0.00150985	0.0374846	1	0.0977714	11+T21-	230	191	0.459082	0.381238	3.88641	3.72179	2.7633	2.33064	0.290359	0.215121	0.432655	11
Ifitm2	ident11:HealthT21	0.459566	0.0005087	-0.0365195	0.512662	0.423827	0.00191878	0.0423529	1	0.114109	11+T21-	228	188	0.45509	0.37525	3.76414	3.71994	2.62843	2.30596	0.279645	0.223627	0.322475	11
Fabp7	ident11:HealthT21	-0.546519	4.04844e-05	-0.609692	1.03655e-09	-0.295588	1.7848e-12	0.00589857	6.041e-07	8.00138e-10	11+T21-	288	357	0.57485	0.712575	5.37884	6.00954	4.58011	5.52066	0.318602	0.611486	-0.94055	11
Sparc	ident11:HealthT21	-0.582087	5.71554e-05	-0.182116	0.0191248	-0.330495	1.95534e-05	0.00764322	1	0.00258994	11+T21-	109	176	0.217565	0.351297	3.62562	3.76549	1.42536	2.25636	0.201264	0.358062	-0.830994	11
Sfrp1	ident11:HealthT21	-0.805589	0.000499655	-0.0303865	0.804759	-0.0908717	0.00226761	0.0422028	1	0.130848	11+T21-	27	61	0.0538922	0.121756	3.45482	3.42874	-0.757737	0.391319	0.200059	0.443887	-1.14906	11
Hbb-y	ident11:HealthT21	-0.951773	1.10586e-07	0.545431	3.10827e-06	-0.17707	1.43988e-11	4.29662e-05	0.00100639	5.59442e-09	11+T21-	389	453	0.776447	0.904192	6.83209	5.76027	6.46705	5.61497	0.162266	0.0898929	0.852076	11
Shisa4	ident11:HealthT21	-1.97206	0.000237353	-0.228434	0.744235	-0.0369687	0.00110491	0.0247017	1	0.0766598	11+T21-	2	18	0.00399202	0.0359281	2.82569	3.22875	-5.11645	-1.56782	0.0490272	0.583472	-3.54863	11
Syngr1	ident11:HealthT21	-2.12402	3.60103e-05	0.0681636	0.924575	-0.0227883	0.000195506	0.0056534	1	0.019312	11+T21-	2	22	0.00399202	0.0439122	3.87215	3.08266	-4.08362	-1.42462	0.106417	0.677228	-2.659	11
Caskin2	ident11:HealthT21	-2.47437	3.79122e-05	-0.0431739	0.966073	-0.0479306	0.000206032	0.00566545	1	0.0200126	11+T21-	1	17	0.00199601	0.0339321	3.43291	3.40551	-5.50096	-1.47366	0.0371557	0.619759	-4.0273	11
Gm10093	ident12:HealthT21	4.17682	4.2736e-14	NA	1	1.63645	4.2736e-14	7.97869e-11	1	4.83942e-11	12+T21-	32	0	0.0722348	0	3.4334	-10.756	-0.356769	-10.756	0.484655	0	10.3992	12	29	11
4930526A20Rik	ident12:HealthT21	2.55035	9.691e-05	-0.35623	0.764167	0.0343445	0.000479393	0.0182902	1	0.0631238	12+T21-	12	1	0.027088	0.00192678	3.10488	2.59175	-2.09784	-6.35788	0.534059	0.0311837	4.26004	12
Rpl26	ident7:HealthT21	1.29772	1.48221e-12	0.613148	1.25247e-30	1.4735	2.43758e-40	3.5321e-09	8.9539e-27	1.74263e-36	7+T21-	457	385	0.912176	0.768463	5.08565	4.38468	4.95303	4.00474	0.324697	0.168271	0.948288	7
Bnip3	ident10:HealthT21	1.0686	5.86007e-05	0.118191	0.430398	0.447863	0.000228369	0.00679064	1	0.0175315	10+T21-	47	18	0.0938124	0.0359281	3.78245	3.25965	0.368812	-1.53734	0.298452	0.0795546	1.90615	10
Stfa1	ident12:HealthT21	1.47375	1.6366e-07	0.129558	0.648128	0.321126	1.00097e-06	9.26644e-05	1	0.000283374	12+T21-	47	14	0.106095	0.026975	3.6664	3.64463	0.430383	-1.5652	0.186397	0.0546908	1.99558	12
S100a9	ident12:HealthT21	1.33454	5.17728e-07	0.0678234	0.810786	0.328678	3.28229e-06	0.000244281	1	0.000808014	12+T21-	50	17	0.112867	0.0327553	3.65632	3.42673	0.509534	-1.50311	0.166445	0.0482648	2.01265	12
S100a8	ident12:HealthT21	1.22183	1.24354e-09	0.078117	0.679132	0.696398	8.91534e-09	1.17348e-06	1	4.20655e-06	12+T21-	86	35	0.194131	0.0674374	3.83953	3.68649	1.47488	-0.202917	0.155103	0.05677	1.67779	12
BC100530	ident12:HealthT21	1.16382	0.000106349	-0.0230283	0.943429	0.177429	0.000546064	0.0189544	1	0.0657833	12+T21-	36	14	0.0812641	0.026975	3.63977	3.68328	0.019286	-1.52661	0.15597	0.0625124	1.5459	12
Atp5o	ident12:HealthT21	1.0022	2.67195e-10	0.295464	4.70946e-08	1.10169	7.20335e-16	3.02572e-07	5.33299e-05	1.01963e-12	12+T21-	371	357	0.837472	0.687861	4.68651	4.28023	4.43063	3.74044	0.302378	0.219552	0.690193	12
Rplp1	ident11:HealthT21	1.25655	3.4918e-07	0.389312	8.03333e-14	0.835537	1.76734e-18	0.000119707	1.56061e-10	2.38382e-15	11+T21-	480	442	0.958084	0.882236	5.42401	5.0273	5.36223	4.84654	0.313355	0.219177	0.515696	11
Pf4	ident12:HealthT21	0.942237	5.81284e-09	0.133043	0.375733	0.765292	2.9453e-08	4.11404e-06	1	1.19116e-05	12+T21-	127	71	0.286682	0.136802	4.30946	4.01635	2.50709	1.14683	0.185999	0.0848647	1.36025	12
Hmgn1	ident12:HealthT21	0.892772	1.54437e-07	0.271332	6.1024e-07	0.841865	4.15666e-12	9.26644e-05	0.000479392	3.92251e-09	12+T21-	379	388	0.85553	0.747592	4.84908	4.54077	4.62398	4.12111	0.278153	0.229966	0.502871	12
Cacnb4	ident5:HealthT21	-2.88571	0.000584065	NA	1	1.33063	0.000584065	0.043104	1	0.0390166	5+T21-	0	10	0	0.0199601	-11.1716	3.64941	-11.1716	-1.99489	0	0.892113	-9.17667	5
Tmem242	ident12:HealthT21	0.840321	2.23959e-07	0.0223174	0.73411	0.527875	1.41994e-06	0.000115278	1	0.00036544	12+T21-	123	85	0.277652	0.163776	3.66457	3.36561	1.81609	0.755822	0.307956	0.172982	1.06027	12
Atp5j	ident12:HealthT21	0.796646	1.91009e-05	0.268632	3.0551e-07	0.76722	2.18172e-10	0.00491587	0.000288299	1.37255e-07	12+T21-	393	419	0.887133	0.807322	4.90577	4.60461	4.73299	4.29583	0.269149	0.232892	0.437159	12
Sod1	ident12:HealthT21	0.796562	5.40143e-09	0.0719468	0.198697	0.742306	1.77738e-08	4.11404e-06	1	7.74118e-06	12+T21-	221	180	0.498871	0.346821	3.92927	3.77033	2.92606	2.2427	0.292639	0.213484	0.683358	12
Alad	ident12:HealthT21	0.767802	0.000292545	-0.112452	0.33579	0.367783	0.000892052	0.0424716	1	0.0971308	12+T21-	62	39	0.139955	0.0751445	3.46621	3.59404	0.629709	-0.139302	0.189721	0.130398	0.769011	12
Mt1	ident12:HealthT21	0.736655	1.0048e-05	-0.0161669	0.899397	0.674753	5.77652e-05	0.00316067	1	0.0105505	12+T21-	108	70	0.243792	0.134875	3.81364	3.73403	1.77755	0.844125	0.124629	0.0764407	0.933429	12
Pam16	ident12:HealthT21	0.728326	0.00013157	-0.140253	0.0849933	0.381687	0.0001518	0.0225742	1	0.0252791	12+T21-	78	54	0.176072	0.104046	3.51013	3.64012	1.00471	0.375991	0.245696	0.186136	0.62872	12
Smim11	ident12:HealthT21	0.70774	1.27122e-05	-0.0196936	0.769965	0.428845	6.98351e-05	0.00359882	1	0.0123565	12+T21-	116	86	0.261851	0.165703	3.65014	3.45879	1.71715	0.865845	0.282946	0.183712	0.851301	12
Efcab1	ident13:HealthT21	-2.91478	0.000497593	NA	1	1.5854	0.000497593	0.0366921	1	0.0327579	13+T21-	0	10	0	0.0199601	-10.8361	3.54302	-10.8361	-2.1004	0	0.690111	-8.73569	13
Crabp1	ident12:HealthT21	0.688674	5.37653e-06	0.316546	0.0079101	0.893377	9.41323e-07	0.00217442	1	0.000280514	12+T21-	136	99	0.306998	0.190751	4.31036	3.75693	2.60676	1.36696	0.181463	0.0900072	1.2398	12
Actc1	ident12:HealthT21	0.624369	0.000251952	-0.21237	0.154673	0.258743	0.000447625	0.0385555	1	0.0603442	12+T21-	99	70	0.223476	0.134875	4.11408	4.30731	1.95244	1.41727	0.254409	0.205667	0.53517	12
Gtf2h5	ident12:HealthT21	0.614808	9.7931e-06	0.196409	0.000745346	0.603343	1.92727e-07	0.00316067	0.281169	6.06234e-05	12+T21-	188	165	0.424379	0.317919	3.95714	3.55031	2.72064	1.8972	0.297888	0.197199	0.823444	12
Slirp	ident12:HealthT21	0.562535	3.41813e-05	-0.00679331	0.898383	0.559383	0.000185382	0.00806395	1	0.0299895	12+T21-	265	260	0.598194	0.500963	4.11175	4.01046	3.37047	3.01329	0.279195	0.255354	0.357176	12
Romo1	ident12:HealthT21	0.558652	2.60657e-05	0.0132765	0.803039	0.569374	0.000140028	0.00641669	1	0.0240254	12+T21-	249	235	0.562077	0.452794	3.99687	3.90024	3.16575	2.75724	0.259815	0.22932	0.408516	12
Atp5g1	ident12:HealthT21	0.551095	8.76282e-05	0.0693036	0.193706	0.583001	0.000195945	0.0177197	1	0.0305778	12+T21-	307	313	0.693002	0.603083	4.26144	4.12338	3.73239	3.39384	0.257706	0.238764	0.338552	12
Myl6	ident12:HealthT21	0.517314	0.000107125	-0.0246061	0.683603	0.519847	0.000507281	0.0189544	1	0.0650413	12+T21-	223	211	0.503386	0.406551	3.98312	3.90127	2.99291	2.60286	0.23665	0.211566	0.390047	12
Ndufb2	ident12:HealthT21	0.489182	0.000335005	0.0293512	0.590969	0.491277	0.00139299	0.04742	1	0.129297	12+T21-	195	185	0.440181	0.356455	3.8632	3.67692	2.67944	2.18883	0.246528	0.205554	0.49061	12
Hba-x	ident12:HealthT21	-0.521208	9.09924e-05	0.771426	2.07684e-09	-0.155555	7.56413e-12	0.0177655	2.93976e-06	6.1183e-09	12+T21-	235	345	0.530474	0.66474	6.20903	4.67724	5.29439	4.08812	0.138805	0.0704756	1.20627	12
Hsp90aa1	ident12:HealthT21	-0.564091	0.000196771	-0.312818	1.68026e-05	-0.420517	9.29289e-08	0.0318319	0.00864874	3.45232e-05	12+T21-	100	188	0.225734	0.362235	3.59039	3.85679	1.44332	2.39189	0.167467	0.37869	-0.948568	12
Cdkn1c	ident12:HealthT21	-0.585905	1.08606e-05	-0.192487	0.00534949	-0.435889	1.29689e-06	0.00323646	1	0.000349667	12+T21-	201	320	0.453725	0.61657	4.24398	4.44619	3.10392	3.74855	0.264759	0.484927	-0.644625	12
Acta2	ident12:HealthT21	-0.615852	0.000262104	-0.0834507	0.469309	-0.0937184	0.000984341	0.0390535	1	0.101333	12+T21-	61	124	0.137698	0.238921	3.83963	3.96567	0.979572	1.90044	0.220442	0.489022	-0.920872	12
Itm2a	ident12:HealthT21	-0.640025	8.39171e-06	-0.307571	3.56679e-06	-0.354315	1.05942e-09	0.00296962	0.00201952	5.45311e-07	12+T21-	281	404	0.634312	0.77842	4.74849	4.9791	4.09178	4.61773	0.32467	0.547695	-0.525954	12
Hbb-y	ident12:HealthT21	-0.794837	1.82894e-05	0.125838	0.27397	-0.389769	5.66744e-05	0.00491587	1	0.0105505	12+T21-	353	468	0.79684	0.901734	6.59432	5.70201	6.26668	5.55279	0.137232	0.0980198	0.713898	12
Cops2	ident12:HealthT21	-0.942959	4.80116e-05	-0.0724321	0.474647	-0.192723	0.00019982	0.0103863	1	0.0305778	12+T21-	24	72	0.0541761	0.138728	3.4717	3.46488	-0.733187	0.61568	0.135889	0.405744	-1.34887	12
Msc	ident12:HealthT21	-1.03867	7.00879e-06	-0.0881824	0.565824	-0.0227306	3.4996e-05	0.00264559	1	0.00707669	12+T21-	23	76	0.0519187	0.146435	3.63374	3.67919	-0.632629	0.907906	0.214983	0.733113	-1.54054	12
Hmgn2	ident12:HealthT21	-1.04965	5.63666e-14	-0.327228	6.77346e-07	-0.901035	2.36365e-18	7.97869e-11	0.000479392	4.46099e-15	12+T21-	113	264	0.255079	0.508671	3.70894	4.03461	1.73814	3.05946	0.141077	0.413068	-1.32132	12
Ankrd13c	ident12:HealthT21	-2.98378	0.00021597	NA	1	1.63645	0.00021597	0.0339672	1	0.0321795	12+T21-	0	13	0	0.0250482	-10.756	3.27567	-10.756	-2.04013	0	0.546559	-8.71584	12
Gtpbp10	ident12:HealthT21	-3.1265	4.57162e-05	NA	1	1.63645	4.57162e-05	0.0103538	1	0.00892569	12+T21-	0	16	0	0.0308285	-10.756	3.20062	-10.756	-1.81612	0	0.657241	-8.93985	12
Gm14513	ident13:HealthT21	-2.46401	1.6174e-13	-0.432406	0.131325	-0.343544	4.87544e-13	2.19449e-10	1	2.205e-10	13+T21-	5	58	0.00998004	0.115768	3.23236	3.9747	-3.40607	0.864393	0.0296542	0.575465	-4.27046	13	86	40
Zfp462	ident13:HealthT21	-2.41629	6.56582e-05	-0.00358183	0.996901	-0.030606	0.000347057	0.00809864	1	0.0250472	13+T21-	1	17	0.00199601	0.0339321	3.78593	3.3558	-5.15441	-1.52321	0.0461633	0.582448	-3.6312	13
Stard8	ident13:HealthT21	-2.16206	0.000762378	0.693102	0.523066	-0.0104787	0.00282498	0.0440379	1	0.114759	13+T21-	1	14	0.00199601	0.0279441	4.13167	3.36244	-4.81466	-1.7962	0.0959721	0.78832	-3.01845	13
Fryl	ident3:HealthT21	-2.73219	0.00198233	NA	1	1.44066	0.00198233	0.0368713	1	0.0336707	3+T21-	0	8	0	0.0155039	-10.8658	3.61282	-10.8658	-2.3944	0	0.613551	-8.47142	3
Chst14	ident13:HealthT21	-1.79003	4.25324e-06	-0.18552	0.560454	-0.0331187	2.15949e-05	0.000848647	1	0.00228906	13+T21-	5	31	0.00998004	0.0618762	3.30802	3.57708	-3.33084	-0.436391	0.0841792	0.628919	-2.89444	13
Tnfrsf1a	ident13:HealthT21	-1.5611	0.000133879	-0.0164981	0.958975	-0.0567714	0.000679257	0.0131628	1	0.042276	13+T21-	5	27	0.00998004	0.0538922	3.23469	3.31422	-3.40376	-0.898172	0.0906153	0.517055	-2.50559	13
P3h3	ident13:HealthT21	-1.53018	5.986e-05	-0.0549312	0.844216	-0.0701444	0.000311895	0.00766208	1	0.0232516	13+T21-	6	30	0.011976	0.0598802	3.53036	3.41974	-2.84772	-0.640884	0.111038	0.514208	-2.20684	13
Acadsb	ident13:HealthT21	-1.52463	0.000751072	-0.0468222	0.912248	-0.0353177	0.0033956	0.0439248	1	0.129437	13+T21-	4	21	0.00798403	0.0419162	3.69938	3.34262	-3.26176	-1.23195	0.134514	0.551476	-2.0298	13
Gnb4	ident13:HealthT21	-1.24496	0.000256037	-0.123185	0.601587	-0.0540742	0.00109172	0.0209272	1	0.056971	13+T21-	9	33	0.0179641	0.0658683	3.22618	3.48465	-2.56796	-0.43862	0.126562	0.555118	-2.12934	13
Calca	ident13:HealthT21	-1.23002	0.000309757	-0.277617	0.402196	-0.00856235	0.00105301	0.0246498	1	0.0555166	13+T21-	9	31	0.0179641	0.0618762	3.74257	4.17681	-2.05295	0.162996	0.16473	0.76668	-2.21595	13
Tfpi	ident13:HealthT21	-1.10803	2.01003e-05	-0.182118	0.205492	-0.101422	5.06113e-05	0.00317118	1	0.00483588	13+T21-	18	53	0.0359281	0.105788	3.51346	3.65243	-1.28342	0.412216	0.146817	0.476008	-1.69564	13
Col1a2	ident13:HealthT21	-1.05337	1.18714e-15	-0.36872	1.02496e-08	-0.335163	9.15195e-22	2.68452e-12	5.79442e-06	2.06956e-18	13+T21-	227	357	0.453094	0.712575	4.18133	4.59589	3.03927	4.10702	0.284116	0.595574	-1.06775	13
Rpl29	ident1:HealthT21	1.23013	8.81543e-20	0.127498	0.0550937	1.18489	1.61668e-19	3.33135e-16	1	3.05472e-16	1+T21-	252	122	0.502994	0.243513	4.12623	4.00479	3.13488	1.967	0.340485	0.151531	1.16788	1
Oxct1	ident13:HealthT21	-1.00938	7.58152e-06	-0.274624	0.0141596	-0.19676	2.19491e-06	0.0013535	0.873263	0.00032004	13+T21-	27	74	0.0538922	0.147705	3.43736	3.55765	-0.775143	0.798827	0.153517	0.45734	-1.57397	13
Alcam	ident13:HealthT21	-0.979389	5.81612e-09	-0.0782813	0.349566	-0.0347147	2.81666e-08	3.03512e-06	1	6.16393e-06	13+T21-	56	131	0.111776	0.261477	3.64835	3.68981	0.487535	1.75474	0.270348	0.650864	-1.26721	13
Sparc	ident13:HealthT21	-0.969277	7.78061e-14	-0.245969	0.00016605	-0.496716	6.17649e-16	1.31959e-10	0.0352025	4.91772e-13	13+T21-	182	306	0.363273	0.610778	4.1044	4.30463	2.64361	3.59338	0.259385	0.501038	-0.949766	13
Dcn	ident13:HealthT21	-0.958888	0.00069819	-0.324893	0.0830483	-0.0970311	0.000710788	0.0430177	1	0.0430534	13+T21-	16	41	0.0319361	0.0818363	3.5311	3.91714	-1.4355	0.30661	0.156583	0.524349	-1.7421	13
Plscr3	ident13:HealthT21	-0.937269	2.6398e-05	-0.239077	0.0221446	-0.113235	1.06739e-05	0.00397964	1	0.00127038	13+T21-	28	71	0.0558882	0.141717	3.371	3.51222	-0.78902	0.69372	0.168553	0.471358	-1.48274	13
Rpl29	ident8:HealthT21	1.20992	6.59118e-20	0.173773	0.00373153	1.16908	1.13902e-20	2.24858e-16	0.707229	2.59051e-17	8+T21-	281	148	0.560878	0.295409	4.02539	3.81467	3.1912	2.05562	0.359583	0.163651	1.13558	8
Hdac3	ident13:HealthT21	-0.895653	4.27406e-05	-0.0945918	0.330191	-0.166858	0.000143828	0.00591739	1	0.0121459	13+T21-	30	73	0.0598802	0.145709	3.51717	3.4735	-0.543529	0.695075	0.174755	0.412559	-1.2386	13
Penk	ident13:HealthT21	-0.862079	0.000442678	-0.646444	0.0104855	-0.0296464	7.89518e-05	0.0333681	0.740976	0.00704749	13+T21-	23	52	0.0459082	0.103792	4.01381	5.00225	-0.430278	1.73423	0.170073	0.7629	-2.16451	13
Prrx1	ident13:HealthT21	-0.845528	0.000790926	-0.135672	0.31578	-0.0607667	0.00216708	0.0447137	1	0.0980097	13+T21-	22	54	0.0439122	0.107784	3.34302	3.33009	-1.16453	0.116963	0.202044	0.491503	-1.28149	13
Rps21	ident11:HealthT21	1.18685	5.82451e-07	0.308552	9.5423e-09	0.816595	2.67166e-13	0.000188585	5.05569e-06	1.4155e-10	11+T21-	477	439	0.952096	0.876248	5.18742	4.83182	5.1166	4.64123	0.297387	0.213904	0.475367	11
Cdo1	ident13:HealthT21	-0.831789	0.000159373	-0.134267	0.277875	-0.0833477	0.000444846	0.0154455	1	0.0304832	13+T21-	30	68	0.0598802	0.135729	3.55199	3.67835	-0.508732	0.797542	0.216433	0.535492	-1.30627	13
Fbn2	ident13:HealthT21	-0.763596	4.57049e-05	-0.216862	0.0251813	-0.0308369	2.00978e-05	0.00620124	1	0.00223514	13+T21-	46	95	0.0918164	0.189621	3.46433	3.78143	0.0199339	1.38287	0.255031	0.656176	-1.36293	13
Col1a1	ident13:HealthT21	-0.742541	1.24303e-06	-0.241244	0.00204847	-0.0592266	6.77454e-08	0.000312323	0.224143	1.4362e-05	13+T21-	81	150	0.161677	0.299401	3.66014	3.9339	1.03165	2.19418	0.281591	0.630433	-1.16253	13
Rpl38	ident9:HealthT21	1.18554	6.30636e-08	0.32722	4.61415e-10	0.82021	1.62956e-15	2.8073e-05	3.33776e-07	1.34718e-12	9+T21-	469	425	0.943662	0.848303	5.13318	4.77173	5.04952	4.53439	0.301912	0.212956	0.515129	9
Rpl35a	ident9:HealthT21	1.18494	3.94923e-11	0.080029	0.130851	0.770274	1.06742e-10	3.26489e-08	1	3.63362e-08	9+T21-	449	382	0.903421	0.762475	4.70231	4.59511	4.55578	4.20388	0.286625	0.226391	0.351904	9
Rad18	ident3:HealthT21	-2.28941	0.000238437	-0.420192	0.604276	-0.0337424	0.00102322	0.00722728	1	0.0195656	3+T21-	1	15	0.00217391	0.0290698	2.71229	3.56022	-6.08004	-1.54193	0.0219314	0.592141	-4.53811	3
Hbb-y	ident13:HealthT21	-0.737438	9.3635e-05	0.492068	5.31586e-06	-0.0321771	1.53764e-08	0.00992531	0.00189804	3.59701e-06	13+T21-	411	455	0.820359	0.908184	6.84132	5.64691	6.55565	5.50797	0.204626	0.0989867	1.04768	13
Sf3b2	ident13:HealthT21	-0.723263	0.000583512	-0.0839397	0.325789	-0.174746	0.00166703	0.0395121	1	0.0807798	13+T21-	36	75	0.0718563	0.149701	3.50476	3.46723	-0.293089	0.727788	0.191326	0.388361	-1.02088	13
Sec62	ident13:HealthT21	-0.709176	1.11748e-05	-0.258914	0.000497677	-0.336219	1.50122e-07	0.00189524	0.0785173	3.08614e-05	13+T21-	73	136	0.145709	0.271457	3.52079	3.77146	0.742353	1.89041	0.174435	0.386644	-1.14805	13
Pus10	ident3:HealthT21	-1.86476	8.6298e-05	-0.211031	0.610141	-0.0454399	0.00039465	0.0031299	1	0.00933472	3+T21-	3	21	0.00652174	0.0406977	2.81898	3.24003	-4.42495	-1.37695	0.0584103	0.54745	-3.048	3
Rpl29	ident6:HealthT21	1.1589	5.23591e-18	0.175502	0.00653677	1.10646	1.42419e-18	1.78099e-14	0.907543	3.22959e-15	6+T21-	259	130	0.516966	0.259481	4.06134	3.83579	3.10952	1.88964	0.347853	0.149328	1.21988	6
Msx2	ident13:HealthT21	-0.675519	9.52201e-05	-0.334965	0.00100992	-0.0762665	2.21726e-06	0.00993805	0.142735	0.00032004	13+T21-	59	110	0.117764	0.219561	3.62251	4.03264	0.536969	1.8455	0.246948	0.611802	-1.30853	13
S100a6	ident10:HealthT21	1.07613	0.000529593	-0.0797831	0.681119	0.181639	0.00226842	0.0314508	1	0.0886939	10+T21-	34	13	0.0678643	0.0259481	3.30167	3.43331	-0.57866	-1.83274	0.396067	0.165906	1.25408	10
Cald1	ident13:HealthT21	-0.665115	0.000286976	-0.116381	0.141612	-0.125668	0.000472748	0.0231767	1	0.0314424	13+T21-	52	99	0.103792	0.197605	3.46776	3.49191	0.200146	1.15288	0.231405	0.447997	-0.952737	13
Igf2	ident13:HealthT21	-0.637247	0.000175013	-0.219739	0.00735354	-0.217976	2.41013e-05	0.0164901	0.586899	0.00251544	13+T21-	64	115	0.127745	0.229541	3.65819	3.74033	0.689955	1.61735	0.218276	0.415193	-0.927399	13
Fstl1	ident13:HealthT21	-0.612009	2.11586e-05	-0.212636	0.00175353	-0.169386	8.85944e-07	0.00326226	0.201756	0.0001547	13+T21-	110	179	0.219561	0.357285	3.69652	3.79517	1.50943	2.31042	0.281591	0.490656	-0.80099	13
H2afy2	ident13:HealthT21	-0.540224	0.000533815	-0.220326	0.000187574	-0.243738	2.32299e-06	0.0385255	0.0385606	0.000328315	13+T21-	85	137	0.169661	0.273453	3.46592	3.61327	0.906995	1.74281	0.210681	0.376085	-0.835812	13
Maged2	ident13:HealthT21	-0.530011	0.000229417	-0.218113	0.000338426	-0.211094	1.8339e-06	0.0196296	0.057397	0.000288978	13+T21-	110	169	0.219561	0.337325	3.64794	3.77059	1.46085	2.20292	0.260702	0.436076	-0.742064	13
Map1lc3a	ident13:HealthT21	-0.526751	0.000703857	-0.176871	0.00586799	-0.204002	7.22978e-05	0.0430177	0.485469	0.00662795	13+T21-	86	137	0.171657	0.273453	3.59455	3.65565	1.05247	1.78518	0.232023	0.385609	-0.732715	13
Gpc3	ident13:HealthT21	-0.525504	8.12148e-05	-0.147506	0.023403	-0.280242	3.25066e-05	0.00897865	1	0.00329141	13+T21-	153	221	0.305389	0.441118	3.91304	4.00965	2.20189	2.82894	0.269474	0.416196	-0.62706	13
Rcn2	ident13:HealthT21	-0.501511	0.00057034	-0.231584	4.57962e-05	-0.305643	6.52467e-07	0.0395121	0.0124273	0.000122954	13+T21-	106	160	0.211577	0.319361	3.56709	3.75865	1.32659	2.11203	0.209281	0.360755	-0.785445	13
Dmrtb1	ident5:HealthT21	-2.46496	3.38388e-05	-0.239023	0.857588	-0.00593652	0.000182164	0.00468245	1	0.0144039	5+T21-	1	18	0.00199601	0.0359281	1.72375	3.83993	-7.15321	-0.957644	0.0123431	0.963324	-6.19557	5
Actg1	ident13:HealthT21	-0.454864	0.000668713	-0.200525	0.000288239	-0.385524	4.2876e-06	0.0427976	0.0528491	0.000548813	13+T21-	178	242	0.355289	0.483034	3.82437	3.96332	2.33153	2.91357	0.240743	0.360394	-0.582034	13
Nrep	ident13:HealthT21	-0.45111	0.000777139	-0.137358	0.0193606	-0.344018	0.000228986	0.0443035	1	0.0175918	13+T21-	152	211	0.303393	0.421158	3.87192	3.90199	2.1513	2.65449	0.246714	0.34969	-0.503186	13
Hipk1	ident3:HealthT21	-1.76068	0.00164664	0.29865	0.578473	-0.0304778	0.00604947	0.0322395	1	0.0782359	3+T21-	2	15	0.00434783	0.0290698	4.02067	3.6372	-3.81395	-1.46506	0.0891619	0.512626	-2.34889	3
Anxa2	ident13:HealthT21	-0.436266	0.000886287	-0.110256	0.0838425	-0.195482	0.000893817	0.0477188	1	0.0505305	13+T21-	159	214	0.317365	0.427146	3.9578	4.0267	2.30212	2.79956	0.30615	0.43221	-0.497444	13
Rpl24	ident13:HealthT21	0.44113	0.000702992	0.0332066	0.518083	0.462916	0.00260711	0.0430177	1	0.110541	13+T21-	267	226	0.532934	0.451098	4.00804	3.85196	3.10011	2.70354	0.278192	0.211327	0.396575	13
Snrpd2	ident13:HealthT21	0.441452	0.000817659	0.0327029	0.539704	0.464662	0.00306288	0.0450976	1	0.120806	13+T21-	286	248	0.570858	0.49501	4.06515	3.90829	3.25639	2.89387	0.27547	0.214258	0.362524	13
Rps21	ident9:HealthT21	1.1225	1.00232e-06	0.257629	1.2041e-06	0.661732	4.86116e-11	0.000341201	0.000580678	1.87544e-08	9+T21-	471	434	0.947686	0.866267	5.2284	4.93121	5.15089	4.7241	0.298829	0.224092	0.426784	9
Nop10	ident13:HealthT21	0.444456	0.000577642	0.0697465	0.210444	0.493453	0.00122168	0.0395121	1	0.0618499	13+T21-	264	220	0.526946	0.439122	3.98688	3.87259	3.06265	2.68535	0.248358	0.191202	0.377296	13
1810022K09Rik	ident13:HealthT21	0.449398	0.000661903	0.0964613	0.0741989	0.463486	0.000617122	0.0427652	1	0.0389307	13+T21-	218	175	0.43513	0.349301	3.90648	3.77165	2.70606	2.2543	0.289308	0.211521	0.45176	13
Ost4	ident13:HealthT21	0.459518	0.000634724	-0.0362709	0.512722	0.381155	0.00235812	0.0418055	1	0.10388	13+T21-	199	156	0.397206	0.311377	3.83045	3.70622	2.4985	2.02309	0.315742	0.227093	0.475407	13
Bola2	ident13:HealthT21	0.462587	0.000661438	-0.0519968	0.345071	0.406166	0.00194392	0.0427652	1	0.0897114	13+T21-	197	157	0.393214	0.313373	3.76489	3.66596	2.41837	1.99205	0.26856	0.199844	0.426318	13
Uqcrq	ident13:HealthT21	0.465996	0.000379225	0.000878261	0.986967	0.461926	0.00180703	0.0292348	1	0.0851312	13+T21-	275	233	0.548902	0.46507	4.01485	3.88441	3.14951	2.77999	0.281771	0.218099	0.369513	13
Piezo1	ident3:HealthT21	-1.60274	0.00026984	-0.106415	0.786332	-0.0251221	0.00126687	0.00788705	1	0.0232467	3+T21-	4	23	0.00869565	0.0445736	3.30902	3.59188	-3.5276	-0.894408	0.092752	0.64885	-2.63319	3
Rpl36	ident11:HealthT21	1.10059	2.29787e-05	0.279043	6.20756e-08	0.557734	5.56892e-11	0.00405818	2.7829e-05	1.90916e-08	11+T21-	481	452	0.96008	0.902196	5.48109	5.21578	5.42232	5.06729	0.290161	0.226863	0.355028	11
Cox7a2	ident13:HealthT21	0.481328	0.000554318	0.129875	0.0155177	0.546133	0.000137748	0.0395121	0.923439	0.0118289	13+T21-	348	311	0.694611	0.620758	4.33087	4.14206	3.80516	3.45419	0.261635	0.205134	0.350972	13
Ccl27a	ident5:HealthT21	-2.12833	1.02277e-11	-0.173454	0.419549	-0.113282	6.42675e-11	1.58509e-08	1	2.26368e-08	5+T21-	7	58	0.0139721	0.115768	3.42592	3.79443	-2.73129	0.68409	0.0640684	0.685348	-3.41538	5
Pdcd5	ident13:HealthT21	0.488184	0.000235659	-0.00685321	0.895145	0.462349	0.00114749	0.0196296	1	0.0591997	13+T21-	222	177	0.443114	0.353293	3.88819	3.7503	2.71401	2.24935	0.29949	0.217017	0.464658	13
Rps21	ident18:HealthT21	1.08814	1.74959e-10	0.193947	0.00071931	0.65931	4.70047e-12	1.76558e-07	0.115482	1.95318e-09	18+T21-	436	341	0.880808	0.736501	5.01917	4.79031	4.83607	4.34908	0.269401	0.179793	0.486993	18
Dut	ident13:HealthT21	0.497242	0.00080693	-0.0472212	0.500115	0.443023	0.00290896	0.0448706	1	0.116075	13+T21-	148	113	0.295409	0.225549	3.7126	3.62145	1.95353	1.47318	0.237842	0.170477	0.480349	13
Gm2000	ident13:HealthT21	0.500662	0.000203195	0.0349386	0.512328	0.485858	0.000812571	0.0183797	1	0.0476927	13+T21-	203	157	0.40519	0.313373	3.86393	3.6818	2.56068	2.00789	0.29371	0.200213	0.552795	13
Smim11	ident13:HealthT21	0.511201	0.000855734	-0.0594812	0.341605	0.289366	0.00245326	0.0468169	1	0.105335	13+T21-	133	96	0.265469	0.191617	3.66571	3.63026	1.75249	1.24682	0.309286	0.217825	0.505671	13
Polr2l	ident13:HealthT21	0.515319	0.000804219	0.000503881	0.993631	0.355284	0.00364002	0.0448706	1	0.13643	13+T21-	135	101	0.269461	0.201597	3.6118	3.46804	1.72012	1.15787	0.283843	0.192216	0.562249	13
Tbca	ident13:HealthT21	0.515737	7.49107e-05	-0.0170925	0.740201	0.501916	0.00037213	0.00876197	1	0.0262972	13+T21-	274	224	0.546906	0.447106	3.98993	3.89019	3.11933	2.72894	0.296246	0.226009	0.390389	13
Cox5b	ident13:HealthT21	0.518429	7.152e-05	0.0732738	0.16729	0.567703	0.000145021	0.00858061	1	0.0121459	13+T21-	291	241	0.580838	0.481038	4.05185	3.90719	3.2681	2.85147	0.27737	0.207794	0.416626	13
Arpp19	ident13:HealthT21	0.522939	0.000107159	-0.041389	0.464037	0.48289	0.000421723	0.0106907	1	0.0291936	13+T21-	212	166	0.423154	0.331337	3.8861	3.76373	2.64542	2.17022	0.291959	0.210018	0.475205	13
Minos1	ident13:HealthT21	0.529558	5.25818e-05	0.0486153	0.356645	0.568132	0.00018389	0.0068599	1	0.0146766	13+T21-	302	251	0.602794	0.500998	4.02797	3.93279	3.29774	2.93572	0.26037	0.202584	0.362016	13
Dpm3	ident13:HealthT21	0.530794	0.000683193	0.00127517	0.982908	0.312305	0.00312775	0.0430177	1	0.122651	13+T21-	128	92	0.255489	0.183633	3.65855	3.51832	1.69006	1.07353	0.335934	0.219087	0.616538	13
1110038B12Rik	ident13:HealthT21	0.53816	0.000725406	-0.0764233	0.24001	0.316631	0.00165862	0.0434554	1	0.0807798	13+T21-	122	87	0.243513	0.173653	3.60366	3.59351	1.56593	1.0681	0.292537	0.207151	0.497828	13
Bola3	ident13:HealthT21	0.555812	0.000571728	-0.0607827	0.356296	0.351221	0.00173218	0.0395121	1	0.0827541	13+T21-	118	82	0.235529	0.163673	3.63491	3.42537	1.54909	0.814632	0.289119	0.173751	0.734461	13
Cct8	ident13:HealthT21	0.557764	3.18797e-05	0.0511013	0.352219	0.564069	0.00011348	0.00460153	1	0.00999802	13+T21-	234	185	0.467066	0.369261	3.9483	3.7562	2.85006	2.31902	0.294271	0.203645	0.531041	13
Zfas1	ident13:HealthT21	0.562815	0.000237013	0.00881408	0.886928	0.415277	0.00115203	0.0196296	1	0.0591997	13+T21-	137	97	0.273453	0.193613	3.60874	3.46693	1.73827	1.09847	0.262195	0.168262	0.6398	13
Uqcr11	ident13:HealthT21	0.562857	1.46804e-05	0.0383204	0.463105	0.590272	6.38804e-05	0.00242907	1	0.0059365	13+T21-	307	249	0.612774	0.497006	4.10728	3.95577	3.40074	2.94715	0.283372	0.206922	0.453583	13
Rpl36al	ident13:HealthT21	0.580476	1.09405e-05	0.0478583	0.414381	0.627378	4.52651e-05	0.00189524	1	0.00445041	13+T21-	287	233	0.572854	0.46507	4.09454	3.95033	3.29082	2.84591	0.267604	0.196587	0.444905	13
Eif3m	ident13:HealthT21	0.588549	7.84709e-05	-0.138714	0.0240571	0.421392	3.2229e-05	0.00887245	1	0.00329141	13+T21-	152	109	0.303393	0.217565	3.57945	3.62109	1.85886	1.42084	0.284835	0.210238	0.438026	13
Rps25	ident13:HealthT21	0.604639	0.000622698	0.203914	0.000128224	0.541506	1.87427e-06	0.0414155	0.0280603	0.000288978	13+T21-	437	405	0.872255	0.808383	4.91561	4.67892	4.71843	4.37204	0.263728	0.207433	0.346398	13
Hspe1	ident13:HealthT21	0.607151	7.22978e-06	0.164161	0.00541872	0.64909	8.89343e-07	0.00132559	0.465324	0.0001547	13+T21-	340	285	0.678643	0.568862	4.37318	4.15513	3.81392	3.34131	0.246191	0.177417	0.472606	13
Rpl12	ident13:HealthT21	0.607394	4.41908e-06	0.0407382	0.453392	0.628022	2.00351e-05	0.000856544	1	0.00223514	13+T21-	314	256	0.626747	0.510978	4.14245	4.00256	3.46843	3.03394	0.273967	0.20272	0.434485	13
Rpl22	ident13:HealthT21	0.609496	9.08372e-05	0.172694	0.00117148	0.60009	2.43272e-06	0.00978158	0.149949	0.000336808	13+T21-	407	366	0.812375	0.730539	4.64138	4.43353	4.34161	3.98058	0.267833	0.208536	0.361027	13
Ckb	ident13:HealthT21	0.610138	0.000875287	0.00266582	0.978321	0.482549	0.00393612	0.0475036	1	0.145916	13+T21-	87	55	0.173653	0.10978	3.64834	3.44055	1.12291	0.253833	0.218372	0.119533	0.86908	13
Tma7	ident13:HealthT21	0.627518	1.60998e-06	-0.0645179	0.236907	0.585556	5.00326e-06	0.000364071	1	0.000628557	13+T21-	258	195	0.51497	0.389222	3.94249	3.90706	2.9851	2.54581	0.279195	0.2059	0.439295	13
Rps21	ident15:HealthT21	1.08502	6.79012e-08	0.284324	2.1459e-07	0.68769	6.84316e-13	4.36062e-05	0.00013781	5.49335e-10	15+T21-	463	416	0.924152	0.830339	5.12112	4.82236	5.00733	4.55414	0.282709	0.206497	0.453186	15
Pigp	ident13:HealthT21	0.631563	0.000407308	-0.020752	0.768693	0.278304	0.00185026	0.0310469	1	0.0865668	13+T21-	95	62	0.189621	0.123752	3.56194	3.43979	1.16341	0.425839	0.32871	0.197111	0.737575	13
Rpl34	ident13:HealthT21	0.635826	0.000105096	0.182337	0.000824567	0.510233	2.01681e-06	0.0106413	0.124308	0.000304046	13+T21-	422	383	0.842315	0.764471	4.87222	4.64614	4.62465	4.25868	0.268809	0.20858	0.365972	13
Ndufa12	ident13:HealthT21	0.64681	1.50318e-06	-0.0586048	0.308471	0.607105	5.61221e-06	0.000351639	1	0.00069224	13+T21-	227	167	0.453094	0.333333	3.8619	3.79793	2.71985	2.21309	0.280048	0.197091	0.506763	13
Rpl39	ident13:HealthT21	0.649296	0.000730235	0.239924	1.23571e-05	0.575466	2.36106e-07	0.0434554	0.00381048	4.711e-05	13+T21-	450	421	0.898204	0.840319	5.176	4.88626	5.02112	4.63527	0.287165	0.219774	0.385848	13
Mest	ident13:HealthT21	0.662218	4.2277e-07	-0.0669561	0.276896	0.498285	1.53823e-06	0.000130367	1	0.00025452	13+T21-	270	203	0.538922	0.40519	4.11604	4.09772	3.22423	2.79445	0.388107	0.288115	0.42978	13
Pf4	ident13:HealthT21	0.66323	7.83617e-05	0.0339499	0.838652	0.497881	0.000401848	0.00887245	1	0.0281045	13+T21-	111	65	0.221557	0.129741	4.12089	3.9353	1.9468	0.989349	0.16633	0.0856432	0.95745	13
Gas5	ident13:HealthT21	0.691124	1.37004e-07	0.0506399	0.375632	0.727388	6.31722e-07	5.4227e-05	1	0.000122446	13+T21-	289	220	0.576846	0.439122	4.1118	4.00416	3.31809	2.81691	0.273014	0.192887	0.501181	13
Rpl35a	ident13:HealthT21	0.692318	1.62051e-05	0.105246	0.046673	0.581777	1.2703e-05	0.0026175	1	0.00148581	13+T21-	418	373	0.834331	0.744511	4.59301	4.39992	4.33171	3.9743	0.264844	0.206725	0.357418	13
Alad	ident13:HealthT21	0.71753	0.000104477	-0.0330553	0.709214	0.333862	0.000502184	0.0106413	1	0.0327579	13+T21-	90	52	0.179641	0.103792	3.55444	3.57458	1.07793	0.30692	0.267785	0.156895	0.77101	13
Tmem242	ident13:HealthT21	0.727077	3.04773e-06	0.00445893	0.936643	0.44322	1.85267e-05	0.000666961	1	0.00213026	13+T21-	140	88	0.279441	0.175649	3.6221	3.4699	1.78288	0.961002	0.336909	0.190567	0.821883	13
Rps27l	ident13:HealthT21	0.727943	8.20191e-07	0.198668	0.00027636	0.767361	7.07279e-09	0.000214007	0.0520785	1.99924e-06	13+T21-	390	334	0.778443	0.666667	4.61561	4.31857	4.25428	3.73363	0.288422	0.201044	0.520651	13
Snhg6	ident13:HealthT21	0.729877	8.20573e-05	-0.0601677	0.436104	0.356988	0.000316432	0.00897865	1	0.0233334	13+T21-	90	52	0.179641	0.103792	3.5661	3.48016	1.08959	0.212539	0.31207	0.169879	0.877052	13
Mis18a	ident13:HealthT21	0.756181	0.000560795	-0.0352163	0.723507	0.255646	0.00244556	0.0395121	1	0.105335	13+T21-	62	35	0.123752	0.0698603	3.53128	3.33619	0.517294	-0.502155	0.314808	0.155235	1.01945	13
Sod1	ident13:HealthT21	0.787417	8.42689e-09	0.118994	0.0458871	0.755757	8.52829e-09	4.08343e-06	1	2.31424e-06	13+T21-	218	144	0.43513	0.287425	3.91091	3.63512	2.7105	1.83654	0.305259	0.166552	0.873964	13
Gm4149	ident13:HealthT21	0.791641	0.000224685	-0.126895	0.190194	0.319148	0.000469283	0.0195418	1	0.0314424	13+T21-	66	35	0.131737	0.0698603	3.63883	3.63407	0.714971	-0.20447	0.335028	0.177082	0.919441	13
S100a8	ident13:HealthT21	0.795823	3.54088e-05	0.046895	0.793709	0.481048	0.000186772	0.00500444	1	0.0147332	13+T21-	86	43	0.171657	0.0858283	3.79585	3.77594	1.25372	0.234152	0.112399	0.0554294	1.01957	13
Atp5o	ident13:HealthT21	0.797162	2.28701e-07	0.335833	5.04987e-11	0.979443	6.5241e-16	7.75754e-05	6.85166e-08	4.91772e-13	13+T21-	414	354	0.826347	0.706587	4.70887	4.23233	4.4337	3.73129	0.336422	0.206743	0.702407	13
Acot13	ident13:HealthT21	0.821889	0.000207899	-0.164245	0.10835	0.378148	0.000283522	0.0185577	1	0.0213713	13+T21-	62	32	0.123752	0.0638723	3.43233	3.49744	0.418376	-0.470202	0.287261	0.155109	0.888579	13
Gng11	ident13:HealthT21	0.833115	3.62334e-06	-0.0274991	0.80817	0.270778	2.13022e-05	0.00074487	1	0.00228906	13+T21-	102	52	0.203593	0.103792	4.01587	3.8847	1.71982	0.61693	0.444865	0.207083	1.10289	13
Rps12	ident13:HealthT21	0.850024	3.53341e-07	0.198594	0.000317725	0.658143	3.57853e-09	0.000114146	0.0552679	1.05551e-06	13+T21-	433	379	0.864271	0.756487	4.81415	4.6113	4.60371	4.2087	0.272141	0.206958	0.395011	13
Mif	ident13:HealthT21	0.874848	7.06037e-07	0.342327	2.90165e-09	0.770725	1.00998e-13	0.000193233	1.96848e-06	4.89407e-11	13+T21-	442	393	0.882236	0.784431	5.09982	4.69557	4.91905	4.3453	0.272142	0.182842	0.573754	13
Rpl36	ident13:HealthT21	0.88297	0.000187824	0.257824	2.02545e-06	0.521045	1.17438e-08	0.0172189	0.000763371	2.95074e-06	13+T21-	473	446	0.944112	0.89022	5.27826	4.99092	5.19529	4.82316	0.270387	0.208911	0.372133	13
Rps15	ident13:HealthT21	0.886129	6.3806e-07	0.216406	5.69031e-05	0.603607	1.25221e-09	0.0001882	0.0142901	4.04522e-07	13+T21-	444	395	0.886228	0.788423	4.90206	4.66039	4.72781	4.31744	0.276915	0.208359	0.410366	13
Gm15536	ident13:HealthT21	0.886267	7.12089e-07	-0.0627433	0.361186	0.52525	3.02697e-06	0.000193233	1	0.000410699	13+T21-	105	56	0.209581	0.111776	3.51546	3.48468	1.2613	0.323927	0.31236	0.163075	0.937377	13
Psmg1	ident13:HealthT21	0.919466	3.44275e-06	-0.0165152	0.847024	0.371849	2.05047e-05	0.000729863	1	0.00224361	13+T21-	84	43	0.167665	0.0858283	3.55964	3.30328	0.983621	-0.238267	0.327431	0.140325	1.22189	13
Chchd5	ident13:HealthT21	0.938669	0.000714643	-0.183365	0.227339	0.266018	0.00157405	0.043287	1	0.0773794	13+T21-	40	18	0.0798403	0.0359281	3.45601	3.65794	-0.189905	-1.13912	0.32531	0.168384	0.949219	13
Rpl38	ident13:HealthT21	0.944372	2.28035e-07	0.381623	1.43875e-12	0.859897	1.99184e-17	7.75754e-05	2.44013e-09	2.70253e-14	13+T21-	450	399	0.898204	0.796407	5.02931	4.61604	4.87443	4.28763	0.290382	0.19334	0.586803	13
Rpl31	ident13:HealthT21	0.988101	7.68472e-08	0.167454	0.00126814	0.677612	2.96574e-09	3.25832e-05	0.15642	9.14527e-07	13+T21-	452	399	0.902196	0.796407	4.88168	4.67845	4.7332	4.35004	0.276153	0.211741	0.383159	13
Rps21	ident13:HealthT21	1.017	4.80369e-08	0.316299	6.23349e-09	0.691725	1.58213e-14	2.17255e-05	3.84436e-06	8.94433e-12	13+T21-	454	401	0.906188	0.800399	5.02913	4.69181	4.88701	4.37061	0.280443	0.196059	0.516407	13
Slc16a3	ident13:HealthT21	1.03128	0.000312483	-0.0330468	0.825261	0.311151	0.00147161	0.0246498	1	0.0734076	13+T21-	39	16	0.0778443	0.0319361	3.49508	3.46672	-0.187353	-1.49979	0.296511	0.119277	1.31244	13
Hmgn1	ident13:HealthT21	1.08353	1.43595e-10	0.310323	1.83834e-08	1.00377	1.57647e-16	1.21768e-07	9.59332e-06	1.52782e-13	13+T21-	438	370	0.874251	0.738523	4.85097	4.49622	4.65709	4.05894	0.31131	0.20565	0.598147	13
Atp5j	ident13:HealthT21	1.1176	5.01587e-11	0.26662	7.36034e-07	0.780346	2.00186e-15	4.8611e-08	0.000293721	1.35806e-12	13+T21-	439	370	0.876248	0.738523	4.89751	4.54751	4.70692	4.11023	0.291804	0.19296	0.596686	13
Rplp1	ident13:HealthT21	1.11811	3.26861e-09	0.2953	3.9498e-08	0.687828	6.98223e-15	1.84785e-06	1.91396e-05	4.30613e-12	13+T21-	457	400	0.912176	0.798403	5.15834	4.8526	5.02573	4.52779	0.276843	0.196037	0.497933	13
Myl7	ident13:HealthT21	1.14785	1.91749e-09	-0.0425401	0.791911	0.704674	1.43044e-08	1.18257e-06	1	3.46576e-06	13+T21-	101	38	0.201597	0.0758483	3.8259	3.75089	1.51567	0.0308637	0.224525	0.0801943	1.48481	13
Snhg9	ident13:HealthT21	1.21481	1.31534e-06	-0.139866	0.240821	0.524965	4.16741e-06	0.000318688	1	0.000543687	13+T21-	56	20	0.111776	0.0399202	3.38869	3.39424	0.227972	-1.25069	0.263046	0.0943075	1.47866	13
Zfp593	ident13:HealthT21	1.23079	5.1258e-05	-0.201334	0.216478	0.225916	0.000127897	0.00681832	1	0.0111237	13+T21-	37	14	0.0738523	0.0279441	3.28759	3.00691	-0.470606	-2.15099	0.361625	0.112638	1.68038	13
Rpl29	ident13:HealthT21	1.23319	2.80159e-19	0.0542028	0.414156	1.09449	2.28554e-18	9.50298e-16	1	3.87628e-15	13+T21-	243	118	0.48503	0.235529	3.94351	3.86917	2.89971	1.78333	0.319747	0.147471	1.11638	13
Stfa1	ident13:HealthT21	1.29521	1.43881e-07	-0.010784	0.965645	0.518731	9.79816e-07	5.4227e-05	1	0.000166177	13+T21-	63	19	0.125749	0.0379242	3.63926	3.69438	0.648309	-1.02481	0.151672	0.0475242	1.67312	13
Mir5136	ident13:HealthT21	1.32874	0.000237268	-0.146508	0.493925	0.259568	0.000921883	0.0196296	1	0.0509125	13+T21-	27	8	0.0538922	0.0159681	3.34584	3.62374	-0.866582	-2.34099	0.314393	0.112943	1.4744	13
Wrb	ident13:HealthT21	1.33745	0.000520964	-0.127694	0.65089	0.156003	0.00219421	0.0380023	1	0.0985794	13+T21-	24	7	0.0479042	0.0139721	3.31505	3.4742	-1.06708	-2.68211	0.48117	0.15671	1.61504	13
Ppfia4	ident14:HealthT21	-2.81417	0.000973035	NA	1	1.61287	0.000973035	0.0450134	1	0.0500956	14+T21-	0	10	0	0.0196464	-10.8393	3.15029	-10.8393	-2.51489	0	0.635938	-8.32438	14	94	49
Gm14513	ident14:HealthT21	-2.32571	3.88981e-15	-0.426683	0.0872647	-0.361748	9.01836e-15	6.20814e-12	1	1.15146e-11	14+T21-	7	76	0.015625	0.149312	2.94174	3.65927	-3.05182	0.916035	0.0295783	0.528081	-3.96785	14
Syngr1	ident14:HealthT21	-2.30471	0.000195732	-0.167506	0.876777	-0.0554154	0.000960719	0.0154266	1	0.0498636	14+T21-	1	16	0.00223214	0.0314342	2.51471	3.48141	-6.23233	-1.50795	0.0190505	0.59573	-4.72438	14
Ube2q2	ident14:HealthT21	-1.86122	0.000554669	-0.200302	0.784241	-0.022498	0.00248219	0.0307914	1	0.09057	14+T21-	2	19	0.00446429	0.0373281	3.04803	3.12599	-4.73825	-1.61528	0.0578245	0.579837	-3.12297	14
Gaa	ident14:HealthT21	-1.82501	1.08222e-05	0.0954983	0.819983	-0.0539988	6.09079e-05	0.00172722	1	0.0054005	14+T21-	4	32	0.00892857	0.0628684	3.55613	3.22217	-3.24382	-0.768098	0.0953538	0.605189	-2.47572	14
Cttnbp2nl	ident14:HealthT21	-1.46067	0.000385984	-0.141593	0.716856	-0.0440679	0.00172042	0.0230292	1	0.0713192	14+T21-	5	26	0.0111607	0.0510806	3.11549	3.30828	-3.36191	-0.98133	0.0959506	0.57028	-2.38058	14
Exoc3	ident14:HealthT21	-1.1819	0.000929199	-0.271872	0.309406	-0.0769612	0.00248273	0.0436201	1	0.09057	14+T21-	8	32	0.0178571	0.0628684	2.79674	3.26206	-3.00439	-0.728244	0.0834407	0.460808	-2.27615	14
Mrps6	ident9:HealthT21	1.08371	2.2483e-08	-0.025796	0.763207	0.565134	1.55122e-07	1.08424e-05	1	3.59076e-05	9+T21-	94	42	0.189135	0.0838323	3.48751	3.44397	1.08528	-0.131611	0.338652	0.146815	1.21689	9
Pla2g7	ident14:HealthT21	-1.17676	0.000896638	0.267229	0.47473	-0.00985781	0.00311876	0.0427175	1	0.107044	14+T21-	8	31	0.0178571	0.0609037	3.88686	3.35225	-1.91757	-0.683889	0.257567	0.689001	-1.23368	14
Rpl39	ident8:HealthT21	1.07909	1.44205e-07	0.341602	4.16142e-10	0.694662	3.28106e-15	7.02792e-05	3.15482e-07	2.5125e-12	8+T21-	465	419	0.928144	0.836327	5.13948	4.76106	5.0319	4.50321	0.287987	0.199626	0.528691	8
Apoe	ident14:HealthT21	-1.14104	3.94283e-11	-0.807337	9.30616e-21	-0.543049	3.67658e-29	3.59586e-08	2.97053e-17	1.17356e-25	14+T21-	328	458	0.732143	0.899804	5.79642	6.45829	5.34663	6.30597	0.298344	0.659101	-0.959346	14
Itga6	ident14:HealthT21	-1.07609	6.1403e-05	-0.0844616	0.643823	-0.0248461	0.00029271	0.00687714	1	0.0203115	14+T21-	16	54	0.0357143	0.10609	3.39685	3.28989	-1.40849	0.0539319	0.210633	0.660086	-1.46242	14
Fez2	ident14:HealthT21	-1.02359	0.000257541	-0.165569	0.394249	-0.0375843	0.000875162	0.0180771	1	0.0477524	14+T21-	15	50	0.0334821	0.0982318	3.0715	3.17496	-1.82626	-0.171907	0.165071	0.591148	-1.65436	14
Gatm	ident14:HealthT21	-1.02257	7.36792e-08	-0.185733	0.0967304	-0.0146809	1.29179e-07	1.95987e-05	1	2.35623e-05	14+T21-	39	114	0.0870536	0.223969	3.2409	3.34316	-0.280175	1.18479	0.222514	0.6982	-1.46497	14
Slco2b1	ident14:HealthT21	-1.0035	0.000474584	-0.0627791	0.785085	-0.00524782	0.00214704	0.027295	1	0.0835773	14+T21-	14	46	0.03125	0.0903733	3.44716	3.07259	-1.5506	-0.394427	0.277109	0.702291	-1.15618	14
Ccdc86	ident14:HealthT21	-0.955686	0.000223349	0.00358363	0.980915	-0.0780299	0.00110034	0.0167748	1	0.0544542	14+T21-	19	59	0.0424107	0.115914	3.34017	3.08788	-1.2175	-0.0202952	0.186252	0.485564	-1.19721	14
Hbb-y	ident14:HealthT21	-0.924521	4.08571e-08	0.226796	0.0650712	-0.321471	5.28529e-08	1.13405e-05	1	1.05442e-05	14+T21-	326	446	0.727679	0.876228	6.50506	5.73814	6.04644	5.54752	0.119117	0.0957687	0.498912	14
Nrm	ident14:HealthT21	-0.914099	0.00103348	-0.0286261	0.870174	-0.0743286	0.00453171	0.0471267	1	0.137764	14+T21-	16	47	0.0357143	0.0923379	3.47421	3.15994	-1.33123	-0.276124	0.183578	0.433699	-1.0551	14
Gns	ident14:HealthT21	-0.89353	0.000314532	-0.0509432	0.745056	-0.0412131	0.00143905	0.019976	1	0.063358	14+T21-	21	58	0.046875	0.113949	3.39513	3.34081	-1.01839	0.207876	0.212418	0.565001	-1.22627	14
Ctsb	ident14:HealthT21	-0.866661	7.20202e-09	-0.300313	0.000185033	-0.280059	4.95333e-11	2.87361e-06	0.0421874	2.43246e-08	14+T21-	291	419	0.649554	0.823183	4.93521	5.22796	4.31274	4.94724	0.340738	0.600992	-0.634503	14
Ntpcr	ident14:HealthT21	-0.834017	8.82187e-05	-0.0552655	0.641272	-0.0287444	0.000411677	0.0089395	1	0.0265469	14+T21-	31	79	0.0691964	0.155206	3.3119	3.30089	-0.54019	0.613582	0.235514	0.595616	-1.15377	14
Maf	ident14:HealthT21	-0.832844	7.29345e-07	-0.0978981	0.328505	-0.0135308	2.91573e-06	0.000160557	1	0.000387792	14+T21-	61	144	0.136161	0.282908	3.60421	3.63365	0.728008	1.81221	0.283521	0.683092	-1.08421	14
Pkhd1l1	ident3:HealthT21	-1.52231	1.96279e-05	-0.221465	0.457822	-0.00553938	8.37113e-05	0.00092319	1	0.00261486	3+T21-	7	33	0.0152174	0.0639535	3.19468	3.40167	-2.838	-0.56409	0.154261	0.839434	-2.27391	3
C1qb	ident14:HealthT21	-0.831677	1.11201e-08	-0.335516	3.05336e-06	-0.0628771	1.52534e-12	4.05678e-06	0.00121829	9.73776e-10	14+T21-	281	409	0.627232	0.803536	4.66168	4.93611	3.98877	4.62056	0.355441	0.625746	-0.631783	14
Csf1r	ident14:HealthT21	-0.796099	1.21409e-08	-0.216901	0.0046313	-0.0165323	1.61953e-09	4.07935e-06	0.518705	4.69958e-07	14+T21-	116	230	0.258929	0.451866	3.60517	3.79362	1.65598	2.64766	0.301387	0.680967	-0.991678	14
Ctsd	ident14:HealthT21	-0.78989	2.89663e-09	-0.154351	0.0610489	-0.128182	3.83e-09	1.42247e-06	1	9.52456e-07	14+T21-	157	283	0.350446	0.555992	4.12823	4.3035	2.61558	3.45667	0.302144	0.614982	-0.841087	14
Rpl39	ident22:HealthT21	1.06164	4.51373e-06	0.257855	9.56588e-05	0.713281	1.34149e-08	0.00108384	0.0410171	3.50129e-06	22+T21-	368	244	0.922306	0.807947	5.22817	4.94898	5.11149	4.64132	0.242241	0.132356	0.470169	22
C1qc	ident14:HealthT21	-0.786911	1.14383e-08	-0.323318	7.1833e-06	-0.0188796	3.55765e-12	4.05678e-06	0.00269754	2.06473e-09	14+T21-	253	382	0.564732	0.750491	4.4118	4.6966	3.58747	4.28251	0.349429	0.642741	-0.695045	14
Cyfip1	ident14:HealthT21	-0.764671	0.000239697	-0.0753494	0.511614	-0.0543234	0.000948209	0.0173889	1	0.0496771	14+T21-	35	86	0.078125	0.168959	3.32524	3.26657	-0.351902	0.701718	0.241161	0.568952	-1.05362	14
Rnase4	ident14:HealthT21	-0.753216	1.74541e-07	-0.0833688	0.299114	-0.028528	6.8954e-07	4.45709e-05	1	0.000102373	14+T21-	102	204	0.227679	0.400786	3.71703	3.66698	1.58231	2.34798	0.329713	0.63694	-0.76567	14
Gpx3	ident14:HealthT21	-0.743776	2.30323e-06	-0.176111	0.0322223	-0.137598	1.43369e-06	0.000434293	1	0.000198971	14+T21-	73	154	0.162946	0.302554	3.38664	3.55475	0.7695	1.83017	0.191062	0.452878	-1.06067	14
Scamp2	ident14:HealthT21	-0.742281	0.000229983	-0.0711651	0.465427	-0.0684509	0.000866735	0.0169676	1	0.0477003	14+T21-	37	85	0.0825893	0.166994	3.32355	3.27185	-0.273482	0.690123	0.238081	0.527688	-0.963605	14
Tm9sf3	ident14:HealthT21	-0.726629	0.000147159	0.0340273	0.684431	-0.168803	0.000684584	0.0126954	1	0.0397308	14+T21-	44	101	0.0982143	0.198428	3.36293	3.13998	0.0157136	0.807033	0.188832	0.371385	-0.79132	14
Rgs1	ident14:HealthT21	-0.725959	0.00109748	-0.26519	0.171951	-0.0110418	0.00191002	0.0493323	1	0.0762096	14+T21-	29	69	0.0647321	0.13556	3.81236	3.84188	-0.136207	0.959234	0.285986	0.694518	-1.09544	14
Gas6	ident14:HealthT21	-0.683768	0.000299331	-0.108576	0.357997	-0.00872364	0.000949343	0.0195342	1	0.0496771	14+T21-	44	96	0.0982143	0.188605	3.42244	3.59136	0.0751923	1.18508	0.280333	0.687614	-1.10989	14
Cd14	ident14:HealthT21	-0.661303	0.000985438	-0.262574	0.0580653	-0.00436505	0.000729417	0.0452593	1	0.0411572	14+T21-	38	83	0.0848214	0.163065	3.24977	3.54179	-0.308764	0.925651	0.268638	0.71841	-1.23441	14
Cx3cr1	ident14:HealthT21	-0.658972	0.000103677	-0.159781	0.0785438	-0.00258273	0.000113733	0.0101827	1	0.00912603	14+T21-	60	125	0.133929	0.24558	3.2965	3.41162	0.39655	1.3861	0.305914	0.690262	-0.989555	14
Egr1	ident14:HealthT21	-0.658642	0.000231232	-0.314589	0.00430551	-0.0790984	1.93191e-05	0.0169676	0.509007	0.00202185	14+T21-	52	108	0.116071	0.212181	3.53429	3.76076	0.427891	1.52434	0.232594	0.565193	-1.09645	14
Rpl29	ident23:HealthT21	1.05687	2.36306e-09	0.388592	2.6348e-07	1.10407	3.19514e-14	6.71347e-06	0.000748546	9.0774e-11	23+T21-	278	92	0.630385	0.438095	3.91813	3.37867	3.25249	2.18813	0.311674	0.070964	1.06435	23
Ppp1r9b	ident3:HealthT21	-1.48574	3.19558e-05	-0.36686	0.156361	-0.0138567	6.42049e-05	0.00134807	1	0.00210752	3+T21-	7	33	0.0152174	0.0639535	3.14342	3.50203	-2.88906	-0.463805	0.116125	0.701938	-2.42526	3
Ctss	ident14:HealthT21	-0.632571	1.70397e-06	-0.221054	0.00327199	-0.0151355	1.40782e-07	0.000360298	0.435175	2.48725e-05	14+T21-	210	325	0.46875	0.638507	4.18009	4.33208	3.08703	3.68487	0.365347	0.628237	-0.597843	14
Rcbtb2	ident14:HealthT21	-0.624348	0.00110503	-0.210401	0.0283678	-0.150466	0.000442017	0.0493323	1	0.027939	14+T21-	45	94	0.100446	0.184676	3.40413	3.50392	0.089295	1.0673	0.181331	0.405909	-0.978	14
Zfp36	ident14:HealthT21	-0.591673	1.28332e-05	-0.213906	0.00448759	-0.0470038	1.29738e-06	0.00195064	0.513746	0.000188237	14+T21-	135	230	0.301339	0.451866	3.74541	3.97128	2.01501	2.82531	0.315798	0.629218	-0.810305	14
Actb	ident14:HealthT21	-0.580502	0.000100864	-0.349587	4.37136e-09	-0.665015	1.72073e-11	0.0100612	3.98668e-06	9.15429e-09	14+T21-	286	393	0.638393	0.772102	4.19407	4.52496	3.54661	4.15183	0.246136	0.425413	-0.605221	14
Grn	ident14:HealthT21	-0.559424	5.84532e-05	-0.128579	0.0952804	-0.0573287	7.73269e-05	0.00678482	1	0.00658207	14+T21-	125	214	0.279018	0.420432	3.76385	3.78779	1.92243	2.53782	0.340571	0.592814	-0.615386	14
Psap	ident14:HealthT21	-0.557856	5.45384e-05	-0.0653252	0.347071	-0.118238	0.000187114	0.00675493	1	0.01389	14+T21-	141	236	0.314732	0.463654	3.68063	3.75084	2.01296	2.64203	0.30584	0.537433	-0.629073	14
Rpl27	ident21:HealthT21	1.05362	0.000211875	0.277021	6.2265e-07	0.605012	4.22701e-09	0.0234659	0.000264954	1.22055e-06	21+T21-	368	413	0.950904	0.907692	5.03902	4.78726	4.96639	4.64754	0.214524	0.202203	0.318856	21
Mir9-3hg	ident5:HealthT21	-1.72466	6.4014e-05	-0.149777	0.729692	-0.0176002	0.000319193	0.00813187	1	0.0229021	5+T21-	4	25	0.00798403	0.0499002	3.37313	3.75293	-3.58805	-0.571001	0.100666	0.818642	-3.01705	5
Lamp1	ident14:HealthT21	-0.55528	5.50213e-05	-0.180734	0.0038138	-0.166554	4.46799e-06	0.00675493	0.479416	0.000559287	14+T21-	149	246	0.332589	0.483301	3.62671	3.73595	2.03865	2.68701	0.281813	0.501875	-0.648355	14
Ccl4	ident14:HealthT21	-0.554377	8.54529e-05	-0.0227755	0.863719	-0.0133989	0.00043876	0.00893434	1	0.027939	14+T21-	109	187	0.243304	0.367387	5.06786	4.67003	3.02876	3.22545	0.430623	0.560727	-0.196695	14
Ly86	ident14:HealthT21	-0.531057	0.000153102	-0.0966526	0.218881	-0.00993775	0.000362428	0.01279	1	0.023853	14+T21-	118	201	0.263393	0.394892	3.72563	3.74042	1.80108	2.40004	0.363009	0.624717	-0.598954	14
Gm17750	ident5:HealthT21	-1.52165	0.000227444	0.0512887	0.914162	-0.0215166	0.00111311	0.0212345	1	0.0683526	5+T21-	5	24	0.00998004	0.0479042	4.3862	4.2453	-2.25757	-0.137745	0.162545	0.707618	-2.11983	5
Rplp2	ident16:HealthT21	1.03791	6.42964e-07	0.242602	7.39499e-06	0.629514	1.80808e-10	0.000182666	0.00155623	5.4371e-08	16+T21-	467	422	0.932136	0.842315	5.26682	5.03456	5.16544	4.78699	0.288528	0.221954	0.378443	16
C1qa	ident14:HealthT21	-0.529908	6.30479e-05	-0.128657	0.117936	-0.00816587	9.83798e-05	0.00693961	1	0.00815658	14+T21-	152	244	0.339286	0.479371	4.05101	4.20766	2.49168	3.14692	0.355408	0.635961	-0.655244	14
Lgmn	ident14:HealthT21	-0.529186	6.08121e-05	-0.201507	0.00509261	-0.0501591	6.38396e-06	0.00687714	0.560539	0.000768966	14+T21-	198	300	0.441964	0.589391	4.11191	4.23379	2.93397	3.47112	0.361041	0.595253	-0.537144	14
Pabpc1	ident14:HealthT21	-0.505564	0.000293386	-0.253484	1.79754e-05	-0.497857	1.44154e-07	0.0195102	0.00498935	2.48725e-05	14+T21-	188	287	0.419643	0.563851	3.66589	3.86992	2.41321	3.04334	0.197984	0.348158	-0.630138	14
Ctsa	ident14:HealthT21	-0.503237	0.000334219	-0.201041	0.00229873	-0.0987554	1.53989e-05	0.0206554	0.312236	0.00166621	14+T21-	132	218	0.294643	0.428291	3.51729	3.74552	1.75449	2.52226	0.297518	0.575578	-0.76777	14
Rpl24	ident14:HealthT21	0.459062	0.000751939	0.0664702	0.218792	0.493807	0.00160558	0.0377983	1	0.0683335	14+T21-	240	235	0.535714	0.46169	3.80651	3.64296	2.90609	2.52803	0.241853	0.211433	0.378065	14
Snrpd1	ident14:HealthT21	0.461458	0.000758174	0.0825298	0.162816	0.514965	0.00130129	0.0378139	1	0.058503	14+T21-	238	234	0.53125	0.459725	3.84065	3.62195	2.92816	2.50086	0.217214	0.183523	0.427294	14
Timm13	ident14:HealthT21	0.466285	0.00070489	0.0611366	0.295671	0.478749	0.00186413	0.0365855	1	0.0760115	14+T21-	201	190	0.448661	0.373281	3.80126	3.51097	2.64502	2.08942	0.254288	0.196559	0.555608	14
Ndufa11	ident14:HealthT21	0.468414	0.000637345	0.00984481	0.8607	0.444572	0.00288797	0.0336265	1	0.1002	14+T21-	196	182	0.4375	0.357564	3.64141	3.47147	2.44884	1.98787	0.234852	0.193843	0.460974	14
Romo1	ident14:HealthT21	0.477397	0.000456526	0.141194	0.00718746	0.552312	5.79787e-05	0.0267382	0.740076	0.00528765	14+T21-	251	245	0.560268	0.481336	3.83282	3.5719	2.99705	2.51709	0.254072	0.206968	0.479962	14
Ndufv3	ident14:HealthT21	0.482402	0.000336491	0.0418105	0.452005	0.461802	0.00121799	0.0206554	1	0.0567566	14+T21-	244	233	0.544643	0.45776	3.80702	3.65436	2.93045	2.5271	0.283377	0.24343	0.403347	14
Mrps21	ident14:HealthT21	0.484101	0.000738808	0.0100635	0.863384	0.372346	0.003315	0.0374773	1	0.111384	14+T21-	161	144	0.359375	0.282908	3.56638	3.28521	2.09006	1.46382	0.277588	0.204312	0.626243	14
Slirp	ident14:HealthT21	0.485339	0.000344895	-0.0341286	0.53533	0.474118	0.00136473	0.0209696	1	0.0605031	14+T21-	252	244	0.5625	0.479371	3.7561	3.63136	2.92607	2.57064	0.239684	0.212851	0.35543	14
Tomm7	ident14:HealthT21	0.491239	0.000413	0.0989885	0.0699692	0.555249	0.000378956	0.0244129	1	0.0246863	14+T21-	295	294	0.658482	0.577603	4.03545	3.79464	3.43269	3.00283	0.249633	0.210539	0.429861	14
Bola2	ident14:HealthT21	0.502878	0.000222222	-0.0317126	0.585371	0.407612	0.000943974	0.0167748	1	0.0496771	14+T21-	221	207	0.493304	0.40668	3.7795	3.64932	2.76011	2.35138	0.293848	0.251485	0.408726	14
Cycs	ident14:HealthT21	0.50512	0.000770945	-0.0495833	0.4561	0.398482	0.00265137	0.0381528	1	0.0945605	14+T21-	143	128	0.319196	0.251473	3.49551	3.42096	1.84818	1.42966	0.236014	0.200617	0.418519	14
Rpl31	ident21:HealthT21	1.03218	0.000156218	0.242811	9.94538e-06	0.700276	4.53521e-08	0.0194311	0.00321634	9.91004e-06	21+T21-	368	409	0.950904	0.898901	4.88185	4.60796	4.80923	4.4542	0.22327	0.205236	0.355031	21
mt-Rnr1	ident14:HealthT21	0.505204	0.000551932	-0.0449438	0.492332	0.403404	0.00202648	0.0307914	1	0.0803544	14+T21-	145	121	0.323661	0.237721	3.60163	3.49094	1.97432	1.4185	0.225685	0.17442	0.555818	14
Etfb	ident14:HealthT21	0.508057	0.000316037	-0.0957686	0.0872109	0.343329	0.000353017	0.019976	1	0.0237227	14+T21-	184	169	0.410714	0.332024	3.46872	3.42916	2.18503	1.83866	0.287152	0.256609	0.346362	14
Gse1	ident3:HealthT21	-1.45432	0.00173761	-0.0498221	0.902773	-0.0358582	0.00736198	0.0335391	1	0.0891279	3+T21-	4	18	0.00869565	0.0348837	2.82185	3.22022	-4.01122	-1.61879	0.0822982	0.488126	-2.39244	3
Polr1d	ident14:HealthT21	0.520917	0.000798694	-0.063641	0.316054	0.28312	0.00218807	0.0389226	1	0.0841385	14+T21-	126	107	0.28125	0.210216	3.34692	3.40206	1.51705	1.15228	0.270884	0.238998	0.364765	14
Nedd8	ident14:HealthT21	0.522217	0.000215966	-0.00567697	0.915265	0.499315	0.00106045	0.0166947	1	0.0533063	14+T21-	302	301	0.674107	0.591356	3.98026	3.8443	3.41134	3.08643	0.233496	0.21179	0.324907	14
Rnaset2a	ident14:HealthT21	0.527806	0.000246954	0.0171335	0.765197	0.241747	0.00115671	0.0177141	1	0.0550415	14+T21-	160	137	0.357143	0.269155	3.49018	3.42	2.00488	1.52671	0.368035	0.300168	0.478161	14
Csnk2b	ident14:HealthT21	0.532037	0.000739683	-0.117073	0.0783421	0.364739	0.000715251	0.0374773	1	0.0407693	14+T21-	122	104	0.272321	0.204322	3.35977	3.31209	1.48336	1.02132	0.248523	0.204968	0.462041	14
S100a10	ident14:HealthT21	0.537046	0.000808133	-0.0410859	0.592091	0.337508	0.00316762	0.0390843	1	0.107618	14+T21-	115	95	0.256696	0.18664	3.48448	3.33384	1.52281	0.912513	0.258689	0.192511	0.610301	14
Snrpd3	ident14:HealthT21	0.53793	0.000143476	0.0718654	0.19964	0.510546	0.00031895	0.0126954	1	0.0218944	14+T21-	304	302	0.678571	0.59332	4.05722	3.91729	3.49782	3.16421	0.213528	0.192515	0.333606	14
Pycard	ident14:HealthT21	0.540657	0.000144987	-0.0292096	0.623121	0.0632663	0.000649788	0.0126954	1	0.0384958	14+T21-	178	157	0.397321	0.308448	3.51695	3.42549	2.18543	1.72875	0.501927	0.415516	0.456676	14
Cox20	ident14:HealthT21	0.544182	0.000331225	-0.0477802	0.413588	0.389485	0.00113999	0.0206554	1	0.0550415	14+T21-	137	116	0.305804	0.227898	3.41184	3.36143	1.70269	1.22815	0.255398	0.208823	0.47454	14
Chchd1	ident14:HealthT21	0.544868	0.000150993	-0.112252	0.0474007	0.426469	0.000106705	0.01279	1	0.00873338	14+T21-	170	151	0.379464	0.29666	3.43238	3.41813	2.03453	1.66519	0.236723	0.2082	0.369344	14
Mrpl52	ident14:HealthT21	0.550849	0.000135503	-0.116807	0.0612358	0.475204	0.000119329	0.0123579	1	0.00940492	14+T21-	162	140	0.361607	0.275049	3.48044	3.5002	2.01306	1.63814	0.18334	0.160628	0.374911	14
Gm2000	ident14:HealthT21	0.550937	6.44272e-05	0.0163936	0.778287	0.491887	0.00032765	0.00697124	1	0.0222523	14+T21-	202	181	0.450893	0.355599	3.7339	3.53446	2.58483	2.04291	0.262613	0.204929	0.54192	14
Lamtor4	ident14:HealthT21	0.567121	0.000929251	-0.0186752	0.806589	0.24378	0.00403919	0.0436201	1	0.127964	14+T21-	98	78	0.21875	0.153242	3.3669	3.34557	1.17453	0.639876	0.314724	0.246817	0.534655	14
Mrpl20	ident14:HealthT21	0.577229	0.000110807	-0.0160782	0.796792	0.447139	0.000550508	0.010718	1	0.0331551	14+T21-	149	127	0.332589	0.249509	3.44983	3.31434	1.86179	1.31175	0.251012	0.194771	0.55004	14
Fam162a	ident14:HealthT21	0.579521	0.000120111	0.0387999	0.576998	0.467022	0.00052557	0.0114446	1	0.0322619	14+T21-	143	120	0.319196	0.235756	3.49642	3.35198	1.84909	1.2676	0.224194	0.170211	0.581484	14
Ndufb4	ident14:HealthT21	0.581179	0.000125764	-0.117859	0.0633256	0.389502	0.000114361	0.011807	1	0.00912603	14+T21-	136	109	0.303571	0.214145	3.46959	3.46375	1.74986	1.24067	0.264205	0.210897	0.509189	14
Rpl38	ident8:HealthT21	1.02723	7.11238e-08	0.424782	3.36893e-15	0.843104	1.67492e-20	4.04398e-05	5.74655e-12	2.857e-17	8+T21-	456	406	0.91018	0.810379	5.05179	4.59366	4.91602	4.29034	0.286779	0.185863	0.625684	8
Swi5	ident14:HealthT21	0.5814	3.76548e-05	0.0445711	0.409924	0.560419	0.000145905	0.00500809	1	0.0112224	14+T21-	296	289	0.660714	0.56778	3.95651	3.83612	3.35864	3.01957	0.22544	0.202486	0.33907	14
Crabp1	ident14:HealthT21	0.582142	0.000278393	0.0188131	0.882693	0.603593	0.00133863	0.018708	1	0.0597609	14+T21-	114	87	0.254464	0.170923	3.73869	3.58088	1.7644	1.03262	0.120698	0.082567	0.731778	14
Fam96a	ident14:HealthT21	0.582776	2.40032e-05	-0.0233823	0.669026	0.410676	0.000121895	0.00333123	1	0.00949	14+T21-	217	196	0.484375	0.385069	3.7178	3.56276	2.67206	2.18606	0.359744	0.291822	0.486002	14
Ndufb2	ident14:HealthT21	0.599765	1.46189e-05	-0.0480854	0.422364	0.562452	6.03606e-05	0.00212107	1	0.0054005	14+T21-	204	179	0.455357	0.35167	3.60237	3.45972	2.46752	1.95215	0.231007	0.183614	0.515369	14
Mif	ident14:HealthT21	0.604198	0.000563773	0.25131	3.92353e-05	0.545546	5.57399e-07	0.0310269	0.0100191	8.47246e-05	14+T21-	382	401	0.852679	0.787819	4.88065	4.57069	4.65073	4.22663	0.216131	0.183015	0.424096	14
Rps12	ident8:HealthT21	1.02651	7.71086e-10	0.094409	0.0887359	0.705671	1.43149e-09	6.5764e-07	1	5.42613e-07	8+T21-	436	370	0.870259	0.738523	4.72781	4.57896	4.52733	4.14169	0.267521	0.204768	0.385647	8
Snrpd2	ident14:HealthT21	0.606732	9.91999e-06	-0.0215235	0.701621	0.575853	5.34492e-05	0.00162837	1	0.00494521	14+T21-	249	230	0.555804	0.451866	3.75691	3.67894	2.9096	2.53298	0.213519	0.186849	0.376626	14
Usmg5	ident14:HealthT21	0.60944	3.35407e-05	0.138199	0.0117705	0.626372	7.69096e-06	0.00455583	0.955928	0.000909242	14+T21-	332	329	0.741071	0.646365	4.22772	4.03071	3.79542	3.40116	0.231491	0.200117	0.39426	14
Gadd45gip1	ident14:HealthT21	0.619382	0.000264052	0.00446356	0.948633	0.314034	0.00128516	0.0180771	1	0.0582724	14+T21-	105	85	0.234375	0.166994	3.29947	3.10187	1.20662	0.520195	0.273197	0.192849	0.686427	14
Hspe1	ident14:HealthT21	0.626516	1.38745e-05	0.212854	0.000402511	0.705508	1.5139e-07	0.00205988	0.0828913	2.54336e-05	14+T21-	324	316	0.723214	0.620825	4.2947	4.01457	3.82721	3.32686	0.22156	0.177953	0.500352	14
Gm3511	ident14:HealthT21	0.632018	0.000888941	-0.134238	0.10609	0.231475	0.00108237	0.0426692	1	0.0539834	14+T21-	77	55	0.171875	0.108055	3.1905	3.35957	0.65035	0.150045	0.270734	0.217427	0.500305	14
Hmgn1	ident14:HealthT21	0.633908	9.94778e-06	0.261853	1.35049e-05	0.710093	4.45332e-09	0.00162837	0.00453766	1.01536e-06	14+T21-	315	306	0.703125	0.601179	4.25597	3.86262	3.74784	3.12852	0.195466	0.144567	0.619321	14
Cox7b	ident14:HealthT21	0.636109	5.67083e-05	0.118176	0.0308317	0.615029	2.93588e-05	0.00678482	1	0.00288349	14+T21-	354	360	0.790179	0.707269	4.37558	4.19496	4.03584	3.69531	0.249664	0.224018	0.340532	14
Txn1	ident14:HealthT21	0.646282	1.9548e-05	0.135637	0.0105088	0.645145	4.16128e-06	0.00277321	0.930781	0.000531312	14+T21-	340	339	0.758929	0.666012	4.25278	4.04149	3.85483	3.45514	0.251025	0.216188	0.399693	14
Rps3a3	ident14:HealthT21	0.646914	2.05764e-06	0.0990969	0.1117	0.713256	3.59765e-06	0.0004105	1	0.000468722	14+T21-	250	224	0.558036	0.440079	4.17955	3.90776	3.33801	2.72366	0.276995	0.205571	0.614353	14
Rps27l	ident14:HealthT21	0.64959	8.67683e-05	0.145931	0.00860588	0.633972	1.43206e-05	0.00893434	0.819999	0.00157941	14+T21-	370	380	0.825893	0.746562	4.60054	4.36879	4.32458	3.94713	0.255156	0.223162	0.377445	14
Tma7	ident14:HealthT21	0.651792	1.74957e-06	-0.0112115	0.838353	0.636441	1.06829e-05	0.000360298	1	0.00123999	14+T21-	245	218	0.546875	0.428291	3.63515	3.52785	2.76448	2.30461	0.24419	0.201706	0.459874	14
Plac8	ident14:HealthT21	0.658524	0.000780554	0.125402	0.37637	0.0988958	0.00239417	0.0383312	1	0.09044	14+T21-	74	53	0.165179	0.104126	3.82802	3.54948	1.2304	0.286456	0.466151	0.275244	0.943942	14
Smim11	ident14:HealthT21	0.670444	1.14521e-05	0.0703373	0.237556	0.41477	3.28433e-05	0.00178318	1	0.00317684	14+T21-	139	106	0.310268	0.208251	3.48951	3.29566	1.80125	1.03237	0.297095	0.198075	0.768881	14
Mrpl21	ident14:HealthT21	0.670639	0.000154265	-0.111493	0.129793	0.389602	0.000246734	0.01279	1	0.0175016	14+T21-	95	73	0.212054	0.143418	3.33069	3.07514	1.09348	0.274003	0.281663	0.1813	0.819476	14
Rps10-ps2	ident14:HealthT21	0.684086	0.000668562	0.0367296	0.686586	0.25459	0.00282644	0.0349844	1	0.0986009	14+T21-	70	52	0.15625	0.102161	3.16787	3.08389	0.490269	-0.206372	0.271721	0.190436	0.696641	14
Gm10275	ident14:HealthT21	0.699837	0.000355608	-0.000898858	0.99182	0.248916	0.00170173	0.021417	1	0.0710056	14+T21-	74	51	0.165179	0.100196	3.23836	3.12945	0.640878	-0.188837	0.293752	0.18773	0.829716	14
Gm12166	ident14:HealthT21	0.701192	0.00108345	-0.0161818	0.878041	0.0823823	0.00474154	0.0490547	1	0.142309	14+T21-	61	42	0.136161	0.0825147	3.23804	3.10947	0.361952	-0.488721	0.439784	0.276983	0.850672	14
Minos1	ident14:HealthT21	0.701211	6.65073e-07	0.232702	1.51835e-05	0.828279	3.7128e-10	0.000160557	0.00470325	1.3168e-07	14+T21-	311	291	0.694196	0.571709	4.13646	3.72999	3.60989	2.92339	0.280643	0.198118	0.686505	14
Psmg1	ident14:HealthT21	0.704225	0.000628733	-0.0544977	0.577719	0.301739	0.00248017	0.0334486	1	0.09057	14+T21-	66	47	0.147321	0.0923379	3.16281	3.16932	0.400357	-0.266757	0.236853	0.169431	0.667114	14
Tmem242	ident14:HealthT21	0.711457	9.4517e-06	-0.0246127	0.713006	0.422758	5.13307e-05	0.00162837	1	0.00481904	14+T21-	122	88	0.272321	0.172888	3.43462	3.28731	1.55819	0.755608	0.278094	0.181121	0.802585	14
Gpx1	ident14:HealthT21	0.719494	0.000715943	0.0141791	0.804671	0.71997	0.00316919	0.0368595	1	0.107618	14+T21-	412	438	0.919643	0.860511	4.92726	4.89912	4.8064	4.68239	0.308828	0.321976	0.124016	14
Mrps6	ident14:HealthT21	0.722376	0.00060329	-0.0961036	0.284397	0.314976	0.00157126	0.032918	1	0.067388	14+T21-	63	44	0.140625	0.086444	3.11899	3.14446	0.289472	-0.386685	0.198623	0.141192	0.676158	14
Rpl38	ident14:HealthT21	0.725296	0.000258264	0.397689	1.29504e-12	0.743557	1.48032e-14	0.0180771	2.75585e-09	1.35006e-11	14+T21-	404	426	0.901786	0.836935	5.04587	4.63259	4.89673	4.37578	0.254953	0.201872	0.520948	14
Polr2l	ident14:HealthT21	0.736884	3.13287e-06	-0.0564434	0.40937	0.567218	1.35785e-05	0.000571436	1	0.00154795	14+T21-	129	93	0.287946	0.182711	3.35444	3.29712	1.55851	0.845119	0.235959	0.163483	0.713388	14
H2afy	ident14:HealthT21	0.753907	0.000178936	-0.0904068	0.312649	0.315199	0.000536809	0.0146452	1	0.032638	14+T21-	71	47	0.158482	0.0923379	3.23239	3.06512	0.575229	-0.370888	0.288583	0.170119	0.946117	14
Gm9385	ident14:HealthT21	0.768519	5.41873e-05	-0.0633792	0.443583	0.391109	0.000215761	0.00675493	1	0.0155692	14+T21-	81	52	0.180804	0.102161	3.26065	3.34529	0.793519	0.0548867	0.269342	0.183359	0.738632	14
Nop56	ident14:HealthT21	0.77733	0.000194714	-0.0406922	0.681134	0.342877	0.000889249	0.0154266	1	0.0481099	14+T21-	66	44	0.147321	0.086444	3.25791	2.9487	0.495427	-0.582316	0.246919	0.132854	1.07774	14
Smim1	ident14:HealthT21	0.796229	0.000614823	-0.186038	0.178418	0.347822	0.00114694	0.0329835	1	0.0550415	14+T21-	52	30	0.116071	0.0589391	3.36261	3.52823	0.256275	-0.55531	0.191912	0.124188	0.811585	14
Prtn3	ident14:HealthT21	0.808073	0.000302928	0.130904	0.41641	0.134024	0.00105279	0.0195342	1	0.0533063	14+T21-	58	37	0.129464	0.0726916	3.58437	3.16646	0.63544	-0.614492	0.452772	0.216193	1.24993	14
Pdcd2l	ident14:HealthT21	0.816502	0.000466205	-0.136183	0.258285	0.241902	0.00115683	0.0270568	1	0.0550415	14+T21-	52	32	0.116071	0.0628684	3.12494	2.97064	0.0187132	-1.01938	0.305613	0.168993	1.03809	14
Hddc2	ident14:HealthT21	0.823195	0.000510721	-0.0443258	0.6877	0.34871	0.00220099	0.0291111	1	0.0841385	14+T21-	50	31	0.111607	0.0609037	3.26324	3.04107	0.100397	-0.994778	0.234972	0.124889	1.09517	14
Ccdc167	ident14:HealthT21	0.834232	0.000517939	-0.128064	0.261483	0.242002	0.00128703	0.0292613	1	0.0582724	14+T21-	49	29	0.109375	0.0569745	3.07768	3.18944	-0.114202	-0.942675	0.24006	0.15352	0.828473	14
Alad	ident14:HealthT21	0.837922	0.000188671	0.0235796	0.851226	0.404982	0.000922959	0.0152465	1	0.049514	14+T21-	57	33	0.127232	0.064833	3.35047	2.97869	0.376534	-0.966997	0.181008	0.0809865	1.34353	14
Gtf2h5	ident14:HealthT21	0.8451	4.50382e-09	0.0704358	0.238067	0.776792	1.696e-08	2.05374e-06	1	3.60908e-06	14+T21-	189	142	0.421875	0.278978	3.59963	3.36345	2.35461	1.52187	0.260791	0.166348	0.832737	14
Rps3a2	ident14:HealthT21	0.85706	8.40751e-05	-0.14459	0.153041	0.282384	0.000157983	0.00893434	1	0.0120067	14+T21-	62	39	0.138393	0.0766208	3.18078	3.32175	0.328164	-0.383426	0.30051	0.208434	0.71159	14
Atp5o	ident14:HealthT21	0.866534	5.66366e-09	0.302064	7.57367e-08	0.963392	2.24043e-14	2.41045e-06	3.8326e-05	1.78786e-11	14+T21-	343	318	0.765625	0.624754	4.33984	3.93887	3.95457	3.26026	0.244917	0.171966	0.694307	14
Sod1	ident14:HealthT21	0.874629	1.05596e-09	0.112199	0.0593974	0.864151	1.40053e-09	7.02682e-07	1	4.2576e-07	14+T21-	198	149	0.441964	0.292731	3.6068	3.28228	2.42889	1.51012	0.250697	0.150652	0.918761	14
Tmsb10	ident14:HealthT21	0.887257	2.31296e-06	0.0919059	0.173756	0.292503	5.65474e-06	0.000434293	1	0.000694228	14+T21-	400	408	0.892857	0.801572	4.87366	4.69118	4.71017	4.3721	0.1611	0.144799	0.338072	14
Rps13	ident14:HealthT21	0.917935	7.265e-07	0.13607	0.0113787	0.630406	1.90358e-07	0.000160557	0.955812	3.03811e-05	14+T21-	397	402	0.886161	0.789784	4.66104	4.4824	4.48669	4.14194	0.238037	0.212963	0.344745	14
Snhg9	ident14:HealthT21	0.949749	0.000262162	-0.014547	0.925069	0.310954	0.00127354	0.0180771	1	0.0582724	14+T21-	43	23	0.0959821	0.0451866	3.43943	2.98253	0.05902	-1.48332	0.244652	0.095337	1.54234	14
S100a9	ident14:HealthT21	1.05061	5.78895e-05	0.436241	0.303652	0.447065	0.000181496	0.00678482	1	0.0136314	14+T21-	46	20	0.102679	0.0392927	6.26969	5.48102	2.98599	0.811859	0.424452	0.106828	2.17413	14
Atp5j	ident14:HealthT21	1.06428	1.37729e-09	0.289487	1.69898e-07	0.905927	1.23565e-14	7.99332e-07	7.23086e-05	1.31473e-11	14+T21-	392	380	0.875	0.746562	4.63085	4.22351	4.43821	3.80186	0.245282	0.179282	0.636353	14
S100a8	ident14:HealthT21	1.06687	3.23562e-08	0.445091	0.143987	0.74931	7.9475e-08	9.83629e-06	1	1.49226e-05	14+T21-	90	41	0.200893	0.0805501	6.815	6.20676	4.49953	2.57291	0.471026	0.140762	1.92662	14
Higd1a	ident14:HealthT21	1.10612	1.94817e-11	-0.0883902	0.244076	0.84514	8.49014e-11	2.07285e-08	1	3.87151e-08	14+T21-	135	77	0.301339	0.151277	3.38332	3.35684	1.65296	0.632534	0.230193	0.128907	1.02042	14
Myl7	ident14:HealthT21	1.1735	3.22279e-08	-0.10294	0.669478	0.544498	2.10165e-07	9.83629e-06	1	3.27242e-05	14+T21-	76	31	0.169643	0.0609037	3.92631	4.22863	1.36714	0.191953	0.17139	0.0862073	1.17519	14
Gm13611	ident14:HealthT21	1.19769	0.000266173	-0.0599171	0.803009	0.207395	0.00125778	0.0180771	1	0.0581858	14+T21-	29	12	0.0647321	0.0235756	3.2172	2.56931	-0.730948	-2.83177	0.403887	0.106658	2.10082	14
Gm5436	ident14:HealthT21	1.20367	0.00094094	-0.0959999	0.714603	0.140884	0.00393824	0.0438464	1	0.125709	14+T21-	24	9	0.0535714	0.0176817	3.26137	3.29359	-0.959572	-2.52356	0.316541	0.121383	1.56398	14
Gm14539	ident14:HealthT21	1.20781	0.000146	0.018916	0.927363	0.269293	0.00073495	0.0126954	1	0.0411572	14+T21-	31	13	0.0691964	0.0255403	3.09996	2.85637	-0.751962	-2.43057	0.274991	0.097402	1.6786	14
Ifitm1	ident14:HealthT21	1.21479	4.79403e-05	0.0461607	0.845696	0.44442	0.000252811	0.00624594	1	0.0177356	14+T21-	36	14	0.0803571	0.0275049	3.73642	3.3544	0.0996688	-1.82705	0.309764	0.0924379	1.92672	14
Gm10093	ident15:HealthT21	4.09271	1.18186e-12	NA	1	1.77318	1.18186e-12	2.52997e-09	1	8.43323e-10	15+T21-	33	0	0.0658683	0	3.54	-10.8195	-0.383299	-10.8195	0.52967	0	10.4362	15	50	15
Klk1b22	ident15:HealthT21	3.40965	1.20753e-05	NA	1	1.77318	1.20753e-05	0.00267405	1	0.00221564	15+T21-	13	0	0.0259481	0	3.46642	-10.8195	-1.7991	-10.8195	0.948009	0	9.02045	15
Hrc	ident15:HealthT21	3.05701	6.228e-05	NA	1	1.77318	6.228e-05	0.0105253	1	0.00869483	15+T21-	11	0	0.0219561	0	3.44223	-10.8195	-2.06374	-10.8195	0.793158	0	8.75581	15
Znrf3	ident15:HealthT21	3.02554	0.000326382	NA	1	1.77318	0.000326382	0.0367724	1	0.0338068	15+T21-	9	0	0.0179641	0	3.87754	-10.8195	-1.91823	-10.8195	0.876944	0	8.90131	15
4930526A20Rik	ident15:HealthT21	2.81371	0.000408193	NA	1	1.77318	0.000408193	0.042974	1	0.0403295	15+T21-	9	0	0.0179641	0	3.65049	-10.8195	-2.14478	-10.8195	0.544205	0	8.67476	15
Ltn1	ident15:HealthT21	2.7641	5.15228e-05	NA	1	1.77318	5.15228e-05	0.00945369	1	0.00769487	15+T21-	12	0	0.0239521	0	3.63372	-10.8195	-1.74737	-10.8195	0.411706	0	9.07218	15
Gm867	ident3:HealthT21	-1.40566	0.00010034	-0.300945	0.318352	-0.00232697	0.000314982	0.00353959	1	0.00785917	3+T21-	7	31	0.0152174	0.0600775	2.75842	3.38661	-3.27234	-0.669262	0.127468	0.872532	-2.60308	3
Rpl35a-ps2	ident19:HealthT21	1.02215	2.69205e-05	-0.0568783	0.597691	0.239312	0.000129592	0.00414239	1	0.0155786	19+T21-	55	27	0.129108	0.0630841	3.07585	3.05935	0.123197	-0.925669	0.322192	0.156369	1.04887	19
Tnni1	ident15:HealthT21	1.48081	4.90831e-06	-0.234663	0.462881	0.471576	2.24139e-05	0.00137048	1	0.00369082	15+T21-	38	9	0.0758483	0.0179641	3.44021	3.87141	-0.279634	-1.92435	0.188703	0.0602626	1.64472	15
Vaultrc5	ident15:HealthT21	1.35149	4.78493e-05	0.000336892	0.998913	0.0852485	0.00025718	0.00919085	1	0.0277559	15+T21-	34	10	0.0678643	0.0199601	3.86782	3.55279	-0.0126352	-2.09061	0.618018	0.146112	2.07797	15
Mir5136	ident15:HealthT21	1.34976	0.000169297	-0.159146	0.510974	0.223781	0.000683518	0.0221304	1	0.0618247	15+T21-	28	8	0.0558882	0.0159681	3.58469	3.84797	-0.575498	-2.11728	0.368641	0.126414	1.54178	15
Myl7	ident15:HealthT21	1.2238	1.801e-09	-0.0435235	0.829782	0.631786	1.36154e-08	1.92768e-06	1	5.46488e-06	15+T21-	92	31	0.183633	0.0618762	3.9218	4.06186	1.47693	0.0481167	0.203701	0.0756368	1.42881	15
Gm14719	ident15:HealthT21	1.20211	0.00041597	-0.0768639	0.723228	0.105886	0.00185061	0.0430865	1	0.132052	15+T21-	30	10	0.0598802	0.0199601	3.50358	3.45549	-0.557096	-2.18768	0.499281	0.160971	1.63058	15
Hmgn1	ident15:HealthT21	1.19242	1.06872e-10	0.266671	6.68778e-07	1.02679	3.82473e-15	1.71582e-07	0.000357908	4.09373e-12	15+T21-	455	393	0.908184	0.784431	4.95509	4.63194	4.81615	4.28167	0.335641	0.231727	0.534484	15
Myl4	ident15:HealthT21	1.16676	0.000148514	-0.159082	0.61787	0.322162	0.000662221	0.0215737	1	0.060754	15+T21-	37	12	0.0738523	0.0239521	3.66279	3.84552	-0.0956323	-1.53592	0.178933	0.0658689	1.44029	15
Klk8	ident15:HealthT21	1.10204	9.2733e-05	-0.0826212	0.609991	0.130403	0.000422347	0.0141793	1	0.0410956	15+T21-	43	16	0.0858283	0.0319361	3.64207	3.61447	0.10035	-1.35223	0.543029	0.198228	1.45258	15
Mrpl55	ident16:HealthT21	1.01843	4.89649e-08	-0.174636	0.0360891	0.493176	3.84036e-08	2.52926e-05	1	6.81903e-06	16+T21-	101	44	0.201597	0.0878244	3.52378	3.79921	1.2136	0.290593	0.351269	0.185221	0.923012	16
Stfa1	ident15:HealthT21	1.03306	0.000161017	0.0308471	0.876409	0.314512	0.00079953	0.0220011	1	0.0713136	15+T21-	44	17	0.0878244	0.0339321	3.8217	3.73729	0.31305	-1.14221	0.287985	0.104943	1.45527	15
Mif	ident15:HealthT21	1.03122	1.60656e-07	0.332751	1.38031e-08	0.679444	1.10281e-13	9.37941e-05	1.77287e-05	1.01174e-10	15+T21-	459	414	0.916168	0.826347	5.33277	4.93528	5.20646	4.6601	0.297882	0.203973	0.546351	15
Alad	ident15:HealthT21	1.0137	2.62412e-08	-0.034396	0.693388	0.555992	1.74494e-07	2.10651e-05	1	5.09365e-05	15+T21-	105	48	0.209581	0.0958084	3.67746	3.492	1.42327	0.108968	0.320499	0.128839	1.3143	15
Atp5j	ident15:HealthT21	1.00409	7.47476e-10	0.403166	1.68164e-13	1.03549	9.34869e-21	9.60058e-07	2.69987e-10	1.50093e-17	15+T21-	430	365	0.858283	0.728543	4.95511	4.47654	4.73464	4.01964	0.313033	0.190698	0.715004	15
Trappc6a	ident15:HealthT21	0.869581	2.40532e-05	0.0307671	0.742804	0.27641	0.000126808	0.00514898	1	0.0153653	15+T21-	75	38	0.149701	0.0758483	3.6803	3.58293	0.940801	-0.136994	0.39827	0.188621	1.0778	15
Pf4	ident15:HealthT21	0.865836	2.78529e-07	0.10441	0.520882	0.769044	1.51115e-06	0.000137593	1	0.000388184	15+T21-	120	59	0.239521	0.117764	4.38856	3.87864	2.32691	0.793028	0.220375	0.07609	1.53388	15
Snhg9	ident15:HealthT21	0.837945	0.000461996	-0.0560579	0.631619	0.288119	0.00193722	0.0463584	1	0.136712	15+T21-	53	26	0.105788	0.0518962	3.62528	3.62285	0.385084	-0.644191	0.30161	0.14771	1.02928	15
Rpl29	ident22:HealthT21	1.01736	4.02175e-10	0.0332467	0.67779	0.934629	2.96185e-09	2.41425e-07	1	8.76816e-07	22+T21-	196	81	0.491228	0.268212	4.08666	4.06395	3.0612	2.1656	0.251714	0.1024	0.8956	22
Smim11	ident15:HealthT21	0.791836	2.67996e-06	-0.0673056	0.327743	0.372045	1.01766e-05	0.000860536	1	0.00198042	15+T21-	116	68	0.231537	0.135729	3.63563	3.60945	1.52515	0.728659	0.33151	0.190839	0.796494	15
Crabp2	ident15:HealthT21	0.789706	2.59539e-07	-0.0341384	0.70013	0.744662	1.61054e-06	0.000137593	1	0.000397805	15+T21-	146	85	0.291417	0.169661	4.04799	3.98826	2.26926	1.42923	0.269178	0.150357	0.840035	15
Atp5o	ident15:HealthT21	0.788423	3.81247e-08	0.246831	9.52777e-06	0.858757	1.49964e-11	2.72041e-05	0.00359926	8.7552e-09	15+T21-	379	317	0.756487	0.632735	4.62206	4.30598	4.21946	3.64568	0.30618	0.205706	0.573778	15
Snhg6	ident15:HealthT21	0.732872	0.000185469	-0.0964062	0.267475	0.307995	0.000499825	0.0229054	1	0.0479086	15+T21-	79	44	0.157685	0.0878244	3.71929	3.67116	1.05473	0.162578	0.313382	0.168815	0.892151	15
Hspe1	ident15:HealthT21	0.723209	3.8209e-07	0.134186	0.0181585	0.762981	1.54702e-07	0.000169045	1	4.73093e-05	15+T21-	375	318	0.748503	0.634731	4.55066	4.3474	4.13275	3.69164	0.287687	0.211898	0.441112	15
S100a8	ident15:HealthT21	0.700765	0.000444693	0.0295196	0.81622	0.282637	0.00204125	0.0453305	1	0.142488	15+T21-	77	41	0.153693	0.0818363	3.98329	3.89411	1.28168	0.283602	0.268272	0.134284	0.998083	15
Sod1	ident15:HealthT21	0.700077	3.94842e-07	0.0152944	0.80854	0.642005	2.52556e-06	0.000169045	1	0.00060071	15+T21-	202	141	0.403194	0.281437	3.95032	3.80348	2.63994	1.97451	0.290023	0.182851	0.665428	15
Crabp1	ident15:HealthT21	0.690848	1.19012e-06	0.0861595	0.356072	0.736431	4.91896e-06	0.000424608	1	0.0010893	15+T21-	174	112	0.347305	0.223553	4.08666	3.84066	2.56103	1.67954	0.230148	0.124917	0.881485	15
B230312C02Rik	ident13:HealthT21	1.39058	0.000221213	0.352651	0.363538	0.26488	0.000721858	0.0194898	1	0.043337	13+T21-	26	7	0.0518962	0.0139721	4.09009	3.3588	-0.177296	-2.7971	0.352137	0.0571067	2.6198	13
Llph	ident15:HealthT21	0.676671	0.000255179	-0.0285782	0.706261	0.332802	0.00116171	0.0303474	1	0.0921048	15+T21-	88	55	0.175649	0.10978	3.63763	3.60834	1.1287	0.421563	0.341609	0.209214	0.707137	15
Eif1ax	ident15:HealthT21	0.67386	2.8636e-05	-0.0441716	0.501849	0.529074	0.000126072	0.00593226	1	0.0153653	15+T21-	124	81	0.247505	0.161677	3.73895	3.61276	1.72466	0.984282	0.307214	0.183872	0.740377	15
Tmem242	ident15:HealthT21	0.672061	5.81576e-05	-0.0839371	0.179326	0.407866	0.000125594	0.0100943	1	0.0153653	15+T21-	112	70	0.223553	0.139721	3.72407	3.71541	1.56297	0.876404	0.308483	0.191648	0.686567	15
Ndufab1	ident15:HealthT21	0.651418	1.05131e-06	0.0204291	0.718939	0.657863	6.26423e-06	0.000397149	1	0.00134096	15+T21-	240	182	0.479042	0.363273	3.99146	3.82468	2.92974	2.36391	0.298148	0.201411	0.565833	15
mt-Rnr1	ident15:HealthT21	0.625439	5.97698e-06	0.0765564	0.20203	0.590132	1.57039e-05	0.00159934	1	0.00272569	15+T21-	188	130	0.37525	0.259481	3.97501	3.78263	2.56101	1.8365	0.323246	0.195617	0.724516	15
Cenpa	ident15:HealthT21	0.59612	0.000152204	-0.113605	0.122852	0.464665	0.000233422	0.0215737	1	0.0258676	15+T21-	127	87	0.253493	0.173653	3.74629	3.80573	1.76649	1.28028	0.253389	0.180882	0.486209	15
Rpl39	ident1:HealthT21	1.01473	8.76681e-08	0.232641	2.70524e-05	0.798792	9.08661e-11	4.73283e-05	0.0102639	5.72305e-08	1+T21-	457	406	0.912176	0.810379	5.22424	4.94288	5.09163	4.63956	0.293563	0.214591	0.45207	1
Rplp1	ident18:HealthT21	1.00623	1.11621e-08	0.411275	7.88407e-13	0.797395	5.9295e-19	5.25661e-06	1.11386e-09	1.3962e-15	18+T21-	438	354	0.884848	0.764579	5.16642	4.7562	4.98993	4.36895	0.275606	0.167619	0.620984	18
Rhd	ident3:HealthT21	-1.179	4.93147e-14	-0.271277	0.00206642	-0.0354874	4.1186e-15	6.72652e-11	0.119845	1.40444e-12	3+T21-	69	174	0.15	0.337209	3.3518	3.79808	0.615262	2.2299	0.217302	0.746644	-1.61464	3
Bcor	ident3:HealthT21	-1.15214	0.000497254	-0.244801	0.265806	-0.0480525	0.00125315	0.0125603	1	0.0230985	3+T21-	10	33	0.0217391	0.0639535	2.89772	3.57041	-2.62118	-0.395474	0.107377	0.564857	-2.22571	3
Gm15427	ident15:HealthT21	0.528503	0.000231712	-0.0105153	0.85613	0.448185	0.00112072	0.0280764	1	0.0899661	15+T21-	163	122	0.325349	0.243513	3.80226	3.79879	2.18244	1.76104	0.29148	0.217639	0.421396	15
Gm2000	ident15:HealthT21	0.526436	7.98269e-05	0.0172374	0.75775	0.47306	0.000398119	0.0125036	1	0.0399487	15+T21-	210	160	0.419162	0.319361	3.97666	3.91831	2.72231	2.27168	0.304356	0.222698	0.450625	15
Gtf2h5	ident15:HealthT21	0.518976	0.000137755	0.0806048	0.15915	0.508811	0.00025932	0.0205735	1	0.0277559	15+T21-	196	151	0.391218	0.301397	3.93213	3.71804	2.57825	1.98791	0.279371	0.185546	0.590339	15
Arpp19	ident15:HealthT21	0.51596	0.000171736	-0.0185741	0.745525	0.448193	0.000815729	0.0221304	1	0.0717618	15+T21-	191	148	0.381238	0.295409	3.85317	3.75402	2.46202	1.99495	0.294791	0.213252	0.467078	15
Ndufb11	ident15:HealthT21	0.513375	0.000505552	-0.106562	0.0870155	0.378273	0.000546538	0.0499485	1	0.0516157	15+T21-	148	110	0.295409	0.219561	3.70259	3.77027	1.94353	1.58317	0.270367	0.210599	0.360359	15
Minos1	ident15:HealthT21	0.513361	7.40648e-05	-0.0614201	0.245962	0.458174	0.000198429	0.0118911	1	0.0227555	15+T21-	280	231	0.558882	0.461078	4.115	4.06996	3.27565	2.95309	0.2592	0.207267	0.322555	15
Anxa2	ident15:HealthT21	-0.519832	5.30948e-05	-0.333907	1.8016e-07	-0.217161	3.45966e-10	0.00947152	0.000128554	1.85149e-07	15+T21-	210	284	0.419162	0.566866	4.12369	4.46616	2.86933	3.64727	0.304881	0.522789	-0.777938	15
Cxcl14	ident15:HealthT21	-0.581971	7.57087e-06	-0.35415	0.000733609	-0.078004	1.48497e-07	0.00180075	0.176001	4.73093e-05	15+T21-	160	232	0.319361	0.463074	5.1274	5.43617	3.48071	4.3255	0.348964	0.626753	-0.844789	15
Atxn7l3b	ident15:HealthT21	-0.669525	6.72698e-05	-0.20796	0.00682794	-0.363624	9.14862e-06	0.0110771	1	0.00183601	15+T21-	67	125	0.133733	0.249501	3.6479	3.77818	0.745735	1.77548	0.184984	0.377738	-1.02974	15
Sfn	ident15:HealthT21	-0.68196	3.09124e-06	-0.0867619	0.308379	-0.0261263	1.12141e-05	0.00094533	1	0.00211814	15+T21-	101	177	0.201597	0.353293	4.04028	4.10283	1.73001	2.60186	0.344633	0.630726	-0.871843	15
Actn4	ident15:HealthT21	-0.756387	0.000175748	-0.191173	0.0196894	-0.201692	5.79076e-05	0.0221304	1	0.00826406	15+T21-	39	83	0.0778443	0.165669	3.6372	3.58004	-0.0453033	0.986744	0.18637	0.381224	-1.03205	15
Hbb-y	ident15:HealthT21	-0.934326	5.11044e-07	0.57909	2.71549e-07	-0.07943	6.04422e-12	0.00020512	0.000158535	3.8816e-09	15+T21-	400	457	0.798403	0.912176	7.04726	5.75725	6.72245	5.62463	0.191714	0.0895724	1.09782	15
Atp2b1	ident15:HealthT21	-1.01333	0.00039469	-0.0731964	0.65574	-0.0735737	0.0016986	0.042245	1	0.125384	15+T21-	15	44	0.0299401	0.0878244	3.75166	3.49523	-1.30819	-0.0132661	0.201261	0.494226	-1.29493	15
Ajuba	ident15:HealthT21	-1.04002	0.000379044	-0.184247	0.270891	-0.0638768	0.000985365	0.0419693	1	0.0832633	15+T21-	14	42	0.0279441	0.0838323	3.29585	3.52736	-1.86264	-0.0482327	0.151638	0.534102	-1.81441	15
Tac2	ident15:HealthT21	-1.09183	3.98739e-05	-0.454953	0.102549	-0.0278578	5.70596e-05	0.00800219	1	0.00826406	15+T21-	17	51	0.0339321	0.101796	4.56537	5.09565	-0.314875	1.79961	0.183223	0.793845	-2.11449	15
Acer2	ident15:HealthT21	-1.23584	3.24304e-06	-0.0790129	0.61029	-0.0767645	1.73237e-05	0.000946672	1	0.00292771	15+T21-	16	56	0.0319361	0.111776	3.43289	3.60713	-1.53354	0.446337	0.158249	0.624975	-1.97987	15
1810030O07Rik	ident15:HealthT21	-1.59877	0.000302683	0.00952514	0.981439	-0.0242629	0.0014632	0.0353424	1	0.113213	15+T21-	4	23	0.00798403	0.0459082	3.31525	3.411	-3.64349	-1.03254	0.101921	0.626264	-2.61095	15
Samd5	ident15:HealthT21	-2.53966	1.13676e-05	-0.177628	0.861292	-0.00224069	6.4517e-05	0.00260723	1	0.00881549	15+T21-	1	21	0.00199601	0.0419162	3.7525	3.33293	-5.18685	-1.24161	0.0598788	0.940121	-3.94524	15
Fmod	ident15:HealthT21	-2.92364	0.000387601	NA	1	1.77318	0.000387601	0.0421893	1	0.0395107	15+T21-	0	11	0	0.0219561	-10.8195	3.27356	-10.8195	-2.232	0	0.8591	-8.58754	15
Tsix	ident15:HealthT21	-3.42422	1.43379e-06	NA	1	1.77318	1.43379e-06	0.000484622	1	0.000383659	15+T21-	0	18	0	0.0359281	-10.8195	3.66223	-10.8195	-1.13482	0	0.641638	-9.68473	15
Xist	ident15:HealthT21	-3.74291	3.74609e-09	NA	1	1.77318	3.74609e-09	3.43677e-06	1	1.85057e-06	15+T21-	0	27	0	0.0538922	-10.8195	3.59571	-10.8195	-0.616907	0	0.627591	-10.2026	15
Cdkn1a	ident16:HealthT21	2.0324	0.000785325	-0.255921	0.800897	0.418645	0.00344925	0.0485023	1	0.133324	16+T21-	12	1	0.0239521	0.00199601	3.2707	3.57011	-2.10953	-5.36426	0.238825	0.0244925	3.25474	16	77	17
Gm10093	ident16:HealthT21	2.02986	9.67244e-08	-0.0828534	0.796659	0.0655931	6.46024e-07	3.92563e-05	1	8.73978e-05	16+T21-	36	5	0.0718563	0.00998004	3.58033	3.24495	-0.217521	-3.39318	0.577352	0.0635542	3.17566	16
Alas2	ident16:HealthT21	1.671	0.000320441	-0.0919549	0.844481	0.622516	0.00151442	0.0249418	1	0.07683	16+T21-	19	3	0.0379242	0.00598802	3.50579	3.24735	-1.21311	-4.12201	0.219026	0.0289109	2.9089	16
Nudc-ps1	ident16:HealthT21	1.64575	0.000333501	-0.012349	0.977123	0.0592913	0.00160199	0.0256074	1	0.0805533	16+T21-	20	4	0.0399202	0.00798403	3.41156	3.18016	-1.23332	-3.77724	0.477753	0.0813903	2.54393	16
Cap1	ident16:HealthT21	1.57937	0.000163553	-0.0429544	0.900518	0.117128	0.00081485	0.0154884	1	0.0472446	16+T21-	23	5	0.0459082	0.00998004	3.43264	3.5091	-1.01087	-3.13047	0.387578	0.0888418	2.1196	16
Rpl11	ident6:HealthT21	0.996488	3.39836e-05	0.304679	2.84395e-09	0.544742	4.04154e-12	0.00770635	2.41842e-06	2.74946e-09	6+T21-	477	443	0.952096	0.884232	5.31737	5.03607	5.24655	4.85857	0.275475	0.210518	0.387974	6
Gstm1	ident13:HealthT21	1.41158	6.21991e-05	-0.0244525	0.923556	0.329146	0.000328213	0.00781405	1	0.0239419	13+T21-	30	8	0.0598802	0.0159681	3.59137	3.53044	-0.469378	-2.43403	0.414401	0.105937	1.96465	13
Dbf4	ident16:HealthT21	1.23536	0.000488005	-0.109916	0.689267	0.11743	0.00211138	0.0326217	1	0.095213	16+T21-	28	9	0.0558882	0.0179641	3.48831	3.34654	-0.671758	-2.44777	0.502416	0.146376	1.77602	16
Ube2m	ident16:HealthT21	1.22935	0.00011355	-0.0970992	0.649021	0.230248	0.000525054	0.0117308	1	0.0327841	16+T21-	35	11	0.0698603	0.0219561	3.56173	3.26519	-0.276722	-2.24023	0.467641	0.119664	1.96351	16
1110004E09Rik	ident16:HealthT21	1.17798	7.70724e-05	-0.00818614	0.962712	0.384805	0.000403439	0.00842625	1	0.0272898	16+T21-	39	13	0.0778443	0.0259481	3.58314	3.28582	-0.0993116	-1.97924	0.321361	0.0871695	1.87993	16
B230312C02Rik	ident16:HealthT21	1.11413	0.000426377	0.124445	0.720625	0.166108	0.00189147	0.031517	1	0.0891663	16+T21-	34	12	0.0678643	0.0239521	4.28092	4.05176	0.400297	-1.32992	0.448096	0.134923	1.73022	16
Hbb-bs	ident3:HealthT21	-1.15089	3.18567e-13	-0.400884	0.00072681	-0.849942	9.8153e-15	3.25895e-10	0.0566058	3.08955e-12	3+T21-	313	449	0.680435	0.870155	6.90668	7.05641	6.35121	6.85576	0.365696	0.581964	-0.504543	3
Ccdc32	ident5:HealthT21	-1.5087	0.000268673	-0.147256	0.65814	-0.0459109	0.00118688	0.0239206	1	0.0707472	5+T21-	5	25	0.00998004	0.0499002	3.51832	3.70525	-3.12301	-0.618648	0.0977528	0.556381	-2.50436	5
Gm10073	ident16:HealthT21	0.982902	0.000733405	-0.152604	0.365129	0.113218	0.00221744	0.0468225	1	0.0992088	16+T21-	38	16	0.0758483	0.0319361	3.43812	3.34387	-0.28169	-1.62234	0.42114	0.166107	1.34065	16
Atp5j	ident16:HealthT21	0.969489	3.5651e-08	0.377552	9.97692e-13	0.916107	2.30677e-18	2.25077e-05	6.29876e-10	2.62141e-15	16+T21-	445	387	0.888224	0.772455	4.98736	4.57354	4.81636	4.20107	0.310631	0.202778	0.615285	16
RP23-269H21.1	ident16:HealthT21	0.968648	1.70573e-05	-0.112767	0.299669	0.386315	5.63409e-05	0.00302513	1	0.00524802	16+T21-	65	28	0.129741	0.0558882	3.49023	3.51483	0.544424	-0.645268	0.344507	0.150955	1.18969	16
Snhg15	ident16:HealthT21	0.904171	0.000132737	-0.0799273	0.532833	0.229633	0.000555439	0.0134681	1	0.0335755	16+T21-	57	26	0.113772	0.0518962	3.55816	3.50886	0.42293	-0.758044	0.380859	0.167888	1.18097	16
Mif	ident16:HealthT21	0.880249	2.6842e-05	0.374209	5.70093e-11	0.714872	7.10837e-14	0.00377404	2.94479e-08	3.6718e-11	16+T21-	463	428	0.924152	0.854291	5.44779	5.04555	5.334	4.81836	0.320302	0.224044	0.515641	16
Rpl38	ident12:HealthT21	0.978562	4.95284e-05	0.214304	6.9678e-05	0.710972	9.75575e-08	0.0103863	0.0328764	3.45232e-05	12+T21-	419	459	0.945824	0.884393	5.23522	5.00958	5.15486	4.83234	0.273664	0.256384	0.32252	12
Rps13	ident21:HealthT21	0.975301	0.000206365	0.218726	8.63998e-05	0.713179	4.59777e-07	0.0234659	0.0225336	8.85071e-05	21+T21-	366	406	0.945736	0.892308	4.91792	4.65588	4.83743	4.4915	0.232834	0.215382	0.345933	21
Pf4	ident16:HealthT21	0.842631	2.4853e-07	0.123049	0.432021	0.648839	1.22162e-06	8.30674e-05	1	0.00015425	16+T21-	128	65	0.255489	0.129741	4.35195	3.92029	2.3834	0.974357	0.225028	0.0847211	1.40905	16
Rpl29	ident19:HealthT21	0.973847	1.39803e-11	0.313162	1.06505e-06	1.0347	8.18192e-16	1.31647e-08	0.00100292	9.24557e-13	19+T21-	260	183	0.610329	0.42757	4.13078	3.65348	3.41847	2.42781	0.313709	0.158606	0.990658	19
Atp5g1	ident16:HealthT21	0.799037	2.26648e-09	-0.000858225	0.987625	0.769961	1.74293e-08	2.14636e-06	1	3.3011e-06	16+T21-	330	248	0.658683	0.49501	4.11224	4.09439	3.50992	3.07997	0.272061	0.201944	0.429948	16
2010204K13Rik	ident10:HealthT21	1.1391	9.59292e-05	-0.187795	0.277554	0.279574	0.00027545	0.0100646	1	0.0201623	10+T21-	40	14	0.0798403	0.0279441	3.36803	3.66127	-0.278014	-1.49832	0.364151	0.156181	1.22031	10
Pno1	ident16:HealthT21	0.771673	0.000279831	-0.0717221	0.4475	0.313717	0.00101905	0.0227143	1	0.0556755	16+T21-	68	36	0.135729	0.0718563	3.45331	3.56232	0.572588	-0.235519	0.319855	0.182627	0.808107	16
Rps15a	ident22:HealthT21	0.964821	0.000128556	0.175524	0.00836959	0.457325	2.02423e-05	0.01826	1	0.00319775	22+T21-	373	256	0.934837	0.847682	5.39084	5.20186	5.29363	4.96346	0.225081	0.135512	0.330173	22
Atp5o	ident16:HealthT21	0.768068	1.21724e-07	0.152892	0.00581649	0.729489	1.86039e-08	4.61091e-05	0.533053	3.40992e-06	16+T21-	393	326	0.784431	0.650699	4.56212	4.3479	4.21184	3.72798	0.292118	0.208879	0.483863	16
Rpl29	ident7:HealthT21	0.958253	6.86334e-13	0.255094	0.000100095	1.00409	3.25379e-15	2.4533e-09	0.0447237	4.65228e-12	7+T21-	251	153	0.500998	0.305389	4.13258	3.69886	3.1355	1.98772	0.338131	0.152593	1.14779	7
Gm15920	ident16:HealthT21	0.760408	0.000479208	-0.079186	0.465239	0.283394	0.00172234	0.0326217	1	0.0843649	16+T21-	64	34	0.127745	0.0678643	3.42466	3.49435	0.456515	-0.385852	0.275074	0.153366	0.842367	16
Myl7	ident16:HealthT21	0.753987	6.13906e-05	-0.146231	0.453523	0.389386	0.000245909	0.0071188	1	0.0186301	16+T21-	89	46	0.177645	0.0918164	3.81306	4.01078	1.3204	0.566184	0.142068	0.0842143	0.754215	16
Sod1	ident16:HealthT21	0.748245	4.45787e-08	0.0870047	0.150985	0.730678	1.12447e-07	2.52926e-05	1	1.77479e-05	16+T21-	226	153	0.451098	0.305389	3.94153	3.78079	2.7931	2.06965	0.310269	0.187903	0.723453	16
Rplp1	ident17:HealthT21	0.946952	2.09442e-06	0.198112	0.000243508	0.603227	1.54761e-08	0.000791341	0.0720043	5.8474e-06	17+T21-	461	418	0.92016	0.834331	4.94638	4.72572	4.82634	4.46442	0.250354	0.194806	0.361919	17
Hmgn1	ident16:HealthT21	0.734134	1.88601e-05	0.425346	5.31059e-15	0.940743	5.61277e-18	0.00306334	7.54369e-12	5.31529e-15	16+T21-	432	389	0.862275	0.776447	5.01956	4.54333	4.80578	4.1783	0.337938	0.218745	0.627489	16
S100a8	ident16:HealthT21	0.729071	7.85976e-05	0.103966	0.497943	0.353876	0.000327009	0.00842625	1	0.022939	16+T21-	92	49	0.183633	0.0978044	4.01832	4.11148	1.57344	0.757964	0.167347	0.0950762	0.815474	16
Smim11	ident16:HealthT21	0.725741	4.59493e-06	-0.0533179	0.425641	0.43178	2.00575e-05	0.00113515	1	0.00201605	16+T21-	135	81	0.269461	0.161677	3.70259	3.53054	1.81092	0.902095	0.331129	0.176341	0.90882	16
Gas5	ident16:HealthT21	0.717395	5.67736e-08	-0.0631002	0.240405	0.658922	2.00115e-07	2.68823e-05	1	2.91553e-05	16+T21-	315	240	0.628743	0.479042	4.08791	4.11825	3.41848	3.05652	0.284853	0.221642	0.361963	16
Mest	ident16:HealthT21	0.715606	2.92055e-06	-0.156375	0.0525417	0.514792	2.72444e-06	0.000754299	1	0.000309605	16+T21-	147	90	0.293413	0.179641	3.74354	3.82557	1.97469	1.34902	0.2814	0.182366	0.625666	16
Rps28	ident13:HealthT21	1.41999	6.11262e-06	0.334025	6.25612e-11	0.57923	1.89747e-14	0.00115189	7.07359e-08	9.90187e-12	13+T21-	490	463	0.978044	0.924152	5.57355	5.27195	5.54152	5.15816	0.279903	0.214587	0.38336	13
Tmem242	ident16:HealthT21	0.703885	6.24565e-06	-0.135617	0.0322299	0.377724	3.73108e-06	0.00131436	1	0.000415686	16+T21-	138	83	0.275449	0.165669	3.6432	3.68632	1.78323	1.09302	0.328788	0.203749	0.690216	16
Rpl36	ident18:HealthT21	0.940752	2.52953e-06	0.285427	3.5389e-07	0.554222	3.63679e-11	0.000744526	0.000131573	1.28451e-08	18+T21-	454	384	0.917172	0.829374	5.28781	4.97845	5.16307	4.70855	0.269673	0.18407	0.454527	18
Tomm7	ident16:HealthT21	0.682393	3.25878e-07	0.0435946	0.392347	0.698272	1.49887e-06	0.000102869	1	0.000185144	16+T21-	339	269	0.676647	0.536926	4.17133	4.08256	3.60782	3.18539	0.292826	0.218494	0.422428	16
Crym	ident16:HealthT21	0.6782	1.35068e-07	-0.111547	0.0466264	0.0390275	1.27453e-07	4.79661e-05	1	1.95726e-05	16+T21-	305	224	0.608782	0.447106	4.01693	4.03554	3.30096	2.87429	0.561482	0.417723	0.426663	16
Ypel5	ident3:HealthT21	-1.12103	0.000768931	-0.153234	0.464182	-0.0565193	0.00267106	0.0177766	1	0.0418773	3+T21-	10	32	0.0217391	0.0620155	3.14481	3.50464	-2.37482	-0.505561	0.107058	0.439636	-1.86926	3
Rps21	ident10:HealthT21	1.15699	4.71526e-08	0.357729	4.31875e-11	0.837312	1.21438e-16	2.12018e-05	3.39831e-08	9.55563e-14	10+T21-	470	421	0.938124	0.840319	5.149	4.76912	5.05685	4.51813	0.303108	0.208652	0.538722	10
Hspe1	ident16:HealthT21	0.655902	8.22572e-06	0.314247	1.84495e-08	0.831482	6.44341e-12	0.00155795	6.98868e-06	2.44076e-09	16+T21-	395	340	0.788423	0.678643	4.7268	4.33863	4.38385	3.77938	0.3212	0.211253	0.604475	16
Rpl39	ident18:HealthT21	0.929913	3.78713e-08	0.376372	3.10911e-11	0.799423	7.11854e-17	1.57366e-05	2.74534e-08	7.18362e-14	18+T21-	430	346	0.868687	0.7473	5.07227	4.6429	4.86918	4.22268	0.277027	0.165529	0.646506	18
Rnaseh2c	ident16:HealthT21	0.640527	2.87924e-05	-0.0207335	0.753382	0.347413	0.000151138	0.0038952	1	0.0122681	16+T21-	142	91	0.283433	0.181637	3.7081	3.61777	1.88934	1.1572	0.344212	0.207197	0.732146	16
Zfas1	ident16:HealthT21	0.639544	6.20462e-06	-0.0790308	0.224248	0.505741	1.75493e-05	0.00131436	1	0.001813	16+T21-	177	117	0.353293	0.233533	3.71141	3.78251	2.21046	1.6844	0.286235	0.198765	0.526059	16
Cox7b	ident16:HealthT21	0.63706	7.76441e-06	0.0972524	0.0769331	0.615671	9.52325e-06	0.00152129	1	0.00102096	16+T21-	378	322	0.754491	0.642715	4.43486	4.29894	4.02845	3.66121	0.275395	0.213502	0.367235	16
Psmg1	ident16:HealthT21	0.635537	0.000449825	-0.0308116	0.681148	0.228841	0.00194811	0.0319875	1	0.0906144	16+T21-	93	57	0.185629	0.113772	3.55044	3.5396	1.12124	0.404376	0.333418	0.202823	0.716864	16
Rnf10	ident3:HealthT21	-1.03999	4.97532e-08	-0.32004	0.00030778	-0.192565	5.21449e-10	7.02034e-06	0.0273791	7.35782e-08	3+T21-	40	102	0.0869565	0.197674	3.12652	3.67296	-0.396117	1.3344	0.134666	0.501537	-1.73052	3
Gm9794	ident16:HealthT21	0.627662	0.000135335	-0.0677333	0.339069	0.371459	0.000435084	0.0134908	1	0.0287459	16+T21-	117	74	0.233533	0.147705	3.58921	3.67126	1.49113	0.912416	0.289221	0.193631	0.578718	16
Rpl31	ident11:HealthT21	0.925703	1.29334e-05	0.220614	2.62199e-05	0.638307	1.07634e-08	0.00314065	0.00804261	2.61371e-06	11+T21-	465	430	0.928144	0.858283	5.00936	4.74168	4.90178	4.52121	0.292732	0.224856	0.380571	11
Crabp1	ident16:HealthT21	0.61758	4.08636e-05	0.412648	1.19742e-07	0.816645	1.81811e-10	0.00527406	3.77986e-05	5.4371e-08	16+T21-	407	355	0.812375	0.708583	5.60376	5.16887	5.30398	4.67188	0.477733	0.30825	0.632094	16
Bex1	ident16:HealthT21	0.617027	0.000440611	-0.136343	0.0957042	0.321036	0.000518977	0.0319875	1	0.0327648	16+T21-	99	62	0.197605	0.123752	3.63605	3.56683	1.29701	0.552854	0.280146	0.167225	0.744157	16
Dynlt1f	ident16:HealthT21	0.614715	0.000258477	-0.092922	0.190981	0.215839	0.000536835	0.0215981	1	0.0331554	16+T21-	111	71	0.221557	0.141717	3.54249	3.59017	1.36848	0.771663	0.355433	0.234989	0.59682	16
Cct8	ident16:HealthT21	0.607883	5.29457e-06	0.0626374	0.243599	0.622978	1.59883e-05	0.00125349	1	0.00168233	16+T21-	257	197	0.512974	0.393214	3.94641	3.78682	2.98342	2.44029	0.309532	0.21242	0.543124	16
Cks2	ident16:HealthT21	0.605879	6.04321e-06	-0.0691006	0.285065	0.523544	2.02243e-05	0.00131436	1	0.00201605	16+T21-	230	169	0.459082	0.337325	3.91224	3.96941	2.78912	2.40173	0.311565	0.238188	0.387395	16
Rps27l	ident22:HealthT21	0.923891	2.46439e-07	0.265116	7.08213e-05	0.936921	6.15129e-10	6.94437e-05	0.0327031	2.46175e-07	22+T21-	329	199	0.824561	0.65894	4.85517	4.56382	4.57688	3.96207	0.255378	0.126221	0.614815	22
Aldoa	ident16:HealthT21	0.583418	1.88696e-05	-0.0207193	0.728844	0.547182	0.00010002	0.00306334	1	0.00887986	16+T21-	221	166	0.441118	0.331337	3.84385	3.79253	2.66316	2.19903	0.289826	0.210089	0.464133	16
Higd1a	ident16:HealthT21	0.578033	5.58891e-05	-0.094181	0.130488	0.418574	9.49755e-05	0.00661587	1	0.00856588	16+T21-	167	115	0.333333	0.229541	3.70583	3.73464	2.12099	1.61168	0.294467	0.206868	0.509314	16
Gm10260	ident16:HealthT21	0.56433	0.000154451	0.0609068	0.41156	0.454294	0.000555455	0.0148744	1	0.0335755	16+T21-	150	104	0.299401	0.207585	3.82284	3.75678	2.08313	1.48878	0.28818	0.190861	0.594347	16
Lsm5	ident16:HealthT21	0.561287	5.57082e-05	-1.39535e-05	0.999817	0.443882	0.000297048	0.00661587	1	0.0210978	16+T21-	190	138	0.379242	0.275449	3.77688	3.7174	2.37816	1.85743	0.315951	0.220212	0.520736	16
Nop10	ident16:HealthT21	0.546716	2.72326e-05	0.10749	0.0481145	0.625723	2.13618e-05	0.00377404	1	0.00209272	16+T21-	298	240	0.59481	0.479042	4.11651	3.943	3.36705	2.88128	0.282427	0.201682	0.485767	16
2410006H16Rik	ident16:HealthT21	0.544234	0.000427105	-0.00916885	0.895799	0.400646	0.00200234	0.031517	1	0.0910185	16+T21-	135	94	0.269461	0.187625	3.69438	3.62359	1.8027	1.2098	0.288345	0.19116	0.592898	16
Slirp	ident16:HealthT21	0.539681	4.17692e-05	-0.0326685	0.563901	0.512289	0.000191404	0.00527406	1	0.0146967	16+T21-	255	200	0.508982	0.399202	3.95396	3.94529	2.9797	2.62056	0.279012	0.21752	0.359147	16
Gtf2h5	ident16:HealthT21	0.53023	8.77009e-05	-0.0263581	0.641712	0.456447	0.000409511	0.00922809	1	0.0273746	16+T21-	210	158	0.419162	0.315369	3.85805	3.77444	2.60371	2.10968	0.292449	0.207642	0.49403	16
Ndufv3	ident16:HealthT21	0.518753	0.000141326	-0.0482046	0.416629	0.457219	0.000514613	0.0138451	1	0.0327648	16+T21-	195	144	0.389222	0.287425	3.84744	3.84904	2.48619	2.05044	0.275464	0.203645	0.435752	16
Anapc13	ident16:HealthT21	0.494422	0.00047376	-0.0921674	0.114026	0.393113	0.000638196	0.0326217	1	0.0381708	16+T21-	169	124	0.337325	0.247505	3.72701	3.71465	2.15935	1.70037	0.288177	0.209638	0.458982	16
Atox1	ident16:HealthT21	0.490843	0.000212397	-0.076344	0.164031	0.443462	0.000398665	0.0185667	1	0.0272898	16+T21-	224	174	0.447106	0.347305	3.82548	3.86736	2.66424	2.34175	0.264354	0.211396	0.322493	16
Rpl39	ident11:HealthT21	0.923636	3.68615e-05	0.207614	6.50178e-05	0.579574	6.90423e-08	0.0056534	0.0164749	1.43707e-05	11+T21-	470	438	0.938124	0.874251	5.21934	4.99186	5.12719	4.79799	0.301224	0.239766	0.329203	11
Cox5b	ident16:HealthT21	0.480756	0.000195624	0.114045	0.0414311	0.553073	0.000121514	0.017928	1	0.0104613	16+T21-	277	225	0.552894	0.449102	4.0991	3.91472	3.24422	2.7599	0.269337	0.192527	0.484314	16
Gng5	ident16:HealthT21	0.480734	0.000223342	0.0261533	0.639861	0.500702	0.000986509	0.0192277	1	0.0544208	16+T21-	268	218	0.53493	0.43513	4.03538	3.9789	3.13285	2.77849	0.280869	0.219696	0.354363	16
2410015M20Rik	ident16:HealthT21	0.46943	0.000821497	-0.0919817	0.110859	0.362166	0.00104162	0.0496569	1	0.0563665	16+T21-	173	130	0.345309	0.259481	3.73123	3.75312	2.19731	1.80699	0.293016	0.223552	0.390313	16
Atp5g3	ident16:HealthT21	0.469378	0.000305722	-0.0010597	0.984088	0.474515	0.00147706	0.0241266	1	0.0762968	16+T21-	274	225	0.546906	0.449102	3.99748	3.91716	3.12689	2.76235	0.288155	0.22381	0.364541	16
Ndufb2	ident16:HealthT21	0.460493	0.000483048	-0.0387739	0.480182	0.421267	0.00176567	0.0326217	1	0.0850217	16+T21-	227	180	0.453094	0.359281	3.88327	3.84754	2.74122	2.37083	0.282447	0.218489	0.370384	16
Sec61g	ident16:HealthT21	0.44467	0.000726012	-0.0240356	0.658305	0.41374	0.00300188	0.0468225	1	0.124501	16+T21-	224	178	0.447106	0.355289	3.89679	3.86551	2.73555	2.37268	0.293197	0.22799	0.362866	16
Ewsr1	ident16:HealthT21	-0.554583	0.000205682	-0.0815325	0.195206	-0.309594	0.00044025	0.0185505	1	0.0287529	16+T21-	98	152	0.195609	0.303393	3.64545	3.73472	1.29177	2.01412	0.213797	0.35277	-0.722354	16
Hdac1	ident16:HealthT21	-0.863415	2.57487e-05	-0.230657	0.0141589	-0.252461	7.04414e-06	0.00375139	1	0.000769708	16+T21-	36	80	0.0718563	0.159681	3.33068	3.59291	-0.467006	0.94653	0.156721	0.417694	-1.41354	16
Oxct1	ident16:HealthT21	-0.869315	0.000264444	-0.116479	0.308314	-0.126412	0.000767519	0.0217764	1	0.0449592	16+T21-	25	58	0.0499002	0.115768	3.35204	3.47054	-0.971233	0.360424	0.164262	0.413712	-1.33166	16
Alx1	ident16:HealthT21	-0.878462	5.4434e-12	-0.0992833	0.0257013	-0.0275707	3.98609e-12	1.03098e-08	1	1.74223e-09	16+T21-	197	308	0.393214	0.61477	3.81615	3.88186	2.46962	3.18002	0.373715	0.611517	-0.710396	16
Cdo1	ident16:HealthT21	-0.910816	0.000768934	-0.0677706	0.671204	-0.0932308	0.00319082	0.0481764	1	0.129636	16+T21-	18	44	0.0359281	0.0878244	3.60149	3.70223	-1.19543	0.193649	0.178193	0.467085	-1.38908	16
Col1a2	ident16:HealthT21	-0.916705	1.57589e-10	-0.268858	0.00077671	-0.426332	4.55759e-12	2.23855e-07	0.102634	1.84973e-09	16+T21-	102	197	0.203593	0.393214	3.69546	3.92749	1.39947	2.58096	0.196946	0.446749	-1.18149	16
Msl1	ident16:HealthT21	-0.919462	0.000509723	-0.132885	0.389293	-0.109504	0.00164428	0.0336773	1	0.0812418	16+T21-	19	47	0.0379242	0.0938124	3.36767	3.51195	-1.35104	0.098567	0.1511	0.413089	-1.44961	16
Atxn7l3b	ident16:HealthT21	-0.950188	7.38659e-08	-0.184539	0.0325936	-0.337902	5.24296e-08	3.22851e-05	1	9.02742e-06	16+T21-	53	119	0.105788	0.237525	3.54952	3.7063	0.309367	1.63266	0.163743	0.409858	-1.32329	16
Sfxn1	ident16:HealthT21	-0.955012	0.000211501	-0.167233	0.202953	-0.124588	0.000464977	0.0185667	1	0.0300227	16+T21-	20	51	0.0399202	0.101796	3.10955	3.5183	-1.5349	0.222697	0.137162	0.464333	-1.75759	16
Ctbp2	ident16:HealthT21	-1.04608	0.000468499	-0.207312	0.259369	-0.0672837	0.00116552	0.0326217	1	0.0613195	16+T21-	14	40	0.0279441	0.0798403	3.19604	3.2801	-1.96215	-0.36566	0.155357	0.47051	-1.59649	16
Hbb-y	ident16:HealthT21	-1.08884	2.58156e-08	0.336467	0.00267599	-0.621489	2.04552e-09	1.83355e-05	0.292404	5.05332e-07	16+T21-	405	465	0.808383	0.928144	7.08892	6.06403	6.78203	5.95645	0.203375	0.114755	0.825582	16
Ccl27a	ident16:HealthT21	-1.49052	3.68494e-05	-0.23297	0.403153	-0.0717461	0.000141527	0.00486926	1	0.0116545	16+T21-	7	32	0.0139721	0.0638723	3.49041	3.6061	-2.66573	-0.36157	0.118309	0.586002	-2.30416	16
Pxmp4	ident16:HealthT21	-1.72105	0.000450369	-0.199275	0.691625	-0.0705553	0.00196156	0.0319875	1	0.0906144	16+T21-	3	19	0.00598802	0.0379242	3.4031	3.57094	-3.96773	-1.14804	0.0733194	0.521648	-2.81968	16
Toe1	ident16:HealthT21	-2.07459	7.75564e-05	-0.123812	0.847099	-0.0535426	0.000398795	0.00842625	1	0.0272898	16+T21-	2	19	0.00399202	0.0379242	3.40042	3.56677	-4.5489	-1.15221	0.0515237	0.549298	-3.39669	16
Ints9	ident16:HealthT21	-2.26307	0.000341346	0.0716084	0.945148	-0.0276665	0.00163403	0.0258604	1	0.0812418	16+T21-	1	14	0.00199601	0.0279441	4.25433	3.66281	-4.69289	-1.49624	0.0625845	0.581465	-3.19666	16
Pi4kb	ident16:HealthT21	-3.01965	0.00018801	NA	1	1.54389	0.00018801	0.0175126	1	0.0146338	16+T21-	0	11	0	0.0219561	-10.7731	3.43962	-10.7731	-2.06624	0	0.775336	-8.70681	16
Xist	ident16:HealthT21	-3.81124	8.97896e-10	NA	1	1.54389	8.97896e-10	1.02037e-06	1	2.31902e-07	16+T21-	0	28	0	0.0558882	-10.7731	3.66399	-10.7731	-0.496222	0	0.623298	-10.2768	16
Gm10093	ident17:HealthT21	4.14686	1.09886e-13	NA	1	1.66683	1.09886e-13	2.49111e-10	1	9.34166e-11	17+T21-	37	0	0.0738523	0	3.36569	-10.8493	-0.392571	-10.8493	0.480642	0	10.4567	17	41	12
RP23-43M12.2	ident17:HealthT21	2.7646	2.67736e-05	NA	1	1.66683	2.67736e-05	0.00627887	1	0.00455218	17+T21-	13	0	0.0259481	0	3.4037	-10.8493	-1.86176	-10.8493	0.321196	0	8.98755	17
Dqx1	ident17:HealthT21	1.70603	0.000153844	-0.301761	0.61926	0.100897	0.000685242	0.0249117	1	0.0638402	17+T21-	21	4	0.0419162	0.00798403	4.00193	4.69188	-0.5733	-2.27303	0.477867	0.146841	1.69973	17
Vaultrc5	ident17:HealthT21	1.65448	3.80735e-06	-0.0204242	0.947309	0.0826159	2.29563e-05	0.00129469	1	0.00400322	17+T21-	35	7	0.0698603	0.0139721	3.8033	3.45693	-0.0353386	-2.69936	0.629254	0.0989885	2.66402	17
Cap1	ident14:HealthT21	1.40081	6.42564e-11	0.164333	0.149974	0.14729	1.90861e-10	5.12766e-08	1	8.12305e-08	14+T21-	82	33	0.183036	0.064833	3.27926	2.86233	0.829818	-1.08324	0.566448	0.170743	1.91306	14
Cap1	ident17:HealthT21	1.57163	1.8191e-05	-0.016632	0.945608	0.16908	0.000102334	0.00479865	1	0.0146134	17+T21-	30	7	0.0598802	0.0139721	3.40082	2.95693	-0.659796	-3.1973	0.39472	0.0677069	2.5375	17
Mex3b	ident17:HealthT21	1.52138	0.000239426	-0.171696	0.592128	0.251659	0.00101778	0.0339237	1	0.0814105	17+T21-	23	5	0.0459082	0.00998004	3.37638	3.31633	-1.06716	-3.32264	0.43964	0.0916775	2.25548	17
Rps12	ident18:HealthT21	0.911321	3.51633e-10	0.125319	0.0387106	0.639964	3.34291e-10	3.10492e-07	1	1.07338e-07	18+T21-	387	287	0.781818	0.61987	4.82664	4.64839	4.47156	3.95845	0.258049	0.169126	0.51311	18
Mt2	ident17:HealthT21	1.18829	8.24158e-05	0.0221778	0.920963	0.742914	0.000428188	0.0164856	1	0.0462239	17+T21-	38	12	0.0758483	0.0239521	3.67812	3.82394	-0.0418798	-1.55752	0.152291	0.0532072	1.51564	17
Pf4	ident17:HealthT21	1.15217	4.34432e-11	0.084468	0.643261	0.931171	3.29523e-10	7.38643e-08	1	1.72391e-07	17+T21-	123	49	0.245509	0.0978044	4.03608	3.81266	2.01008	0.459214	0.158662	0.0541383	1.55086	17
Gm11966	ident17:HealthT21	0.971486	0.000302852	-0.058447	0.643251	0.216816	0.00131543	0.0403862	1	0.0983102	17+T21-	44	19	0.0878244	0.0379242	3.56446	3.33667	0.0559092	-1.38211	0.370473	0.13661	1.43801	17
Stfa1	ident17:HealthT21	0.963032	0.000185826	-0.0496393	0.833795	0.322486	0.000905853	0.0287229	1	0.0775901	17+T21-	49	20	0.0978044	0.0399202	3.51447	3.92028	0.161143	-0.725212	0.166943	0.0902753	0.886355	17
Alad	ident17:HealthT21	0.955873	5.06728e-05	-0.0655061	0.618751	0.485846	0.000239921	0.011117	1	0.0291376	17+T21-	57	26	0.113772	0.0518962	3.28407	3.34693	0.148917	-0.919897	0.177068	0.084365	1.06881	17
Zfhx3	ident5:HealthT21	-1.49555	0.000103862	-0.28873	0.384456	-0.0609997	0.000366765	0.0121943	1	0.0258369	5+T21-	6	28	0.011976	0.0558882	3.68057	3.96594	-2.69912	-0.194695	0.11504	0.65428	-2.50443	5
Myl7	ident17:HealthT21	0.933097	3.20844e-06	0.065302	0.73877	0.569649	1.84684e-05	0.00114845	1	0.0033947	17+T21-	83	37	0.165669	0.0738523	3.7446	3.68799	1.15126	-0.0704609	0.164834	0.0706528	1.22172	17
Mt1	ident17:HealthT21	0.920044	1.44063e-08	0.125831	0.326895	0.995679	6.51575e-08	1.39967e-05	1	2.11017e-05	17+T21-	133	65	0.265469	0.129741	3.91697	3.61289	2.00372	0.667023	0.167849	0.0664419	1.3367	17
Crabp1	ident17:HealthT21	0.902122	1.11572e-09	0.39327	0.00256116	1.16452	9.24945e-11	1.5176e-06	0.49767	6.29055e-08	17+T21-	168	91	0.335329	0.181637	4.87181	4.12068	3.29552	1.66001	0.296663	0.0954722	1.63551	17
Tmem242	ident17:HealthT21	0.896093	1.33012e-07	-0.056823	0.400212	0.452999	6.38083e-07	7.53843e-05	1	0.000180817	17+T21-	119	63	0.237525	0.125749	3.57762	3.28735	1.50398	0.296517	0.347333	0.150367	1.20747	17
Sst	ident17:HealthT21	0.862244	4.52616e-08	0.367553	0.0467737	0.111838	4.43274e-08	3.42027e-05	1	1.58669e-05	17+T21-	144	77	0.287425	0.153693	5.72688	5.35973	3.92818	2.65796	0.676919	0.280634	1.27022	17
Atp5j	ident17:HealthT21	0.841856	5.62279e-07	0.355937	6.21096e-11	0.798013	1.90333e-15	0.000254937	9.85873e-08	2.58891e-12	17+T21-	435	382	0.868263	0.762475	4.86321	4.41485	4.65942	4.02362	0.286788	0.18457	0.635797	17
Hmgn1	ident17:HealthT21	0.809336	2.89454e-07	0.359074	7.248e-11	0.885277	1.16641e-15	0.000151429	9.85873e-08	1.98319e-12	17+T21-	416	360	0.830339	0.718563	4.73866	4.34033	4.47043	3.86353	0.300346	0.197206	0.606905	17
Rplp1	ident8:HealthT21	0.90601	7.25724e-06	0.364083	1.7736e-11	0.678998	6.51214e-15	0.00206317	1.72875e-08	4.44323e-12	8+T21-	461	422	0.92016	0.842315	5.1568	4.79439	5.03676	4.54683	0.274816	0.195683	0.489932	8
Atp5o	ident17:HealthT21	0.798229	3.76488e-08	0.237912	1.71359e-05	0.836877	2.5937e-11	3.20062e-05	0.0077694	1.95998e-08	17+T21-	386	321	0.770459	0.640719	4.48288	4.15239	4.10668	3.51018	0.280844	0.185735	0.596497	17
Ank1	ident3:HealthT21	-1.00453	0.000194667	-0.189409	0.223556	-0.0249691	0.000461219	0.0061275	1	0.0106029	3+T21-	18	46	0.0391304	0.0891473	3.07609	3.40895	-1.59723	-0.0779755	0.207427	0.66766	-1.51925	3
Cks2	ident17:HealthT21	0.760747	5.33751e-07	-0.108224	0.152278	0.653027	1.24851e-06	0.000254937	1	0.000314485	17+T21-	151	94	0.301397	0.187625	3.64599	3.71277	1.91587	1.29895	0.243249	0.158601	0.616923	17
Cpeb4	ident3:HealthT21	-0.994244	0.00104323	-0.264065	0.204825	-0.0320943	0.00207368	0.0228283	1	0.035064	3+T21-	13	37	0.0282609	0.0717054	3.33937	3.54013	-1.80305	-0.260788	0.190391	0.622788	-1.54226	3
Cdh2	ident5:HealthT21	-1.35667	0.000260936	-0.130666	0.623572	-0.0750335	0.00112907	0.0237458	1	0.0683526	5+T21-	7	29	0.0139721	0.0578842	3.62441	3.80549	-2.53333	-0.304466	0.108781	0.510936	-2.22886	5
Cenpa	ident17:HealthT21	0.71287	1.24927e-05	-0.13841	0.103218	0.560677	1.90053e-05	0.00365625	1	0.00340145	17+T21-	121	74	0.241517	0.147705	3.69928	3.75024	1.64967	0.991366	0.245947	0.155822	0.658304	17
Gtf2h5	ident17:HealthT21	0.712182	1.21605e-07	-0.00210954	0.968868	0.592406	8.32813e-07	7.5185e-05	1	0.000217845	17+T21-	233	167	0.46507	0.333333	3.7493	3.66123	2.64489	2.07639	0.326207	0.219959	0.568494	17
Mrps6	ident20:HealthT21	0.896892	3.40781e-07	-0.0437043	0.570678	0.362591	1.92117e-06	0.000163575	1	0.000381584	20+T21-	139	60	0.266284	0.162602	3.45231	3.18075	1.54357	0.560665	0.396067	0.141629	0.982906	20
Mrps6	ident6:HealthT21	0.895056	6.32219e-07	-0.107738	0.181123	0.377719	1.67466e-06	0.000430099	1	0.000406883	6+T21-	106	51	0.211577	0.101796	3.64365	3.84024	1.40312	0.544426	0.354402	0.195406	0.858691	6
Gm8430	ident17:HealthT21	0.615671	0.000313945	-0.00658331	0.924445	0.409876	0.00150773	0.0410604	1	0.111457	17+T21-	104	68	0.207585	0.135729	3.58304	3.37215	1.31506	0.491432	0.285087	0.161052	0.823632	17
Hba-a2	ident17:HealthT21	0.595575	1.90506e-05	0.209121	0.122619	0.788231	3.25499e-05	0.00479865	1	0.00539932	17+T21-	178	118	0.355289	0.235529	4.27064	3.86753	2.77778	1.78168	0.122215	0.0612683	0.996095	17
Sod1	ident17:HealthT21	0.594097	2.44123e-05	0.0923358	0.132996	0.576829	4.39048e-05	0.00592958	1	0.00710943	17+T21-	185	138	0.369261	0.275449	3.72257	3.51767	2.28539	1.65771	0.251251	0.162604	0.627677	17
Igfbp2	ident17:HealthT21	0.590124	0.00023688	-0.0591182	0.540547	0.451677	0.000964493	0.0339237	1	0.079751	17+T21-	121	83	0.241517	0.165669	3.73725	3.57137	1.68763	0.978077	0.244738	0.149643	0.709552	17
Mdk	ident17:HealthT21	0.583746	1.29025e-05	0.181668	0.00583614	0.653562	1.65361e-06	0.00365625	0.844502	0.000387801	17+T21-	344	288	0.686627	0.57485	4.59667	4.30842	4.05428	3.50971	0.261068	0.178984	0.544574	17
Cks1b	ident17:HealthT21	0.572541	1.85378e-05	-0.0608588	0.314137	0.535894	6.29258e-05	0.00479865	1	0.00951018	17+T21-	227	176	0.453094	0.351297	3.83749	3.83356	2.69544	2.32442	0.252802	0.195471	0.371014	17
Gm10076	ident17:HealthT21	0.54522	0.000116829	-0.0845778	0.12268	0.399098	0.000181732	0.0214973	1	0.0242344	17+T21-	171	125	0.341317	0.249501	3.59506	3.62231	2.04437	1.61962	0.284868	0.212208	0.424752	17
Txn1	ident17:HealthT21	0.521941	7.28443e-05	0.0113681	0.847992	0.481792	0.000375926	0.0150126	1	0.0419127	17+T21-	291	244	0.580838	0.487026	4.07157	3.99268	3.28781	2.9548	0.221623	0.17594	0.333006	17
Ndufb6	ident17:HealthT21	0.506618	0.000111671	0.0115007	0.828592	0.514175	0.000559973	0.0214973	1	0.0551939	17+T21-	262	216	0.522954	0.431138	3.92572	3.82985	2.99052	2.61615	0.283552	0.218738	0.37438	17
Gng5	ident17:HealthT21	0.483761	0.000265442	0.04712	0.403295	0.514614	0.00091269	0.0361054	1	0.0775901	17+T21-	230	188	0.459082	0.37525	3.83156	3.67869	2.70844	2.26471	0.238819	0.175582	0.44373	17
Mfap4	ident17:HealthT21	-0.493694	0.000219912	-0.130502	0.0187791	-0.158433	6.8588e-05	0.033236	1	0.0101406	17+T21-	149	213	0.297405	0.42515	3.73166	3.77112	1.9823	2.53724	0.324712	0.477058	-0.554941	17
Hsp90aa1	ident17:HealthT21	-0.535812	0.000166637	-0.249238	0.000170394	-0.386747	7.13378e-07	0.0263558	0.0551835	0.000194067	17+T21-	128	196	0.255489	0.391218	3.6616	3.84707	1.69311	2.4932	0.206462	0.35952	-0.800091	17
Atxn7l3b	ident17:HealthT21	-0.615053	0.000133155	-0.208531	0.00508816	-0.297119	1.33738e-05	0.0226396	0.814221	0.00252652	17+T21-	79	139	0.157685	0.277445	3.46808	3.56977	0.803572	1.72022	0.20496	0.386964	-0.916645	17
Elavl4	ident17:HealthT21	-0.622291	3.16656e-05	-0.192198	0.00959402	-0.0487442	6.07125e-06	0.00717859	1	0.00117973	17+T21-	97	165	0.193613	0.329341	3.56535	3.70628	1.19687	2.10405	0.310839	0.583006	-0.907182	17
Cpe	ident17:HealthT21	-0.667847	0.000116953	-0.105176	0.131609	-0.147487	0.000192137	0.0214973	1	0.0251293	17+T21-	60	113	0.11976	0.225549	3.40755	3.45445	0.346314	1.30621	0.218197	0.424517	-0.959891	17
Kif5b	ident17:HealthT21	-0.790395	0.000375063	-0.154844	0.149743	-0.0970958	0.000633859	0.0481283	1	0.0607165	17+T21-	31	72	0.0618762	0.143713	3.44406	3.27641	-0.569318	0.478151	0.221194	0.457375	-1.04747	17
Elavl3	ident17:HealthT21	-0.841282	6.91125e-08	-0.296396	9.79516e-05	-0.117621	2.44302e-10	4.70034e-05	0.0370094	1.38458e-07	17+T21-	77	157	0.153693	0.313373	3.4517	3.67236	0.750216	1.99845	0.250359	0.594838	-1.24823	17
Hbb-y	ident17:HealthT21	-0.847893	1.17819e-06	0.707879	4.69783e-10	0.0837337	2.80238e-14	0.000471346	4.76201e-07	2.72271e-11	17+T21-	388	447	0.774451	0.892216	6.88167	5.52201	6.51292	5.35747	0.187082	0.0839859	1.15544	17
Cplx2	ident17:HealthT21	-0.94678	0.000152183	0.0463268	0.75503	-0.0212012	0.000730943	0.0249117	1	0.06619	17+T21-	21	56	0.0419162	0.111776	3.49779	3.47687	-1.07698	0.316113	0.253862	0.667217	-1.39309	17
Ccl27a	ident17:HealthT21	-1.70124	7.53191e-07	-0.0264003	0.910061	-0.122918	4.81688e-06	0.000320153	1	0.000963518	17+T21-	7	41	0.0139721	0.0818363	3.58377	3.33311	-2.57294	-0.27713	0.10651	0.524344	-2.29581	17
Hoxc10	ident17:HealthT21	-2.9986	0.000226301	NA	1	1.66683	0.000226301	0.0334581	1	0.0279831	17+T21-	0	12	0	0.0239521	-10.8493	3.00355	-10.8493	-2.37618	0	0.595894	-8.47313	17
Tsix	ident17:HealthT21	-3.68844	1.2687e-08	NA	1	1.66683	1.2687e-08	1.39967e-05	1	5.07556e-06	17+T21-	0	25	0	0.0499002	-10.8493	3.71389	-10.8493	-0.609785	0	0.661039	-10.2395	17
Gm10093	ident18:HealthT21	3.22215	1.30634e-09	0.0443144	0.934378	0.0781351	1.0155e-08	8.38905e-07	1	2.31402e-06	18+T21-	29	1	0.0585859	0.00215983	3.79961	2.71232	-0.292582	-6.07619	0.554882	0.00900476	5.7836	18	68	30
Cap1	ident18:HealthT21	2.12431	2.93115e-06	-0.0811017	0.807721	0.192449	1.73804e-05	0.000828225	1	0.00219241	18+T21-	25	3	0.0505051	0.00647948	3.61124	3.94708	-0.694707	-3.31328	0.461618	0.0699146	2.61857	18
Vaultrc5	ident18:HealthT21	1.96112	2.51024e-06	-0.0168216	0.961033	0.170583	1.54097e-05	0.000744526	1	0.00201582	18+T21-	29	4	0.0585859	0.00863931	3.81975	3.77395	-0.27246	-3.07286	0.55659	0.0743719	2.8004	18
Cap1	ident13:HealthT21	1.43543	0.000162688	0.00215733	0.994157	0.118441	0.000817135	0.0155447	1	0.0476927	13+T21-	26	7	0.0518962	0.0139721	3.42739	3.02438	-0.839499	-3.13011	0.422103	0.0859442	2.29061	13
Erdr1	ident13:HealthT21	1.47801	0.00074452	0.00209385	0.995502	0.125534	0.00338854	0.0439202	1	0.129437	13+T21-	19	5	0.0379242	0.00998004	3.30592	3.27605	-1.41279	-3.36263	0.395915	0.102052	1.94984	13
Rplp2	ident18:HealthT21	0.877088	3.29642e-07	0.337988	1.84986e-09	0.656887	3.125e-14	0.00011643	1.00519e-06	2.00682e-11	18+T21-	432	353	0.872727	0.762419	5.14899	4.79325	4.9526	4.40191	0.276127	0.176322	0.550688	18
Gm5483	ident18:HealthT21	1.50478	0.00010313	0.0329888	0.932933	0.143092	0.000529912	0.0116155	1	0.0365901	18+T21-	28	6	0.0565657	0.012959	3.85052	3.81268	-0.292299	-2.45201	0.289832	0.0604992	2.15971	18
Tnni1	ident18:HealthT21	1.32741	0.000119239	-0.0185894	0.956084	0.623232	0.000608901	0.0129586	1	0.0394613	18+T21-	32	8	0.0646465	0.0172786	3.77277	3.78284	-0.177492	-2.06806	0.174057	0.0438188	1.89057	18
BC100530	ident18:HealthT21	1.16817	8.47584e-05	0.00653566	0.980709	0.261145	0.000441722	0.0100208	1	0.0312032	18+T21-	41	13	0.0828283	0.0280778	3.84038	3.79385	0.247391	-1.35817	0.208047	0.0638725	1.60557	18
Mcts2	ident18:HealthT21	1.16088	0.000269838	-0.0595866	0.70359	0.285065	0.0012225	0.0250807	1	0.0707846	18+T21-	35	11	0.0707071	0.0237581	3.78292	3.63964	-0.0381643	-1.75263	0.387141	0.110169	1.71446	18
Atp5j	ident18:HealthT21	1.11638	1.94683e-12	0.305846	6.63272e-08	0.943152	8.11368e-18	3.43811e-09	2.75609e-05	9.5525e-15	18+T21-	421	315	0.850505	0.680346	4.97247	4.59887	4.73887	4.04323	0.296492	0.171227	0.695642	18
Rpl38-ps2	ident8:HealthT21	0.876526	0.000133705	-0.132552	0.185409	0.364096	0.000282657	0.0212156	1	0.0301339	8+T21-	59	29	0.117764	0.0578842	3.356	3.22878	0.270688	-0.880222	0.294354	0.132469	1.15091	8
Pf4	ident18:HealthT21	1.07813	1.29455e-10	-0.104286	0.541048	0.755767	8.85232e-10	1.52412e-07	1	2.40511e-07	18+T21-	138	55	0.278788	0.11879	4.27531	4.53212	2.43268	1.45892	0.172283	0.0820425	0.973751	18
Stfa1	ident18:HealthT21	1.07389	8.56656e-06	0.140482	0.519728	0.244139	4.06404e-05	0.00189107	1	0.00455689	18+T21-	62	22	0.125253	0.0475162	4.00454	3.79145	1.00787	-0.602588	0.265182	0.0811758	1.61046	18
Crip1	ident18:HealthT21	1.01067	0.000221599	-0.222506	0.236566	0.443021	0.000542295	0.0220476	1	0.0368344	18+T21-	44	17	0.0888889	0.0367171	3.79741	4.01483	0.30627	-0.751009	0.213368	0.0958472	1.05728	18
Mrps6	ident12:HealthT21	0.873749	7.82135e-07	-0.0533137	0.490938	0.459699	3.96536e-06	0.00034065	1	0.000918962	12+T21-	99	61	0.223476	0.117534	3.56383	3.4601	1.40226	0.371816	0.29137	0.167076	1.03045	12
Gm10275	ident18:HealthT21	0.981162	9.11825e-05	-0.105113	0.323536	0.430711	0.000290818	0.0105592	1	0.0218546	18+T21-	53	21	0.107071	0.0453564	3.77793	3.90514	0.555147	-0.556057	0.311391	0.134756	1.1112	18
Eif4ebp1	ident18:HealthT21	0.974417	0.000138962	-0.127048	0.275408	0.577351	0.000388629	0.0144357	1	0.028013	18+T21-	50	20	0.10101	0.0431965	3.83109	3.856	0.524263	-0.675468	0.23835	0.0970006	1.19973	18
Rpl39-ps	ident16:HealthT21	0.873019	2.50055e-05	-0.0274181	0.783479	0.384533	0.000133713	0.00373899	1	0.0111729	16+T21-	75	36	0.149701	0.0718563	3.67174	3.63275	0.932258	-0.16513	0.320088	0.149546	1.09739	16
Mrps6	ident16:HealthT21	0.872833	6.2721e-07	-0.0760312	0.302258	0.488487	2.38699e-06	0.000182666	1	0.00028256	16+T21-	110	55	0.219561	0.10978	3.61696	3.76028	1.42989	0.573464	0.334896	0.184938	0.856427	16
Rpl35	ident18:HealthT21	0.869896	2.40851e-08	0.191939	0.000535356	0.651126	4.32687e-10	1.06336e-05	0.0945439	1.2226e-07	18+T21-	410	322	0.828283	0.695464	4.86281	4.61984	4.59101	4.0959	0.272407	0.180778	0.495107	18
Ermap	ident3:HealthT21	-0.990212	2.20752e-06	-0.163807	0.165122	-0.0339201	5.20422e-06	0.000138972	1	0.000239277	3+T21-	32	81	0.0695652	0.156977	3.32823	3.62153	-0.516229	0.95049	0.217725	0.675367	-1.46672	3
Atp5o	ident10:HealthT21	1.17668	1.53506e-16	0.314731	2.85009e-08	1.22522	3.29108e-22	3.22106e-13	1.19609e-05	4.14347e-19	10+T21-	391	283	0.780439	0.56487	4.50676	4.11562	4.14913	3.29164	0.31007	0.171128	0.857491	10
Alad	ident18:HealthT21	0.868721	5.31818e-05	-0.0235488	0.833561	0.372543	0.000278062	0.0073662	1	0.0211207	18+T21-	71	32	0.143434	0.0691145	3.81755	3.73581	1.01642	-0.118084	0.265587	0.113108	1.1345	18
Hmgn1	ident18:HealthT21	0.866223	5.87028e-09	0.137313	0.0180011	0.754182	2.68222e-09	2.96197e-06	1	7.01749e-07	18+T21-	392	301	0.791919	0.650108	4.81789	4.61071	4.48132	3.98949	0.295422	0.196497	0.491837	18
Myl7	ident18:HealthT21	0.862877	6.26894e-06	0.0851005	0.684131	0.463026	3.41449e-05	0.00152703	1	0.00389032	18+T21-	94	42	0.189899	0.0907127	3.98392	3.77479	1.58749	0.312941	0.15785	0.0610107	1.27455	18
1300017J02Rik	ident3:HealthT21	-0.970027	0.00281481	-0.287562	0.243921	-0.0028741	0.00585309	0.0492231	1	0.0767655	3+T21-	11	31	0.023913	0.0600775	3.10694	3.56099	-2.27546	-0.495016	0.201777	0.778988	-1.78044	3
Rplp1	ident6:HealthT21	0.865515	1.59431e-05	0.247947	5.76185e-06	0.650121	3.09493e-09	0.00417158	0.00230576	1.23852e-06	6+T21-	461	419	0.92016	0.836327	5.13203	4.8998	5.01199	4.64195	0.272437	0.2108	0.370044	6
Rplp1	ident22:HealthT21	0.860207	0.000357251	0.394991	3.45295e-09	0.718724	4.48918e-11	0.0363488	3.45468e-06	2.99428e-08	22+T21-	368	253	0.922306	0.837748	5.45227	5.03069	5.33558	4.77529	0.242033	0.124234	0.560294	22
S100a8	ident18:HealthT21	0.838	9.2542e-06	0.153145	0.25917	0.378193	2.8479e-05	0.0019227	1	0.00329796	18+T21-	95	44	0.191919	0.0950324	4.23159	3.96163	1.85037	0.566783	0.259689	0.0997503	1.28359	18
Atp5o	ident18:HealthT21	0.821523	2.12103e-09	0.216897	0.000203185	0.879355	1.64564e-11	1.24858e-06	0.0463	6.45824e-09	18+T21-	346	250	0.69899	0.539957	4.56197	4.29742	4.04533	3.40838	0.281068	0.169059	0.636947	18
BC100530	ident10:HealthT21	1.20057	1.88823e-05	0.0365622	0.883734	0.285219	0.000105152	0.00276428	1	0.00919346	10+T21-	45	15	0.0898204	0.0299401	3.54665	3.64761	0.0703832	-1.41255	0.220142	0.0786996	1.48294	10
Gm5561	ident14:HealthT21	1.4213	0.000133887	-0.0913828	0.768036	0.124195	0.000651245	0.0123579	1	0.0384958	14+T21-	25	8	0.0558036	0.0157171	3.01392	3.31987	-1.14793	-2.66672	0.441297	0.174577	1.51879	14
Id1	ident18:HealthT21	0.766662	0.000560673	-0.0623053	0.595847	0.30422	0.00226143	0.043549	1	0.110936	18+T21-	63	31	0.127273	0.0669546	4.02165	4.04623	1.04805	0.146368	0.325555	0.162946	0.901685	18
Rps28	ident18:HealthT21	0.856612	0.000536491	0.308878	2.1579e-08	0.502124	3.89683e-10	0.0430656	1.01623e-05	1.14697e-07	18+T21-	469	416	0.947475	0.898488	5.54645	5.24658	5.46861	5.09215	0.269521	0.194197	0.376454	18
mt-Rnr2	ident3:HealthT21	-0.939631	7.13685e-13	-0.296785	1.1135e-05	-0.786997	4.20037e-16	5.8408e-10	0.00175248	1.71879e-13	3+T21-	164	294	0.356522	0.569767	3.77048	4.23823	2.28265	3.4267	0.160304	0.397427	-1.14406	3
Slc4a1	ident3:HealthT21	-0.918034	5.13101e-12	-0.516961	2.63502e-10	-0.0379371	9.6753e-20	2.62451e-09	1.34781e-07	9.89783e-17	3+T21-	149	268	0.323913	0.51938	3.67427	4.31483	2.04807	3.36973	0.257059	0.720804	-1.32166	3
Vaultrc5	ident13:HealthT21	1.61997	7.20954e-05	0.137054	0.709822	0.229378	0.00035381	0.00858061	1	0.0252658	13+T21-	25	5	0.0499002	0.00998004	3.74449	3.39211	-0.579204	-3.24719	0.547955	0.0858407	2.66799	13
Rps23-ps1	ident18:HealthT21	0.849261	0.000123611	-0.0358592	0.706159	0.392343	0.0005876	0.0130327	1	0.0387926	18+T21-	66	30	0.133333	0.0647948	3.7849	3.77106	0.878467	-0.175897	0.308893	0.139065	1.05436	18
Gm8430	ident18:HealthT21	0.701394	0.000292473	-0.0785742	0.273441	0.397432	0.000778065	0.0264875	1	0.0490737	18+T21-	83	45	0.167677	0.0971922	3.82043	3.82899	1.24452	0.466605	0.297694	0.162361	0.777916	18
Rpl31	ident18:HealthT21	0.848576	8.34318e-08	0.136206	0.0162097	0.501708	3.21661e-08	3.10191e-05	1	6.68297e-06	18+T21-	414	329	0.836364	0.710583	4.87716	4.71546	4.61937	4.22255	0.261139	0.18552	0.396816	18
Nsg2	ident2:HealthT21	-1.51993	0.000250637	-0.0308896	0.921271	-0.0852178	0.00122041	0.0499376	1	0.186609	2+T21-	5	24	0.00998004	0.0479042	3.96385	3.91518	-2.67744	-0.467391	0.105216	0.488282	-2.21005	2
Mif	ident18:HealthT21	0.658233	2.7309e-05	0.400779	1.12497e-10	0.684595	1.40458e-13	0.00438434	7.95743e-08	7.63227e-11	18+T21-	404	335	0.816162	0.723542	5.21117	4.73835	4.9181	4.27151	0.268049	0.160155	0.646591	18
Rpl38	ident11:HealthT21	0.847362	0.000267194	0.349007	3.51352e-11	0.697543	3.88097e-13	0.0264344	2.5596e-08	1.88486e-10	11+T21-	471	445	0.94012	0.888224	5.23087	4.83811	5.14179	4.66711	0.306379	0.220478	0.474675	11
Pigp	ident18:HealthT21	0.636077	0.000604165	-0.0744043	0.315963	0.306868	0.00168778	0.0454024	1	0.0910176	18+T21-	90	51	0.181818	0.110151	3.79583	3.84794	1.33672	0.666042	0.324839	0.190846	0.670673	18
Fam162a	ident18:HealthT21	0.632427	4.32941e-05	0.0397981	0.550983	0.548566	0.000195806	0.00637145	1	0.0164452	18+T21-	141	87	0.284848	0.187905	3.9958	3.81602	2.18422	1.40439	0.280584	0.152842	0.779827	18
Sod1	ident18:HealthT21	0.631163	1.58728e-05	0.0664772	0.301718	0.592003	5.28452e-05	0.00287501	1	0.00541936	18+T21-	168	109	0.339394	0.235421	4.02068	3.81096	2.46183	1.7245	0.258847	0.14522	0.737331	18
Aldoa	ident18:HealthT21	0.626117	2.52393e-05	0.0612607	0.365166	0.641452	9.29704e-05	0.00414629	1	0.0088749	18+T21-	158	101	0.319192	0.218143	4.05784	3.89477	2.41046	1.69835	0.255436	0.145834	0.712106	18
Tmem242	ident18:HealthT21	0.624302	0.000482432	-0.0283712	0.660991	0.367436	0.00205527	0.0405702	1	0.105335	18+T21-	97	57	0.19596	0.12311	3.85364	3.85762	1.50254	0.836116	0.301712	0.177785	0.666423	18
Rpl39	ident6:HealthT21	0.844962	2.16745e-06	0.259282	4.54079e-06	0.628271	3.64968e-10	0.00082111	0.00193069	1.9099e-07	6+T21-	447	395	0.892216	0.788423	5.07101	4.80061	4.90647	4.45766	0.281336	0.206118	0.448817	6
Rpl31	ident1:HealthT21	0.844896	4.71627e-06	0.216943	2.71605e-05	0.622866	4.24284e-09	0.00187608	0.0102639	1.68776e-06	1+T21-	449	407	0.896208	0.812375	5.03809	4.81059	4.88	4.51082	0.297673	0.230463	0.369183	1
Smim11	ident18:HealthT21	0.613852	0.000344863	0.000104624	0.998683	0.397192	0.00165368	0.0300755	1	0.0910176	18+T21-	107	64	0.216162	0.138229	3.82881	3.77001	1.61924	0.915582	0.288531	0.165687	0.703654	18
Rps12	ident11:HealthT21	0.844172	1.40326e-05	0.282856	1.11821e-07	0.752598	6.15477e-11	0.00327127	4.65494e-05	1.99278e-08	11+T21-	455	417	0.908184	0.832335	4.97006	4.62431	4.83112	4.35955	0.307831	0.222	0.47157	11
Gm2000	ident18:HealthT21	0.58814	3.91076e-05	-0.139944	0.0179573	0.485289	1.29132e-05	0.00613903	1	0.00172111	18+T21-	175	115	0.353535	0.24838	3.99602	4.08969	2.49605	2.08048	0.281757	0.197575	0.415575	18
Chd3	ident5:HealthT21	-1.20124	4.29142e-05	-0.187312	0.27638	-0.121654	0.00012827	0.00573348	1	0.0110441	5+T21-	13	44	0.0259481	0.0878244	3.68565	3.85207	-1.58075	0.343286	0.135663	0.515312	-1.92404	5
Mt1	ident18:HealthT21	0.587283	0.000235874	0.0166949	0.892576	0.558463	0.00114798	0.0231419	1	0.0681453	18+T21-	127	76	0.256566	0.164147	4.07749	4.0092	2.11505	1.40256	0.162627	0.0928204	0.712491	18
Rplp1	ident9:HealthT21	0.837114	0.000302088	0.33256	5.37945e-10	0.656349	6.2656e-12	0.0260923	3.45899e-07	3.02159e-09	9+T21-	468	443	0.94165	0.884232	5.25359	4.92983	5.16685	4.75233	0.280911	0.212453	0.414525	9
Gpx4	ident18:HealthT21	0.561137	0.0002839	-0.038333	0.514512	0.429108	0.00111455	0.0260451	1	0.0667216	18+T21-	138	91	0.278788	0.196544	3.8952	3.84028	2.05261	1.49348	0.308862	0.196061	0.559129	18
Gtf2h5	ident18:HealthT21	0.558855	5.97731e-05	-0.049311	0.382441	0.476132	0.000216844	0.00796673	1	0.0171294	18+T21-	194	135	0.391919	0.291577	4.00945	3.97431	2.65817	2.19641	0.293348	0.199221	0.461768	18
Tma7	ident18:HealthT21	0.555872	4.44577e-05	-0.0359996	0.539691	0.519911	0.000198741	0.00640916	1	0.0164452	18+T21-	210	147	0.424242	0.317495	4.08363	4.06966	2.84667	2.41458	0.286369	0.198526	0.432086	18
Ndufc2	ident18:HealthT21	0.550161	5.88461e-05	-0.0480824	0.396013	0.491064	0.00021824	0.00796673	1	0.0171294	18+T21-	206	145	0.416162	0.313175	3.9791	4.0123	2.7144	2.33747	0.294204	0.211906	0.376928	18
Nop10	ident18:HealthT21	0.545851	4.20608e-05	0.0112405	0.852746	0.564505	0.00022369	0.00632165	1	0.0173642	18+T21-	237	172	0.478788	0.37149	4.13816	4.07203	3.07568	2.64352	0.252153	0.174798	0.432155	18
Polr2j	ident18:HealthT21	0.538588	0.000255879	-0.127623	0.0240894	0.415901	9.82137e-05	0.0242819	1	0.0091287	18+T21-	157	106	0.317172	0.228942	3.79525	3.89701	2.13874	1.77028	0.26865	0.194637	0.368458	18
Cox5b	ident18:HealthT21	0.538376	4.02046e-05	0.0101892	0.85795	0.548958	0.000214571	0.00617402	1	0.0171294	18+T21-	269	199	0.543434	0.429806	4.21956	4.14175	3.33978	2.92358	0.276894	0.194084	0.416202	18
Tomm7	ident18:HealthT21	0.535262	4.83708e-05	0.132095	0.0205074	0.62007	1.77425e-05	0.00683382	1	0.00219883	18+T21-	279	211	0.563636	0.455724	4.38942	4.1867	3.56229	3.05299	0.296918	0.195113	0.5093	18
Ndufa13	ident18:HealthT21	0.526954	0.000110943	-0.0594016	0.273557	0.485981	0.000312858	0.0122454	1	0.0232634	18+T21-	208	149	0.420202	0.321814	4.00642	3.98424	2.75566	2.34867	0.283874	0.200249	0.406993	18
Tmem258	ident18:HealthT21	0.526517	6.81967e-05	-0.0451086	0.442574	0.510536	0.000267895	0.0084516	1	0.0205696	18+T21-	241	175	0.486869	0.37797	4.22352	4.20286	3.18518	2.79929	0.264922	0.189636	0.38589	18
Usmg5	ident18:HealthT21	0.518002	0.000165225	0.158207	0.00533372	0.579869	1.70996e-05	0.0166735	0.67223	0.00219241	18+T21-	338	274	0.682828	0.591793	4.64728	4.37093	4.09689	3.61412	0.292371	0.195693	0.48277	18
Tubb2b	ident18:HealthT21	-0.457479	0.000489981	-0.16207	0.00878119	-0.310734	7.40992e-05	0.0407203	0.898991	0.00717037	18+T21-	182	227	0.367677	0.490281	4.24946	4.33768	2.80605	3.30941	0.298589	0.395901	-0.503355	18
Ywhaq	ident18:HealthT21	-0.462553	0.000655933	-0.210844	0.000230327	-0.446271	3.41259e-06	0.0474603	0.0493039	0.000547876	18+T21-	154	201	0.311111	0.434125	3.98888	4.18358	2.30452	2.97983	0.21725	0.324524	-0.675311	18
Cd24a	ident18:HealthT21	-0.489944	0.00054817	-0.150863	0.0136557	-0.377919	0.000121795	0.0435087	1	0.0110303	18+T21-	123	168	0.248485	0.362851	4.01695	4.15653	2.00836	2.69407	0.231324	0.348051	-0.685707	18
Hba-a1	ident18:HealthT21	-0.539778	0.000103592	0.362591	0.00110624	-0.381303	2.61197e-06	0.0116155	0.16988	0.000429092	18+T21-	304	341	0.614141	0.736501	5.92833	5.06948	5.22498	4.62825	0.158776	0.0982026	0.596734	18
Hnrnpa2b1	ident18:HealthT21	-0.573824	0.000257806	-0.239908	1.7422e-05	-0.684899	1.23956e-07	0.0242819	0.00512789	2.5018e-05	18+T21-	348	381	0.70303	0.822894	4.61629	4.87619	4.10797	4.59497	0.233421	0.306002	-0.487005	18
Elavl4	ident18:HealthT21	-0.577207	0.000648044	-0.212068	0.014037	-0.044494	0.000145831	0.0474603	1	0.0128769	18+T21-	67	105	0.135354	0.226782	3.97936	4.13527	1.09455	1.99484	0.325207	0.567821	-0.900284	18
Tubb3	ident18:HealthT21	-0.603788	3.2227e-06	-0.172347	0.00934584	-0.28993	6.69089e-07	0.000875582	0.90437	0.000121191	18+T21-	204	263	0.412121	0.568035	4.40961	4.52485	3.13082	3.70893	0.320815	0.447992	-0.578112	18
Elavl3	ident18:HealthT21	-0.607783	0.000250295	-0.140343	0.0272668	-0.0525661	0.000107085	0.0242203	1	0.009824	18+T21-	70	112	0.141414	0.241901	3.82767	3.89908	1.00608	1.85177	0.329367	0.55373	-0.84569	18
Vdac2	ident18:HealthT21	-0.623361	0.000123056	-0.0174905	0.788536	-0.297656	0.000606017	0.0130327	1	0.0394613	18+T21-	76	124	0.153535	0.267819	3.93208	3.91347	1.22907	2.01297	0.206649	0.332842	-0.7839	18
Rtn1	ident18:HealthT21	-0.634902	0.000318931	-0.0610254	0.497736	-0.164058	0.00122137	0.0281616	1	0.0707846	18+T21-	59	98	0.119192	0.211663	4.1038	4.01732	1.03558	1.77738	0.267476	0.418431	-0.741806	18
Smarce1	ident18:HealthT21	-0.639242	0.000513302	-0.176533	0.0189059	-0.22862	0.000152483	0.0416778	1	0.0132226	18+T21-	53	91	0.107071	0.196544	3.79712	3.88355	0.574329	1.53674	0.204981	0.373679	-0.962409	18
Csnk1a1	ident18:HealthT21	-0.701609	0.000567172	-0.137789	0.101181	-0.196223	0.000686582	0.043549	1	0.0436938	18+T21-	40	75	0.0808081	0.161987	3.78301	3.81468	0.154449	1.18899	0.187913	0.360159	-1.03454	18
Atxn7l3b	ident18:HealthT21	-0.707042	7.42887e-06	-0.197916	0.00338211	-0.324709	5.95289e-07	0.00174925	0.475514	0.000110661	18+T21-	80	137	0.161616	0.295896	3.83898	4.00233	1.20997	2.24564	0.21227	0.407095	-1.03567	18
Hmgn2	ident18:HealthT21	-0.886305	8.47175e-10	-0.358097	9.37662e-08	-0.83362	4.3288e-15	5.98445e-07	3.6798e-05	3.82233e-12	18+T21-	106	192	0.214141	0.414687	3.9243	4.36322	1.70116	3.09338	0.154668	0.379779	-1.39222	18
Pnrc2	ident18:HealthT21	-0.942808	6.75762e-05	-0.20697	0.0449453	-0.193625	4.77701e-05	0.0084516	1	0.00511285	18+T21-	25	61	0.0505051	0.131749	3.62454	3.79906	-0.681419	0.875388	0.147805	0.407023	-1.55681	18
Mir9-3hg	ident18:HealthT21	-1.01575	0.000645571	0.0213643	0.907432	-0.0227986	0.00294797	0.0474603	1	0.134694	18+T21-	14	37	0.0282828	0.0799136	3.93048	3.78808	-1.21128	0.143465	0.256494	0.614159	-1.35474	18
Cdc42ep4	ident18:HealthT21	-1.07588	0.000416528	0.0789588	0.613279	-0.055315	0.00173631	0.03545	1	0.0929191	18+T21-	13	36	0.0262626	0.0777538	3.988	3.74922	-1.2606	0.0651217	0.20695	0.485668	-1.32572	18
Pou3f3	ident18:HealthT21	-1.1924	4.02877e-06	-0.156191	0.212306	-0.123481	1.11578e-05	0.00105405	1	0.00154547	18+T21-	18	54	0.0363636	0.116631	3.80682	3.81035	-0.97272	0.710885	0.177273	0.533121	-1.68361	18
Smarca4	ident18:HealthT21	-1.21003	7.84373e-05	-0.0713034	0.595902	-0.126061	0.000356775	0.00955312	1	0.0262527	18+T21-	12	39	0.0242424	0.0842333	3.64101	3.6677	-1.72221	0.0990606	0.125743	0.416298	-1.82127	18
Sox4	ident18:HealthT21	-1.24345	1.26342e-05	-0.149972	0.334459	-0.160592	4.54788e-05	0.00234864	1	0.00494249	18+T21-	14	46	0.0282828	0.0993521	3.82857	3.82296	-1.31303	0.49227	0.13799	0.451636	-1.8053	18
Nif3l1	ident18:HealthT21	-1.25011	0.000145084	-0.133346	0.424772	-0.0993023	0.00053352	0.0148533	1	0.0365901	18+T21-	10	34	0.020202	0.0734341	3.63926	3.75129	-1.98635	-0.0152113	0.135392	0.497505	-1.97114	18
Hoxa5	ident18:HealthT21	-1.29795	0.000658425	-0.254115	0.393501	-0.046246	0.00210048	0.0474603	1	0.105984	18+T21-	7	25	0.0141414	0.0539957	3.65238	4.03748	-2.48622	-0.172504	0.130893	0.610508	-2.31372	18
Gm3764	ident18:HealthT21	-1.31853	0.000500322	-0.0466143	0.872813	-0.0105151	0.00231106	0.0410962	1	0.111057	18+T21-	7	25	0.0141414	0.0539957	3.938	3.84053	-2.20155	-0.369306	0.220926	0.737469	-1.83225	18
Wdr33	ident18:HealthT21	-1.40706	0.000381083	-0.0183667	0.941945	-0.0701582	0.00181074	0.0328289	1	0.0956449	18+T21-	6	25	0.0121212	0.0539957	3.57953	3.62726	-2.78024	-0.582385	0.114902	0.494867	-2.19786	18
Hbb-y	ident18:HealthT21	-1.52282	2.5365e-13	0.364272	0.0013202	-0.985249	1.3637e-14	5.97262e-10	0.194289	1.07035e-11	18+T21-	390	438	0.787879	0.946004	7.14053	6.06349	6.79657	5.98341	0.196059	0.104369	0.81317	18
Ccdc137	ident18:HealthT21	-1.69867	0.000576286	-0.146193	0.701206	-0.039881	0.00248089	0.0437729	1	0.117543	18+T21-	3	18	0.00606061	0.0388769	3.83523	3.61944	-3.52006	-1.06357	0.0905785	0.467964	-2.45649	18
2810013P06Rik	ident18:HealthT21	-1.96901	1.97063e-05	-0.199116	0.605143	-0.0323524	9.68461e-05	0.00348014	1	0.00912161	18+T21-	3	24	0.00606061	0.0518359	3.66473	3.75424	-3.68919	-0.514356	0.0803457	0.683914	-3.17484	18
Gm26735	ident18:HealthT21	-3.13507	6.70219e-05	NA	1	1.44265	6.70219e-05	0.0084516	1	0.00663673	18+T21-	0	12	0	0.0259179	-10.5484	3.80485	-10.5484	-1.46247	0	0.747657	-9.08591	18
Tsix	ident18:HealthT21	-3.76868	3.33391e-09	NA	1	1.44265	3.33391e-09	1.8116e-06	1	8.41099e-07	18+T21-	0	25	0	0.0539957	-10.5484	3.87322	-10.5484	-0.336641	0	0.585049	-10.2117	18
Xist	ident18:HealthT21	-3.97682	1.87675e-11	NA	1	1.44265	1.87675e-11	2.65147e-08	1	6.97756e-09	18+T21-	0	32	0	0.0691145	-10.5484	3.86905	-10.5484	0.0150661	0	0.642229	-10.5635	18
Tmem14a	ident19:HealthT21	2.73685	8.76336e-05	NA	1	1.66424	8.76336e-05	0.0105347	1	0.0119886	19+T21-	10	0	0.0234742	0	2.91453	-10.6888	-2.49343	-10.6888	0.301877	0	8.19535	19	50	14
Sst	ident19:HealthT21	2.67944	9.35894e-05	NA	1	1.66424	9.35894e-05	0.0110163	1	0.0120177	19+T21-	12	0	0.028169	0	3.47441	-10.6888	-1.67263	-10.6888	0.125926	0	9.01616	19
Gm10093	ident19:HealthT21	2.35123	1.89871e-07	-0.0932092	0.780334	0.0824134	1.23347e-06	6.70483e-05	1	0.000322789	19+T21-	27	3	0.0633803	0.00700935	3.23934	2.79566	-0.739114	-4.34312	0.355877	0.0290727	3.60401	19
Nudc-ps1	ident19:HealthT21	1.99137	5.85777e-05	0.100186	0.821988	0.0556467	0.000303735	0.00769684	1	0.0276791	19+T21-	19	3	0.0446009	0.00700935	3.17831	3.05001	-1.30641	-4.09162	0.459134	0.0663258	2.78522	19
Slc20a1	ident3:HealthT21	-0.856596	2.82525e-05	-0.314184	0.00764332	-0.0615408	4.44577e-06	0.00122988	0.306632	0.000211536	3+T21-	36	80	0.0782609	0.155039	3.06708	3.71862	-0.607396	1.02964	0.178388	0.622724	-1.63704	3
Cap1	ident19:HealthT21	1.45342	1.55007e-06	-0.0361831	0.836659	0.127651	9.50513e-06	0.000364913	1	0.00179013	19+T21-	42	13	0.0985915	0.0303738	3.08331	3.22099	-0.258143	-1.81705	0.394534	0.134347	1.5589	19
Rpl29	ident10:HealthT21	1.27727	7.43893e-22	0.236509	0.000115918	1.27536	5.37523e-24	2.3414e-18	0.0243235	1.1279e-20	10+T21-	290	150	0.578842	0.299401	4.10377	3.80239	3.31504	2.06264	0.378578	0.158899	1.2524	10
Ctss	ident19:HealthT21	1.27607	0.00054776	-0.0932385	0.74944	0.321878	0.00242043	0.0491245	1	0.132889	19+T21-	25	8	0.0586854	0.0186916	3.39361	3.69822	-0.695909	-2.03971	0.25153	0.0994127	1.34381	19
Stfa1	ident19:HealthT21	1.18956	2.39506e-16	-0.082248	0.70637	0.400575	2.32609e-15	4.51069e-13	1	2.1904e-12	19+T21-	234	111	0.549296	0.259346	7.70463	7.85944	6.84029	5.9124	0.638929	0.337414	0.927889	19
Pf4	ident19:HealthT21	1.11241	3.09638e-09	0.213595	0.248928	0.979994	1.21517e-08	1.94384e-06	1	5.28133e-06	19+T21-	106	43	0.248826	0.100467	3.82107	3.40498	1.81447	0.0905142	0.136565	0.0415182	1.72396	19
Atp5j	ident19:HealthT21	1.09295	4.08217e-08	0.470603	1.6299e-16	1.03746	4.94715e-22	1.92202e-05	4.60448e-13	9.31714e-19	19+T21-	380	339	0.892019	0.792056	4.92554	4.36273	4.76069	4.02642	0.272611	0.164639	0.734274	19
Sat1	ident19:HealthT21	1.07828	1.28389e-09	-0.0943746	0.323074	0.395096	6.1486e-09	9.06745e-07	1	2.89497e-06	19+T21-	120	62	0.28169	0.14486	3.50789	3.40997	1.68026	0.623184	0.428945	0.207078	1.05708	19
Myl7	ident19:HealthT21	1.07784	5.638e-07	0.132029	0.510283	0.74715	2.9525e-06	0.000151689	1	0.000641601	19+T21-	77	30	0.180751	0.0700935	3.72965	3.41304	1.26203	-0.42045	0.143612	0.0449269	1.68248	19
Gm15920	ident19:HealthT21	1.05422	2.11248e-06	-0.0687678	0.454524	0.461182	9.88354e-06	0.00047742	1	0.00180136	19+T21-	68	33	0.159624	0.0771028	3.20308	3.14623	0.55633	-0.549662	0.267404	0.124755	1.10599	19
Rpl31	ident9:HealthT21	0.827269	1.83115e-05	0.255442	1.07142e-06	0.594517	7.02542e-10	0.00331152	0.000563667	2.0328e-07	9+T21-	451	414	0.907445	0.826347	4.99312	4.71386	4.853	4.43868	0.288801	0.218452	0.414317	9
S100a8	ident19:HealthT21	1.00519	5.67312e-12	-0.138367	0.575341	0.34129	4.27092e-11	6.41063e-09	1	3.01633e-08	19+T21-	211	109	0.495305	0.254673	8.53542	8.92561	7.52182	6.95233	0.584733	0.395876	0.569485	19
Snhg9	ident19:HealthT21	0.989917	1.32137e-06	0.0719419	0.415055	0.391899	5.97417e-06	0.000324596	1	0.00116393	19+T21-	81	44	0.190141	0.102804	3.35179	3.11639	0.957298	-0.16477	0.334588	0.154386	1.12207	19
Ms4a3	ident19:HealthT21	0.985213	3.7245e-07	0.0288312	0.842092	0.00951567	2.41002e-06	0.000110062	1	0.000554496	19+T21-	97	46	0.2277	0.107477	4.14396	4.03868	2.00933	0.821214	0.684988	0.301978	1.18811	19
Rpl38	ident15:HealthT21	0.82448	7.335e-06	0.194048	0.000454069	0.622519	9.21706e-08	0.00180075	0.126784	3.28844e-05	15+T21-	448	407	0.894212	0.812375	5.0623	4.84562	4.90099	4.54584	0.277207	0.216717	0.355146	15
Cox6b1	ident19:HealthT21	0.962832	6.92292e-07	0.143666	0.010849	0.707533	1.7418e-07	0.000177793	1	5.78893e-05	19+T21-	375	338	0.880282	0.78972	4.64041	4.37103	4.45645	4.03045	0.248164	0.18558	0.425996	19
Klk8	ident19:HealthT21	0.943739	1.16266e-05	-0.190353	0.0768635	0.106412	1.3995e-05	0.00218967	1	0.00239611	19+T21-	72	39	0.169014	0.0911215	3.16407	3.31977	0.599761	-0.135417	0.461469	0.278452	0.735178	19
Tmed2	ident19:HealthT21	0.899086	6.67681e-05	-0.102377	0.237111	0.310317	0.000175303	0.00857363	1	0.0192352	19+T21-	62	37	0.14554	0.0864486	3.07601	3.02629	0.296107	-0.504586	0.305948	0.176396	0.800693	19
Sod1	ident19:HealthT21	0.854166	1.65489e-08	0.0992439	0.108817	0.831372	3.33282e-08	9.35014e-06	1	1.25536e-05	19+T21-	195	144	0.457746	0.336449	3.69033	3.31492	2.56303	1.74356	0.245414	0.139705	0.819473	19
Atp5o	ident19:HealthT21	0.843204	1.24038e-07	0.190811	0.00106095	0.886952	3.99766e-09	5.0058e-05	0.328455	2.05334e-06	19+T21-	326	279	0.765258	0.651869	4.31727	3.94776	3.9313	3.33045	0.233991	0.155007	0.600853	19
BC100530	ident19:HealthT21	0.839518	2.99848e-08	-0.212952	0.371356	0.134978	1.43948e-07	1.54013e-05	1	5.08317e-05	19+T21-	182	98	0.42723	0.228972	7.77376	8.04404	6.54685	5.9173	0.597505	0.388025	0.629555	19
Actc1	ident19:HealthT21	0.813864	0.000507815	0.224604	0.356887	0.543609	0.00155267	0.0462767	1	0.102007	19+T21-	55	29	0.129108	0.067757	3.5764	2.87395	0.623542	-1.00789	0.118897	0.0385242	1.63143	19
Gtf2h5	ident19:HealthT21	0.789679	1.74693e-07	0.185124	0.00316684	0.772791	1.52039e-08	6.5801e-05	0.513929	6.13586e-06	19+T21-	181	132	0.424883	0.308411	3.7612	3.22552	2.52642	1.52866	0.257761	0.129673	0.997766	19
Gadd45gip1	ident19:HealthT21	0.781379	6.11117e-06	-0.0669304	0.354884	0.432766	2.35947e-05	0.00127882	1	0.00370305	19+T21-	118	84	0.276995	0.196262	3.40982	3.25805	1.55797	0.90927	0.286341	0.18348	0.648698	19
S100a9	ident19:HealthT21	0.776583	3.896e-07	-0.0933575	0.694384	0.147962	2.37675e-06	0.000110062	1	0.000554496	19+T21-	171	95	0.401408	0.221963	7.89793	8.27923	6.58108	6.10763	0.570022	0.412478	0.473454	19
Crabp1	ident19:HealthT21	0.747204	1.60171e-05	0.0211608	0.880418	0.792953	8.98343e-05	0.00274231	1	0.0119886	19+T21-	109	63	0.255869	0.147196	3.93886	3.66922	1.9725	0.905431	0.125632	0.0602337	1.06707	19
Gm5483	ident19:HealthT21	0.737645	1.06521e-05	-0.428734	0.0692211	0.049818	1.18157e-05	0.00207532	1	0.00208621	19+T21-	133	71	0.312207	0.165888	7.00899	7.31222	5.32958	4.72053	0.594451	0.391565	0.609053	19
Hba-a1	ident2:HealthT21	-1.31381	5.65903e-10	0.237048	0.0192004	-1.53667	2.90508e-10	6.20136e-07	1	2.7287e-07	2+T21-	414	475	0.826347	0.948104	7.16383	6.35148	6.88865	6.27459	0.317208	0.20725	0.614057	2
Lamtor4	ident19:HealthT21	0.654313	7.56728e-05	-0.0988734	0.141996	0.269545	0.000135057	0.00949346	1	0.0158973	19+T21-	123	87	0.288732	0.203271	3.39748	3.22953	1.60549	0.93137	0.364731	0.229628	0.674117	19
Slirp	ident19:HealthT21	0.645742	1.2733e-05	0.0350628	0.564289	0.6643	6.18236e-05	0.00232069	1	0.0092727	19+T21-	231	198	0.542254	0.462617	3.87523	3.59562	2.99232	2.4836	0.244879	0.172914	0.508724	19
Prtn3	ident19:HealthT21	0.633896	1.0099e-05	0.171994	0.098091	0.0639345	1.48955e-05	0.00203784	1	0.00247528	19+T21-	221	172	0.518779	0.401869	4.87495	4.58763	3.92817	3.27248	0.592689	0.377981	0.655688	19
Lyz2	ident19:HealthT21	0.632582	2.88434e-05	-0.11733	0.500939	0.116318	0.000126818	0.00428855	1	0.0155766	19+T21-	163	104	0.382629	0.242991	5.68026	6.08498	4.2943	4.04399	0.508053	0.42913	0.250313	19
Ndufa7	ident19:HealthT21	0.614635	2.71271e-05	-0.0462499	0.431799	0.578702	0.000110158	0.00414239	1	0.0138309	19+T21-	224	191	0.525822	0.446262	3.80976	3.58148	2.88247	2.41753	0.212661	0.154792	0.464933	19
Eloc	ident19:HealthT21	0.605246	4.66699e-05	-0.0257328	0.66711	0.575652	0.000228975	0.00643134	1	0.0230924	19+T21-	199	169	0.467136	0.39486	3.61364	3.45154	2.51563	2.11108	0.217444	0.165037	0.40456	19
Ndufa5	ident19:HealthT21	0.603303	4.01192e-05	0.0279975	0.625341	0.625755	0.000193142	0.00581214	1	0.0205896	19+T21-	233	202	0.546948	0.471963	3.78898	3.5656	2.91851	2.48242	0.231901	0.172207	0.436086	19
Rnaset2a	ident19:HealthT21	0.592361	0.000206485	-0.00670502	0.917961	0.213607	0.00101703	0.0216044	1	0.0727368	19+T21-	134	100	0.314554	0.233645	3.52802	3.31523	1.85956	1.2179	0.367998	0.236963	0.64166	19
Tbca	ident19:HealthT21	0.585992	5.5641e-05	0.0105685	0.862432	0.581894	0.000292287	0.00748504	1	0.0274573	19+T21-	209	175	0.49061	0.408879	3.74314	3.51028	2.71586	2.22013	0.21969	0.156531	0.495723	19
Atp5g1	ident19:HealthT21	0.585583	0.000178992	0.110763	0.06285	0.658805	0.000158443	0.0194482	1	0.0182695	19+T21-	301	276	0.706573	0.64486	4.37293	4.09267	3.87186	3.45975	0.262666	0.198324	0.412106	19
Pet100	ident19:HealthT21	0.58028	0.000442835	-0.15067	0.0237517	0.307315	0.000162078	0.0424071	1	0.0183148	19+T21-	119	89	0.279343	0.207944	3.49613	3.33903	1.65644	1.07362	0.296194	0.198666	0.582818	19
Usmg5	ident19:HealthT21	0.574935	0.000291565	0.115697	0.0518722	0.566176	0.000213505	0.0294169	1	0.0223389	19+T21-	314	289	0.737089	0.675234	4.40681	4.17879	3.96673	3.61228	0.235747	0.185257	0.354459	19
2410015M20Rik	ident19:HealthT21	0.564725	0.000142669	-0.0867983	0.132527	0.43224	0.000232968	0.0161216	1	0.0230924	19+T21-	175	142	0.410798	0.331776	3.60298	3.44084	2.31958	1.84929	0.265838	0.192778	0.470295	19
Cops9	ident19:HealthT21	0.562646	7.72919e-05	-0.0146006	0.789918	0.550081	0.000390848	0.00949346	1	0.0339737	19+T21-	231	193	0.542254	0.450935	3.73733	3.55038	2.85442	2.40146	0.248815	0.182618	0.452963	19
Timm8b	ident19:HealthT21	0.558114	0.000185816	-0.0667391	0.274561	0.508763	0.000509756	0.0198087	1	0.0429869	19+T21-	186	160	0.43662	0.373832	3.58772	3.43911	2.39226	2.01971	0.207196	0.160787	0.372552	19
Cd52	ident19:HealthT21	0.555559	0.000103263	0.0886348	0.297109	0.0724666	0.000309174	0.0119069	1	0.0277275	19+T21-	204	158	0.478873	0.369159	4.2077	3.99587	3.14547	2.55828	0.553982	0.370469	0.587192	19
Dynlrb1	ident19:HealthT21	0.548129	0.000166451	-0.104338	0.0781946	0.485628	0.000177032	0.0184402	1	0.0192352	19+T21-	205	175	0.481221	0.408879	3.72784	3.48523	2.67268	2.19508	0.222914	0.160836	0.477602	19
Fcer1g	ident19:HealthT21	0.495111	0.000558189	0.044213	0.569525	0.183967	0.0022051	0.0492776	1	0.1272	19+T21-	198	162	0.464789	0.378505	4.02256	3.84451	2.91727	2.44299	0.439566	0.317887	0.47428	19
Hmgn2	ident19:HealthT21	-0.687497	2.6995e-06	-0.282868	1.25103e-06	-0.644643	1.30703e-10	0.000586622	0.00100976	8.20523e-08	19+T21-	167	256	0.392019	0.598131	3.63988	3.83301	2.28899	3.09159	0.197568	0.346243	-0.802599	19
Ptprcap	ident19:HealthT21	-0.691489	0.000431151	-0.124718	0.26931	-0.0323766	0.00110691	0.0420001	1	0.0762686	19+T21-	45	94	0.105634	0.219626	3.49048	3.52725	0.24828	1.34064	0.278878	0.597584	-1.09236	19
Rbm38	ident19:HealthT21	-0.785125	0.000371773	-0.176629	0.0786746	-0.110414	0.000378035	0.0368512	1	0.0333734	19+T21-	32	75	0.0751174	0.175234	3.07763	3.11483	-0.655803	0.602653	0.174772	0.42032	-1.25846	19
Hbb-y	ident19:HealthT21	-0.924692	8.67667e-08	-0.146938	0.24822	-0.793443	3.0865e-07	3.77101e-05	1	9.17828e-05	19+T21-	298	370	0.699531	0.864486	6.03163	5.22384	5.5161	5.01376	0.0773944	0.0548936	0.50234	19
Pabpc1	ident19:HealthT21	-0.976328	1.38053e-10	-0.222864	0.000408307	-0.845141	2.20031e-12	1.11428e-07	0.153796	1.77596e-09	19+T21-	158	273	0.370892	0.63785	3.71948	3.92136	2.28866	3.27268	0.167646	0.333176	-0.984025	19
Nr4a1	ident19:HealthT21	-0.997237	0.000243629	-0.188926	0.343189	-0.0157324	0.000762027	0.0250274	1	0.0602483	19+T21-	17	50	0.0399061	0.116822	3.09415	3.63305	-1.55064	0.535967	0.173105	0.739715	-2.0866	19
Ctla2a	ident19:HealthT21	-1.28694	1.72605e-05	-0.0910052	0.71425	-0.0436904	9.1241e-05	0.00286829	1	0.0119886	19+T21-	12	49	0.028169	0.114486	3.34017	3.50771	-1.8066	0.381552	0.118805	0.544862	-2.18815	19
Rgs1	ident19:HealthT21	-1.33631	3.2916e-07	-0.203489	0.293571	-0.00980186	1.25688e-06	0.00010332	1	0.000322789	19+T21-	16	64	0.0375587	0.149533	3.21439	3.5214	-1.51791	0.780364	0.151705	0.75073	-2.29827	19
Trbc2	ident19:HealthT21	-1.34215	2.33499e-05	0.364013	0.24271	-0.00272877	6.57518e-05	0.00376934	1	0.00952558	19+T21-	10	41	0.0234742	0.0957944	4.35341	3.80427	-1.05759	0.420948	0.263018	0.736982	-1.47854	19
Tbc1d10c	ident19:HealthT21	-1.46394	4.61428e-05	-0.0194924	0.944098	-0.00628976	0.000247865	0.00643134	1	0.0241455	19+T21-	7	36	0.0164319	0.0841121	3.1712	3.02045	-2.75036	-0.549917	0.164177	0.760562	-2.20044	19
Sash3	ident19:HealthT21	-1.61151	1.49339e-05	-0.13538	0.64533	-0.0130293	7.6448e-05	0.00263677	1	0.0107983	19+T21-	6	36	0.0140845	0.0841121	3.04357	2.9162	-3.09878	-0.654082	0.141768	0.778726	-2.44469	19
Agk	ident19:HealthT21	-1.69424	0.00050091	-0.193183	0.642803	-0.0394399	0.00210449	0.0462767	1	0.1272	19+T21-	3	21	0.00704225	0.0490654	2.38911	3.02352	-4.7373	-1.32354	0.0419072	0.455389	-3.41376	19
Coro2a	ident19:HealthT21	-3.51519	2.41604e-07	NA	1	1.66424	2.41604e-07	8.02977e-05	1	7.58367e-05	19+T21-	0	23	0	0.0537383	-10.6888	3.06983	-10.6888	-1.14625	0	0.803364	-9.54254	19
Gm14513	ident19:HealthT21	-4.20696	5.67931e-29	-0.485067	0.452552	-0.436181	6.04393e-28	3.20881e-25	1	1.70741e-24	19+T21-	1	92	0.00234742	0.214953	2.70195	3.64925	-5.97678	1.4316	0.00296879	0.526689	-7.40838	19
Hbb-bs	ident2:HealthT21	-1.08337	3.88306e-16	-0.315418	0.00265087	-0.880536	4.39248e-17	6.38277e-13	1	9.62685e-14	2+T21-	127	250	0.253493	0.499002	4.84188	4.9809	2.86199	3.97804	0.179802	0.389745	-1.11605	2	25	8
Rps12	ident22:HealthT21	0.81985	0.000162532	0.193851	0.00318611	0.654776	1.05495e-05	0.0199118	1	0.00180938	22+T21-	358	241	0.897243	0.798013	5.04538	4.88551	4.88896	4.56	0.241601	0.14558	0.328958	22
Hemgn	ident3:HealthT21	-0.75095	1.04062e-07	-0.308011	1.29714e-05	-0.0261104	5.32609e-11	1.21663e-05	0.00189567	1.03783e-08	3+T21-	113	197	0.245652	0.381783	3.38432	3.87438	1.35923	2.48529	0.27961	0.684653	-1.12606	3
Hba-x	ident2:HealthT21	-1.03318	1.8291e-06	0.523546	1.08813e-06	-1.01928	7.86421e-11	0.000668129	0.00178861	8.61786e-08	2+T21-	428	473	0.854291	0.944112	7.5618	6.22446	7.3346	6.14149	0.365992	0.16007	1.1931	2
Apoa1	ident2:HealthT21	-0.87152	0.000139614	-0.0209041	0.896957	-0.170958	0.00070166	0.0305987	1	0.117482	2+T21-	27	62	0.0538922	0.123752	4.12257	4.13601	-0.0903489	1.12188	0.176722	0.409604	-1.21223	2
Apoa2	ident2:HealthT21	-0.732023	1.1366e-05	-0.0515723	0.703417	-0.25016	6.0922e-05	0.0033969	1	0.0160225	2+T21-	63	119	0.125749	0.237525	4.24246	4.30167	1.25138	2.22796	0.19301	0.379849	-0.976575	2
Crabp1	ident2:HealthT21	0.511573	7.29255e-05	-0.0643669	0.473838	0.486088	0.000296578	0.0184417	1	0.0616751	2+T21-	236	178	0.471058	0.355289	4.51693	4.54934	3.43095	3.05648	0.261962	0.20207	0.374476	2
Atox1	ident2:HealthT21	0.522237	9.50603e-05	-0.0767232	0.187732	0.460767	0.000206782	0.0223222	1	0.0503552	2+T21-	199	147	0.397206	0.293413	4.20695	4.24611	2.87498	2.47723	0.295779	0.224502	0.397755	2
Fam162a	ident2:HealthT21	0.580246	0.000116716	-0.0809349	0.240558	0.454934	0.000300168	0.0264623	1	0.0616751	2+T21-	140	95	0.279441	0.189621	4.11972	4.19304	2.28046	1.79443	0.285416	0.203773	0.486032	2
Hmgn1	ident2:HealthT21	0.661046	1.2428e-06	0.174217	0.00359939	0.63742	1.1336e-07	0.000510713	1	4.38435e-05	2+T21-	358	302	0.714571	0.602794	4.91534	4.67504	4.4305	3.9448	0.285952	0.20421	0.485702	2
Rps20	ident2:HealthT21	0.663293	0.000161259	0.0328892	0.533102	0.459238	0.000667333	0.0332646	1	0.115466	2+T21-	441	403	0.88024	0.804391	5.12535	5.03622	4.94132	4.7222	0.286362	0.246009	0.219122	2
Rps13-ps2	ident11:HealthT21	0.818057	3.32605e-05	-0.0304534	0.730991	0.29455	0.000171662	0.00553834	1	0.0172491	11+T21-	81	46	0.161677	0.0918164	3.41485	3.33935	0.786406	-0.105015	0.327808	0.17667	0.891421	11
S100a9	ident2:HealthT21	0.703881	6.41474e-05	0.13311	0.401079	0.119485	0.000238631	0.0168708	1	0.0557618	2+T21-	102	58	0.203593	0.115768	4.38909	4.09203	2.09301	0.981732	0.274666	0.127118	1.11128	2
Ubac1	ident3:HealthT21	-0.747767	0.00144647	-0.147976	0.213125	-0.0582454	0.00288617	0.0293018	1	0.044233	3+T21-	27	56	0.0586957	0.108527	3.17123	3.60275	-0.917997	0.399402	0.197425	0.552248	-1.3174	3
Tmem242	ident2:HealthT21	0.716308	0.000161896	-0.103731	0.226027	0.382224	0.000390877	0.0332646	1	0.0755887	2+T21-	84	47	0.167665	0.0938124	4.09859	4.18541	1.52249	0.771784	0.295077	0.175343	0.750708	2
Atp5j	ident2:HealthT21	0.725407	1.3543e-06	0.23974	2.03222e-05	0.663237	9.71988e-10	0.000523796	0.0267237	7.10092e-07	2+T21-	407	352	0.812375	0.702595	5.04242	4.73609	4.74265	4.22686	0.299967	0.209799	0.515783	2
Pf4	ident2:HealthT21	0.74639	1.42361e-08	0.124855	0.20068	0.49706	4.59305e-08	8.50928e-06	1	2.01329e-05	2+T21-	233	149	0.46507	0.297405	4.90739	4.68234	3.80295	2.93292	0.391187	0.214025	0.870028	2
Cox17	ident2:HealthT21	0.746991	3.15731e-06	-0.0530909	0.502267	0.5765	1.53511e-05	0.00103797	1	0.00420556	2+T21-	127	73	0.253493	0.145709	4.14452	4.12292	2.16468	1.34437	0.29369	0.166304	0.820318	2
Atp5o	ident2:HealthT21	0.801138	2.6833e-09	0.15078	0.00856451	0.80207	6.48539e-10	2.20534e-06	1	5.33018e-07	2+T21-	361	284	0.720559	0.566866	4.81544	4.61734	4.34264	3.79845	0.309238	0.212065	0.54419	2
Rpl39	ident2:HealthT21	0.823724	6.06605e-07	0.0811213	0.143862	0.498768	1.35237e-06	0.000265895	1	0.000386602	2+T21-	433	380	0.864271	0.758483	5.14792	5.03512	4.93748	4.63631	0.281832	0.228733	0.301162	2
Mrps6	ident22:HealthT21	0.81512	0.000520925	-0.075923	0.481393	0.354801	0.00189703	0.0461787	1	0.132417	22+T21-	69	27	0.172932	0.089404	3.75691	3.80469	1.22562	0.322066	0.256295	0.103667	0.903552	22
Mif	ident2:HealthT21	0.830064	3.38705e-06	0.229456	6.8874e-05	0.65675	7.46788e-09	0.00106047	0.0646923	3.77702e-06	2+T21-	444	402	0.886228	0.802395	5.3031	5.07535	5.12885	4.75774	0.287962	0.222647	0.371114	2
Rplp2	ident2:HealthT21	0.848122	2.53801e-06	0.193783	0.000293626	0.525444	2.21801e-08	0.000878285	0.241324	1.04167e-05	2+T21-	448	402	0.894212	0.802395	5.2766	5.06967	5.11529	4.75206	0.289456	0.225028	0.363228	2
S100a8	ident2:HealthT21	0.850516	1.77766e-09	0.194877	0.0922592	0.389001	3.33458e-09	1.66973e-06	1	1.99317e-06	2+T21-	189	105	0.377246	0.209581	4.59569	4.42966	3.18932	2.17539	0.287729	0.142472	1.01393	2
Hspe1	ident2:HealthT21	0.860534	1.72576e-10	0.0149511	0.79377	0.668843	1.36571e-09	2.26937e-07	1	8.97956e-07	2+T21-	365	281	0.728543	0.560878	4.72068	4.67605	4.26378	3.84183	0.297399	0.221981	0.421949	2
Stfa1	ident2:HealthT21	0.890212	2.29703e-07	0.0818333	0.572052	0.240336	1.31408e-06	0.000107878	1	0.000386602	2+T21-	117	56	0.233533	0.111776	4.31342	4.22329	2.21526	1.06234	0.310222	0.139489	1.15292	2
BC100530	ident2:HealthT21	1.01265	1.17903e-07	0.0639108	0.726306	0.196646	7.60819e-07	5.96319e-05	1	0.000250119	2+T21-	96	41	0.191617	0.0818363	4.25995	4.17614	1.87644	0.565561	0.279942	0.112811	1.31088	2
Alad	ident2:HealthT21	1.10586	7.36375e-09	0.0169789	0.845835	0.586582	5.38512e-08	4.84167e-06	1	2.21295e-05	2+T21-	98	39	0.195609	0.0778443	4.08119	3.96337	1.72744	0.28076	0.350231	0.128447	1.44668	2
Rnaset2a	ident2:HealthT21	1.14819	4.61468e-05	-0.020754	0.885799	0.456265	0.000245946	0.013192	1	0.0557618	2+T21-	43	15	0.0858283	0.0299401	3.96762	3.83342	0.425806	-1.22641	0.27947	0.0888295	1.65221	2
Myl7	ident2:HealthT21	1.2661	2.47098e-17	0.0229493	0.857839	0.818725	2.61614e-16	5.41557e-14	1	4.30028e-13	2+T21-	189	74	0.377246	0.147705	4.474	4.35665	3.06764	1.59768	0.383847	0.138548	1.46996	2
Tnni3	ident2:HealthT21	1.44415	8.4471e-05	0.0248997	0.937713	0.270193	0.000439093	0.0205703	1	0.0801954	2+T21-	29	7	0.0578842	0.0139721	4.18463	3.98586	0.0747154	-2.17163	0.429524	0.0903335	2.24635	2
Rpl29	ident2:HealthT21	1.47187	4.33353e-24	0.0738289	0.341235	1.29222	3.52935e-23	1.42465e-20	1	1.16027e-19	2+T21-	216	79	0.431138	0.157685	4.30128	4.18055	3.08756	1.51592	0.361819	0.121709	1.57164	2
Rpl26	ident2:HealthT21	1.53548	1.65248e-24	0.481634	1.7843e-17	1.44987	4.11838e-39	1.08651e-20	1.17318e-13	2.70783e-35	2+T21-	432	298	0.862275	0.59481	5.2074	4.62143	4.99363	3.87195	0.341967	0.157151	1.12168	2
Vsnl1	ident20:HealthT21	2.62746	6.49775e-11	-0.409766	0.43295	0.11048	3.99923e-10	9.35677e-08	1	1.91963e-07	20+T21-	53	3	0.101533	0.00813008	3.94414	4.07082	0.644668	-2.86526	0.905943	0.0559864	3.50993	20	41	15
Gm10093	ident20:HealthT21	2.45058	1.77623e-05	0.262117	0.708727	0.264026	9.35098e-05	0.00378928	1	0.00944941	20+T21-	21	1	0.0402299	0.00271003	3.44747	3.5279	-1.18618	-4.97153	0.386793	0.0194747	3.78536	20
Vaultrc5	ident20:HealthT21	2.42701	9.9585e-07	0.0778258	0.894427	0.19635	6.28797e-06	0.000382407	1	0.00103482	20+T21-	26	2	0.0498084	0.00542005	3.24038	3.20155	-1.08529	-4.30833	0.432811	0.0324089	3.22304	20
Cap1	ident20:HealthT21	2.17954	6.68585e-07	-0.137529	0.710306	0.359171	4.03383e-06	0.000275075	1	0.000726089	20+T21-	31	3	0.059387	0.00813008	3.33724	2.95517	-0.735076	-3.97345	0.404603	0.0300445	3.23838	20
Cmtm8	ident20:HealthT21	2.12844	0.000260022	0.0497331	0.953683	0.442274	0.00126726	0.0340392	1	0.0776531	20+T21-	17	1	0.032567	0.00271003	3.49189	2.59961	-1.44622	-5.87497	0.415243	0.0131592	4.42875	20
Iqcc	ident20:HealthT21	1.6365	0.000169006	-0.181208	0.600387	0.295043	0.000738387	0.0237433	1	0.0518672	20+T21-	25	4	0.0478927	0.0108401	3.01404	3.00693	-1.36783	-3.51051	0.378414	0.0602487	2.14268	20
Tmed7	ident20:HealthT21	1.50628	0.00031481	-0.346446	0.293581	0.236486	0.000874689	0.0370062	1	0.0592731	20+T21-	25	5	0.0478927	0.0135501	3.0503	3.15709	-1.33162	-3.04124	0.393391	0.0847232	1.70962	20
Rps15	ident7:HealthT21	0.813779	9.39056e-06	0.173878	0.00131542	0.554907	3.13283e-07	0.00372597	0.494943	0.000131745	7+T21-	447	406	0.892216	0.810379	4.88443	4.69289	4.7199	4.38956	0.271922	0.216273	0.330332	7
Stfa1	ident20:HealthT21	1.2293	6.14604e-05	0.293604	0.324022	0.389701	0.000200464	0.0104121	1	0.0177642	20+T21-	46	11	0.0881226	0.0298103	3.89284	3.33074	0.389115	-1.73444	0.265534	0.0430067	2.12356	20
Alad	ident20:HealthT21	1.122	1.26358e-05	0.0647352	0.655238	0.552034	6.55925e-05	0.00291129	1	0.00726563	20+T21-	62	18	0.118774	0.0487805	3.35504	3.08816	0.281978	-1.26736	0.190073	0.0458623	1.54934	20
S100a8	ident20:HealthT21	0.973641	5.60371e-06	0.158273	0.359458	0.427664	2.18919e-05	0.00153702	1	0.00300232	20+T21-	90	29	0.172414	0.0785908	3.92372	3.71102	1.38795	0.0423213	0.264613	0.0735762	1.34562	20
Myh6	ident20:HealthT21	0.966354	1.68181e-08	-0.0398111	0.724327	0.00706493	1.1507e-07	1.21091e-05	1	3.01275e-05	20+T21-	161	65	0.308429	0.176152	3.85206	3.65815	2.15521	1.15337	0.736567	0.25997	1.00184	20
Tmem242	ident20:HealthT21	0.929957	3.06071e-08	-0.0465016	0.483382	0.546985	1.71285e-07	1.95886e-05	1	4.28958e-05	20+T21-	159	68	0.304598	0.184282	3.40101	3.11508	1.68618	0.675516	0.348585	0.122276	1.01066	20
Acta2	ident20:HealthT21	0.903999	5.54114e-10	0.429577	1.65705e-06	0.298784	4.57026e-14	6.38339e-07	0.000596538	2.92497e-11	20+T21-	363	194	0.695402	0.525745	5.05665	4.48435	4.53259	3.55683	0.690391	0.248146	0.975759	20
Rpl39-ps	ident9:HealthT21	0.810282	0.000101738	-0.0165307	0.867112	0.346126	0.000517715	0.0113223	1	0.0318725	9+T21-	71	37	0.142857	0.0738523	3.51899	3.51074	0.712037	-0.247632	0.331701	0.171872	0.959669	9
Gng11	ident20:HealthT21	0.857514	4.66191e-05	0.0315635	0.797449	0.363484	0.000242778	0.00839144	1	0.0205647	20+T21-	88	33	0.168582	0.0894309	3.4667	3.09472	0.898625	-0.387307	0.333382	0.0966023	1.28593	20
Casq1	ident20:HealthT21	0.826216	0.000302772	-0.143492	0.250383	0.00904228	0.000756229	0.0370062	1	0.0524805	20+T21-	76	32	0.145594	0.0867209	3.30436	3.3037	0.524908	-0.222827	0.689756	0.290291	0.747735	20
Sh3bgr	ident20:HealthT21	0.795389	1.19419e-07	0.173754	0.00792482	0.0196673	2.41149e-08	6.87855e-05	0.595029	7.71677e-06	20+T21-	354	204	0.678161	0.552846	4.22211	3.8745	3.66183	3.0195	0.679581	0.307768	0.642335	20
Fos	ident20:HealthT21	0.774648	0.000480614	-0.00561387	0.972044	0.42849	0.00225338	0.0494345	1	0.115558	20+T21-	74	30	0.141762	0.0813008	3.6209	3.41273	0.802887	-0.206917	0.287625	0.100936	1.0098	20
Hmgn1	ident20:HealthT21	0.764179	1.20122e-06	0.142567	0.0272403	0.636713	6.63734e-07	0.000432441	1	0.000152924	20+T21-	395	240	0.756705	0.650407	4.36249	4.10177	3.96031	3.48121	0.24142	0.122433	0.479101	20
Ankrd1	ident20:HealthT21	0.748817	2.35811e-07	-0.0521849	0.65228	0.0143783	1.42847e-06	0.000123479	1	0.00030474	20+T21-	255	127	0.488506	0.344173	4.61519	4.55669	3.58168	3.01797	0.672931	0.321827	0.563708	20
Rnaset2a	ident20:HealthT21	0.74447	5.39359e-06	0.064176	0.372203	0.281678	2.15694e-05	0.00153702	1	0.00300232	20+T21-	160	77	0.306513	0.208672	3.52004	3.12647	1.81423	0.866168	0.456165	0.167114	0.948065	20
Gadd45gip1	ident20:HealthT21	0.738563	2.13477e-05	-0.0270306	0.724383	0.4014	0.000112257	0.00439153	1	0.0109071	20+T21-	134	65	0.256705	0.176152	3.44688	3.29692	1.4853	0.792233	0.340824	0.149002	0.693068	20
Smim11	ident20:HealthT21	0.727551	5.3739e-06	0.0186264	0.784503	0.469047	3.08313e-05	0.00153702	1	0.00377848	20+T21-	167	80	0.319923	0.216802	3.53731	3.32735	1.89327	1.12212	0.341328	0.141364	0.771143	20
Gm11966	ident20:HealthT21	0.717806	0.000302669	-0.0317286	0.705854	0.150042	0.00136292	0.0370062	1	0.081775	20+T21-	96	42	0.183908	0.113821	3.40356	3.13704	0.960991	0.00266345	0.485721	0.176656	0.958328	20
Pabpc1	ident3:HealthT21	-0.702166	1.31465e-07	-0.415397	5.93317e-13	-0.690204	4.90275e-18	1.41567e-05	6.61695e-10	4.01241e-15	3+T21-	189	280	0.41087	0.542636	3.60781	4.15745	2.32466	3.27554	0.178175	0.386373	-0.950889	3
Hbb-bh1	ident20:HealthT21	0.686554	6.32143e-07	1.58039	2.70694e-20	1.90609	1.29692e-24	0.000275075	5.19732e-17	2.49009e-21	20+T21-	318	167	0.609195	0.452575	6.7316	4.1243	6.01658	2.98059	0.202978	0.0174924	3.03599	20
Rpl35	ident6:HealthT21	0.805698	2.03977e-06	0.174432	0.00122818	0.629962	6.80966e-08	0.00082111	0.248459	2.04898e-05	6+T21-	439	384	0.876248	0.766467	4.87062	4.69309	4.68004	4.30939	0.277893	0.214931	0.370646	6
Fkbp1a	ident20:HealthT21	0.635302	1.07029e-05	0.0862503	0.136566	0.629248	2.04207e-05	0.00266557	1	0.00294059	20+T21-	330	195	0.632184	0.528455	4.00785	3.71978	3.3463	2.7997	0.390468	0.188966	0.546605	20
Nedd8	ident20:HealthT21	0.632519	1.46317e-05	-0.0758394	0.191107	0.566884	3.54635e-05	0.00324149	1	0.00425562	20+T21-	345	207	0.66092	0.560976	3.99599	3.88922	3.39857	3.05528	0.280848	0.156488	0.343291	20
Bex4	ident20:HealthT21	0.627488	1.11065e-05	0.10268	0.0891097	0.441134	1.5102e-05	0.00266557	1	0.00228914	20+T21-	270	152	0.517241	0.411924	3.86719	3.57095	2.91616	2.29151	0.4544	0.208322	0.624655	20
Csrp2	ident20:HealthT21	0.626205	1.08489e-05	0.037668	0.633363	0.376387	5.59155e-05	0.00266557	1	0.00640035	20+T21-	248	132	0.475096	0.357724	4.13127	3.99071	3.05761	2.50773	0.498698	0.240795	0.549885	20
Myl1	ident20:HealthT21	0.622734	4.47397e-05	0.16249	0.119005	0.0506365	7.15839e-05	0.00831292	1	0.00777969	20+T21-	193	97	0.369732	0.262873	4.16489	3.95988	2.72953	2.03248	0.67329	0.293561	0.697053	20
Crabp1	ident20:HealthT21	0.622128	0.00013869	-0.091366	0.492096	0.594103	0.000555358	0.0210225	1	0.0420903	20+T21-	147	70	0.281609	0.189702	3.82363	3.69846	1.99556	1.30056	0.15234	0.0665137	0.695001	20
Cnn1	ident20:HealthT21	0.619222	0.000149288	-0.0605954	0.468322	0.00820549	0.00057938	0.0214974	1	0.0433406	20+T21-	165	90	0.316092	0.243902	3.57489	3.37614	1.91347	1.34078	0.657634	0.312543	0.57269	20
Rps20	ident17:HealthT21	0.805694	4.94001e-06	0.112883	0.0345515	0.539521	3.16358e-06	0.00152714	1	0.000651986	17+T21-	441	396	0.88024	0.790419	4.70555	4.53167	4.52152	4.19236	0.249026	0.198225	0.329154	17
Cct8	ident20:HealthT21	0.585785	0.000103033	0.024823	0.699285	0.575824	0.000493122	0.0169564	1	0.0378718	20+T21-	207	120	0.396552	0.325203	3.55979	3.32064	2.22549	1.70024	0.234348	0.115101	0.525243	20
Acta1	ident20:HealthT21	0.537865	0.000466417	0.00437888	0.967227	0.0151832	0.00219072	0.0488466	1	0.114714	20+T21-	187	102	0.358238	0.276423	4.21584	4.0669	2.73491	2.21199	0.652634	0.321065	0.522923	20
Crip1	ident20:HealthT21	0.531724	0.000145339	0.178287	0.00986584	0.303688	2.63167e-05	0.0214654	0.676515	0.00329531	20+T21-	314	183	0.601533	0.495935	4.32357	3.95901	3.59032	2.94729	0.563773	0.255197	0.643031	20
Atox1	ident20:HealthT21	0.529014	0.000187609	-0.0107898	0.847401	0.503928	0.000917225	0.0257293	1	0.0600365	20+T21-	268	158	0.51341	0.428184	3.75233	3.56774	2.79058	2.34415	0.301872	0.156594	0.446434	20
Hba-a2	ident20:HealthT21	0.517847	0.000311707	0.323093	0.0142856	0.746814	7.48066e-05	0.0370062	0.894401	0.00797937	20+T21-	214	108	0.409962	0.292683	4.50801	3.8919	3.22163	2.11946	0.160476	0.0528379	1.10217	20
Fxyd1	ident20:HealthT21	-0.510252	0.00023979	-0.215934	0.000969275	-0.0376232	5.09187e-06	0.0321208	0.132929	0.000862623	20+T21-	186	186	0.356322	0.504065	3.75031	3.85405	2.26168	2.86579	0.45501	0.488934	-0.604108	20
Idh2	ident20:HealthT21	-0.520855	0.000354201	-0.254119	4.67064e-06	-0.277462	4.74462e-08	0.0400039	0.00141594	1.36645e-05	20+T21-	283	256	0.542146	0.693767	3.83299	4.01732	2.94979	3.48987	0.364866	0.37504	-0.540073	20
Idh3a	ident20:HealthT21	-0.546483	0.00036447	-0.169509	0.00734826	-0.107375	4.79218e-05	0.040372	0.587861	0.00563326	20+T21-	120	138	0.229885	0.373984	3.38263	3.43134	1.2619	2.01252	0.345092	0.410485	-0.750626	20
Aco2	ident20:HealthT21	-0.550957	0.000293741	-0.262291	0.000119058	-0.171316	8.66576e-07	0.0370062	0.0228592	0.00019198	20+T21-	125	143	0.239464	0.387534	3.34469	3.57251	1.28284	2.20502	0.303715	0.406889	-0.922177	20
Smpx	ident20:HealthT21	-0.559112	0.000113764	-0.146803	0.0308157	-0.0141781	5.66697e-05	0.0177102	1	0.00640035	20+T21-	288	262	0.551724	0.710027	4.20472	4.30614	3.34678	3.8121	0.499696	0.48769	-0.465318	20
Acat1	ident20:HealthT21	-0.567375	0.000414551	-0.163361	0.0188076	-0.102938	0.000124354	0.0450531	1	0.0117423	20+T21-	100	121	0.191571	0.327913	3.43936	3.35146	1.05566	1.74303	0.335745	0.382237	-0.68737	20
Eci1	ident20:HealthT21	-0.649177	0.000350153	-0.121379	0.111789	-0.117188	0.000473725	0.0400039	1	0.0368737	20+T21-	65	87	0.124521	0.235772	3.31805	3.38791	0.313142	1.30365	0.277881	0.390388	-0.990512	20
Myh7	ident20:HealthT21	-0.835522	7.90923e-09	-0.199996	0.0195751	-0.0159475	3.85711e-09	7.59286e-06	1	1.58693e-06	20+T21-	159	197	0.304598	0.533875	3.91437	4.02046	2.19948	3.11508	0.420425	0.560656	-0.915604	20
Gm11273	ident20:HealthT21	-0.921726	1.13282e-08	-0.139405	0.0406198	-0.318284	1.02568e-08	9.32149e-06	1	3.47524e-06	20+T21-	88	136	0.168582	0.368564	3.4527	3.48706	0.884623	2.04718	0.241291	0.381893	-1.16256	20
Mb	ident20:HealthT21	-0.973379	3.17596e-05	-0.10034	0.542356	-0.0118213	0.000144773	0.00630811	1	0.0132364	20+T21-	29	59	0.0555556	0.159892	3.33083	3.29093	-0.837597	0.646569	0.31431	0.622014	-1.48417	20
Pln	ident20:HealthT21	-1.24749	4.53765e-18	-0.339456	6.50319e-06	-0.0140546	1.91754e-21	1.30684e-14	0.00187292	2.20901e-18	20+T21-	187	251	0.358238	0.680217	4.03063	4.30697	2.54972	3.75106	0.377685	0.613975	-1.20134	20
Gtsf1	ident20:HealthT21	-1.26419	0.000432969	-0.45697	0.239725	-0.00250658	0.00102482	0.0461833	1	0.0655887	20+T21-	9	26	0.0172414	0.0704607	3.13061	3.70892	-2.72161	-0.11722	0.1882	0.8118	-2.60439	20
Gja1	ident20:HealthT21	-1.47289	5.14287e-05	-0.170258	0.507086	-0.0747104	0.000220991	0.00897665	1	0.0192865	20+T21-	8	28	0.0153257	0.0758808	3.29064	3.2557	-2.73145	-0.463295	0.11866	0.405371	-2.26815	20
Myl2	ident20:HealthT21	-1.51338	9.63141e-19	-0.469205	3.43972e-08	-0.197523	2.64929e-24	5.54769e-15	1.65107e-05	3.81498e-21	20+T21-	331	329	0.6341	0.891599	6.43983	6.68311	5.78261	6.51757	0.451163	0.530806	-0.734961	20
Nln	ident20:HealthT21	-3.13244	0.000113615	NA	1	1.90609	0.000113615	0.0177102	1	0.0109071	20+T21-	0	10	0	0.0271003	-10.6667	3.18339	-10.6667	-2.01866	0	0.572721	-8.64805	20
Gm10093	ident21:HealthT21	3.54519	3.83925e-13	-0.252787	0.760958	0.231635	3.39696e-12	3.88004e-10	1	1.83096e-09	21+T21-	32	1	0.0826873	0.0021978	3.02528	1.70725	-0.569703	-7.0042	0.401963	0.00503759	6.4345	21
Neurl4	ident21:HealthT21	3.00998	5.94283e-05	NA	1	1.71363	5.94283e-05	0.00842944	1	0.0066733	21+T21-	9	0	0.0232558	0	2.52987	-10.6684	-2.88996	-10.6684	0.355148	0	7.77841	21
Zbtb25	ident21:HealthT21	2.86452	5.38653e-05	NA	1	1.71363	5.38653e-05	0.0077768	1	0.00634224	21+T21-	10	0	0.0258398	0	3.03624	-10.6684	-2.23395	-10.6684	0.401746	0	8.43442	21
4930526A20Rik	ident21:HealthT21	2.85175	2.93089e-06	0.0750698	0.958479	0.0896559	1.7877e-05	0.000623585	1	0.00240893	21+T21-	14	1	0.0361757	0.0021978	2.5172	2.08091	-2.26752	-6.65669	0.532682	0.0281181	4.38917	21
Nudc-ps1	ident21:HealthT21	2.32252	1.83465e-05	-0.231203	0.774064	0.067828	9.92329e-05	0.00309023	1	0.0105566	21+T21-	16	2	0.0413437	0.0043956	3.07598	2.95787	-1.51777	-4.84624	0.405475	0.0466998	3.32847	21
Srgn	ident21:HealthT21	2.20081	0.000210001	0.296558	0.783062	0.831207	0.00100014	0.0234659	1	0.0728483	21+T21-	11	1	0.0284238	0.0021978	3.0674	3.15082	-2.06574	-5.63428	0.124085	0.011952	3.56854	21
Pdk3	ident21:HealthT21	1.95387	0.000323185	-0.100278	0.887393	0.500694	0.00154069	0.0330753	1	0.106154	21+T21-	12	2	0.0310078	0.0043956	2.74066	2.43853	-2.26642	-5.35462	0.164895	0.0222892	3.0882	21
S100a9	ident21:HealthT21	1.93858	1.55736e-09	0.0497677	0.91272	0.971109	1.20211e-08	8.99378e-07	1	3.00495e-06	21+T21-	43	8	0.111111	0.0175824	3.245	3.33198	0.0758193	-2.49284	0.0863221	0.017058	2.56866	21
Gm5483	ident21:HealthT21	1.74709	0.000103289	-0.0803566	0.907008	0.295666	0.000528944	0.01369	1	0.0452963	21+T21-	19	4	0.0490956	0.00879121	3.41665	2.87465	-0.93001	-3.9415	0.10886	0.0157401	3.01149	21
Rpl39	ident16:HealthT21	0.80088	6.54172e-05	0.382485	9.97195e-13	0.771579	3.14075e-15	0.00743401	6.29876e-10	1.98286e-12	16+T21-	459	423	0.916168	0.844311	5.21596	4.83444	5.08965	4.59029	0.299253	0.211697	0.499357	16
Rpl12	ident11:HealthT21	0.800425	1.39083e-08	0.0689826	0.215392	0.804562	4.72667e-08	7.5463e-06	1	1.02026e-05	11+T21-	361	296	0.720559	0.590818	4.27816	4.09165	3.80537	3.33247	0.305483	0.220102	0.472899	11
BC100530	ident21:HealthT21	1.4492	2.40483e-05	0.0529547	0.917371	0.424938	0.000133078	0.00396798	1	0.0139281	21+T21-	30	9	0.0775194	0.0197802	3.20376	2.77313	-0.484394	-2.88026	0.0521061	0.0115976	2.39586	21
Mrpl39	ident8:HealthT21	0.798196	5.37856e-05	-0.100768	0.190527	0.355825	0.000121979	0.0101939	1	0.0163851	8+T21-	80	42	0.159681	0.0838323	3.55996	3.40465	0.913656	-0.170698	0.297613	0.140299	1.08435	8
Slc39a8	ident3:HealthT21	-0.695906	0.000130552	-0.292348	0.00486236	-0.0211259	1.25993e-05	0.00441502	0.216269	0.00053151	3+T21-	53	97	0.115217	0.187984	2.99406	3.69025	-0.122767	1.2792	0.237912	0.705504	-1.40196	3
Stfa1	ident21:HealthT21	1.25425	5.646e-06	0.135679	0.710856	0.319032	3.13274e-05	0.0011412	1	0.00415217	21+T21-	44	17	0.113695	0.0373626	3.81715	2.97591	0.680882	-1.76345	0.0978032	0.0210909	2.44433	21
Myl7	ident21:HealthT21	1.23811	2.62355e-07	-0.282176	0.311112	0.638866	1.04937e-06	9.21451e-05	1	0.000184438	21+T21-	59	23	0.152455	0.0505495	3.13711	3.40149	0.424126	-0.903093	0.0741852	0.0347364	1.32722	21
AU022252	ident21:HealthT21	1.15964	0.00022247	-0.12765	0.585527	0.213895	0.000945083	0.0239823	1	0.0707499	21+T21-	31	14	0.0801034	0.0307692	2.99952	2.9649	-0.641197	-2.0539	0.302459	0.133355	1.4127	21
Rps16-ps2	ident18:HealthT21	0.776164	1.87696e-06	-0.0265497	0.708153	0.606971	1.088e-05	0.000602674	1	0.00153713	18+T21-	130	70	0.262626	0.151188	3.90733	3.91742	1.97859	1.19219	0.301646	0.163565	0.786402	18
Atp5o	ident21:HealthT21	1.03224	4.86832e-09	0.397836	9.56588e-12	1.09105	3.05913e-18	2.18669e-06	8.59335e-09	2.47331e-15	21+T21-	323	323	0.834625	0.70989	4.38331	3.86339	4.12252	3.36908	0.229537	0.160079	0.753441	21
Rps15a	ident18:HealthT21	0.774866	8.51144e-05	0.353152	2.87661e-10	0.638288	1.03265e-12	0.0100208	1.84731e-07	4.86307e-10	18+T21-	449	387	0.907071	0.835853	5.34323	4.94685	5.20252	4.68817	0.280316	0.183564	0.514346	18
S100a8	ident21:HealthT21	1.00484	2.73529e-07	0.18517	0.334499	0.585148	1.14539e-06	9.21451e-05	1	0.000197032	21+T21-	85	44	0.219638	0.0967033	3.73302	3.14261	1.54645	-0.226748	0.12154	0.0417841	1.7732	21
Rpl36al	ident16:HealthT21	0.774343	4.77884e-09	0.0904141	0.112778	0.8096	1.02483e-08	3.87905e-06	1	2.07966e-06	16+T21-	298	217	0.59481	0.433134	4.11747	3.96224	3.368	2.75519	0.283588	0.185439	0.61281	16
Gtf2h5	ident21:HealthT21	0.951416	1.11269e-10	0.107602	0.0709305	0.901467	1.80188e-10	8.17827e-08	1	6.62191e-08	21+T21-	206	165	0.5323	0.362637	3.55793	3.20239	2.64831	1.73916	0.260402	0.163014	0.909151	21
Atp5j	ident21:HealthT21	0.945862	7.43876e-06	0.457775	1.45246e-14	0.987251	6.217e-18	0.00141519	3.91437e-11	4.56949e-15	21+T21-	350	375	0.904393	0.824176	4.93566	4.37344	4.79068	4.09448	0.240844	0.174763	0.696208	21
Snhg9	ident21:HealthT21	0.924458	8.88234e-06	-0.014758	0.886548	0.363731	5.12336e-05	0.00163213	1	0.00627611	21+T21-	70	46	0.180879	0.101099	3.07978	3.04645	0.613344	-0.258762	0.233618	0.150014	0.872105	21
Tmsb4x	ident21:HealthT21	0.868627	2.89941e-06	0.312037	0.000967114	0.53617	7.65175e-08	0.000623585	0.186169	1.62801e-05	21+T21-	338	350	0.873385	0.769231	5.01774	4.5912	4.82243	4.2127	0.0898622	0.0692348	0.609733	21
Gm15920	ident21:HealthT21	0.854788	4.5804e-05	0.0320575	0.76618	0.314331	0.000236072	0.00685788	1	0.022722	21+T21-	67	47	0.173127	0.103297	3.03284	2.82396	0.503254	-0.450087	0.241022	0.146284	0.953341	21
Gm11966	ident21:HealthT21	0.848045	0.000361421	0.0413797	0.758612	0.188655	0.00164814	0.0365261	1	0.111976	21+T21-	50	33	0.129199	0.0725275	3.1489	2.83035	0.197236	-0.953386	0.28696	0.151868	1.15062	21
Hmgn1	ident21:HealthT21	0.846843	1.75777e-07	0.440058	7.21714e-12	1.01493	7.5294e-17	6.4598e-05	7.29383e-09	5.07294e-14	21+T21-	300	299	0.775194	0.657143	4.34046	3.72989	3.9731	3.1242	0.185381	0.121007	0.848894	21
Immp1l	ident21:HealthT21	0.845745	1.04929e-05	-0.0214354	0.819807	0.476454	5.91337e-05	0.00188522	1	0.0066733	21+T21-	82	56	0.211886	0.123077	3.19735	2.92161	0.959076	-0.0999245	0.223038	0.125817	1.059	21
Tmsb10	ident21:HealthT21	0.844062	9.49883e-08	0.148524	0.0556909	0.383207	1.052e-07	3.8399e-05	1	2.18088e-05	21+T21-	301	293	0.777778	0.643956	4.38823	4.01844	4.02567	3.38351	0.0972449	0.0732568	0.642161	21
Tmem242	ident21:HealthT21	0.792774	5.84763e-06	-0.0199964	0.796797	0.512534	3.35702e-05	0.00115312	1	0.00430818	21+T21-	103	78	0.26615	0.171429	3.15606	2.98644	1.24665	0.442663	0.209569	0.141098	0.803983	21
Cdk5r1	ident5:HealthT21	-1.17693	1.97627e-05	-0.0925763	0.58532	-0.016347	9.56449e-05	0.00306283	1	0.00882324	5+T21-	15	49	0.0299401	0.0978044	3.74056	3.73281	-1.3197	0.37929	0.217224	0.705794	-1.69899	5
Ndufab1	ident21:HealthT21	0.731542	1.31696e-06	-0.117932	0.0392308	0.647108	9.90986e-07	0.000322655	1	0.000178047	21+T21-	252	248	0.651163	0.545055	3.7663	3.63879	3.14742	2.76332	0.23495	0.211662	0.384096	21
Pf4	ident21:HealthT21	0.721165	8.37866e-05	0.207092	0.262758	0.588452	0.000233456	0.0116796	1	0.022722	21+T21-	88	58	0.22739	0.127473	3.96085	3.28745	1.82428	0.316329	0.1109	0.0458304	1.50795	21
Lsm1	ident21:HealthT21	0.706819	0.000316183	-0.201644	0.0275215	0.340927	0.000134372	0.0327735	1	0.0139281	21+T21-	74	59	0.191214	0.12967	3.05757	2.89762	0.671281	-0.0486626	0.231515	0.165214	0.719944	21
Minos1	ident21:HealthT21	0.666967	1.7955e-05	0.123524	0.0329772	0.745666	1.04295e-05	0.00308864	1	0.00147935	21+T21-	277	284	0.715762	0.624176	4.01454	3.71739	3.53211	3.03746	0.224437	0.187274	0.494658	21
Rnaset2a	ident21:HealthT21	0.657137	0.000529935	-0.0386475	0.651026	0.279143	0.00222959	0.0486878	1	0.14083	21+T21-	79	64	0.204134	0.140659	3.23065	2.91435	0.938604	0.0853504	0.257676	0.167651	0.853254	21
Sod1	ident21:HealthT21	0.641294	4.11086e-05	0.245831	1.10747e-05	0.700038	1.4229e-08	0.00627099	0.00344381	3.38357e-06	21+T21-	283	292	0.731266	0.641758	4.05438	3.67036	3.60287	3.03051	0.30577	0.24176	0.572364	21
Smim11	ident21:HealthT21	0.627266	0.000110277	0.0757949	0.312382	0.428207	0.000340081	0.0143804	1	0.0308939	21+T21-	120	103	0.310078	0.226374	3.43868	3.03486	1.74956	0.892005	0.24384	0.158194	0.85756	21
Rpl38	ident16:HealthT21	0.768729	2.44984e-05	0.415998	7.87771e-14	0.826801	1.02207e-16	0.00373899	7.97432e-11	8.29629e-14	16+T21-	448	405	0.894212	0.808383	5.15196	4.70369	4.99066	4.39681	0.295487	0.195779	0.59385	16
Crabp1	ident21:HealthT21	0.609476	0.000440127	0.173594	0.216916	0.724649	0.000969093	0.0428726	1	0.0712283	21+T21-	95	72	0.245478	0.158242	3.81329	3.14869	1.78715	0.489426	0.0988402	0.047257	1.29773	21
Tfrc	ident3:HealthT21	-0.692619	8.53893e-06	-0.288171	0.000746998	-0.134424	1.69422e-07	0.000459754	0.0566058	1.2605e-05	3+T21-	83	145	0.180435	0.281008	3.2348	3.83666	0.76472	2.00548	0.212067	0.562279	-1.24076	3
Tma7	ident21:HealthT21	0.596176	4.67739e-05	-0.0026647	0.964539	0.583796	0.000251448	0.00687576	1	0.0236244	21+T21-	211	208	0.54522	0.457143	3.63304	3.42815	2.75801	2.29896	0.210533	0.18006	0.459049	21
Rpa3	ident21:HealthT21	0.595252	0.0002001	-0.0330008	0.637486	0.3694	0.000888394	0.0231115	1	0.0671277	21+T21-	131	123	0.338501	0.27033	3.29292	3.06137	1.73033	1.17445	0.242396	0.193844	0.555875	21
Pkm	ident21:HealthT21	0.578458	0.000220358	0.113315	0.162382	0.658625	0.000409549	0.0239823	1	0.0363868	21+T21-	137	129	0.354005	0.283516	3.63531	3.23229	2.13729	1.41403	0.15025	0.106992	0.723256	21
Txnl4a	ident21:HealthT21	0.577012	0.000501319	-0.0658322	0.36252	0.387428	0.00154931	0.0471298	1	0.106154	21+T21-	112	102	0.289406	0.224176	3.20675	3.03153	1.41815	0.874609	0.200948	0.162075	0.543543	21
Bola2	ident21:HealthT21	0.57253	0.000100631	0.0757715	0.23179	0.529569	0.000254214	0.01356	1	0.0236244	21+T21-	186	181	0.48062	0.397802	3.65073	3.28065	2.59378	1.95091	0.24946	0.187825	0.642871	21
Dtymk	ident21:HealthT21	0.569105	0.000165099	-0.0566241	0.35176	0.446252	0.000537067	0.0202246	1	0.0452963	21+T21-	161	155	0.416021	0.340659	3.32343	3.19609	2.05828	1.64268	0.232177	0.20464	0.415599	21
Cct8	ident21:HealthT21	0.527674	0.000416536	0.157564	0.00732355	0.586951	5.41268e-05	0.0415765	1	0.00634224	21+T21-	223	234	0.576227	0.514286	3.71436	3.38954	2.91912	2.43026	0.231385	0.193848	0.488854	21
Hba-x	ident21:HealthT21	-0.517185	0.000231039	0.113229	0.455633	-0.537639	0.000860176	0.0245783	1	0.0668704	21+T21-	165	259	0.426357	0.569231	4.7315	4.09511	3.50168	3.28223	0.0359507	0.0363031	0.219447	21
Kng1	ident21:HealthT21	-0.573473	0.000194346	-0.150706	0.0866564	-0.0170535	0.000222587	0.022881	1	0.0219737	21+T21-	98	186	0.25323	0.408791	3.39269	3.4714	1.41146	2.18095	0.318764	0.63893	-0.769497	21
Apob	ident21:HealthT21	-0.576115	0.000195274	0.0418445	0.673475	-0.00774907	0.000887774	0.022881	1	0.0671277	21+T21-	89	170	0.229974	0.373626	3.65934	3.55895	1.53912	2.13874	0.346845	0.617975	-0.59962	21
Spp2	ident21:HealthT21	-0.604573	3.45511e-05	0.00762953	0.922623	-0.00685241	0.000187931	0.00547737	1	0.0189928	21+T21-	120	219	0.310078	0.481319	3.61701	3.48942	1.92787	2.43457	0.371202	0.620101	-0.506697	21
Itih2	ident21:HealthT21	-0.634315	3.63475e-05	0.0591727	0.421768	-0.0163329	0.000143485	0.00565134	1	0.0146845	21+T21-	233	348	0.602067	0.764835	4.22552	4.12943	3.49354	3.74266	0.411826	0.575453	-0.249117	21
Msmo1	ident21:HealthT21	-0.644567	9.15536e-05	-0.165996	0.0437216	-0.147892	6.21898e-05	0.0125459	1	0.00688773	21+T21-	76	159	0.196382	0.349451	3.14782	3.29112	0.799971	1.77445	0.197063	0.455333	-0.974477	21
Glud1	ident21:HealthT21	-0.657221	7.52669e-06	-0.165495	0.0183272	-0.0647022	2.73456e-06	0.00141519	1	0.000442178	21+T21-	179	297	0.462532	0.652747	3.67712	3.87908	2.56482	3.26371	0.321928	0.614417	-0.698889	21
Serpina1a	ident21:HealthT21	-0.683913	5.15268e-06	-0.196747	0.00249035	-0.0173252	3.17219e-07	0.00106819	0.447433	6.2554e-05	21+T21-	218	338	0.563307	0.742857	3.78571	3.94191	2.95775	3.51309	0.35771	0.618036	-0.555332	21
Hba-a1	ident21:HealthT21	-0.708597	6.46951e-07	-0.151899	0.28469	-0.885895	2.3625e-06	0.000185605	1	0.000389813	21+T21-	173	291	0.447028	0.63956	4.41639	4.24324	3.25488	3.59842	0.0342459	0.0510894	-0.34354	21
Plg	ident21:HealthT21	-0.723992	2.869e-06	-0.0849824	0.295352	-0.0101185	1.01438e-05	0.000623585	1	0.00146451	21+T21-	93	194	0.24031	0.426374	3.23873	3.34328	1.18199	2.11359	0.30304	0.679663	-0.931593	21
Fabp1	ident21:HealthT21	-0.729161	8.15865e-07	-0.353241	0.000500719	-0.0354617	1.22651e-08	0.000206133	0.105477	3.00495e-06	21+T21-	107	213	0.276486	0.468132	3.52369	3.95393	1.66917	2.85898	0.261126	0.700433	-1.18981	21
Igf2	ident21:HealthT21	-0.732484	4.20293e-07	-0.0942545	0.239709	-0.231137	1.38395e-06	0.000130695	1	0.000233109	21+T21-	123	235	0.317829	0.516484	3.74226	3.76936	2.08873	2.81621	0.24995	0.486601	-0.727483	21
Tmem176b	ident21:HealthT21	-0.739196	1.13952e-05	-0.175093	0.041714	-0.161673	8.25756e-06	0.00200284	1	0.00124704	21+T21-	64	144	0.165375	0.316484	3.13794	3.31612	0.542257	1.65652	0.184287	0.469159	-1.11426	21
Selenop	ident21:HealthT21	-0.757429	1.58994e-07	-0.138567	0.0647065	-0.105811	1.96107e-07	6.12125e-05	1	3.96382e-05	21+T21-	153	277	0.395349	0.608791	3.59954	3.73338	2.26085	3.01744	0.291526	0.579104	-0.756591	21
H2-Q10	ident21:HealthT21	-0.784413	6.98628e-07	-0.0756994	0.372441	-0.00898294	3.02921e-06	0.000186784	1	0.000480219	21+T21-	78	174	0.20155	0.382418	3.33427	3.20534	1.02383	1.81871	0.322201	0.657305	-0.794885	21
Serpina1b	ident21:HealthT21	-0.856132	6.65745e-07	-0.241889	0.00034355	-0.0627065	7.09248e-09	0.000185605	0.0793601	1.84976e-06	21+T21-	269	391	0.69509	0.859341	4.3604	4.60882	3.8357	4.39013	0.357745	0.617703	-0.55443	21
Hadhb	ident21:HealthT21	-0.876483	0.000117477	0.0375815	0.788869	-0.114427	0.000580145	0.0150762	1	0.047862	21+T21-	27	80	0.0697674	0.175824	3.30701	2.82617	-0.533103	0.318963	0.185389	0.393599	-0.852067	21
Ambp	ident21:HealthT21	-0.94418	0.000175725	-0.0575962	0.321816	-0.109595	0.000537841	0.021205	1	0.0452963	21+T21-	340	435	0.878553	0.956044	5.22348	5.24634	5.03668	5.18149	0.424855	0.552248	-0.144808	21
H19	ident21:HealthT21	-0.960999	3.16889e-07	-0.44017	2.67805e-11	-0.783828	4.80578e-16	0.000102482	2.1652e-08	2.98882e-13	21+T21-	289	408	0.74677	0.896703	4.5094	4.89805	4.08815	4.74075	0.258072	0.476981	-0.652604	21
Hbb-y	ident21:HealthT21	-1.00378	1.72326e-09	-0.24087	0.0687562	-0.848962	2.54741e-09	9.28836e-07	1	7.62808e-07	21+T21-	251	385	0.648579	0.846154	5.36316	5.11547	4.73853	4.87447	0.0417346	0.0539162	-0.13594	21
Serpina6	ident21:HealthT21	-1.05761	7.1618e-07	-0.321522	3.43414e-06	-0.085946	9.62381e-11	0.000186784	0.00120717	3.70517e-08	21+T21-	314	425	0.81137	0.934066	4.77376	5.11908	4.4722	5.02068	0.36103	0.620807	-0.548483	21
P2rx4	ident21:HealthT21	-1.13399	0.000275312	0.0537218	0.849171	-0.0198168	0.00131524	0.0289078	1	0.0924671	21+T21-	11	45	0.0284238	0.0989011	3.30985	2.8121	-1.82386	-0.524616	0.215787	0.625168	-1.29924	21
Mt2	ident21:HealthT21	-1.16378	2.5524e-10	-0.461171	0.0030074	-0.318521	2.5392e-11	1.71968e-07	0.517337	1.20761e-08	21+T21-	41	129	0.105943	0.283516	3.81151	4.42435	0.573401	2.60596	0.0889488	0.427994	-2.03256	21
Akr1c13	ident21:HealthT21	-1.22311	2.49324e-09	-0.0580523	0.671403	-0.0105319	1.74819e-08	1.25986e-06	1	4.03832e-06	21+T21-	31	116	0.0801034	0.254945	2.90625	3.14561	-0.734381	1.17416	0.176781	0.78089	-1.90854	21
Mt1	ident21:HealthT21	-1.27201	5.05087e-19	-0.683195	4.85509e-09	-0.832987	2.08978e-25	8.16726e-16	2.61689e-06	3.37917e-22	21+T21-	146	316	0.377261	0.694505	4.53259	5.37408	3.12629	4.84815	0.121742	0.472164	-1.72186	21
Hgfac	ident21:HealthT21	-1.39319	2.45638e-06	-0.149438	0.579122	-0.00969968	1.29558e-05	0.000567424	1	0.00180599	21+T21-	11	54	0.0284238	0.118681	2.95931	2.97868	-2.17356	-0.0953198	0.162658	0.809297	-2.07824	21
Ahsg	ident21:HealthT21	-1.44124	2.70876e-14	-0.203892	0.134012	-0.0248673	8.54905e-14	3.12862e-11	1	4.93708e-11	21+T21-	34	140	0.0878553	0.307692	3.29428	3.48537	-0.213504	1.78511	0.168979	0.794342	-1.99861	21
Apoe	ident21:HealthT21	-1.46872	3.55107e-08	-0.250789	4.49747e-05	-0.652276	6.13356e-11	1.51107e-05	0.0125386	2.75499e-08	21+T21-	333	441	0.860465	0.969231	5.16647	5.36873	4.94967	5.32364	0.345896	0.527017	-0.373973	21
Apoa1	ident21:HealthT21	-1.62388	6.89189e-10	-0.52593	1.67166e-12	-0.197049	8.2342e-20	4.28623e-07	2.25256e-09	7.39706e-17	21+T21-	328	442	0.847545	0.971429	5.30375	5.80472	5.06512	5.7629	0.336881	0.642442	-0.697785	21
Ttr	ident21:HealthT21	-1.64484	4.46489e-09	-0.22542	0.000508795	-0.375084	8.02051e-11	2.12345e-06	0.105477	3.24229e-08	21+T21-	336	444	0.868217	0.975824	5.49516	5.69489	5.29129	5.65958	0.379125	0.575376	-0.368293	21
Apoa2	ident21:HealthT21	-1.64573	2.06074e-06	-0.13532	0.0128964	-0.448122	5.79895e-07	0.000490031	1	0.000106556	21+T21-	356	449	0.919897	0.986813	6.78738	6.85307	6.66693	6.83392	0.42015	0.554594	-0.166991	21
Rbp4	ident21:HealthT21	-1.70185	6.03221e-07	-0.249842	4.31123e-05	-0.310041	9.11834e-10	0.000180631	0.0124487	2.94887e-07	21+T21-	354	449	0.914729	0.986813	6.13644	6.37062	6.00786	6.35147	0.392835	0.586068	-0.343611	21
Nsd3	ident21:HealthT21	-2.20535	0.000437169	-0.00656016	0.995799	-0.0364478	0.00206396	0.0428726	1	0.133497	21+T21-	1	17	0.00258398	0.0373626	3.43917	2.92459	-5.12581	-1.81466	0.0436361	0.519256	-3.31115	21
Trf	ident21:HealthT21	-2.47	8.54401e-16	-0.559832	1.1978e-15	-0.164015	1.06683e-28	1.1513e-12	4.84209e-12	2.15633e-25	21+T21-	326	450	0.842377	0.989011	5.19357	5.72471	4.94611	5.70877	0.32943	0.657128	-0.762658	21
Alb	ident21:HealthT21	-2.49226	3.12366e-19	-0.670689	1.14121e-13	-0.279827	3.83765e-30	6.31371e-16	1.84533e-10	1.03425e-26	21+T21-	310	448	0.801034	0.984615	5.94792	6.56197	5.62785	6.5396	0.30645	0.677839	-0.911749	21
Gpd1	ident21:HealthT21	-2.89398	0.000445852	NA	1	1.71363	0.000445852	0.0429133	1	0.0387604	21+T21-	0	12	0	0.0263736	-10.6684	3.08089	-10.6684	-2.16001	0	0.962853	-8.50836	21
Afp	ident21:HealthT21	-3.16209	1.01714e-11	-0.417698	3.04775e-14	-0.712798	2.61212e-23	8.22355e-09	6.16026e-11	3.017e-20	21+T21-	356	455	0.919897	1	7.57721	7.92573	7.45675	7.92573	0.374116	0.608814	-0.468982	21
Gm14513	ident21:HealthT21	-3.62591	8.8071e-25	-0.190474	0.693219	-0.4532	1.05937e-23	3.56027e-21	1	1.4275e-20	21+T21-	2	93	0.00516796	0.204396	3.22006	3.34999	-4.35794	1.05976	0.00923953	0.470131	-5.4177	21
Lhx2	ident22:HealthT21	2.51952	0.000568632	NA	1	1.60748	0.000568632	0.0487643	1	0.055959	22+T21-	11	0	0.0275689	0	3.4832	-10.2069	-1.69376	-10.2069	0.360927	0	8.51311	22	45	25
Vaultrc5	ident22:HealthT21	1.95833	4.04492e-05	-0.000482683	0.999261	0.0736211	0.000219294	0.00693762	1	0.0258122	22+T21-	26	3	0.0651629	0.00993377	3.68923	3.49641	-0.249221	-3.14629	0.607237	0.0612999	2.89707	22
Epb42	ident3:HealthT21	-0.661388	0.00222351	-0.266121	0.0204537	-0.00949353	0.000633665	0.0405996	0.561721	0.0135757	3+T21-	35	63	0.076087	0.122093	2.91757	3.45545	-0.79739	0.422012	0.262387	0.685713	-1.2194	3
Med9	ident22:HealthT21	1.30224	3.22752e-05	-0.0181769	0.915202	0.58158	0.000175984	0.00605462	1	0.0215599	22+T21-	45	10	0.112782	0.0331126	3.71035	3.55205	0.562695	-1.36139	0.296669	0.0590749	1.92409	22
Thoc6	ident22:HealthT21	1.28514	0.00050491	-0.087424	0.688783	0.415384	0.00217892	0.0461787	1	0.143737	22+T21-	31	7	0.0776942	0.0231788	3.48375	3.55737	-0.201005	-1.86932	0.279089	0.0663196	1.66832	22
Ybx3	ident22:HealthT21	1.28492	0.00014821	-0.115027	0.628883	0.302285	0.000666016	0.0185355	1	0.0634618	22+T21-	38	9	0.0952381	0.0298013	3.66172	3.44189	0.27032	-1.62294	0.353425	0.0718746	1.89326	22
Hmgn1	ident22:HealthT21	1.28043	9.14181e-12	0.308992	1.54684e-05	1.07096	7.00888e-15	9.14638e-09	0.00844154	6.01061e-12	22+T21-	343	196	0.859649	0.649007	4.9296	4.5284	4.71142	3.90474	0.262619	0.113635	0.806685	22
Bnip3	ident22:HealthT21	1.21103	2.05855e-06	-0.0818941	0.580975	0.406603	1.09504e-05	0.000537282	1	0.00182598	22+T21-	68	18	0.170426	0.0596026	3.86197	3.99413	1.3096	-0.0731444	0.362852	0.105264	1.38274	22
Fam162a	ident22:HealthT21	1.09954	3.0245e-10	0.0889107	0.294178	1.03341	1.41016e-09	2.01734e-07	1	4.70288e-07	22+T21-	163	60	0.408521	0.198675	4.16385	3.93393	2.87243	1.60274	0.304995	0.0957284	1.26969	22
Rps12	ident16:HealthT21	0.763285	4.66816e-05	0.22087	4.58996e-05	0.683945	6.21111e-08	0.00576619	0.00869339	1.03799e-05	16+T21-	450	411	0.898204	0.820359	4.99006	4.7688	4.83518	4.48313	0.28963	0.226916	0.352047	16
Higd1a	ident22:HealthT21	1.05105	2.1776e-08	0.0503988	0.568969	0.832911	1.33803e-07	8.71474e-06	1	3.21289e-05	22+T21-	130	46	0.325815	0.152318	3.93602	3.81781	2.31831	1.10344	0.277416	0.0904396	1.21486	22
Mif	ident22:HealthT21	1.04704	0.000135318	0.472637	1.12774e-11	0.876445	6.73017e-14	0.0183881	2.2566e-08	5.05015e-11	22+T21-	378	262	0.947368	0.86755	5.67765	5.19991	5.59964	4.99493	0.288389	0.14354	0.604712	22
Hbb-y	ident5:HealthT21	-1.08591	1.20057e-07	0.532467	3.06477e-06	-0.244262	1.53812e-11	4.00619e-05	0.00139699	7.44928e-09	5+T21-	415	469	0.828343	0.936128	7.18519	6.02516	6.91349	5.92994	0.193682	0.097951	0.983555	5
Rps20	ident8:HealthT21	0.761576	0.000340798	0.23673	4.81499e-06	0.585902	4.71186e-08	0.0430604	0.00205329	1.46132e-05	8+T21-	462	435	0.922156	0.868263	4.96962	4.71688	4.8527	4.51309	0.284944	0.225176	0.339616	8
Gtf2h5	ident22:HealthT21	0.926018	2.92994e-08	-0.0180338	0.803939	0.817113	2.0352e-07	1.03461e-05	1	4.52493e-05	22+T21-	173	73	0.433584	0.241722	3.95439	3.88535	2.74887	1.83703	0.261104	0.105029	0.911843	22
Rpl30	ident17:HealthT21	0.760923	4.25166e-06	0.123925	0.018959	0.595661	1.63054e-06	0.00137693	1	0.000387801	17+T21-	430	381	0.858283	0.760479	4.55192	4.38725	4.33145	3.99225	0.262323	0.207359	0.3392	17
Aldoa	ident22:HealthT21	0.900695	2.80852e-08	0.0521672	0.478472	0.91213	1.56701e-07	1.03461e-05	1	3.61799e-05	22+T21-	204	95	0.511278	0.31457	4.15253	4.01836	3.18478	2.34998	0.285376	0.121093	0.834801	22
Eno1	ident22:HealthT21	0.887338	1.58504e-07	-0.0227612	0.774113	0.833231	1.03351e-06	4.7575e-05	1	0.000193881	22+T21-	170	75	0.426065	0.248344	4.01718	3.9954	2.78643	1.98605	0.261806	0.113772	0.800383	22
Nop56	ident22:HealthT21	0.869414	0.000425399	-0.0850954	0.420267	0.468578	0.00145408	0.0399669	1	0.105349	22+T21-	62	22	0.155388	0.0728477	3.67217	3.7055	0.986645	-0.0722866	0.260043	0.0944295	1.05893	22
Rps26-ps1	ident18:HealthT21	0.759293	9.81883e-06	-0.0921196	0.214708	0.581213	2.63808e-05	0.00198172	1	0.003213	18+T21-	113	62	0.228283	0.133909	3.87865	3.88088	1.74777	0.980627	0.285222	0.156735	0.767143	18
Atp5j	ident22:HealthT21	0.821994	2.93263e-05	0.336079	3.16032e-07	0.767954	3.38978e-10	0.00567889	0.000237143	1.59987e-07	22+T21-	343	223	0.859649	0.738411	5.02532	4.65187	4.80715	4.21439	0.241075	0.120988	0.59276	22
Rps27l	ident21:HealthT21	0.758344	0.000140112	0.135101	0.0196944	0.69425	4.67963e-05	0.0177001	1	0.00582074	21+T21-	339	369	0.875969	0.810989	4.58513	4.3589	4.39408	4.05666	0.226586	0.210841	0.337423	21
Rps12	ident6:HealthT21	0.757087	8.57542e-07	0.217485	0.000173807	0.67329	4.77666e-09	0.000486155	0.0492669	1.62478e-06	6+T21-	413	351	0.824351	0.700599	4.80526	4.57724	4.52659	4.06391	0.263553	0.191242	0.46268	6
Snhg3	ident22:HealthT21	0.752302	4.66603e-05	-0.0538942	0.570925	0.581723	0.000213866	0.0077806	1	0.0256767	22+T21-	119	52	0.298246	0.172185	3.86149	3.88548	2.11627	1.34791	0.251447	0.111718	0.768352	22
Wdr89	ident22:HealthT21	0.743325	0.000137842	-0.0477913	0.593091	0.485229	0.000606092	0.0183881	1	0.0586834	22+T21-	105	46	0.263158	0.152318	3.72921	3.76415	1.80347	1.04981	0.236157	0.105996	0.753662	22
Hspe1	ident22:HealthT21	0.743232	5.8428e-05	0.0854418	0.202696	0.722382	0.000138051	0.00923009	1	0.0180156	22+T21-	331	213	0.829574	0.705298	4.80675	4.69156	4.5372	4.18789	0.263667	0.156651	0.349313	22
Gm15536	ident22:HealthT21	0.741701	0.000513828	-0.0576333	0.545882	0.424389	0.00199967	0.0461787	1	0.136409	22+T21-	83	35	0.20802	0.115894	3.81503	3.76189	1.55015	0.653458	0.279492	0.113596	0.896696	22
Rps13-ps2	ident6:HealthT21	0.752352	0.000211495	-0.013498	0.871602	0.313896	0.00103215	0.0287759	1	0.0835918	6+T21-	75	39	0.149701	0.0778443	3.70162	3.61205	0.962082	-0.0705326	0.354827	0.173402	1.03261	6
Atp5o	ident22:HealthT21	0.699425	3.5832e-05	0.197114	0.00314062	0.786821	2.49279e-06	0.00634843	1	0.00045346	22+T21-	304	188	0.761905	0.622517	4.62331	4.37032	4.23101	3.68654	0.239625	0.124353	0.544468	22
Ldha	ident22:HealthT21	0.699376	3.59565e-05	0.373666	1.44981e-07	0.935808	1.93748e-10	0.00634843	0.000124332	1.05734e-07	22+T21-	304	188	0.761905	0.622517	4.88672	4.47339	4.49442	3.78961	0.295419	0.137181	0.704811	22
Tomm7	ident22:HealthT21	0.691906	1.07455e-05	0.0568024	0.406327	0.69763	4.39786e-05	0.00238908	1	0.0062858	22+T21-	250	141	0.626566	0.466887	4.39867	4.2996	3.72425	3.20082	0.249596	0.131429	0.52343	22
Tbca	ident22:HealthT21	0.677742	2.36296e-05	-0.0497491	0.502866	0.641116	0.000105127	0.00472829	1	0.0143426	22+T21-	192	100	0.481203	0.331126	4.10766	4.1124	3.05246	2.51799	0.243418	0.127197	0.534464	22
Cox17	ident22:HealthT21	0.676718	0.000147993	-0.0748541	0.375389	0.523067	0.000504641	0.0185355	1	0.0513451	22+T21-	130	62	0.325815	0.205298	3.81966	3.88593	2.20196	1.60204	0.2321	0.115898	0.599916	22
D8Ertd738e	ident22:HealthT21	0.672779	9.46717e-05	-0.0829342	0.264409	0.562804	0.000263143	0.0138613	1	0.0303778	22+T21-	145	71	0.363409	0.235099	3.93512	4.00056	2.47493	1.91215	0.250697	0.128451	0.562776	22
Rps23-ps1	ident17:HealthT21	0.752326	0.000123109	-0.118893	0.152779	0.291153	0.000226136	0.0215012	1	0.0279831	17+T21-	80	48	0.159681	0.0958084	3.37808	3.37796	0.731735	-0.00503121	0.303904	0.182328	0.736767	17
Sod1	ident22:HealthT21	0.638095	6.05936e-05	0.018665	0.790477	0.569091	0.000310508	0.00932675	1	0.0345182	22+T21-	196	105	0.491228	0.347682	4.11003	4.0063	3.08457	2.48228	0.273725	0.136464	0.602286	22
Mest	ident22:HealthT21	0.637787	0.000327259	-0.142778	0.139318	0.431882	0.000527949	0.0338713	1	0.0528213	22+T21-	129	63	0.323308	0.208609	4.00609	4.01932	2.37723	1.75848	0.250181	0.123307	0.618755	22
Pkm	ident22:HealthT21	0.636929	5.67842e-05	0.0803028	0.273055	0.68812	0.000165894	0.00921285	1	0.0207471	22+T21-	207	113	0.518797	0.374172	4.2682	4.16468	3.3215	2.74657	0.25956	0.131881	0.574936	22
Slirp	ident22:HealthT21	0.621876	7.38454e-05	-0.0355704	0.603861	0.59776	0.000339022	0.0110823	1	0.0370027	22+T21-	204	111	0.511278	0.36755	4.11951	4.06416	3.15176	2.6203	0.238852	0.125072	0.531456	22
Cct8	ident22:HealthT21	0.61742	0.000142595	0.00585217	0.932212	0.602113	0.000719186	0.0185355	1	0.0664196	22+T21-	189	103	0.473684	0.34106	4.01994	3.97415	2.94202	2.4224	0.243262	0.128429	0.519627	22
Usmg5	ident22:HealthT21	0.614054	0.000259249	0.0229555	0.728948	0.532886	0.00119209	0.0277905	1	0.0967043	22+T21-	299	189	0.749373	0.625828	4.53927	4.45295	4.12304	3.77682	0.226366	0.134777	0.346224	22
Mrpl57	ident9:HealthT21	0.751714	5.12647e-06	-0.0980443	0.174341	0.451491	1.21604e-05	0.00128986	1	0.00190194	9+T21-	122	76	0.245473	0.151697	3.48822	3.43268	1.46207	0.712341	0.305214	0.182952	0.749728	9
Eef1b2	ident22:HealthT21	0.57334	0.000314302	0.0524466	0.409528	0.573438	0.00107905	0.033101	1	0.0887334	22+T21-	260	158	0.651629	0.523179	4.29711	4.24167	3.67927	3.3071	0.237042	0.138618	0.372163	22
Timm8b	ident22:HealthT21	0.568332	0.000412486	-0.0552141	0.421102	0.512572	0.00141447	0.0399379	1	0.105349	22+T21-	179	98	0.448622	0.324503	3.97378	3.93686	2.81744	2.31333	0.241695	0.128982	0.504107	22
Eef1g	ident22:HealthT21	0.555807	0.000523097	-0.0769009	0.254268	0.505739	0.00127401	0.0461787	1	0.10063	22+T21-	206	119	0.516291	0.39404	4.03438	4.07092	3.0807	2.72745	0.231524	0.137176	0.353252	22
Fgb	ident22:HealthT21	-0.803051	0.000233452	-0.128776	0.351742	-0.0782231	0.000743676	0.0259521	1	0.0676407	22+T21-	38	58	0.0952381	0.192053	3.967	4.13872	0.575423	1.75859	0.268409	0.461464	-1.18317	22
Ambp	ident22:HealthT21	-0.888786	2.545e-07	-0.14477	0.213336	-0.127912	7.84647e-07	6.94437e-05	1	0.000151943	22+T21-	74	108	0.185464	0.357616	4.28797	4.50136	1.85745	3.01794	0.283648	0.47997	-1.16049	22
Ttr	ident22:HealthT21	-0.89715	6.40294e-08	0.0666803	0.581018	-0.255131	3.84615e-07	2.13538e-05	1	8.24587e-05	22+T21-	86	122	0.215539	0.403974	4.59819	4.49943	2.38439	3.19185	0.261979	0.347056	-0.807457	22
Apoe	ident22:HealthT21	-0.931469	1.55915e-08	-0.231216	0.0574559	-0.491037	1.87185e-08	6.68543e-06	1	4.68197e-06	22+T21-	89	128	0.223058	0.423841	4.29103	4.52997	2.12673	3.29164	0.168878	0.286633	-1.1649	22
Serpinf2	ident22:HealthT21	-0.933355	0.000130798	-0.129496	0.409142	-0.0644153	0.000473303	0.01826	1	0.0498463	22+T21-	27	48	0.0676692	0.15894	3.87658	4.01329	-0.00762818	1.36025	0.2498	0.488232	-1.36788	22
Rbp4	ident22:HealthT21	-0.948961	1.61518e-09	-0.310407	0.00769885	-0.267124	3.59545e-10	8.07994e-07	1	1.59987e-07	22+T21-	111	151	0.278195	0.5	4.57217	4.9466	2.72647	3.94664	0.257478	0.454061	-1.22017	22
Apoa1	ident22:HealthT21	-1.01514	3.00625e-09	-0.238754	0.0448276	-0.215527	3.06732e-09	1.38819e-06	1	8.76816e-07	22+T21-	73	116	0.182957	0.384106	4.30989	4.63492	1.85975	3.25458	0.250067	0.497782	-1.39483	22
Apoa2	ident22:HealthT21	-1.02524	3.41844e-11	-0.110866	0.34703	-0.370265	1.8646e-10	2.93156e-08	1	1.05734e-07	22+T21-	128	172	0.320802	0.569536	5.0626	5.23966	3.42243	4.42755	0.296541	0.450513	-1.00512	22
Fgg	ident22:HealthT21	-1.05632	6.91225e-06	0.145376	0.402124	-0.0500936	2.86698e-05	0.00159593	1	0.00430262	22+T21-	28	55	0.0701754	0.182119	4.2078	3.94457	0.375785	1.48789	0.29291	0.479397	-1.1121	22
Hbb-y	ident22:HealthT21	-1.09698	0.000403775	0.288214	0.0268908	-0.592977	0.000165552	0.0397354	1	0.0207471	22+T21-	357	291	0.894737	0.963576	7.41103	6.90115	7.25056	6.84762	0.186211	0.106596	0.402943	22
Apom	ident22:HealthT21	-1.1123	6.29745e-10	-0.194835	0.0858914	-0.154458	1.14441e-09	3.43669e-07	1	4.04733e-07	22+T21-	59	105	0.14787	0.347682	4.20218	4.41492	1.44496	2.89087	0.255634	0.527229	-1.44591	22
Serpina6	ident22:HealthT21	-1.28097	6.74318e-11	-0.114586	0.363381	-0.122497	3.73117e-10	5.05991e-08	1	1.59987e-07	22+T21-	42	91	0.105263	0.301325	3.97764	4.07715	0.73037	2.3467	0.220786	0.51253	-1.61633	22
Igfbp5	ident22:HealthT21	-1.29615	0.000180919	-0.0464048	0.844216	-0.16152	0.000885742	0.0208857	1	0.0776672	22+T21-	10	27	0.0250627	0.089404	4.12717	3.88153	-1.18844	0.398858	0.131848	0.300255	-1.58729	22
Fga	ident22:HealthT21	-1.38382	0.000192614	-0.0654417	0.825307	-0.0574013	0.000934724	0.0218163	1	0.0801593	22+T21-	8	24	0.0200501	0.0794702	3.7206	3.88508	-1.91513	0.232593	0.154584	0.519758	-2.14772	22
Serpinc1	ident22:HealthT21	-1.51197	4.04864e-06	-0.103087	0.706473	-0.0598221	2.27316e-05	0.00101267	1	0.00349892	22+T21-	10	33	0.0250627	0.109272	3.90083	3.9953	-1.41431	0.801917	0.158934	0.55998	-2.21623	22
Afp	ident22:HealthT21	-1.52766	2.46067e-22	-0.255084	0.0675818	-0.644567	5.69964e-22	7.38572e-19	1	8.55373e-19	22+T21-	133	211	0.333333	0.698675	5.61728	5.96682	4.03236	5.44952	0.238541	0.48219	-1.41716	22
Trf	ident22:HealthT21	-1.5589	8.30992e-17	-0.105837	0.484691	-0.254475	6.88895e-16	1.66281e-13	1	8.27088e-13	22+T21-	44	113	0.110276	0.374172	4.3599	4.48047	1.17956	3.06233	0.178999	0.499774	-1.88277	22
Cfi	ident22:HealthT21	-1.75094	0.00053852	-0.0242527	0.974091	-0.00902523	0.0025057	0.0468512	1	0.160018	22+T21-	3	15	0.0075188	0.0496689	3.8868	3.67421	-3.15763	-0.655481	0.159117	0.686568	-2.50215	22
Alb	ident22:HealthT21	-1.76047	5.69179e-25	-0.234174	0.122619	-0.321609	2.2564e-24	3.41678e-21	1	4.51506e-21	22+T21-	60	154	0.150376	0.509934	4.55735	4.85988	1.82428	3.8883	0.16547	0.523797	-2.06402	22
Serpina1b	ident22:HealthT21	-1.85978	1.84198e-16	-0.166601	0.313853	-0.163172	1.16082e-15	2.76436e-13	1	1.1614e-12	22+T21-	22	84	0.0551378	0.278146	3.84694	4.07561	-0.332425	2.22971	0.125832	0.562978	-2.56214	22
Fabp1	ident22:HealthT21	-1.86142	1.34463e-07	-0.223135	0.493229	-0.0591999	7.2638e-07	4.24831e-05	1	0.000145349	22+T21-	7	33	0.0175439	0.109272	3.86277	4.0417	-1.96543	0.848291	0.127875	0.682445	-2.81372	22
Serpina1e	ident22:HealthT21	-2.31117	0.000384009	0.0752112	0.952539	-0.0203095	0.00182534	0.0384201	1	0.130113	22+T21-	1	11	0.00250627	0.0364238	4.25987	3.87925	-4.35524	-0.897525	0.0787631	0.665477	-3.45771	22
Sema4c	ident22:HealthT21	-2.39924	0.000178759	-0.0166467	0.98581	-0.0501593	0.000892727	0.0208857	1	0.0776672	22+T21-	1	12	0.00250627	0.0397351	3.53293	3.65505	-5.06594	-0.996057	0.0292628	0.382173	-4.06988	22
Ahsg	ident22:HealthT21	-2.62951	1.21011e-05	-0.0531927	0.964668	-0.0362319	6.947e-05	0.00259438	1	0.00969834	22+T21-	1	15	0.00250627	0.0496689	2.62791	3.86144	-5.9358	-0.468468	0.0198808	0.701275	-5.46733	22
Fabp2	ident22:HealthT21	-2.9704	0.000426101	NA	1	1.60748	0.000426101	0.0399669	1	0.0456765	22+T21-	0	8	0	0.0264901	-10.2069	3.92969	-10.2069	-1.30578	0	1	-8.9011	22
2200002D01Rik	ident23:HealthT21	2.95255	0.000107713	NA	1	1.6374	0.000107713	0.0408016	1	0.0437159	23+T21-	18	0	0.0408163	0	3.21844	-10.267	-1.39332	-10.267	0.828373	0	8.87372	23	13	4
Gm10093	ident23:HealthT21	2.57696	1.19111e-05	-0.365826	0.614689	0.087909	6.03447e-05	0.00753039	1	0.0263753	23+T21-	24	1	0.0544218	0.0047619	2.91405	3.89977	-1.28292	-3.79817	0.291322	0.024039	2.51525	23
Cap1	ident23:HealthT21	1.4596	1.88914e-09	0.115585	0.374616	0.113437	9.84253e-09	6.71347e-06	1	1.39813e-05	23+T21-	116	19	0.263039	0.0904762	3.39968	3.04832	1.47333	-0.416575	0.654083	0.0839751	1.88991	23
Gm5561	ident10:HealthT21	1.36913	0.000804437	-0.0345619	0.913997	0.0864865	0.00361988	0.0436546	1	0.128741	10+T21-	22	6	0.0439122	0.011976	3.37566	3.07308	-1.13227	-3.30451	0.436176	0.0964498	2.17224	10
Cryzl1	ident23:HealthT21	1.17421	0.000125024	0.0254112	0.884721	0.437734	0.000631009	0.0417873	1	0.162973	23+T21-	57	11	0.129252	0.052381	3.14681	2.71658	0.195951	-1.53501	0.311402	0.0445981	1.73096	23
Pf4	ident23:HealthT21	1.15509	4.86004e-05	0.355795	0.00577184	0.954827	5.78025e-06	0.0212421	1	0.00410542	23+T21-	417	177	0.945578	0.842857	8.86812	8.55558	8.78738	8.30894	0.728433	0.248968	0.478448	23
Atp5j	ident23:HealthT21	1.1175	3.49415e-06	0.322445	6.49636e-06	0.945235	8.13169e-10	0.00283625	0.00922808	1.54014e-06	23+T21-	393	166	0.891156	0.790476	4.68027	4.24397	4.51403	3.90478	0.234043	0.0730577	0.60925	23
Smim11	ident23:HealthT21	1.1012	7.35299e-08	0.149515	0.100806	0.783498	1.33244e-07	0.000104449	1	0.000126182	23+T21-	145	38	0.328798	0.180952	3.3315	2.9615	1.72701	0.495864	0.285803	0.0579552	1.23115	23
S100a8	ident23:HealthT21	1.08864	2.90206e-05	0.0229674	0.932287	0.614639	0.000159404	0.0164895	1	0.0503186	23+T21-	83	16	0.188209	0.0761905	3.65454	3.76676	1.24535	0.0535556	0.12138	0.0252914	1.19179	23
Rab3c	ident5:HealthT21	-0.987443	0.000383089	-0.103382	0.563465	-0.00762343	0.00154407	0.0315804	1	0.0899626	5+T21-	16	43	0.0319361	0.0858283	3.78843	3.76144	-1.17887	0.219525	0.262886	0.69341	-1.39839	5
Cd59a	ident23:HealthT21	0.993263	3.22344e-05	0.0937394	0.462204	0.194198	0.000134907	0.0166505	1	0.0479089	23+T21-	100	22	0.226757	0.104762	3.53611	3.31875	1.39568	0.0649382	0.583183	0.110355	1.33074	23
Gtf2h5	ident23:HealthT21	0.94849	1.29348e-07	-0.00697905	0.926287	0.844754	8.80964e-07	0.000146991	1	0.000715091	23+T21-	224	74	0.507937	0.352381	3.59792	3.37962	2.62074	1.87503	0.27325	0.0775929	0.745704	23
Ndufb2	ident23:HealthT21	0.771163	1.19278e-05	-0.0521584	0.462489	0.71076	5.23618e-05	0.00753039	1	0.0247933	23+T21-	236	86	0.535147	0.409524	3.55723	3.44252	2.65533	2.15469	0.242657	0.0816666	0.500636	23
Hba-x	ident23:HealthT21	-0.699823	4.55871e-05	0.351706	0.0453985	-0.634864	3.31805e-05	0.0212421	1	0.0171393	23+T21-	211	137	0.478458	0.652381	5.81971	4.95882	4.75619	4.34263	0.0853072	0.0304976	0.413566	23
Cited4	ident23:HealthT21	-0.740809	9.38219e-05	-0.0671309	0.45594	-0.11699	0.000368346	0.0380783	1	0.099664	23+T21-	87	79	0.197279	0.37619	3.40282	3.29418	1.06158	1.88391	0.33016	0.278051	-0.822327	23
Hbb-y	ident23:HealthT21	-1.2605	2.19017e-08	0.140045	0.37806	-0.797708	1.07304e-07	4.14817e-05	1	0.00012194	23+T21-	305	188	0.69161	0.895238	6.50645	5.76757	5.97449	5.60792	0.0990718	0.0365915	0.366571	23
Pcyt1a	ident23:HealthT21	-3.21129	0.000116622	NA	1	1.6374	0.000116622	0.0414155	1	0.0441766	23+T21-	0	8	0	0.0380952	-10.267	3.03446	-10.267	-1.67618	0	0.397064	-8.59085	23
Car2	ident3:HealthT21	-0.633111	1.99178e-05	-0.315557	4.88866e-08	-0.168976	3.85606e-11	0.000926178	1.33363e-05	8.30473e-09	3+T21-	322	413	0.7	0.800388	4.34121	4.7165	3.82665	4.39528	0.346765	0.576909	-0.568633	3	2	0
S100a8	ident10:HealthT21	1.44352	1.67699e-11	0.116742	0.534186	0.845649	1.19099e-10	2.63916e-08	1	3.94594e-08	10+T21-	89	25	0.177645	0.0499002	3.88873	3.57029	1.39599	-0.753518	0.209332	0.0471543	2.14951	10
Mif	ident25:HealthT21	1.62231	9.06601e-06	0.518675	0.000373678	1.05819	9.40827e-08	0.0221508	0.151152	0.000214699	25+T21-	100	57	0.892857	0.670588	4.96697	4.37244	4.80348	3.79604	0.0522444	0.0197208	1.00745	25	4	4
Rps21	ident16:HealthT21	0.743497	0.00022881	0.406501	2.06284e-13	0.718212	2.17623e-15	0.0194045	1.67443e-10	1.54567e-12	16+T21-	459	426	0.916168	0.850299	5.30033	4.88445	5.17401	4.6505	0.307102	0.213642	0.523512	16
Hba-a2	ident25:HealthT21	1.24263	2.37522e-05	0.119931	0.685035	1.45235	0.000121787	0.0244613	1	0.0418077	25+T21-	66	24	0.589286	0.282353	4.72714	4.42085	3.96428	2.5969	0.0424134	0.0124726	1.36738	25
Pkm	ident25:HealthT21	1.20937	4.57789e-05	0.179227	0.209415	1.30595	0.00011218	0.0412525	1	0.0404351	25+T21-	65	28	0.580357	0.329412	4.17916	3.90352	3.39434	2.30203	0.0791436	0.0281624	1.09231	25
Pgrmc1	ident25:HealthT21	-1.33392	1.53633e-05	-0.235309	0.0668044	-0.496874	1.6275e-05	0.0221508	1	0.0106661	25+T21-	22	43	0.196429	0.505882	3.77475	3.80891	1.42802	2.82606	0.0618764	0.123838	-1.39803	25
Fabp7	ident25:HealthT21	-1.36566	1.41769e-05	-0.38983	0.182101	-0.481148	3.32058e-05	0.0221508	1	0.0166478	25+T21-	19	39	0.169643	0.458824	4.87201	5.34658	2.31325	4.22271	0.0690761	0.19702	-1.90946	25
Igfbp2	ident25:HealthT21	-1.3688	1.94742e-05	-0.376296	0.00843973	-0.634083	3.40976e-06	0.0233983	1	0.00245809	25+T21-	62	72	0.553571	0.847059	5.06584	5.23479	4.21278	4.99534	0.183472	0.239537	-0.782565	25
Ttr	ident25:HealthT21	-1.5361	1.1359e-06	-0.667318	0.097321	-0.37651	1.82145e-06	0.00818871	1	0.00145898	25+T21-	18	42	0.160714	0.494118	9.05119	9.4645	6.4138	8.44743	0.221799	0.689215	-2.03363	25
Gm15772	ident26:HealthT21	-2.63693	1.90609e-09	-0.668339	0.0180719	-1.63829	9.00307e-10	1.05807e-05	1	4.9976e-06	26+T21-	4	51	0.0851064	0.566667	3.10375	4.01126	-0.443363	3.19211	0.00410972	0.0983123	-3.63548	26	0	1
Acta1	ident27:HealthT21	3.76178	1.35804e-07	NA	1	2.22417	1.35804e-07	0.000240464	1	0.000240464	27+T21-	19	0	0.365385	0	4.91712	-7.25161	3.46515	-7.25161	0.559338	0	10.7168	27	15	2
Sln	ident27:HealthT21	3.32119	5.2718e-07	0.930206	0.457444	0.202733	2.60797e-06	0.000700094	1	0.00277071	27+T21-	21	1	0.403846	0.0204082	4.6363	3.78656	3.32873	-1.79559	0.812989	0.0214772	5.12432	27
Fabp3	ident27:HealthT21	3.28322	1.91729e-05	NA	1	2.22417	1.91729e-05	0.0113163	1	0.0127308	27+T21-	12	0	0.230769	0	4.2954	-7.25161	2.18153	-7.25161	0.248958	0	9.43315	27
Il17b	ident27:HealthT21	2.93039	0.000128048	-0.66939	0.651298	0.0341777	0.000588881	0.0424582	1	0.173785	27+T21-	14	1	0.269231	0.0204082	3.90562	4.57558	2.01425	-1.02019	0.828892	0.0942148	3.03444	27
Fbxl22	ident27:HealthT21	2.64892	0.000135879	-0.15872	0.876335	0.385956	0.000681424	0.0424582	1	0.180986	27+T21-	13	1	0.25	0.0204082	3.65974	3.91113	1.66198	-1.67368	0.364963	0.0334209	3.33567	27
Ctsb	ident3:HealthT21	-0.625213	7.22524e-05	-0.328817	0.000101787	-0.221294	1.9957e-07	0.00268779	0.0119003	1.408e-05	3+T21-	79	136	0.171739	0.263566	3.14205	3.64703	0.600758	1.72344	0.16213	0.396094	-1.12268	3
Tnni1	ident27:HealthT21	2.43451	1.32278e-08	0.802378	0.00716749	1.72786	2.60967e-09	7.02662e-05	1	6.93129e-06	27+T21-	42	14	0.807692	0.285714	5.12847	3.9742	4.82041	2.16835	0.327263	0.0490011	2.65206	27
Mylpf	ident27:HealthT21	2.39081	1.00487e-07	1.36059	3.59803e-06	0.779455	1.51013e-11	0.000240464	0.0191127	8.02183e-08	27+T21-	45	19	0.865385	0.387755	6.04268	4.18908	5.83411	2.82312	0.729765	0.0852361	3.01099	27
Tnnc2	ident27:HealthT21	2.34924	6.98811e-06	1.04347	0.13776	0.0850588	1.3679e-05	0.00530297	1	0.0103804	27+T21-	26	4	0.5	0.0816327	4.98097	3.39938	3.98127	-0.205268	0.821049	0.0421861	4.18654	27
Myl4	ident27:HealthT21	2.22543	6.04116e-06	0.623868	0.359328	1.26339	2.35196e-05	0.00530297	1	0.0138818	27+T21-	24	4	0.461538	0.0816327	4.66311	3.73247	3.54806	0.125752	0.114029	0.00996813	3.42231	27
Tnnc1	ident27:HealthT21	1.98256	4.89095e-06	0.817853	0.0505516	1.39437	4.32415e-06	0.00519615	1	0.00382831	27+T21-	31	8	0.596154	0.163265	5.02592	3.81973	4.27987	1.20846	0.211968	0.0237021	3.07142	27
Myl1	ident27:HealthT21	1.86592	3.4481e-05	-0.0392951	0.912868	0.267243	0.000187331	0.0182824	1	0.0765462	27+T21-	28	8	0.538462	0.163265	4.23479	3.9624	3.34214	1.3508	0.495977	0.117317	1.99134	27
Meg3	ident27:HealthT21	1.77293	1.53137e-05	0.777551	0.00128039	2.22417	4.87327e-07	0.0101683	1	0.00064717	27+T21-	33	12	0.634615	0.244898	5.06152	3.78286	4.40564	1.75523	0.128545	0.0192612	2.65041	27
Pgam2	ident27:HealthT21	1.72541	7.90744e-05	0.286218	0.360577	0.381596	0.000272441	0.0350036	1	0.103372	27+T21-	28	10	0.538462	0.204082	4.17259	3.47188	3.27995	1.18242	0.366143	0.0804376	2.09754	27
Tnnt2	ident27:HealthT21	1.67682	9.41631e-05	0.228711	0.540757	0.579318	0.000404764	0.0384765	1	0.143341	27+T21-	29	10	0.557692	0.204082	4.50822	4.09519	3.66609	1.80457	0.252612	0.0654154	1.86152	27
Gadd45g	ident27:HealthT21	-1.70605	3.78589e-05	-0.229312	0.380372	-0.33237	0.000140169	0.0182824	1	0.0620482	27+T21-	10	30	0.192308	0.612245	3.93611	4.10617	1.56019	3.39869	0.0478173	0.161406	-1.8385	27
Nnat	ident27:HealthT21	-1.73429	0.00010916	-0.505991	0.0151973	-1.80526	2.94633e-05	0.0414183	1	0.0156509	27+T21-	26	43	0.5	0.877551	4.5149	4.93587	3.51531	4.74747	0.023487	0.0520094	-1.23216	27
Grina	ident3:HealthT21	-0.621291	0.00187726	-0.239037	0.0138113	-0.093172	0.000384345	0.0353997	0.434738	0.0091973	3+T21-	42	76	0.0913043	0.147287	3.1323	3.4917	-0.319995	0.728793	0.210191	0.487947	-1.04879	3	1	1
Gm15772	ident28:HealthT21	-4.59599	3.45326e-12	NA	1	2.0575	3.45326e-12	1.97837e-08	1	1.97837e-08	28+T21-	0	27	0	0.675	-7.20592	4.0404	-7.20592	3.47365	0	0.0534407	-10.6796	28
Fech	ident3:HealthT21	-0.61038	1.40495e-05	-0.254103	0.000106506	-0.0526143	4.39569e-08	0.000701107	0.0121062	3.91026e-06	3+T21-	117	188	0.254348	0.364341	3.28272	3.79705	1.30783	2.34051	0.274459	0.629922	-1.03269	3	198	38
Kel	ident3:HealthT21	-0.579876	0.000394541	-0.260159	0.00473067	-0.0102174	3.47008e-05	0.0106918	0.215088	0.0012241	3+T21-	72	119	0.156522	0.23062	3.24674	3.69558	0.571617	1.57937	0.295566	0.666791	-1.00775	3
Serinc3	ident3:HealthT21	-0.5262	0.00065854	-0.304499	0.000163439	-0.0943321	2.4813e-06	0.0156671	0.0175998	0.000123823	3+T21-	90	138	0.195652	0.267442	3.29046	3.76599	0.937146	1.86345	0.248311	0.529407	-0.9263	3
Nudt4	ident3:HealthT21	-0.467475	0.000652293	-0.368616	1.77285e-07	-0.0587649	3.59639e-09	0.0156093	4.53407e-05	3.87275e-07	3+T21-	135	194	0.293478	0.375969	3.3542	3.96775	1.58571	2.55651	0.282098	0.620257	-0.970806	3
Alas2	ident3:HealthT21	-0.386592	0.00267452	-0.178961	0.00172738	-0.0261713	8.12489e-05	0.0473771	0.103947	0.00257729	3+T21-	229	294	0.497826	0.569767	3.7394	4.01866	2.73317	3.20714	0.377052	0.587466	-0.473972	3
Hmgn1	ident3:HealthT21	0.409819	0.00281434	-0.094658	0.216036	0.265118	0.00536801	0.0492231	1	0.0719358	3+T21-	217	178	0.471739	0.344961	3.84329	3.88128	2.75941	2.34589	0.12117	0.102045	0.41352	3
Rpl18	ident3:HealthT21	0.44131	0.00228266	0.050492	0.378197	0.315179	0.0064619	0.0407889	1	0.0818641	3+T21-	344	324	0.747826	0.627907	4.22938	4.14539	3.81017	3.47403	0.190629	0.16939	0.336138	3
Rpl28	ident3:HealthT21	0.446001	0.000834757	0.0777958	0.19862	0.477819	0.0016493	0.018872	1	0.0293432	3+T21-	296	265	0.643478	0.513566	4.05975	4.00418	3.42374	3.04284	0.210809	0.181599	0.380891	3
Rpl15	ident3:HealthT21	0.447576	0.000992822	-0.0875624	0.154137	0.404939	0.00160302	0.0219602	1	0.0288967	3+T21-	202	162	0.43913	0.313953	3.47047	3.61732	2.28328	1.94608	0.171697	0.152452	0.337208	3
1810037I17Rik	ident3:HealthT21	0.454327	0.00223482	-0.171829	0.00585253	0.299108	0.000209551	0.0405996	0.25209	0.00560447	3+T21-	149	112	0.323913	0.217054	3.37383	3.62253	1.74766	1.41888	0.229056	0.204571	0.328777	3
Naca	ident3:HealthT21	0.458101	0.000700151	0.0133853	0.829178	0.346207	0.00312695	0.0163715	1	0.0468698	3+T21-	299	265	0.65	0.513566	3.99028	3.95581	3.36882	2.99448	0.176636	0.152854	0.374344	3
Wfdc1	ident13:HealthT21	1.67814	0.000319827	-0.103565	0.838796	0.0515917	0.00150951	0.0249392	1	0.0747484	13+T21-	20	4	0.0399202	0.00798403	3.44469	3.7009	-1.2003	-3.26024	0.619027	0.147866	2.05994	13
Tma7	ident3:HealthT21	0.460132	0.00125917	-0.170508	0.0101732	0.36986	0.000202882	0.0263783	0.365163	0.00546181	3+T21-	170	130	0.369565	0.251938	3.4651	3.66292	2.02912	1.67424	0.173303	0.152003	0.354873	3
Rpl17	ident3:HealthT21	0.467679	0.000692924	0.133916	0.0188781	0.483176	0.000201353	0.0162957	0.532754	0.00545654	3+T21-	321	292	0.697826	0.565891	4.2044	4.09055	3.68536	3.26918	0.213155	0.179184	0.416174	3
Rpl38	ident17:HealthT21	0.726389	0.000246798	0.219732	5.00856e-05	0.602327	3.24623e-07	0.0342545	0.0200372	9.59897e-05	17+T21-	456	424	0.91018	0.846307	5.0135	4.75895	4.87773	4.51821	0.274836	0.214212	0.359519	17
Snrpg	ident3:HealthT21	0.469839	0.000475194	-0.0245206	0.711537	0.294945	0.0020836	0.0122295	1	0.0350867	3+T21-	279	239	0.606522	0.463178	4.14224	4.14718	3.4209	3.03687	0.166137	0.142806	0.384033	3
Pomp	ident3:HealthT21	0.472651	0.00144478	-0.0991562	0.151007	0.417652	0.00223191	0.0293018	1	0.0369055	3+T21-	150	111	0.326087	0.215116	3.48436	3.61919	1.86783	1.40261	0.167352	0.135973	0.465227	3
Ubl5	ident3:HealthT21	0.473376	0.000706227	-0.0647566	0.323821	0.435226	0.00198305	0.0164198	1	0.0336707	3+T21-	182	140	0.395652	0.271318	3.59771	3.62776	2.26011	1.74598	0.175248	0.137644	0.514128	3
Dctpp1	ident3:HealthT21	0.477646	0.00128337	-0.122596	0.0556338	0.387952	0.000898627	0.0266576	0.97227	0.0177642	3+T21-	145	108	0.315217	0.209302	3.3966	3.63903	1.73118	1.38292	0.190702	0.168031	0.348262	3
Slc25a5	ident3:HealthT21	0.477988	0.000369441	0.0684886	0.264194	0.487402	0.000945598	0.010146	1	0.0183383	3+T21-	286	247	0.621739	0.478682	4.01723	3.95284	3.33164	2.89003	0.198416	0.163879	0.441611	3
Cited4	ident3:HealthT21	0.480946	0.000931304	-0.214572	0.0025048	0.0503669	4.32619e-05	0.0207114	0.136662	0.00146304	3+T21-	171	129	0.371739	0.25	3.38456	3.77995	1.95705	1.78012	0.444273	0.440831	0.176931	3
Snrpd2	ident3:HealthT21	0.480962	0.00039826	-0.0951098	0.131452	0.44228	0.000606502	0.0107216	1	0.0130621	3+T21-	208	164	0.452174	0.317829	3.52757	3.64352	2.3826	1.98998	0.175906	0.150303	0.392622	3
Rpl29	ident14:HealthT21	1.43404	3.73726e-25	0.271983	2.6731e-05	1.45372	7.24597e-28	2.38587e-21	0.00711044	1.54194e-24	14+T21-	261	144	0.582589	0.282908	3.89202	3.49175	3.11261	1.67033	0.313054	0.130871	1.44228	14
Atp5h	ident3:HealthT21	0.481893	0.000333003	-0.108329	0.0827057	0.345305	0.000355157	0.00933321	1	0.00859943	3+T21-	258	214	0.56087	0.414729	3.82856	3.89569	2.99434	2.626	0.190441	0.165487	0.368337	3
Ndufb6	ident3:HealthT21	0.485284	0.000550964	-0.124601	0.0475297	0.412344	0.000359554	0.0136639	0.908839	0.00865467	3+T21-	176	134	0.382609	0.25969	3.51978	3.67593	2.13383	1.73097	0.181847	0.154279	0.402865	3
Rpl38	ident18:HealthT21	0.725001	5.57346e-06	0.269946	1.73557e-06	0.652609	3.58726e-10	0.0014061	0.000557275	1.10176e-07	18+T21-	413	338	0.834343	0.730022	4.94306	4.64848	4.68178	4.19451	0.261957	0.174791	0.487271	18
Vaultrc5	ident14:HealthT21	1.49825	7.06859e-07	0.304223	0.276788	0.0762532	2.52425e-06	0.000160557	1	0.000342868	14+T21-	41	13	0.0915179	0.0255403	3.65542	2.9	0.206233	-2.38706	0.656909	0.123382	2.59329	14
Tmem258	ident3:HealthT21	0.485386	0.000329871	-0.0790894	0.198236	0.444385	0.000693333	0.00930918	1	0.0147001	3+T21-	209	165	0.454348	0.319767	3.71113	3.78449	2.57307	2.1397	0.192756	0.160114	0.433366	3
Serf2	ident3:HealthT21	0.486079	0.00150079	-0.233627	0.000537666	0.349946	1.62249e-05	0.0301041	0.045836	0.000644587	3+T21-	137	99	0.297826	0.19186	3.30833	3.5937	1.56106	1.21209	0.170259	0.149945	0.348963	3
Eef1b2	ident3:HealthT21	0.489182	0.000290594	-0.0405147	0.513844	0.436489	0.00113838	0.00843342	1	0.0214666	3+T21-	227	181	0.493478	0.350775	3.6714	3.70385	2.65252	2.19257	0.182683	0.148977	0.459942	3
Gas5	ident3:HealthT21	0.496443	0.000367158	-0.0160366	0.831185	0.489194	0.00171406	0.010146	1	0.0302325	3+T21-	183	139	0.397826	0.26938	3.87494	3.82537	2.54523	1.93324	0.177107	0.12998	0.611997	3
Atxn7l3b	ident5:HealthT21	-0.957968	5.14379e-10	-0.308345	1.76172e-05	-0.367021	4.08435e-13	4.9824e-07	0.00593547	3.16496e-10	5+T21-	79	169	0.157685	0.337325	3.8138	4.09622	1.14915	2.52851	0.193359	0.503088	-1.37936	5
Gm10736	ident3:HealthT21	0.496911	0.000156337	-0.0212465	0.715906	0.488741	0.000736666	0.00520108	1	0.0152244	3+T21-	263	221	0.571739	0.428295	3.79922	3.8841	2.99269	2.66085	0.212084	0.189016	0.331844	3
Sri	ident3:HealthT21	0.498343	0.00194319	-0.157318	0.0181493	0.251439	0.000504442	0.0363084	0.52514	0.0113531	3+T21-	118	84	0.256522	0.162791	3.26717	3.48422	1.30455	0.865666	0.269112	0.222676	0.438889	3
Rpl35a	ident3:HealthT21	0.49867	0.00037856	0.0705949	0.24464	0.416187	0.000916999	0.0103271	1	0.0178684	3+T21-	330	299	0.717391	0.579457	4.23251	4.14064	3.75336	3.35345	0.19206	0.163282	0.399906	3
Rps17	ident18:HealthT21	0.714992	1.22664e-05	0.165874	0.00343307	0.571549	9.74306e-07	0.00234188	0.475514	0.000172062	18+T21-	418	346	0.844444	0.7473	4.93924	4.75058	4.69532	4.33035	0.266685	0.193689	0.36497	18
Rpl12	ident1:HealthT21	0.714649	5.07973e-08	0.00662989	0.905248	0.680404	3.55357e-07	2.95328e-05	1	0.000111908	1+T21-	329	256	0.656687	0.510978	4.31	4.28218	3.7033	3.31355	0.283318	0.216243	0.389751	1
Cox6b1	ident3:HealthT21	0.499565	0.000408455	0.0356335	0.537426	0.362024	0.00160165	0.0109242	1	0.0288967	3+T21-	334	304	0.726087	0.589147	4.12584	4.07521	3.66407	3.31194	0.185741	0.163227	0.352134	3
Smarca4	ident5:HealthT21	-0.934728	0.000517682	-0.0262276	0.85082	-0.0945788	0.00237414	0.0389468	1	0.120549	5+T21-	18	47	0.0359281	0.0938124	3.7573	3.6585	-1.0402	0.244896	0.183491	0.447401	-1.2851	5
Swi5	ident3:HealthT21	0.504006	0.000247113	-0.00179682	0.979533	0.492555	0.00120981	0.00738094	1	0.0226051	3+T21-	202	155	0.43913	0.300388	3.73347	3.71604	2.54627	1.98108	0.162198	0.122964	0.565193	3
Rpl22l1	ident18:HealthT21	0.710708	7.29464e-08	0.0924412	0.137105	0.675767	1.68302e-07	2.86274e-05	1	3.30246e-05	18+T21-	297	208	0.6	0.449244	4.46186	4.28928	3.72492	3.13492	0.249691	0.155152	0.590005	18
Gm2000	ident3:HealthT21	0.504536	0.000571761	-0.145971	0.0349179	0.389329	0.000286589	0.0140099	0.808958	0.00723904	3+T21-	154	113	0.334783	0.218992	3.48556	3.73701	1.90699	1.54617	0.204405	0.178545	0.360819	3
Ndufv3	ident3:HealthT21	0.507855	0.000469182	-0.17213	0.00785121	0.380695	6.43794e-05	0.0121512	0.311914	0.00210752	3+T21-	159	117	0.345652	0.226744	3.44995	3.66993	1.91747	1.52927	0.203099	0.174069	0.3882	3
Rpl22l1	ident22:HealthT21	0.710093	2.14832e-05	0.135769	0.0412455	0.713701	1.49697e-05	0.00444703	1	0.00242873	22+T21-	301	184	0.754386	0.609272	4.64919	4.40263	4.24258	3.68782	0.241502	0.124436	0.554759	22
Ndufa7	ident3:HealthT21	0.510342	0.000185507	-0.0823874	0.187133	0.460182	0.000387322	0.00588447	1	0.00921466	3+T21-	204	157	0.443478	0.304264	3.60138	3.67406	2.4284	1.95759	0.192742	0.156	0.470802	3
Stmn1	ident5:HealthT21	-0.894459	0.000151357	-0.297446	2.95985e-07	-1.08368	1.50347e-09	0.0165192	0.000208508	4.66016e-07	5+T21-	443	477	0.884232	0.952096	5.46775	5.70414	5.29025	5.63331	0.317839	0.403163	-0.343063	5
Ndufa4	ident3:HealthT21	0.511998	0.000184377	0.0654529	0.273694	0.383009	0.000504952	0.00588447	1	0.0113531	3+T21-	309	270	0.671739	0.523256	4.08022	3.97515	3.50622	3.04078	0.182205	0.148025	0.465436	3
Npm1	ident3:HealthT21	0.51435	0.000146451	-0.0198293	0.780619	0.279643	0.000712	0.00491211	1	0.0148648	3+T21-	273	226	0.593478	0.437984	4.06899	4.01158	3.31629	2.8206	0.142735	0.113552	0.495696	3
Rps13-ps2	ident9:HealthT21	0.7089	0.000183925	-0.0553373	0.485897	0.290133	0.000719405	0.0171673	1	0.0429195	9+T21-	85	53	0.171026	0.105788	3.33548	3.29528	0.788135	0.0551898	0.322415	0.19551	0.732945	9
Ldha	ident3:HealthT21	0.517575	0.000161991	0.00495845	0.948447	0.493098	0.000812164	0.00534571	1	0.0165342	3+T21-	201	153	0.436957	0.296512	3.77917	3.76589	2.58481	2.01219	0.138953	0.104801	0.572622	3
Eef1g	ident3:HealthT21	0.51983	0.000412123	-0.0971868	0.172072	0.466577	0.000768856	0.0109507	1	0.0157308	3+T21-	168	121	0.365217	0.234496	3.44997	3.60354	1.99692	1.51139	0.159521	0.127799	0.48553	3
Rpl24	ident3:HealthT21	0.523024	0.000181508	-0.121907	0.0625833	0.449151	0.000159973	0.00586574	1	0.00454589	3+T21-	190	142	0.413043	0.275194	3.55621	3.73117	2.28067	1.86984	0.189947	0.160265	0.410824	3
Bola3	ident3:HealthT21	0.525684	0.000294038	-0.1016	0.0839865	0.281354	0.000320059	0.00845653	1	0.00793746	3+T21-	165	120	0.358696	0.232558	3.36773	3.5574	1.88869	1.45328	0.298447	0.247551	0.435413	3
Rps16-ps2	ident3:HealthT21	0.526001	0.00129822	-0.0846436	0.22606	0.377027	0.00272504	0.026695	1	0.0425381	3+T21-	115	79	0.25	0.153101	3.29361	3.51024	1.29384	0.803173	0.196781	0.157083	0.49067	3
Rps16-ps2	ident16:HealthT21	0.704824	1.73056e-06	-0.137296	0.0320591	0.489368	1.08468e-06	0.00046824	1	0.00014333	16+T21-	169	110	0.337325	0.219561	3.5793	3.73825	2.01165	1.55116	0.290742	0.211283	0.460488	16
Rpl11	ident18:HealthT21	0.703453	0.000297732	0.262974	1.37239e-06	0.474075	1.24469e-08	0.0266225	0.000461646	2.74765e-06	18+T21-	446	387	0.90101	0.835853	5.3203	5.02723	5.16992	4.76856	0.273714	0.193843	0.401356	18
Romo1	ident3:HealthT21	0.534363	0.000222169	-0.114927	0.0990499	0.462592	0.000280986	0.00685587	1	0.00714159	3+T21-	162	117	0.352174	0.226744	3.52516	3.74055	2.01964	1.59989	0.169424	0.142065	0.419751	3
Sec61g	ident3:HealthT21	0.53846	5.30001e-05	-0.0623895	0.278243	0.483529	0.00015741	0.00202688	1	0.00450435	3+T21-	227	178	0.493478	0.344961	3.62153	3.76971	2.60265	2.23432	0.251141	0.218233	0.368329	3
Gtf2a2	ident3:HealthT21	0.543068	0.0012963	-0.146878	0.0312721	0.381791	0.000557039	0.026695	0.78054	0.0121893	3+T21-	108	72	0.234783	0.139535	3.28893	3.51916	1.19859	0.678277	0.210094	0.164298	0.520312	3
Cox5b	ident3:HealthT21	0.547441	4.76369e-05	-0.00753772	0.904813	0.547539	0.000254273	0.00186735	1	0.00658535	3+T21-	235	183	0.51087	0.354651	3.7385	3.71278	2.76958	2.21736	0.205353	0.157087	0.552226	3
Mtdh	ident5:HealthT21	-0.892737	0.00027165	-0.112548	0.310423	-0.185363	0.000790662	0.0239206	1	0.0506351	5+T21-	23	57	0.0459082	0.113772	3.7057	3.72002	-0.738412	0.584609	0.168388	0.421472	-1.32302	5
Mrpl27	ident12:HealthT21	0.697665	0.000162917	0.0211185	0.763103	0.33237	0.000781905	0.0271306	1	0.0903499	12+T21-	83	60	0.187359	0.115607	3.57432	3.37194	1.1585	0.259855	0.321052	0.201708	0.898645	12
Mrpl39	ident19:HealthT21	0.696933	0.000455378	-0.109449	0.151807	0.274497	0.000767766	0.0428815	1	0.0602483	19+T21-	78	57	0.183099	0.133178	3.10598	3.02395	0.657125	0.11607	0.228573	0.157801	0.541056	19
Mapt	ident5:HealthT21	-0.807517	0.000171976	-0.180804	0.118116	-0.0189824	0.000253915	0.0175348	1	0.0191028	5+T21-	32	71	0.0638723	0.141717	3.60254	3.81896	-0.365376	1.00031	0.267335	0.689156	-1.36569	5
Gm11361	ident3:HealthT21	0.549411	0.000584768	-0.148191	0.0351893	0.372437	0.000294595	0.0142433	0.808958	0.00739559	3+T21-	121	83	0.263043	0.160853	3.33253	3.62115	1.40612	0.985287	0.200581	0.168061	0.420833	3
Gm14303	ident3:HealthT21	0.549772	0.000212105	-0.101005	0.130974	0.417883	0.000335193	0.00662544	1	0.00822374	3+T21-	150	106	0.326087	0.205426	3.37105	3.543	1.75453	1.25995	0.223506	0.177939	0.494579	3
Uqcrq	ident3:HealthT21	0.555178	2.51745e-05	-0.036608	0.514868	0.533051	0.000113044	0.00113202	1	0.00335201	3+T21-	255	205	0.554348	0.397287	3.77667	3.79071	2.92558	2.45905	0.233969	0.189933	0.466527	3
Rps27a	ident3:HealthT21	0.558018	0.00151776	0.26353	5.0667e-06	0.379163	1.98116e-07	0.0302961	0.000863872	1.408e-05	3+T21-	401	398	0.871739	0.771318	4.77981	4.49028	4.58178	4.11569	0.198844	0.16147	0.466094	3
Mt2	ident3:HealthT21	0.559387	2.08469e-05	0.284483	5.18196e-05	0.234436	3.23927e-08	0.000958491	0.00642563	2.94558e-06	3+T21-	278	233	0.604348	0.45155	4.5173	4.18711	3.79077	3.04012	0.525036	0.350025	0.750657	3
Rps10	ident3:HealthT21	0.561803	3.2667e-05	0.003275	0.954533	0.508955	0.000178735	0.00136402	1	0.00504402	3+T21-	307	263	0.667391	0.50969	4.05719	4.03512	3.47382	3.06285	0.207744	0.175267	0.410969	3
Ndufc1	ident3:HealthT21	0.562108	4.83722e-05	0.0343996	0.617535	0.587923	0.000229386	0.00186735	1	0.00601697	3+T21-	192	141	0.417391	0.273256	3.71911	3.67633	2.45866	1.80481	0.187954	0.133996	0.653849	3
Usmg5	ident3:HealthT21	0.563508	2.92812e-05	-0.0568351	0.341935	0.391032	0.000102716	0.00126125	1	0.00309055	3+T21-	290	241	0.630435	0.467054	3.87103	3.91215	3.20548	2.81387	0.174475	0.149187	0.391606	3
Actb	ident5:HealthT21	-0.795797	1.51482e-09	-0.18611	0.00119087	-0.785437	6.16335e-11	1.06712e-06	0.167783	2.26368e-08	5+T21-	186	287	0.371257	0.572854	4.10272	4.2704	2.67328	3.46667	0.207489	0.359618	-0.793389	5
Rplp2	ident3:HealthT21	0.571061	0.000483083	0.175192	0.00210871	0.387478	2.00729e-05	0.0123549	0.119845	0.000767648	3+T21-	388	376	0.843478	0.728682	4.69255	4.49469	4.44698	4.03807	0.195501	0.165174	0.408913	3
Snu13	ident3:HealthT21	0.572649	0.00126348	-0.107112	0.191721	0.387764	0.00235848	0.0263783	1	0.0382972	3+T21-	97	62	0.21087	0.120155	3.31805	3.5836	1.07276	0.527045	0.194707	0.149604	0.545719	3
Ncstn	ident13:HealthT21	1.77672	0.000186295	-0.0952764	0.836637	0.260643	0.000908689	0.0172189	1	0.0509125	13+T21-	19	3	0.0379242	0.00598802	3.4596	3.05177	-1.25932	-4.31622	0.468524	0.0557601	3.0569	13
Gtf2h5	ident3:HealthT21	0.577161	0.000313678	-0.269865	0.000222232	0.381363	1.65783e-06	0.00891367	0.0206676	8.69722e-05	3+T21-	127	84	0.276087	0.162791	3.3186	3.70902	1.46199	1.09042	0.174155	0.15099	0.371576	3
Cox6c	ident3:HealthT21	0.580918	4.81602e-05	0.0459441	0.421895	0.426724	0.000187429	0.00186735	1	0.00514738	3+T21-	346	312	0.752174	0.604651	4.15032	4.09378	3.73947	3.36798	0.187234	0.162346	0.37149	3
Rpl22	ident16:HealthT21	0.690817	2.47098e-05	0.213424	9.68866e-05	0.657841	6.88325e-08	0.00373899	0.0166821	1.11745e-05	16+T21-	423	378	0.844311	0.754491	4.81747	4.61183	4.57332	4.20542	0.292264	0.226477	0.367899	16
Rps3a3	ident20:HealthT21	0.688652	3.88338e-06	-0.00385098	0.960697	0.707184	2.34182e-05	0.00124268	1	0.00313695	20+T21-	220	119	0.421456	0.322493	3.9396	3.81571	2.69313	2.18318	0.233668	0.115992	0.509954	20
Rpl34	ident3:HealthT21	0.582907	0.000124435	0.134029	0.0182233	0.439078	3.90994e-05	0.00431516	0.52514	0.0013445	3+T21-	367	341	0.797826	0.660853	4.40664	4.27887	4.08079	3.68129	0.193469	0.164527	0.3995	3
Rpl7a	ident3:HealthT21	0.584924	2.16879e-05	0.0594569	0.301265	0.525299	7.10733e-05	0.000986078	1	0.00230819	3+T21-	303	253	0.658696	0.49031	3.94749	3.89774	3.3452	2.86956	0.200755	0.161945	0.47564	3
Txndc17	ident3:HealthT21	0.58558	0.000789986	-0.13282	0.0747675	0.412978	0.000731898	0.0181608	1	0.0152027	3+T21-	100	64	0.217391	0.124031	3.29744	3.54236	1.09609	0.531603	0.187522	0.142221	0.56449	3
Rpl36al	ident3:HealthT21	0.587552	9.74059e-06	-0.0828473	0.18387	0.525058	2.33749e-05	0.000511006	1	0.000869545	3+T21-	252	197	0.547826	0.381783	3.74456	3.90614	2.8764	2.51705	0.204922	0.179183	0.359346	3
Mrps6	ident11:HealthT21	0.688113	1.49035e-05	-0.00490556	0.941972	0.310712	8.45999e-05	0.00334067	1	0.00975008	11+T21-	130	83	0.259481	0.165669	3.64098	3.44998	1.69486	0.856706	0.37877	0.211841	0.838153	11
Rps13	ident3:HealthT21	0.589195	4.34533e-05	0.0911918	0.126015	0.403868	7.2815e-05	0.00176051	1	0.00234613	3+T21-	345	308	0.75	0.596899	4.33686	4.21018	3.92183	3.46577	0.190658	0.155902	0.456067	3
Gm10076	ident3:HealthT21	0.593467	0.000127327	-0.127912	0.062327	0.425308	0.000114189	0.00437833	1	0.00336161	3+T21-	134	90	0.291304	0.174419	3.37519	3.57791	1.59597	1.05885	0.218086	0.168576	0.537119	3
Mrpl39	ident15:HealthT21	0.688043	0.000312447	0.0772431	0.331998	0.368069	0.000941839	0.035831	1	0.0806465	15+T21-	82	50	0.163673	0.0998004	3.63718	3.46794	1.02639	0.143782	0.292657	0.158697	0.882609	15
Cox7a2	ident3:HealthT21	0.593773	1.18582e-05	-0.0567391	0.323746	0.464486	4.19153e-05	0.000599058	1	0.00142931	3+T21-	305	256	0.663043	0.496124	3.89463	3.97319	3.30183	2.96202	0.189233	0.167722	0.339811	3
Mrpl21	ident17:HealthT21	0.687355	5.28519e-05	-0.097684	0.155657	0.404477	0.000103138	0.0112327	1	0.0146134	17+T21-	109	69	0.217565	0.137725	3.50579	3.52611	1.30556	0.666392	0.298013	0.191327	0.639164	17
Rpl26	ident14:HealthT21	1.54185	1.07928e-15	0.662322	3.84735e-33	1.61287	6.41031e-46	2.29672e-12	2.45615e-29	4.09234e-42	14+T21-	414	384	0.924107	0.75442	4.98583	4.23114	4.87197	3.8246	0.294404	0.16184	1.04737	14
Dnajc19	ident3:HealthT21	0.598035	0.000222833	-0.142164	0.0375152	0.396539	0.000126224	0.00685587	0.838864	0.00366318	3+T21-	121	79	0.263043	0.153101	3.36063	3.51487	1.43421	0.807796	0.223662	0.162505	0.626416	3
Gm15536	ident3:HealthT21	0.598515	0.00226863	-0.245952	0.00326299	0.256252	0.000125109	0.0407889	0.162504	0.00365674	3+T21-	76	47	0.165217	0.0910853	3.2305	3.5715	0.633353	0.115507	0.221307	0.173354	0.517846	3
Mrps12	ident3:HealthT21	0.601482	0.00192926	-0.283856	0.000620606	0.317503	2.33622e-05	0.0362134	0.0502892	0.000869545	3+T21-	78	48	0.169565	0.0930233	3.23239	3.63609	0.672702	0.21043	0.184275	0.150018	0.462273	3
Rpl12	ident3:HealthT21	0.601706	5.96724e-06	-0.0520007	0.391333	0.566641	2.45024e-05	0.000343915	1	0.000903279	3+T21-	272	217	0.591304	0.420543	3.81887	3.86583	3.06088	2.61622	0.20007	0.164895	0.444653	3
Rpl36a	ident11:HealthT21	0.680226	0.000254648	0.192056	0.000261371	0.561621	1.5878e-06	0.0260366	0.0507757	0.000272168	11+T21-	446	414	0.89022	0.826347	4.91578	4.69448	4.74801	4.41931	0.283286	0.225566	0.328707	11
Rpl23	ident3:HealthT21	0.604647	0.000116153	0.152169	0.00722223	0.401683	1.61193e-05	0.00406238	0.295534	0.000644587	3+T21-	378	356	0.821739	0.689922	4.5612	4.38529	4.27796	3.84981	0.198024	0.16509	0.428146	3
Rab11b	ident5:HealthT21	-0.752413	0.000223972	-0.103693	0.228243	-0.186636	0.000533998	0.0211654	1	0.0359822	5+T21-	38	79	0.0758483	0.157685	3.73799	3.77417	0.0178189	1.10953	0.197257	0.420503	-1.09171	5
Rps25	ident16:HealthT21	0.676226	0.000691757	0.267542	3.06179e-07	0.56016	6.43958e-09	0.0451789	8.28432e-05	1.52457e-06	16+T21-	456	426	0.91018	0.850299	5.09892	4.8217	4.96315	4.58775	0.297165	0.229081	0.375397	16
Snrpf	ident3:HealthT21	0.610676	6.15914e-06	-0.109728	0.0994668	0.438464	9.38793e-06	0.000350044	1	0.000408675	3+T21-	230	171	0.5	0.331395	3.65617	3.76847	2.65624	2.17521	0.149888	0.120459	0.481025	3
Rpl10	ident18:HealthT21	0.67562	1.01582e-05	0.107793	0.0493187	0.508196	8.52114e-06	0.00199326	1	0.00122844	18+T21-	398	325	0.80404	0.701944	4.72116	4.56994	4.40651	4.05938	0.252593	0.185737	0.347127	18
Gm9843	ident3:HealthT21	0.611818	0.00082142	-0.159783	0.0489818	0.398748	0.000534549	0.0187779	0.915221	0.0118236	3+T21-	91	56	0.197826	0.108527	3.25905	3.50067	0.921684	0.297359	0.190074	0.138296	0.624324	3
Gm10073	ident14:HealthT21	1.55058	3.75221e-08	-0.165891	0.334449	0.380976	1.67457e-07	1.08882e-05	1	2.74115e-05	14+T21-	47	15	0.104911	0.0294695	3.16158	3.28531	-0.0904317	-1.79667	0.382398	0.132971	1.70624	14
Rpl14	ident3:HealthT21	0.616275	0.00202187	0.200816	0.000168614	0.394043	7.20448e-06	0.0374366	0.0176915	0.000320443	3+T21-	419	427	0.91087	0.827519	4.8792	4.66857	4.74452	4.39545	0.226697	0.199643	0.349071	3
2010107E04Rik	ident3:HealthT21	0.616514	4.58068e-06	0.0187637	0.757022	0.551728	2.6183e-05	0.000267773	1	0.000948148	3+T21-	290	235	0.630435	0.455426	3.93817	3.88016	3.27262	2.74551	0.201083	0.156524	0.527106	3
Atp5g3	ident3:HealthT21	0.621651	8.74098e-06	-0.0504884	0.466252	0.58214	3.90882e-05	0.00046452	1	0.0013445	3+T21-	195	137	0.423913	0.265504	3.6999	3.71158	2.46182	1.79855	0.20571	0.145699	0.663275	3
1110038B12Rik	ident3:HealthT21	0.622102	0.00170029	-0.141941	0.122583	0.374226	0.00220741	0.0329743	1	0.0368223	3+T21-	75	45	0.163043	0.0872093	3.34794	3.55479	0.731659	0.0361002	0.188299	0.130397	0.695559	3
mt-Tw	ident10:HealthT21	1.69134	0.000512132	0.0372189	0.934024	0.225457	0.00238416	0.0307035	1	0.0926436	10+T21-	17	3	0.0339321	0.00598802	3.345	3.14942	-1.53445	-4.22263	0.346912	0.0534579	2.68818	10
Hspe1	ident3:HealthT21	0.622309	3.61662e-06	-0.0826409	0.245126	0.486785	1.11459e-05	0.000217635	1	0.000475093	3+T21-	255	195	0.554348	0.377907	3.90792	3.99237	3.05683	2.58856	0.159018	0.128933	0.468272	3
Rpl19	ident3:HealthT21	0.625993	8.1962e-06	-0.0440085	0.466449	0.347287	3.67651e-05	0.000447185	1	0.00128584	3+T21-	325	276	0.706522	0.534884	4.07432	4.09901	3.57314	3.19634	0.176676	0.152629	0.3768	3
Gm14586	ident3:HealthT21	0.627599	0.00285475	0.0383178	0.66547	0.301125	0.0106468	0.049672	1	0.119034	3+T21-	66	39	0.143478	0.0755814	3.18378	3.32615	0.38319	-0.398735	0.225281	0.146928	0.781924	3
Rps4x	ident3:HealthT21	0.628682	4.47583e-06	0.0431165	0.45959	0.522726	2.04369e-05	0.000265436	1	0.000774332	3+T21-	315	264	0.684783	0.511628	4.08948	4.05019	3.54322	3.08341	0.203709	0.166141	0.459812	3
Rps16	ident3:HealthT21	0.633036	1.42817e-05	0.100164	0.0877932	0.44444	1.89681e-05	0.000704106	1	0.000739213	3+T21-	356	320	0.773913	0.620155	4.37574	4.25983	4.00599	3.57056	0.201281	0.166959	0.435435	3
Mif	ident3:HealthT21	0.638101	2.46342e-06	0.103046	0.146192	0.381034	5.27166e-06	0.000152732	1	0.000239685	3+T21-	304	249	0.66087	0.482558	4.24711	4.01347	3.64957	2.96229	0.136496	0.0950845	0.687272	3
Rpl22	ident22:HealthT21	0.665741	0.000244071	0.178369	0.00772391	0.662453	3.4423e-05	0.0266393	1	0.00504003	22+T21-	322	209	0.807018	0.692053	4.80718	4.60879	4.49786	4.07777	0.229328	0.129725	0.420097	22
Rpl31-ps8	ident11:HealthT21	0.664274	0.000304146	-0.0425222	0.593778	0.306243	0.00127528	0.0295427	1	0.0864228	11+T21-	89	56	0.177645	0.111776	3.42182	3.37129	0.929216	0.210559	0.312258	0.189714	0.718657	11
Mrpl13	ident3:HealthT21	0.639586	0.00049481	-0.15961	0.0493347	0.457448	0.000335622	0.0125603	0.915603	0.00822374	3+T21-	89	54	0.193478	0.104651	3.24024	3.42955	0.870826	0.173825	0.173378	0.119946	0.697001	3
Gm8430	ident3:HealthT21	0.645454	0.00228256	-0.0834647	0.377683	0.305037	0.00645622	0.0407889	1	0.0818641	3+T21-	65	38	0.141304	0.0736434	3.26995	3.48506	0.447312	-0.277376	0.203392	0.138026	0.724687	3
Rpp21	ident3:HealthT21	0.64594	0.00106643	-0.1017	0.235884	0.372844	0.00234193	0.0232118	1	0.03818	3+T21-	76	45	0.165217	0.0872093	3.35746	3.50738	0.760275	-0.0112816	0.234694	0.154183	0.771557	3
Naa38	ident3:HealthT21	0.651192	4.45567e-05	-0.155719	0.0157714	0.402798	1.30407e-05	0.00178751	0.481615	0.000544516	3+T21-	128	81	0.278261	0.156977	3.34953	3.50587	1.50424	0.834863	0.25533	0.180071	0.669375	3
Rfesd	ident3:HealthT21	0.653455	1.47691e-05	0.0295395	0.688744	0.157562	7.76122e-05	0.000719468	1	0.00248117	3+T21-	153	100	0.332609	0.193798	3.52652	3.49878	1.93855	1.13169	0.484624	0.310714	0.806863	3
Gm10093	ident2:HealthT21	3.80588	6.11695e-09	NA	1	1.44987	6.11695e-09	4.46877e-06	1	3.35158e-06	2+T21-	23	0	0.0459082	0	3.75092	-10.7147	-0.692865	-10.7147	0.375971	0	10.0219	2
Rpl27a	ident3:HealthT21	0.655766	8.81602e-07	-0.0246291	0.670733	0.582424	5.15389e-06	6.11443e-05	1	0.000239277	3+T21-	289	230	0.628261	0.445736	3.81052	3.85976	3.13999	2.69408	0.203273	0.16739	0.445908	3
Mrpl40	ident18:HealthT21	0.662956	0.000567118	-0.0936417	0.160125	0.336082	0.000980954	0.043549	1	0.0602562	18+T21-	83	47	0.167677	0.101512	3.72719	3.74967	1.1513	0.450024	0.326919	0.18803	0.701279	18
Rps27l	ident16:HealthT21	0.661289	9.34791e-06	0.319206	2.63474e-08	0.766672	1.02899e-11	0.00171338	9.35661e-06	3.6542e-09	16+T21-	398	345	0.794411	0.688623	4.84314	4.45591	4.51111	3.91772	0.313652	0.20788	0.59339	16
Rpl27	ident3:HealthT21	0.658189	3.05557e-05	0.237267	3.21839e-05	0.471065	2.96559e-08	0.00130244	0.00411552	2.758e-06	3+T21-	380	353	0.826087	0.684109	4.64858	4.33805	4.37295	3.79036	0.208471	0.156155	0.58259	3
[truncated: 518 more rows]

## Sheet: ST3.mDEG clusters
1110004E09Rik	DEG1
1110038B12Rik	DEG1
1810014B01Rik	DEG1
[truncated: 826 more rows]

## Sheet: ST4.Markers of human clusters
	p_val	avg_logFC	pct.1	pct.2	p_val_adj	cluster	gene	annotation
[truncated: 4,084 more rows]

[truncated: 6 more sheets: ST5.DEGs in human clusters, ST6.Homologous DEGs, ST7.hDEG clusters, ST11.TFs identified by SCENIC, ST12Intersect DS & senescenct, ST13.qPCR primers]
