# Supplementary material for: Single‐cell landscape analysis reveals systematic senescence in mammalian Down syndrome
Source: Clin Transl Med. 2023 Jul 17;13(7):e1310. doi: 10.1002/ctm2.1310 (PMC10352595; doi:10.1002/ctm2.1310)
Supplement: Supplementary file 3 — Supporting Information [file CTM2-13-e1310-s003.xlsx]

## Sheet: Lung
gene	p_val	avg_log2FC	pct.1	pct.2	p_val_adj	cluster	gene
VCAM1	2.35403e-16	1.74022	0.354	0.684	4.70806e-13	1	VCAM1
TNFAIP6	1.43198e-08	1.69294	0.368	0.67	2.86396e-05	1	TNFAIP6
GPC3	0.00261864	1.67783	0.436	0.695	1	1	GPC3
CCL11	1.29314e-33	1.63853	0.297	0.68	2.58627e-30	1	CCL11
CCL2	0.00236966	1.52719	0.334	0.493	1	1	CCL2
RARRES1	6.76605e-26	1.50518	0.282	0.64	1.35321e-22	1	RARRES1
COL3A1	1.33521e-26	1.45968	0.365	0.412	2.67041e-23	1	COL3A1
LUM	1.97488e-105	1.35907	0.811	0.792	3.94976e-102	1	LUM
MT-TP	1.82517e-05	1.35602	0.435	0.741	0.0365034	1	MT-TP
COL1A1	9.87665e-11	1.28517	0.294	0.416	1.97533e-07	1	COL1A1
CCDC80	2.94948e-05	1.24401	0.192	0.467	0.0589896	1	CCDC80
COL1A2	2.74848e-34	1.23745	0.326	0.362	5.49696e-31	1	COL1A2
DCN	1.74345e-127	1.16296	0.859	0.804	3.4869e-124	1	DCN
RPL7	3.84752e-11	1.13058	0.355	0.468	7.69504e-08	1	RPL7
A2M	2.97799e-05	1.04175	0.382	0.659	0.0595598	1	A2M
COL6A3	1.21108e-15	0.969649	0.155	0.287	2.42217e-12	1	COL6A3
ELN	8.02779e-42	0.946044	0.246	0.616	1.60556e-38	1	ELN
SPARC	4.5976e-05	0.94508	0.508	0.68	0.091952	1	SPARC
RPL15	2.72785e-06	0.887913	0.462	0.594	0.00545569	1	RPL15
COL5A2	1.81636e-33	0.886333	0.12	0.478	3.63272e-30	1	COL5A2
RPL31	1.34961e-14	0.885051	0.296	0.387	2.69923e-11	1	RPL31
MT-TH	4.15587e-08	0.792924	0.435	0.757	8.31173e-05	1	MT-TH
C7	0.00020309	0.786423	0.161	0.342	0.406181	1	C7
RN7SK	2.20173e-53	0.784627	0.232	0.629	4.40345e-50	1	RN7SK
HBB	1.08139e-05	0.740617	0.459	0.744	0.0216279	1	HBB
POSTN	1.16328e-24	0.73063	0.146	0.494	2.32656e-21	1	POSTN
PCOLCE	7.69926e-22	0.729507	0.109	0.225	1.53985e-18	1	PCOLCE
LTBP4	2.97768e-05	0.665489	0.102	0.358	0.0595537	1	LTBP4
MLF1	6.65554e-45	0.658789	0.216	0.607	1.33111e-41	1	MLF1
MT2A	4.02381e-05	0.654955	0.284	0.434	0.0804761	1	MT2A
RCAN1	3.36338e-98	0.620192	0.162	0.616	6.72677e-95	1	RCAN1
AHSP	4.79776e-53	0.615688	0.282	0.69	9.59551e-50	1	AHSP
MT1A	1.52269e-96	0.608746	0.169	0.597	3.04539e-93	1	MT1A
HBM	9.50725e-22	0.602411	0.37	0.718	1.90145e-18	1	HBM
G0S2	2.58066e-06	0.596479	0.392	0.656	0.00516132	1	G0S2
SOD2	0.000522915	0.594859	0.573	0.773	1	1	SOD2
CDKN3	1.05795e-83	0.581915	0.202	0.632	2.1159e-80	1	CDKN3
LMNA	2.53715e-32	0.570502	0.237	0.595	5.0743e-29	1	LMNA
FILIP1	3.89106e-21	0.568967	0.166	0.393	7.78212e-18	1	FILIP1
DKK3	6.79766e-14	0.558064	0.106	0.362	1.35953e-10	1	DKK3
LAMB1	0.000482104	0.547913	0.092	0.365	0.964208	1	LAMB1
PPP1R14A	2.12953e-32	0.544355	0.139	0.498	4.25906e-29	1	PPP1R14A
SLC40A1	0.00405303	0.543118	0.118	0.387	1	1	SLC40A1
CXCL10	5.27564e-50	0.541395	0.202	0.601	1.05513e-46	1	CXCL10
TCF21	3.02287e-85	0.529038	0.097	0.122	6.04575e-82	1	TCF21
ANKRD37	4.99891e-50	0.514029	0.204	0.602	9.99781e-47	1	ANKRD37
RASD1	4.64549e-73	0.509778	0.177	0.59	9.29098e-70	1	RASD1
SERPINF1	8.14388e-60	0.503612	0.063	0.12	1.62878e-56	1	SERPINF1
LPL	7.6308e-67	0.497972	0.181	0.586	1.52616e-63	1	LPL
ALAS2	1.11489e-74	0.493933	0.187	0.623	2.22977e-71	1	ALAS2
IL6	1.47446e-20	0.493852	0.181	0.496	2.94891e-17	1	IL6
AKAP12	9.606e-114	0.492883	0.096	0.57	1.9212e-110	1	AKAP12
FAM162B	9.94719e-41	0.492405	0.143	0.507	1.98944e-37	1	FAM162B
RPL36	1.83399e-22	0.486779	0.751	0.872	3.66799e-19	1	RPL36
CRYAB	9.99477e-18	0.480462	0.17	0.488	1.99895e-14	1	CRYAB
ASPN	9.90055e-24	0.478978	0.11	0.374	1.98011e-20	1	ASPN
FSTL3	1.41433e-12	0.47611	0.123	0.378	2.82865e-09	1	FSTL3
PHLDA1	6.42784e-13	0.473513	0.12	0.426	1.28557e-09	1	PHLDA1
FMO2	9.55592e-23	0.472729	0.086	0.254	1.91118e-19	1	FMO2
TARID	7.16808e-64	0.458942	0.158	0.494	1.43362e-60	1	TARID
LXN	5.96736e-18	0.45363	0.15	0.484	1.19347e-14	1	LXN
RPS14	0.000147885	0.452742	0.593	0.74	0.295771	1	RPS14
CXCL12	1.18781e-46	0.44897	0.124	0.199	2.37562e-43	1	CXCL12
ARL6IP1	6.51737e-18	0.439957	0.295	0.618	1.30347e-14	1	ARL6IP1
FBLN1	3.08603e-20	0.431761	0.109	0.236	6.17206e-17	1	FBLN1
TDO2	2.00144e-06	0.427395	0.055	0.328	0.00400287	1	TDO2
NDUFA4L2	2.87643e-91	0.421096	0.17	0.607	5.75286e-88	1	NDUFA4L2
RGS3	4.45398e-40	0.419163	0.187	0.563	8.90795e-37	1	RGS3
NEXN	3.50266e-76	0.418899	0.14	0.519	7.00532e-73	1	NEXN
LPAR1	6.51586e-34	0.416567	0.041	0.365	1.30317e-30	1	LPAR1
CTGF	4.04244e-11	0.415128	0.088	0.385	8.08488e-08	1	CTGF
HIGD1B	1.0039e-13	0.414266	0.143	0.415	2.0078e-10	1	HIGD1B
LURAP1L	5.69552e-17	0.411471	0.094	0.398	1.1391e-13	1	LURAP1L
RGCC	1.43866e-70	0.397611	0.215	0.636	2.87733e-67	1	RGCC
LMO4	4.44268e-07	0.391673	0.107	0.398	0.000888537	1	LMO4
RPL13A	5.23641e-09	0.390492	0.714	0.873	1.04728e-05	1	RPL13A
ITIH5	5.1208e-126	0.390034	0.085	0.519	1.02416e-122	1	ITIH5
SOSTDC1	4.42134e-11	0.389517	0.051	0.312	8.84268e-08	1	SOSTDC1
EFNA1	7.70723e-28	0.387063	0.223	0.558	1.54145e-24	1	EFNA1
MT-TE	2.94279e-36	0.367633	0.323	0.706	5.88558e-33	1	MT-TE
ENPP2	0.000210936	0.366909	0.119	0.324	0.421873	1	ENPP2
CTA-29F11.1	8.70689e-32	0.365644	0.204	0.542	1.74138e-28	1	CTA-29F11.1
CA3	7.52537e-18	0.349112	0.044	0.139	1.50507e-14	1	CA3
PTN	1.24302e-24	0.341957	0.055	0.292	2.48603e-21	1	PTN
NEGR1	2.04086e-33	0.341684	0.071	0.254	4.08171e-30	1	NEGR1
ABCA8	1.76623e-38	0.336987	0.04	0.369	3.53246e-35	1	ABCA8
TWISTNB	5.09145e-35	0.333004	0.17	0.521	1.01829e-31	1	TWISTNB
SRPX	0.00460819	0.331367	0.075	0.308	1	1	SRPX
PALLD	2.75117e-10	0.326021	0.079	0.287	5.50234e-07	1	PALLD
C8orf4	1.18154e-65	0.311796	0.202	0.616	2.36308e-62	1	C8orf4
CRY2	0.000525528	0.311668	0.103	0.276	1	1	CRY2
SFXN1	3.14414e-72	0.310764	0.082	0.481	6.28828e-69	1	SFXN1
CTSC	1.69961e-05	0.310616	0.211	0.374	0.0339921	1	CTSC
CLEC2B	1.95523e-39	0.302507	0.349	0.741	3.91046e-36	1	CLEC2B
RPS27A	4.49357e-08	0.301811	0.721	0.856	8.98714e-05	1	RPS27A
IFT22	2.0579e-09	0.300413	0.048	0.212	4.11581e-06	1	IFT22
SLC2A1	1.58072e-71	0.300221	0.197	0.611	3.16145e-68	1	SLC2A1
GRP	2.33672e-14	0.297856	0.119	0.278	4.67344e-11	1	GRP
IFIT2	2.56991e-125	0.294418	0.169	0.613	5.13982e-122	1	IFIT2
PRDX2	2.66371e-29	0.286323	0.329	0.674	5.32742e-26	1	PRDX2
LGALS3	8.8866e-10	0.285334	0.219	0.367	1.77732e-06	1	LGALS3
TMLHE	1.39698e-15	0.284261	0.153	0.423	2.79396e-12	1	TMLHE
CTNNAL1	1.58702e-86	0.281151	0.199	0.646	3.17403e-83	1	CTNNAL1
NEO1	1.24966e-68	0.277469	0.038	0.406	2.49933e-65	1	NEO1
SHC1	3.32128e-14	0.277035	0.077	0.255	6.64257e-11	1	SHC1
SYNE1	1.39731e-05	0.277006	0.09	0.199	0.0279462	1	SYNE1
ZNF704	1.91125e-15	0.271138	0.025	0.26	3.8225e-12	1	ZNF704
SLC4A1	2.6646e-150	0.269816	0.178	0.662	5.3292e-147	1	SLC4A1
PAPSS2	2.36759e-07	0.268827	0.143	0.418	0.000473518	1	PAPSS2
ZBTB16	1.34351e-80	0.266471	0.047	0.326	2.68701e-77	1	ZBTB16
PLK2	5.3839e-38	0.265666	0.208	0.576	1.07678e-34	1	PLK2
IFI6	3.58168e-79	0.264246	0.294	0.723	7.16336e-76	1	IFI6
HMGB2	4.95944e-12	0.263761	0.332	0.63	9.91887e-09	1	HMGB2
GYPB	1.5048e-155	0.263295	0.132	0.617	3.0096e-152	1	GYPB
H3F3B	2.85441e-12	0.259249	0.409	0.691	5.70883e-09	1	H3F3B
PAAF1	2.63605e-67	0.257558	0.064	0.468	5.27209e-64	1	PAAF1
CDH5	4.99927e-63	0.257472	0.2	0.616	9.99853e-60	1	CDH5
SCARA3	5.19536e-16	0.253905	0.113	0.325	1.03907e-12	1	SCARA3
SEC23A	5.75177e-25	0.251757	0.128	0.409	1.15035e-21	1	SEC23A
COL4A2	4.08881e-35	0.250783	0.178	0.522	8.17761e-32	1	COL4A2
CD74	7.41289e-271	3.85723	0.963	0.436	1.48258e-267	2	CD74
HLA-DRB1	7.47934e-222	3.12305	0.937	0.472	1.49587e-218	2	HLA-DRB1
HLA-DRA	1.41672e-206	2.97908	0.965	0.595	2.83344e-203	2	HLA-DRA
HLA-DPB1	1.25003e-166	2.74848	0.858	0.352	2.50005e-163	2	HLA-DPB1
HLA-DQB1	7.84681e-192	2.63492	0.847	0.321	1.56936e-188	2	HLA-DQB1
HLA-DRB5	8.01818e-210	2.60936	0.878	0.505	1.60364e-206	2	HLA-DRB5
HLA-DRB6	1.83707e-124	2.56415	0.721	0.179	3.67415e-121	2	HLA-DRB6
FTL	7.72262e-160	2.56235	0.927	0.662	1.54452e-156	2	FTL
HLA-DPA1	5.67878e-155	2.54844	0.787	0.209	1.13576e-151	2	HLA-DPA1
HLA-DQA1	1.80359e-177	2.46363	0.818	0.443	3.60717e-174	2	HLA-DQA1
CST3	9.8471e-175	2.44381	0.961	0.659	1.96942e-171	2	CST3
FTH1	4.19016e-111	2.43142	0.907	0.634	8.38031e-108	2	FTH1
TMSB4X	7.88081e-177	2.40891	0.955	0.661	1.57616e-173	2	TMSB4X
VMO1	1.54859e-160	2.35549	0.801	0.487	3.09718e-157	2	VMO1
S100B	2.81594e-138	2.29137	0.701	0.191	5.63188e-135	2	S100B
SRGN	6.12976e-164	2.29075	0.937	0.482	1.22595e-160	2	SRGN
SPP1	2.569e-65	2.25721	0.73	0.41	5.138e-62	2	SPP1
MMP12	4.213e-144	2.1516	0.725	0.359	8.426e-141	2	MMP12
GPR183	1.93192e-143	2.01267	0.79	0.325	3.86385e-140	2	GPR183
AIF1	1.08444e-153	1.94699	0.84	0.293	2.16887e-150	2	AIF1
ALOX5AP	5.59334e-177	1.8814	0.765	0.176	1.11867e-173	2	ALOX5AP
F13A1	3.39795e-17	1.85725	0.39	0.103	6.79589e-14	2	F13A1
TYROBP	1.11088e-121	1.8493	0.795	0.277	2.22176e-118	2	TYROBP
IL4I1	1.89894e-140	1.82086	0.769	0.405	3.79788e-137	2	IL4I1
C1QB	8.11656e-61	1.73549	0.576	0.178	1.62331e-57	2	C1QB
C15orf48	2.75826e-138	1.71214	0.77	0.299	5.51652e-135	2	C15orf48
CD14	6.01696e-69	1.71012	0.63	0.217	1.20339e-65	2	CD14
CPVL	8.02623e-05	1.69656	0.41	0.185	0.160525	2	CPVL
TMSB10	1.33707e-97	1.67712	0.892	0.575	2.67413e-94	2	TMSB10
LSP1	2.86066e-160	1.64254	0.775	0.247	5.72131e-157	2	LSP1
C1QA	4.28862e-51	1.64125	0.545	0.131	8.57725e-48	2	C1QA
HLA-DMA	1.40863e-05	1.61785	0.381	0.132	0.0281726	2	HLA-DMA
TMSB4XP4	2.9187e-72	1.59571	0.748	0.368	5.83739e-69	2	TMSB4XP4
CLEC10A	1.27937e-128	1.59092	0.708	0.348	2.55874e-125	2	CLEC10A
CD86	3.35239e-96	1.58572	0.708	0.362	6.70479e-93	2	CD86
B2M	1.29981e-67	1.58381	0.809	0.578	2.59963e-64	2	B2M
SAT1	1.29867e-68	1.57893	0.807	0.521	2.59734e-65	2	SAT1
RNASET2	4.40001e-53	1.55915	0.671	0.348	8.80002e-50	2	RNASET2
ITGB2	3.18897e-23	1.55178	0.477	0.194	6.37795e-20	2	ITGB2
ACTB	2.53649e-81	1.54255	0.901	0.636	5.07297e-78	2	ACTB
HLA-DQA2	2.12948e-14	1.52685	0.431	0.182	4.25897e-11	2	HLA-DQA2
C1orf162	5.85125e-125	1.51656	0.744	0.313	1.17025e-121	2	C1orf162
RGS1	2.39299e-07	1.51112	0.434	0.175	0.000478598	2	RGS1
MRC1	3.02519e-154	1.50614	0.687	0.193	6.05038e-151	2	MRC1
CD163	0.00410107	1.48196	0.332	0.104	1	2	CD163
SH3BGRL3	4.00205e-89	1.46045	0.807	0.421	8.0041e-86	2	SH3BGRL3
CD1C	2.26946e-177	1.43281	0.718	0.235	4.53892e-174	2	CD1C
CTSB	1.28169e-54	1.43144	0.738	0.391	2.56339e-51	2	CTSB
FCER1G	6.22359e-90	1.42618	0.776	0.31	1.24472e-86	2	FCER1G
CD53	1.94895e-67	1.40607	0.616	0.22	3.8979e-64	2	CD53
TYMP	1.03054e-96	1.40434	0.705	0.384	2.06108e-93	2	TYMP
JAML	5.98446e-56	1.35832	0.577	0.245	1.19689e-52	2	JAML
FGL2	1.28952e-10	1.35343	0.435	0.214	2.57904e-07	2	FGL2
PLEK	3.39421e-61	1.35091	0.591	0.207	6.78841e-58	2	PLEK
LCP1	3.51353e-28	1.32117	0.52	0.197	7.02705e-25	2	LCP1
FCGR2A	3.76551e-108	1.31578	0.725	0.352	7.53103e-105	2	FCGR2A
SAMSN1	4.43254e-120	1.30969	0.704	0.26	8.86507e-117	2	SAMSN1
FCGR2B	3.48556e-141	1.30312	0.693	0.241	6.97111e-138	2	FCGR2B
LAPTM5	7.19166e-48	1.29838	0.603	0.216	1.43833e-44	2	LAPTM5
PFN1	3.87321e-64	1.29381	0.915	0.7	7.74641e-61	2	PFN1
CREM	2.51976e-125	1.25983	0.787	0.478	5.03953e-122	2	CREM
MS4A7	1.56169e-05	1.24261	0.332	0.059	0.0312337	2	MS4A7
LST1	3.73258e-24	1.23325	0.514	0.194	7.46517e-21	2	LST1
HCK	0.000549555	1.229	0.352	0.099	1	2	HCK
CST7	5.6948e-110	1.20995	0.694	0.323	1.13896e-106	2	CST7
CTSL	7.54925e-24	1.19971	0.593	0.365	1.50985e-20	2	CTSL
UCP2	1.32576e-06	1.18601	0.435	0.224	0.00265152	2	UCP2
PLAUR	5.37036e-117	1.16992	0.738	0.232	1.07407e-113	2	PLAUR
HCLS1	2.15986e-05	1.16332	0.341	0.091	0.0431972	2	HCLS1
C1QC	5.21364e-23	1.15498	0.435	0.099	1.04273e-19	2	C1QC
IDO1	2.25467e-169	1.15	0.684	0.209	4.50934e-166	2	IDO1
IGSF6	1.43776e-53	1.14846	0.481	0.124	2.87553e-50	2	IGSF6
CXCL16	1.97755e-101	1.14708	0.733	0.456	3.9551e-98	2	CXCL16
WFDC21P	2.02895e-122	1.14067	0.64	0.167	4.0579e-119	2	WFDC21P
IL2RG	3.82256e-165	1.13299	0.693	0.156	7.64513e-162	2	IL2RG
S100A11	7.95699e-64	1.12089	0.809	0.482	1.5914e-60	2	S100A11
BCL2A1	2.97948e-69	1.11591	0.583	0.16	5.95896e-66	2	BCL2A1
FCGR3A	3.52939e-18	1.10791	0.444	0.134	7.05878e-15	2	FCGR3A
MNDA	9.61075e-39	1.10513	0.451	0.098	1.92215e-35	2	MNDA
PLTP	1.69414e-07	1.10282	0.381	0.128	0.000338828	2	PLTP
FAM26F	1.73963e-105	1.10001	0.66	0.307	3.47926e-102	2	FAM26F
C5AR1	6.62662e-20	1.09841	0.458	0.19	1.32532e-16	2	C5AR1
LGALS1	1.87389e-56	1.08594	0.912	0.665	3.74779e-53	2	LGALS1
ISG15	4.66516e-67	1.0781	0.864	0.635	9.33033e-64	2	ISG15
C12orf45	1.41467e-83	1.06605	0.741	0.468	2.82934e-80	2	C12orf45
RGS2	6.77238e-20	1.05969	0.565	0.345	1.35448e-16	2	RGS2
VSIG4	0.00513732	1.04358	0.242	0.088	1	2	VSIG4
FOLR2	0.00233878	1.03203	0.299	0.06	1	2	FOLR2
FPR1	0.000102366	1.02692	0.358	0.127	0.204732	2	FPR1
COTL1	5.23971e-28	1.02576	0.568	0.325	1.04794e-24	2	COTL1
SYNGR2	8.79828e-10	1.01468	0.559	0.374	1.75966e-06	2	SYNGR2
C3AR1	2.0779e-20	1.01203	0.498	0.264	4.15579e-17	2	C3AR1
CKLF	6.91812e-22	1.01058	0.554	0.319	1.38362e-18	2	CKLF
PFKFB3	2.19138e-95	1.00228	0.665	0.309	4.38275e-92	2	PFKFB3
TIMP1	5.66066e-75	0.993079	0.833	0.443	1.13213e-71	2	TIMP1
EVI2A	3.17669e-08	0.991331	0.364	0.157	6.35338e-05	2	EVI2A
NAPSB	4.14992e-53	0.973768	0.491	0.131	8.29984e-50	2	NAPSB
MS4A6A	4.13129e-09	0.964812	0.386	0.092	8.26258e-06	2	MS4A6A
FTLP3	8.61425e-13	0.961497	0.529	0.373	1.72285e-09	2	FTLP3
MS4A4A	0.000162586	0.949882	0.315	0.226	0.325172	2	MS4A4A
LIPA	5.26896e-06	0.949743	0.273	0.206	0.0105379	2	LIPA
CSF2RA	7.05982e-09	0.941039	0.383	0.119	1.41196e-05	2	CSF2RA
RASSF4	0.00123054	0.939575	0.332	0.084	1	2	RASSF4
CYTIP	5.213e-79	0.930239	0.603	0.193	1.0426e-75	2	CYTIP
LGALS2	3.30871e-09	0.92796	0.228	0.115	6.61742e-06	2	LGALS2
GCA	7.12565e-15	0.925111	0.432	0.201	1.42513e-11	2	GCA
CTSC1	6.22529e-33	0.922885	0.582	0.274	1.24506e-29	2	CTSC
IL1B	3.93879e-100	0.920353	0.645	0.196	7.87758e-97	2	IL1B
ATF5	2.98483e-29	0.920208	0.545	0.32	5.96966e-26	2	ATF5
TNFSF13B	1.61535e-111	0.918459	0.707	0.313	3.2307e-108	2	TNFSF13B
LYVE1	2.9729e-66	0.918108	0.679	0.425	5.94581e-63	2	LYVE1
KLF6	1.15107e-87	0.912084	0.776	0.407	2.30214e-84	2	KLF6
FCGR1A	8.63101e-11	0.909607	0.205	0.101	1.7262e-07	2	FCGR1A
PDCL3	3.38125e-82	0.899698	0.617	0.263	6.7625e-79	2	PDCL3
TGFBI	1.45977e-37	0.891894	0.647	0.422	2.91953e-34	2	TGFBI
GAPDH	1.54723e-50	0.890371	0.952	0.762	3.09446e-47	2	GAPDH
CSTB	6.46466e-30	0.888785	0.668	0.396	1.29293e-26	2	CSTB
MX1	5.28739e-113	0.888686	0.722	0.368	1.05748e-109	2	MX1
STAB1	1.60609e-24	0.861178	0.188	0.153	3.21217e-21	2	STAB1
MTHFD2	7.5319e-111	0.858121	0.667	0.295	1.50638e-107	2	MTHFD2
HBEGF	1.64786e-87	0.850271	0.73	0.463	3.29572e-84	2	HBEGF
PILRA	8.45325e-11	0.843405	0.231	0.118	1.69065e-07	2	PILRA
RNF130	5.44509e-09	0.841562	0.295	0.27	1.08902e-05	2	RNF130
C1orf54	6.35747e-71	0.838864	0.682	0.34	1.27149e-67	2	C1orf54
WIPF1	5.43151e-101	0.835419	0.602	0.182	1.0863e-97	2	WIPF1
FERMT3	2.23175e-05	0.833408	0.284	0.204	0.0446349	2	FERMT3
CD68	0.000245713	0.827495	0.316	0.191	0.491426	2	CD68
GLRX	4.79287e-43	0.825576	0.605	0.326	9.58574e-40	2	GLRX
CCL22	1.56388e-47	0.812485	0.441	0.159	3.12776e-44	2	CCL22
CCR7	1.72899e-153	0.808971	0.622	0.122	3.45797e-150	2	CCR7
DDIT4	1.26282e-31	0.803627	0.665	0.385	2.52564e-28	2	DDIT4
DUSP1	1.48478e-33	0.794208	0.639	0.317	2.96956e-30	2	DUSP1
ZNF331	2.18067e-62	0.793	0.664	0.406	4.36135e-59	2	ZNF331
TBXAS1	6.80652e-50	0.790304	0.173	0.248	1.3613e-46	2	TBXAS1
CFP	4.72575e-129	0.788372	0.639	0.198	9.4515e-126	2	CFP
CXCR4	1.67257e-46	0.782731	0.512	0.166	3.34515e-43	2	CXCR4
GPNMB	6.58411e-35	0.779382	0.565	0.332	1.31682e-31	2	GPNMB
ARHGDIB	5.60198e-28	0.77202	0.613	0.268	1.1204e-24	2	ARHGDIB
IFITM3	1.48214e-36	0.769752	0.796	0.53	2.96429e-33	2	IFITM3
CORO1A	4.39091e-35	0.760216	0.461	0.148	8.78182e-32	2	CORO1A
EBI3	3.71359e-38	0.753028	0.159	0.052	7.42718e-35	2	EBI3
GRB2	1.43726e-14	0.752054	0.488	0.268	2.87452e-11	2	GRB2
PGK1	1.11897e-37	0.751238	0.75	0.457	2.23793e-34	2	PGK1
LYZ	9.44251e-97	0.750883	0.759	0.372	1.8885e-93	2	LYZ
CTSZ	1.16224e-60	0.745092	0.52	0.171	2.32447e-57	2	CTSZ
SLCO2B1	7.77936e-43	0.729411	0.127	0.062	1.55587e-39	2	SLCO2B1
CD83	9.34017e-06	0.72751	0.361	0.157	0.0186803	2	CD83
CLEC7A	9.02223e-34	0.72572	0.463	0.099	1.80445e-30	2	CLEC7A
HPGDS	1.10303e-68	0.725294	0.599	0.268	2.20606e-65	2	HPGDS
CFL1	1.95692e-25	0.723692	0.944	0.808	3.91385e-22	2	CFL1
CD300A	1.56323e-57	0.718673	0.582	0.263	3.12646e-54	2	CD300A
OAS1	2.49944e-103	0.700239	0.65	0.23	4.99888e-100	2	OAS1
MXD1	1.25736e-36	0.693433	0.577	0.323	2.51472e-33	2	MXD1
NR4A2	1.2539e-64	0.692505	0.656	0.349	2.50779e-61	2	NR4A2
SLC31A2	2.71239e-14	0.68502	0.477	0.287	5.42479e-11	2	SLC31A2
INSIG1	2.1796e-99	0.677696	0.691	0.274	4.35921e-96	2	INSIG1
OGFRL1	2.101e-14	0.668184	0.565	0.393	4.202e-11	2	OGFRL1
CCL8	3.75623e-93	0.65802	0.628	0.327	7.51245e-90	2	CCL8
TMEM176A	2.4607e-05	0.651441	0.33	0.266	0.049214	2	TMEM176A
MPEG1	1.80993e-10	0.645769	0.198	0.072	3.61987e-07	2	MPEG1
CD69	1.8147e-103	0.643677	0.69	0.301	3.6294e-100	2	CD69
PLAC8	6.08114e-77	0.636143	0.605	0.205	1.21623e-73	2	PLAC8
UBE2F	2.68585e-53	0.630975	0.569	0.252	5.37171e-50	2	UBE2F
MCM5	2.09844e-26	0.626947	0.187	0.046	4.19687e-23	2	MCM5
CD1A	3.79402e-200	0.624903	0.656	0.161	7.58805e-197	2	CD1A
PIK3AP1	1.48316e-06	0.621629	0.295	0.059	0.00296632	2	PIK3AP1
LILRB5	1.25281e-62	0.609192	0.438	0.082	2.50562e-59	2	LILRB5
CCL3	6.24675e-10	0.606659	0.506	0.335	1.24935e-06	2	CCL3
NFKBIA	6.35962e-37	0.60223	0.799	0.515	1.27192e-33	2	NFKBIA
ISG20	2.88714e-74	0.593561	0.722	0.448	5.77427e-71	2	ISG20
OSM	2.41766e-86	0.581198	0.58	0.176	4.83533e-83	2	OSM
SLC2A3	1.93678e-67	0.575752	0.77	0.426	3.87356e-64	2	SLC2A3
MX2	1.79781e-68	0.573036	0.693	0.433	3.59563e-65	2	MX2
CD80	5.76449e-110	0.568656	0.554	0.099	1.1529e-106	2	CD80
FCGBP	1.30722e-22	0.565231	0.11	0.028	2.61444e-19	2	FCGBP
SGK1	3.6264e-06	0.564162	0.302	0.264	0.0072528	2	SGK1
DUSP4	7.67466e-98	0.561386	0.684	0.328	1.53493e-94	2	DUSP4
CTA-384D8.34	3.24232e-10	0.55228	0.438	0.234	6.48463e-07	2	CTA-384D8.34
FOSB	4.47826e-97	0.548717	0.699	0.259	8.95653e-94	2	FOSB
BATF3	1.41738e-159	0.548244	0.645	0.185	2.83477e-156	2	BATF3
IL1R2	6.31033e-155	0.538981	0.682	0.223	1.26207e-151	2	IL1R2
CHCHD10	1.63086e-96	0.535664	0.653	0.302	3.26172e-93	2	CHCHD10
GMFG	3.59782e-05	0.530061	0.469	0.228	0.0719564	2	GMFG
DNASE1L3	6.64469e-142	0.525226	0.599	0.151	1.32894e-138	2	DNASE1L3
DSE	4.89451e-24	0.524079	0.401	0.055	9.78902e-21	2	DSE
NPL	1.88488e-37	0.515556	0.136	0.121	3.76975e-34	2	NPL
WARS	2.27258e-83	0.515043	0.656	0.308	4.54516e-80	2	WARS
CD37	5.26346e-08	0.510216	0.193	0.104	0.000105269	2	CD37
THBS1	2.68091e-75	0.506674	0.707	0.438	5.36181e-72	2	THBS1
GNG2	1.67158e-05	0.498703	0.218	0.097	0.0334316	2	GNG2
FAM105A	1.74458e-54	0.494044	0.137	0.108	3.48916e-51	2	FAM105A
OLR1	2.15526e-68	0.492111	0.517	0.11	4.31052e-65	2	OLR1
LPCAT2	6.04921e-19	0.490838	0.41	0.102	1.20984e-15	2	LPCAT2
CTSS	1.46447e-15	0.485686	0.469	0.168	2.92894e-12	2	CTSS
LINC00152	1.90866e-65	0.481281	0.582	0.242	3.81732e-62	2	LINC00152
PLIN2	2.70809e-46	0.477797	0.728	0.508	5.41618e-43	2	PLIN2
SERPINA1	0.000398508	0.477357	0.267	0.151	0.797016	2	SERPINA1
AREG	5.82662e-42	0.472564	0.517	0.211	1.16532e-38	2	AREG
FCER1A	5.96092e-56	0.46724	0.6	0.318	1.19218e-52	2	FCER1A
CCL4	9.23282e-12	0.461596	0.495	0.316	1.84656e-08	2	CCL4
OLFML2B	5.96556e-12	0.460609	0.174	0.095	1.19311e-08	2	OLFML2B
SNX10	6.96574e-10	0.459189	0.347	0.075	1.39315e-06	2	SNX10
CPPED1	2.66499e-48	0.458597	0.532	0.213	5.32997e-45	2	CPPED1
DUSP2	2.58262e-33	0.45789	0.583	0.343	5.16525e-30	2	DUSP2
NAMPT	3.8774e-39	0.455645	0.6	0.274	7.7548e-36	2	NAMPT
SDS	3.73577e-163	0.455129	0.644	0.176	7.47155e-160	2	SDS
MIR4435-2HG	7.55998e-93	0.453759	0.625	0.223	1.512e-89	2	MIR4435-2HG
RAMP1	2.54622e-98	0.447287	0.606	0.246	5.09244e-95	2	RAMP1
MAF	1.11044e-35	0.447078	0.116	0.097	2.22087e-32	2	MAF
ENPP21	1.19099e-06	0.442329	0.264	0.26	0.00238199	2	ENPP2
C2	3.59811e-07	0.441108	0.122	0.038	0.000719622	2	C2
IFI61	7.16433e-63	0.440933	0.795	0.551	1.43287e-59	2	IFI6
REL	1.14288e-42	0.417208	0.59	0.348	2.28577e-39	2	REL
RAPGEF1	5.77857e-22	0.414474	0.489	0.258	1.15571e-18	2	RAPGEF1
UPP1	1.27976e-51	0.414035	0.571	0.276	2.55952e-48	2	UPP1
ACP2	7.16458e-20	0.411505	0.145	0.127	1.43292e-16	2	ACP2
ANXA1	1.68032e-35	0.40964	0.776	0.535	3.36064e-32	2	ANXA1
PKIB	3.27762e-10	0.406548	0.46	0.231	6.55524e-07	2	PKIB
VIM	3.39492e-07	0.405767	0.552	0.386	0.000678985	2	VIM
RBM47	9.44335e-40	0.403742	0.434	0.128	1.88867e-36	2	RBM47
RP2	1.02002e-38	0.398831	0.525	0.25	2.04004e-35	2	RP2
PPM1N	5.24523e-47	0.397885	0.123	0.044	1.04905e-43	2	PPM1N
LENG1	4.90659e-08	0.395644	0.293	0.074	9.81318e-05	2	LENG1
CD1D	2.36547e-13	0.394849	0.287	0.099	4.73093e-10	2	CD1D
PF4	1.25116e-24	0.384742	0.319	0.158	2.50232e-21	2	PF4
MT-TW	4.47005e-08	0.380143	0.245	0.134	8.9401e-05	2	MT-TW
KCNK6	4.10362e-05	0.373186	0.395	0.13	0.0820723	2	KCNK6
TOMM34	9.30687e-90	0.371788	0.64	0.286	1.86137e-86	2	TOMM34
CD163L1	1.43103e-33	0.369261	0.233	0.199	2.86207e-30	2	CD163L1
CAPG	1.78808e-06	0.368237	0.21	0.153	0.00357616	2	CAPG
ACSL1	2.06028e-20	0.367978	0.363	0.115	4.12057e-17	2	ACSL1
S100A4	0.000611093	0.363742	0.449	0.263	1	2	S100A4
ABRACL	0.00277274	0.363597	0.265	0.146	1	2	ABRACL
PPA1	1.75163e-36	0.357354	0.614	0.302	3.50325e-33	2	PPA1
TBC1D4	0.00147672	0.356476	0.116	0.074	1	2	TBC1D4
RP11-365O16.3	5.79589e-127	0.353747	0.347	0.041	1.15918e-123	2	RP11-365O16.3
NR4A1	4.34552e-11	0.352405	0.386	0.17	8.69105e-08	2	NR4A1
PDE4B	1.94308e-114	0.352339	0.64	0.214	3.88617e-111	2	PDE4B
HSPA6	1.69204e-07	0.351846	0.147	0.078	0.000338408	2	HSPA6
STX11	8.43283e-126	0.351602	0.662	0.272	1.68657e-122	2	STX11
NFKBID	4.71324e-68	0.349965	0.603	0.252	9.42649e-65	2	NFKBID
FEZ1	1.55284e-18	0.346088	0.165	0.145	3.10568e-15	2	FEZ1
TFRC	3.33409e-37	0.337812	0.557	0.253	6.66818e-34	2	TFRC
CMIP	1.32774e-102	0.330384	0.674	0.32	2.65549e-99	2	CMIP
PCNT	3.24566e-95	0.323535	0.41	0.077	6.49131e-92	2	PCNT
SEC11C	6.14585e-14	0.321518	0.221	0.191	1.22917e-10	2	SEC11C
CSTA	4.29802e-22	0.317685	0.145	0.091	8.59605e-19	2	CSTA
FABP5	2.12194e-34	0.312607	0.157	0.195	4.24388e-31	2	FABP5
CCL17	2.03043e-189	0.305515	0.492	0.053	4.06085e-186	2	CCL17
HLA-DQB2	1.41975e-111	0.305047	0.457	0.07	2.83949e-108	2	HLA-DQB2
PSTPIP1	4.62613e-24	0.299284	0.421	0.113	9.25226e-21	2	PSTPIP1
OASL	1.29324e-69	0.29729	0.677	0.358	2.58649e-66	2	OASL
SLC38A7	2.17795e-30	0.294215	0.486	0.22	4.35589e-27	2	SLC38A7
ADA	8.47742e-26	0.29389	0.153	0.1	1.69548e-22	2	ADA
CD84	1.38151e-30	0.293731	0.102	0.033	2.76301e-27	2	CD84
SLAMF7	7.54247e-21	0.293678	0.185	0.062	1.50849e-17	2	SLAMF7
TNFSF12	1.04052e-10	0.293159	0.444	0.249	2.08104e-07	2	TNFSF12
H3F3B1	2.83989e-13	0.292785	0.787	0.569	5.67978e-10	2	H3F3B
HCAR3	8.67518e-39	0.29134	0.353	0.023	1.73504e-35	2	HCAR3
SERF2	0.00082928	0.288743	0.968	0.905	1	2	SERF2
CD40	4.12539e-55	0.285479	0.591	0.317	8.25078e-52	2	CD40
ACSL5	3.2231e-127	0.281954	0.549	0.113	6.44619e-124	2	ACSL5
ATP1B1	3.18868e-23	0.276089	0.417	0.178	6.37736e-20	2	ATP1B1
SDSL	1.26802e-131	0.275439	0.562	0.12	2.53604e-128	2	SDSL
CD52	8.48453e-09	0.275094	0.392	0.196	1.69691e-05	2	CD52
FOS	1.94057e-07	0.274411	0.694	0.533	0.000388114	2	FOS
PIK3CB	8.44814e-14	0.27197	0.228	0.097	1.68963e-10	2	PIK3CB
IL6R	3.09673e-05	0.270642	0.346	0.204	0.0619346	2	IL6R
CLECL1	4.85182e-107	0.269115	0.133	0.267	9.70364e-104	2	CLECL1
FGD4	3.82087e-43	0.268868	0.497	0.151	7.64174e-40	2	FGD4
MBNL1	0.00502515	0.267801	0.39	0.249	1	2	MBNL1
CXorf21	1.21477e-87	0.264125	0.423	0.1	2.42954e-84	2	CXorf21
CD93	7.98919e-86	0.260412	0.597	0.218	1.59784e-82	2	CD93
PRKCB	3.058e-08	0.260047	0.358	0.134	6.11601e-05	2	PRKCB
GRP1	1.79516e-10	0.258269	0.099	0.253	3.59033e-07	2	GRP
PPP1R15A	0.000211659	0.255528	0.531	0.371	0.423319	2	PPP1R15A
ADCY7	9.97362e-39	0.2537	0.137	0.169	1.99472e-35	2	ADCY7
MPHOSPH6	8.43895e-09	0.253005	0.39	0.2	1.68779e-05	2	MPHOSPH6
LA16c-444G7.2	3.02271e-229	0.25255	0.481	0.045	6.04542e-226	2	LA16c-444G7.2
RPS29	1.25257e-11	0.252352	0.772	0.595	2.50514e-08	2	RPS29
FUCA1	1.87985e-08	0.250807	0.296	0.229	3.75971e-05	2	FUCA1
ACTA2	1.1071e-18	1.5876	0.706	0.438	2.2142e-15	3	ACTA2
MYLK	1.05189e-19	1.31633	0.362	0.227	2.10379e-16	3	MYLK
SLC34A2	5.77747e-29	1.17337	0.28	0.11	1.15549e-25	3	SLC34A2
TAGLN	2.8921e-56	1.16804	0.282	0.223	5.7842e-53	3	TAGLN
AQP4	8.62136e-77	1.08411	0.15	0.072	1.72427e-73	3	AQP4
IGHM	8.98666e-44	1.05314	0.235	0.077	1.79733e-40	3	IGHM
PDZK1IP1	2.5599e-94	1.00838	0.123	0.061	5.11979e-91	3	PDZK1IP1
CXCL13	7.01428e-97	1.00283	0.131	0.028	1.40286e-93	3	CXCL13
SFTPA1	8.5702e-52	0.973537	0.168	0.062	1.71404e-48	3	SFTPA1
DCN1	4.53355e-31	0.969818	0.973	0.794	9.06711e-28	3	DCN
DEFA3	3.4034e-133	0.942017	0.101	0.02	6.80679e-130	3	DEFA3
LAMP3	1.30243e-103	0.940146	0.158	0.181	2.60486e-100	3	LAMP3
MUC1	6.66277e-96	0.916067	0.171	0.116	1.33255e-92	3	MUC1
FBLN11	0.00049934	0.910767	0.403	0.159	0.99868	3	FBLN1
IGLC2	4.32577e-95	0.881874	0.155	0.049	8.65154e-92	3	IGLC2
PLTP1	3.50668e-34	0.839346	0.251	0.153	7.01335e-31	3	PLTP
KRT19	7.68557e-64	0.831634	0.179	0.1	1.53711e-60	3	KRT19
CLIC3	3.71623e-92	0.818722	0.101	0.059	7.43246e-89	3	CLIC3
NAPSA	3.06793e-84	0.764854	0.133	0.106	6.13585e-81	3	NAPSA
MT-CO2	0.000250759	0.760283	0.974	0.765	0.501518	3	MT-CO2
MYH11	3.77393e-56	0.759143	0.272	0.184	7.54787e-53	3	MYH11
IGKC	1.75624e-22	0.756311	0.325	0.095	3.51249e-19	3	IGKC
DOPEY2	5.41736e-100	0.755712	0.68	0.152	1.08347e-96	3	DOPEY2
DHCR24	3.98814e-52	0.746163	0.152	0.071	7.97629e-49	3	DHCR24
CSF3R	2.22509e-77	0.738613	0.106	0.096	4.45019e-74	3	CSF3R
CD3D	1.83309e-113	0.736885	0.114	0.079	3.66617e-110	3	CD3D
C1QA1	1.51151e-14	0.69538	0.35	0.169	3.02301e-11	3	C1QA
C1QC1	1.27369e-61	0.691907	0.202	0.144	2.54738e-58	3	C1QC
CXCL17	1.42207e-87	0.68793	0.181	0.194	2.84415e-84	3	CXCL17
MMP9	3.18997e-06	0.676554	0.227	0.065	0.00637993	3	MMP9
C3	1.29614e-06	0.666864	0.411	0.163	0.00259228	3	C3
MYL9	3.89212e-46	0.662293	0.262	0.159	7.78424e-43	3	MYL9
RPS141	2.05539e-20	0.639583	0.963	0.645	4.11078e-17	3	RPS14
ELN1	6.91424e-117	0.638085	0.89	0.43	1.38285e-113	3	ELN
CLDN18	7.21412e-92	0.637698	0.136	0.091	1.44282e-88	3	CLDN18
CSF1R	1.08144e-78	0.619555	0.147	0.122	2.16289e-75	3	CSF1R
JUND	3.11402e-63	0.617334	0.186	0.196	6.22805e-60	3	JUND
RPL34	4.49732e-33	0.615993	0.955	0.612	8.99463e-30	3	RPL34
RPLP1	5.76701e-06	0.61534	0.992	0.868	0.011534	3	RPLP1
SLPI	2.91806e-20	0.599832	0.168	0.058	5.83612e-17	3	SLPI
FOLR21	7.45053e-110	0.578844	0.104	0.097	1.49011e-106	3	FOLR2
F3	3.21647e-29	0.578327	0.157	0.089	6.43295e-26	3	F3
CRYAB1	5.20221e-142	0.570269	0.85	0.305	1.04044e-138	3	CRYAB
LUM1	1.6948e-19	0.566231	0.965	0.768	3.3896e-16	3	LUM
GNG21	1.09426e-39	0.565596	0.192	0.103	2.18851e-36	3	GNG2
VNN2	6.60494e-52	0.564745	0.106	0.076	1.32099e-48	3	VNN2
ELF3	9.04451e-95	0.553872	0.152	0.126	1.8089e-91	3	ELF3
LTB	6.74553e-86	0.553631	0.182	0.121	1.34911e-82	3	LTB
SFTA2	2.10039e-97	0.552496	0.173	0.152	4.20077e-94	3	SFTA2
CHI3L1	1.19277e-115	0.549712	0.101	0.049	2.38555e-112	3	CHI3L1
WFDC2	2.90046e-37	0.540804	0.634	0.162	5.80092e-34	3	WFDC2
MT-TW1	8.88068e-42	0.539878	0.184	0.146	1.77614e-38	3	MT-TW
SERPINA11	5.22608e-57	0.531091	0.182	0.167	1.04522e-53	3	SERPINA1
MAP3K7CL	2.49477e-188	0.529161	0.901	0.283	4.98955e-185	3	MAP3K7CL
C71	8.00563e-27	0.527289	0.352	0.274	1.60113e-23	3	C7
CXCL121	4.2716e-71	0.517367	0.242	0.164	8.5432e-68	3	CXCL12
TPPP3	1.87743e-12	0.513167	0.32	0.126	3.75487e-09	3	TPPP3
ATP11A	1.16982e-40	0.512504	0.133	0.049	2.33964e-37	3	ATP11A
CCL4L2	1.63813e-88	0.511702	0.168	0.088	3.27626e-85	3	CCL4L2
SDC1	9.13777e-73	0.505409	0.182	0.074	1.82755e-69	3	SDC1
FUBP1	0.00105979	0.50537	0.296	0.162	1	3	FUBP1
IL17B	2.12532e-302	0.500547	0.832	0.173	4.25064e-299	3	IL17B
HMOX1	2.34976e-46	0.499661	0.142	0.106	4.69952e-43	3	HMOX1
RPL37A	0.000160771	0.494121	0.982	0.779	0.321542	3	RPL37A
MS4A6A1	1.824e-64	0.487933	0.154	0.136	3.64799e-61	3	MS4A6A
ADH1B	3.46806e-05	0.476599	0.634	0.393	0.0693612	3	ADH1B
PLA2G2A	2.10975e-193	0.471135	0.765	0.169	4.2195e-190	3	PLA2G2A
CNN1	0.00134875	0.466794	0.224	0.031	1	3	CNN1
TRBC2	1.47644e-91	0.465414	0.134	0.085	2.95288e-88	3	TRBC2
CALR	0.00811925	0.456972	0.458	0.27	1	3	CALR
AOC3	4.02777e-27	0.454337	0.603	0.175	8.05555e-24	3	AOC3
A2M1	6.47249e-68	0.452989	0.926	0.509	1.2945e-64	3	A2M
LILRB2	4.6071e-67	0.450114	0.158	0.108	9.2142e-64	3	LILRB2
SCD	1.15253e-79	0.44687	0.147	0.106	2.30506e-76	3	SCD
IL1RN	5.12706e-62	0.441025	0.19	0.139	1.02541e-58	3	IL1RN
GSTA4	2.20255e-07	0.433308	0.494	0.132	0.00044051	3	GSTA4
BGN	1.58872e-49	0.432199	0.725	0.325	3.17744e-46	3	BGN
PLN	5.88811e-63	0.431401	0.171	0.022	1.17762e-59	3	PLN
LPCAT1	1.58256e-39	0.42809	0.142	0.104	3.16511e-36	3	LPCAT1
ID1	1.27634e-19	0.424278	0.341	0.217	2.55269e-16	3	ID1
EGR1	8.71535e-62	0.421511	0.234	0.247	1.74307e-58	3	EGR1
PPP1R14A1	4.5407e-13	0.418097	0.656	0.337	9.08141e-10	3	PPP1R14A
HAMP	1.13308e-75	0.417572	0.107	0.049	2.26616e-72	3	HAMP
SFTPB	1.94372e-40	0.401467	0.326	0.285	3.88744e-37	3	SFTPB
COL5A1	6.52474e-106	0.399724	0.192	0.227	1.30495e-102	3	COL5A1
SAA1	1.29306e-08	0.398452	0.507	0.146	2.58612e-05	3	SAA1
CTSH	1.12698e-49	0.393543	0.186	0.169	2.25397e-46	3	CTSH
KRT17	7.2073e-51	0.392965	0.237	0.184	1.44146e-47	3	KRT17
FPR2	6.84033e-28	0.389196	0.09	0.1	1.36807e-24	3	FPR2
CCL3L3	6.44522e-90	0.38551	0.104	0.085	1.28904e-86	3	CCL3L3
DKK31	7.88687e-07	0.381583	0.554	0.233	0.00157737	3	DKK3
CSTA1	2.60764e-76	0.38069	0.104	0.098	5.21529e-73	3	CSTA
HCST	0.00300609	0.377089	0.416	0.21	1	3	HCST
LGALS31	5.78847e-06	0.373697	0.435	0.3	0.0115769	3	LGALS3
TPM1	6.31147e-95	0.372149	0.166	0.151	1.26229e-91	3	TPM1
GJA5	1.59539e-17	0.370434	0.194	0.119	3.19078e-14	3	GJA5
ADA1	2.93219e-09	0.368816	0.264	0.08	5.86438e-06	3	ADA
RPS27A1	0.000830318	0.3664	0.979	0.784	1	3	RPS27A
FASN	0.000317236	0.362975	0.302	0.141	0.634472	3	FASN
CTSS1	3.71577e-45	0.362369	0.24	0.212	7.43154e-42	3	CTSS
IGFBP5	2.71696e-100	0.360994	0.166	0.088	5.43393e-97	3	IGFBP5
FABP7	3.49469e-28	0.360657	0.179	0.047	6.98939e-25	3	FABP7
LDLR	1.64509e-12	0.359018	0.35	0.169	3.29017e-09	3	LDLR
C1QB1	0.00121128	0.355964	0.464	0.201	1	3	C1QB
ATF3	3.97775e-29	0.355559	0.331	0.274	7.9555e-26	3	ATF3
ACSL11	1.70341e-133	0.355422	0.115	0.161	3.40682e-130	3	ACSL1
JUN	0.000129325	0.353925	0.445	0.324	0.25865	3	JUN
ID3	8.00988e-23	0.344108	0.811	0.457	1.60198e-19	3	ID3
BIRC3	1.16712e-12	0.342286	0.587	0.228	2.33423e-09	3	BIRC3
HHIP	1.84224e-63	0.339353	0.218	0.229	3.68449e-60	3	HHIP
RASSF41	8.26861e-74	0.337394	0.098	0.129	1.65372e-70	3	RASSF4
HMGCS1	5.44625e-96	0.329661	0.114	0.09	1.08925e-92	3	HMGCS1
LURAP1L1	0.00122993	0.327967	0.48	0.272	1	3	LURAP1L
MCEMP1	1.11705e-38	0.324991	0.158	0.081	2.2341e-35	3	MCEMP1
HCK1	2.63386e-38	0.323213	0.192	0.13	5.26772e-35	3	HCK
IER3	0.00292054	0.322587	0.454	0.281	1	3	IER3
ID4	0.000546797	0.321282	0.387	0.143	1	3	ID4
CCL21	1.33862e-102	0.320334	0.16	0.076	2.67725e-99	3	CCL21
EMP2	4.50377e-112	0.320048	0.848	0.337	9.00755e-109	3	EMP2
SPARC1	6.61335e-14	0.319675	0.842	0.587	1.32267e-10	3	SPARC
MS4A71	6.81446e-59	0.319244	0.128	0.098	1.36289e-55	3	MS4A7
MID1IP1	1.7518e-25	0.313985	0.488	0.175	3.5036e-22	3	MID1IP1
MS4A4A1	1.14732e-12	0.312573	0.534	0.186	2.29465e-09	3	MS4A4A
STAB11	3.06233e-66	0.309248	0.163	0.158	6.12466e-63	3	STAB1
EFEMP1	1.83487e-05	0.305825	0.179	0.111	0.0366973	3	EFEMP1
NKG7	8.6823e-105	0.305438	0.123	0.179	1.73646e-101	3	NKG7
PARM1	7.42836e-06	0.30471	0.349	0.057	0.0148567	3	PARM1
GTF3C6	4.23715e-46	0.3034	0.2	0.159	8.47431e-43	3	GTF3C6
ZFP36	0.0016033	0.295689	0.694	0.462	1	3	ZFP36
S100P	1.7644e-109	0.288681	0.114	0.106	3.52879e-106	3	S100P
SFTPD	3.48845e-99	0.288014	0.141	0.067	6.9769e-96	3	SFTPD
LAMB11	0.000369689	0.287786	0.534	0.234	0.739379	3	LAMB1
LTBP1	1.63217e-16	0.287161	0.197	0.037	3.26435e-13	3	LTBP1
CD1631	4.84219e-61	0.281017	0.176	0.134	9.68438e-58	3	CD163
CD7	2.36327e-33	0.277898	0.198	0.25	4.72653e-30	3	CD7
CEBPD	7.45161e-36	0.277614	0.274	0.2	1.49032e-32	3	CEBPD
HLA-DMB	4.66952e-10	0.274799	0.352	0.163	9.33903e-07	3	HLA-DMB
IKBKB	4.43667e-06	0.271635	0.192	0.078	0.00887335	3	IKBKB
CXCL14	2.36296e-57	0.265604	0.274	0.286	4.72591e-54	3	CXCL14
PTRF	9.37396e-14	0.26558	0.533	0.179	1.87479e-10	3	PTRF
KLRB1	2.20008e-10	0.262109	0.253	0.154	4.40016e-07	3	KLRB1
TBXAS11	2.70558e-42	0.260721	0.635	0.164	5.41116e-39	3	TBXAS1
RP11-473M20.16	3.56005e-40	0.260615	0.101	0.093	7.12009e-37	3	RP11-473M20.16
RGS11	2.12212e-33	0.258909	0.269	0.207	4.24424e-30	3	RGS1
RAMP11	0.00385529	0.258429	0.498	0.268	1	3	RAMP1
GSDMD	3.83153e-09	0.255006	0.501	0.175	7.66306e-06	3	GSDMD
CNPY4	8.77327e-56	0.252	0.69	0.21	1.75465e-52	3	CNPY4
SFTPC	3.38982e-92	4.23011	0.758	0.348	6.77964e-89	4	SFTPC
SCGB3A2	4.46366e-24	3.554	0.699	0.601	8.92732e-21	4	SCGB3A2
MT-RNR2	4.36305e-142	3.283	0.911	0.367	8.72609e-139	4	MT-RNR2
SFTPB1	3.4981e-129	2.62737	0.758	0.236	6.99621e-126	4	SFTPB
MT-TE1	3.49469e-135	2.58922	0.89	0.551	6.98939e-132	4	MT-TE
MT-RNR1	6.81642e-97	2.20196	0.883	0.442	1.36328e-93	4	MT-RNR1
AGER	2.81662e-31	2.07844	0.594	0.391	5.63324e-28	4	AGER
MT-CO3	2.03884e-76	2.04505	0.846	0.501	4.07767e-73	4	MT-CO3
MT-ND4	6.0611e-82	1.94148	0.9	0.625	1.21222e-78	4	MT-ND4
EPCAM	5.09842e-76	1.87761	0.681	0.353	1.01968e-72	4	EPCAM
C16orf89	1.43354e-121	1.79505	0.676	0.228	2.86709e-118	4	C16orf89
CXCL171	1.69408e-19	1.67446	0.431	0.164	3.38816e-16	4	CXCL17
ADIRF	6.42523e-56	1.56738	0.755	0.551	1.28505e-52	4	ADIRF
CLDN7	3.06201e-19	1.55484	0.494	0.278	6.12402e-16	4	CLDN7
PHLDA2	7.15509e-73	1.54328	0.716	0.499	1.43102e-69	4	PHLDA2
MT-TH1	3.21904e-80	1.53054	0.858	0.633	6.43809e-77	4	MT-TH
MT-ATP6	4.32209e-49	1.51429	0.855	0.637	8.64419e-46	4	MT-ATP6
CDH1	6.37307e-116	1.48247	0.564	0.104	1.27461e-112	4	CDH1
LCN2	0.00102477	1.3888	0.273	0.046	1	4	LCN2
RNASE1	1.61351e-28	1.38054	0.648	0.44	3.22703e-25	4	RNASE1
NAPSA1	5.39321e-51	1.34152	0.473	0.067	1.07864e-47	4	NAPSA
SFTA21	1.64126e-24	1.31437	0.452	0.12	3.28251e-21	4	SFTA2
SDC4	0.00109882	1.31379	0.282	0.248	1	4	SDC4
CP	3.33108e-140	1.30062	0.613	0.161	6.66216e-137	4	CP
WFDC21	5.11011e-13	1.25308	0.429	0.212	1.02202e-09	4	WFDC2
SFTPA11	2.52782e-05	1.24674	0.28	0.055	0.0505564	4	SFTPA1
ERBB3	1.43781e-21	1.24636	0.357	0.028	2.87561e-18	4	ERBB3
KRT191	3.11093e-37	1.19307	0.445	0.072	6.22185e-34	4	KRT19
MGST1	2.78336e-12	1.17624	0.375	0.102	5.56673e-09	4	MGST1
EGR11	3.51443e-05	1.16523	0.385	0.228	0.0702886	4	EGR1
MMP7	1.1749e-11	1.1625	0.35	0.057	2.3498e-08	4	MMP7
RGS16	4.30353e-21	1.14247	0.597	0.416	8.60706e-18	4	RGS16
CLDN4	2.37121e-25	1.13838	0.378	0.04	4.74243e-22	4	CLDN4
ERRFI1	4.71509e-09	1.13435	0.268	0.307	9.43017e-06	4	ERRFI1
CYB5A	1.20329e-34	1.13081	0.627	0.329	2.40657e-31	4	CYB5A
SFTPA2	6.8841e-05	1.1274	0.224	0.043	0.137682	4	SFTPA2
MT-ND1	6.78167e-44	1.12297	0.946	0.791	1.35633e-40	4	MT-ND1
MT-CO1	1.20897e-36	1.10697	0.851	0.617	2.41794e-33	4	MT-CO1
AGR2	0.000420018	1.0992	0.389	0.251	0.840035	4	AGR2
NKX2-1	1.80236e-07	1.08611	0.207	0.009	0.000360471	4	NKX2-1
EFEMP11	1.34439e-11	1.03885	0.207	0.112	2.68879e-08	4	EFEMP1
ITGB6	4.58612e-10	1.0072	0.205	0.103	9.17224e-07	4	ITGB6
DHCR241	1.59833e-18	1.00554	0.35	0.052	3.19665e-15	4	DHCR24
IRX2	8.35605e-07	0.996564	0.205	0.108	0.00167121	4	IRX2
TNFRSF12A	3.54504e-43	0.993682	0.615	0.422	7.09008e-40	4	TNFRSF12A
C31	1.01838e-51	0.991291	0.555	0.159	2.03677e-48	4	C3
IGFBP7	9.40901e-19	0.979308	0.667	0.522	1.8818e-15	4	IGFBP7
NCOA7	1.27077e-27	0.979031	0.2	0.248	2.54153e-24	4	NCOA7
CRABP2	1.15626e-10	0.964847	0.205	0.167	2.31252e-07	4	CRABP2
KRT7	2.07872e-268	0.960665	0.597	0.041	4.15745e-265	4	KRT7
SELENBP1	0.00228227	0.93584	0.308	0.122	1	4	SELENBP1
HSBP1L1	1.93523e-50	0.921813	0.184	0.328	3.87045e-47	4	HSBP1L1
SDC11	2.43999e-09	0.921312	0.189	0.079	4.87999e-06	4	SDC1
MT-TP1	1.68468e-59	0.91906	0.832	0.624	3.36935e-56	4	MT-TP
SCGB3A1	4.61709e-54	0.909554	0.445	0.045	9.23418e-51	4	SCGB3A1
S100P1	7.64996e-36	0.90075	0.373	0.076	1.52999e-32	4	S100P
CFI	5.99687e-15	0.900687	0.191	0.173	1.19937e-11	4	CFI
MED24	8.72056e-50	0.897795	0.52	0.241	1.74411e-46	4	MED24
PERP	3.99947e-11	0.896338	0.252	0.28	7.99894e-08	4	PERP
MUC11	1.99974e-47	0.895803	0.471	0.084	3.99949e-44	4	MUC1
EPS8L2	6.2525e-13	0.892307	0.326	0.054	1.2505e-09	4	EPS8L2
IRX3	6.88483e-19	0.879681	0.142	0.009	1.37697e-15	4	IRX3
PTP4A1	6.45849e-05	0.86987	0.543	0.484	0.12917	4	PTP4A1
MYL91	5.06931e-05	0.86965	0.343	0.155	0.101386	4	MYL9
CLDN3	9.16732e-12	0.862575	0.373	0.122	1.83346e-08	4	CLDN3
CKB	8.2373e-16	0.862154	0.233	0.323	1.64746e-12	4	CKB
SCGB1A1	3.51732e-139	0.835577	0.594	0.15	7.03464e-136	4	SCGB1A1
HIST1H1C	0.00327578	0.826574	0.317	0.201	1	4	HIST1H1C
ATP1A1	0.000887471	0.815942	0.364	0.187	1	4	ATP1A1
WIF1	0.00260333	0.815104	0.282	0.229	1	4	WIF1
C1orf116	3.85238e-27	0.811786	0.14	0.007	7.70477e-24	4	C1orf116
CLIC6	4.54422e-16	0.807948	0.191	0.018	9.08845e-13	4	CLIC6
CLDN6	0.000178092	0.80722	0.322	0.244	0.356185	4	CLDN6
FASN1	1.0798e-22	0.787058	0.17	0.165	2.15961e-19	4	FASN
CXCL1	4.37469e-13	0.782142	0.513	0.368	8.74938e-10	4	CXCL1
CRLF1	2.50649e-94	0.775909	0.604	0.226	5.01299e-91	4	CRLF1
FXYD3	0.00018494	0.775512	0.354	0.41	0.369879	4	FXYD3
ELF31	1.85666e-15	0.773838	0.382	0.1	3.71332e-12	4	ELF3
NDNF	5.35949e-19	0.768002	0.156	0.19	1.0719e-15	4	NDNF
DMBT1	2.09458e-12	0.764358	0.326	0.057	4.18917e-09	4	DMBT1
CD9	0.000836547	0.763177	0.552	0.531	1	4	CD9
KRT171	1.70774e-13	0.753829	0.196	0.192	3.41549e-10	4	KRT17
SLC6A14	2.11586e-17	0.752569	0.312	0.008	4.23172e-14	4	SLC6A14
ODC1	4.60924e-19	0.752562	0.506	0.321	9.21849e-16	4	ODC1
PRSS8	4.39571e-05	0.750835	0.179	0.012	0.0879142	4	PRSS8
TACSTD2	0.00021482	0.750768	0.238	0.107	0.429639	4	TACSTD2
ADGRF5	5.80911e-12	0.7465	0.266	0.333	1.16182e-08	4	ADGRF5
C5	3.16173e-14	0.736753	0.324	0.059	6.32347e-11	4	C5
ABCA3	1.22567e-09	0.733034	0.296	0.027	2.45133e-06	4	ABCA3
STEAP4	2.12271e-18	0.717156	0.154	0.045	4.24541e-15	4	STEAP4
MT-CYB	9.7468e-19	0.713877	0.965	0.886	1.94936e-15	4	MT-CYB
SLC34A21	6.62892e-66	0.705721	0.517	0.091	1.32578e-62	4	SLC34A2
HIST1H4H	2.3935e-96	0.7048	0.601	0.221	4.787e-93	4	HIST1H4H
NRGN	9.19246e-36	0.704513	0.138	0.082	1.83849e-32	4	NRGN
GOLM1	2.06158e-22	0.690039	0.48	0.268	4.12316e-19	4	GOLM1
ID11	6.39331e-05	0.689683	0.375	0.22	0.127866	4	ID1
MFSD2A	1.95929e-22	0.689304	0.105	0.084	3.91857e-19	4	MFSD2A
RNF145	8.0871e-07	0.677617	0.329	0.402	0.00161742	4	RNF145
NDRG1	2.16118e-43	0.676965	0.629	0.415	4.32236e-40	4	NDRG1
PIM3	7.81908e-05	0.67194	0.266	0.272	0.156382	4	PIM3
AGPAT2	2.27403e-21	0.668655	0.161	0.257	4.54806e-18	4	AGPAT2
LAMP31	1.44394e-22	0.661874	0.422	0.148	2.88788e-19	4	LAMP3
LMO7	9.21839e-33	0.656392	0.131	0.104	1.84368e-29	4	LMO7
CEBPD1	5.7012e-10	0.653612	0.382	0.191	1.14024e-06	4	CEBPD
PGC	0.000136449	0.65112	0.179	0.057	0.272898	4	PGC
PCP4	3.48671e-76	0.650475	0.457	0.021	6.97342e-73	4	PCP4
B4GALT1	1.31493e-35	0.643215	0.55	0.315	2.62986e-32	4	B4GALT1
TC2N	4.04315e-08	0.641224	0.345	0.056	8.08629e-05	4	TC2N
HNRNPAB	5.59035e-58	0.638981	0.613	0.321	1.11807e-54	4	HNRNPAB
SFTPD1	1.13338e-17	0.636393	0.147	0.07	2.26676e-14	4	SFTPD
CTSV	5.0598e-109	0.628174	0.606	0.207	1.01196e-105	4	CTSV
PON3	2.29236e-63	0.627166	0.406	0.048	4.58472e-60	4	PON3
FGFR2	1.9977e-43	0.625244	0.103	0.013	3.9954e-40	4	FGFR2
PEBP4	1.05167e-12	0.620817	0.156	0.088	2.10334e-09	4	PEBP4
CFTR	1.69994e-47	0.612071	0.378	0.004	3.39988e-44	4	CFTR
TFF3	8.50314e-79	0.591369	0.604	0.299	1.70063e-75	4	TFF3
AGR3	4.17559e-05	0.590185	0.245	0.207	0.0835118	4	AGR3
ACSS2	1.27009e-09	0.57757	0.145	0.084	2.54018e-06	4	ACSS2
GSTA41	1.50088e-22	0.574068	0.163	0.191	3.00176e-19	4	GSTA4
FOXP4	9.39799e-52	0.557794	0.103	0.097	1.8796e-48	4	FOXP4
AHCYL2	8.62673e-47	0.556506	0.114	0.005	1.72535e-43	4	AHCYL2
RND1	7.08741e-25	0.548532	0.198	0.304	1.41748e-21	4	RND1
LDLR1	4.52546e-21	0.546609	0.163	0.201	9.05092e-18	4	LDLR
CSF3	3.42646e-32	0.533307	0.105	0.11	6.85291e-29	4	CSF3
PARM11	2.22736e-30	0.530476	0.133	0.098	4.45473e-27	4	PARM1
CLU	2.96121e-76	0.526332	0.657	0.27	5.92241e-73	4	CLU
LSS	1.75897e-58	0.525273	0.105	0.064	3.51794e-55	4	LSS
KITLG	0.00719065	0.510763	0.212	0.106	1	4	KITLG
CPAMD8	1.54173e-31	0.503021	0.11	0.1	3.08346e-28	4	CPAMD8
S100A2	5.63393e-78	0.50203	0.529	0.138	1.12679e-74	4	S100A2
EVA1A	1.35542e-31	0.500946	0.105	0.041	2.71083e-28	4	EVA1A
KLK10	6.41754e-14	0.492468	0.219	0.002	1.28351e-10	4	KLK10
MYO1B	6.89429e-05	0.488314	0.35	0.201	0.137886	4	MYO1B
MAGI3	3.58055e-41	0.487945	0.156	0.037	7.1611e-38	4	MAGI3
AXIN2	1.31972e-06	0.481893	0.145	0.058	0.00263943	4	AXIN2
CPM	1.03687e-21	0.479012	0.149	0.14	2.07375e-18	4	CPM
SCNN1A	6.4198e-75	0.478692	0.131	0.004	1.28396e-71	4	SCNN1A
MYO6	3.76417e-45	0.474417	0.163	0.205	7.52834e-42	4	MYO6
UPK3B	1.53575e-123	0.473369	0.434	0.045	3.07151e-120	4	UPK3B
PDIA4	4.1987e-37	0.466578	0.527	0.257	8.3974e-34	4	PDIA4
PDZK1IP11	7.66367e-13	0.458667	0.329	0.04	1.53273e-09	4	PDZK1IP1
LRRK2	5.54066e-35	0.453469	0.093	0.128	1.10813e-31	4	LRRK2
FADS2	4.21062e-10	0.445611	0.107	0.078	8.42124e-07	4	FADS2
CEBPB	3.42937e-05	0.429376	0.268	0.281	0.0685873	4	CEBPB
ID41	5.3975e-28	0.42801	0.145	0.185	1.0795e-24	4	ID4
TPD52	3.18626e-06	0.426636	0.205	0.1	0.00637252	4	TPD52
RAB25	3.20685e-22	0.426533	0.126	0.019	6.4137e-19	4	RAB25
RP1-102K2.8	0	0.421459	0.527	0.011	0	4	RP1-102K2.8
ST6GALNAC1	7.9053e-60	0.417388	0.128	0.013	1.58106e-56	4	ST6GALNAC1
SPRY2	2.68593e-33	0.409423	0.179	0.096	5.37186e-30	4	SPRY2
KLF5	1.16176e-36	0.407136	0.117	0.065	2.32353e-33	4	KLF5
AQP41	2.04274e-24	0.399036	0.373	0.05	4.08548e-21	4	AQP4
RN7SK1	7.85581e-29	0.397444	0.646	0.489	1.57116e-25	4	RN7SK
TPT1	7.58736e-09	0.394598	0.855	0.8	1.51747e-05	4	TPT1
EPHA4	1.23163e-06	0.393275	0.247	0.12	0.00246325	4	EPHA4
GOT1	2.87858e-14	0.393272	0.406	0.223	5.75715e-11	4	GOT1
FAM110C	3.36399e-47	0.385401	0.161	0.01	6.72798e-44	4	FAM110C
EMP21	2.53507e-17	0.3838	0.284	0.431	5.07013e-14	4	EMP2
CLDN9	2.96482e-43	0.375973	0.147	0.025	5.92964e-40	4	CLDN9
PID1	5.18721e-06	0.366302	0.133	0.074	0.0103744	4	PID1
LAMC2	3.32018e-42	0.357711	0.105	0.074	6.64036e-39	4	LAMC2
BMP1	9.66781e-08	0.357351	0.38	0.159	0.000193356	4	BMP1
CHP1	7.37374e-24	0.355054	0.117	0.16	1.47475e-20	4	CHP1
ITLN1	2.69754e-22	0.35502	0.023	0.155	5.39507e-19	4	ITLN1
SLC39A8	3.35803e-21	0.353444	0.107	0.195	6.71607e-18	4	SLC39A8
ALPL	7.16672e-37	0.347129	0.107	0.042	1.43334e-33	4	ALPL
LAPTM4B	2.11148e-53	0.344637	0.117	0.249	4.22296e-50	4	LAPTM4B
TMTC3	0.000273858	0.341884	0.152	0.087	0.547716	4	TMTC3
IGFBP3	1.38843e-62	0.339283	0.597	0.321	2.77685e-59	4	IGFBP3
SRSF8	6.45654e-25	0.336002	0.198	0.263	1.29131e-21	4	SRSF8
CYP2B7P	1.035e-60	0.334758	0.361	0.009	2.07e-57	4	CYP2B7P
TANC1	2.00241e-125	0.333763	0.522	0.091	4.00483e-122	4	TANC1
NARS2	5.04557e-51	0.328832	0.082	0.102	1.00911e-47	4	NARS2
PBX1	5.23595e-30	0.325297	0.517	0.226	1.04719e-26	4	PBX1
NEO11	7.32157e-20	0.323647	0.473	0.271	1.46431e-16	4	NEO1
MFN2	6.0315e-77	0.322147	0.587	0.236	1.2063e-73	4	MFN2
G6PC3	2.55662e-41	0.319187	0.455	0.177	5.11323e-38	4	G6PC3
FUCA11	1.58562e-81	0.318943	0.578	0.2	3.17125e-78	4	FUCA1
P3H2	4.25112e-68	0.317112	0.077	0.125	8.50224e-65	4	P3H2
CPEB4	0.00173273	0.316909	0.41	0.303	1	4	CPEB4
MID1IP11	7.8864e-19	0.316236	0.205	0.225	1.57728e-15	4	MID1IP1
BMPR1A	2.69362e-78	0.315289	0.571	0.228	5.38725e-75	4	BMPR1A
BTAF1	9.67035e-06	0.312435	0.254	0.118	0.0193407	4	BTAF1
CABLES1	4.9104e-22	0.310854	0.415	0.168	9.8208e-19	4	CABLES1
CDKN1C	9.53853e-16	0.308171	0.203	0.279	1.90771e-12	4	CDKN1C
MMP24-AS1	7.33501e-06	0.30053	0.189	0.097	0.01467	4	MMP24-AS1
SEC11C1	5.48736e-05	0.299514	0.333	0.179	0.109747	4	SEC11C
RPSAP58	5.52808e-16	0.292507	0.436	0.203	1.10562e-12	4	RPSAP58
HIST1H2AC	2.03498e-14	0.290456	0.305	0.411	4.06997e-11	4	HIST1H2AC
ACSS3	2.31842e-68	0.287101	0.082	0.206	4.63685e-65	4	ACSS3
LPL1	9.50959e-10	0.284408	0.564	0.448	1.90192e-06	4	LPL
BPIFB1	5.86508e-116	0.284322	0.266	0.002	1.17302e-112	4	BPIFB1
TUBA4A	2.33913e-11	0.283778	0.387	0.243	4.67825e-08	4	TUBA4A
ATXN7L3	1.58692e-45	0.283448	0.359	0.029	3.17385e-42	4	ATXN7L3
TGFBR1	6.0434e-71	0.281794	0.061	0.122	1.20868e-67	4	TGFBR1
SEMA4B	1.22756e-24	0.281339	0.128	0.048	2.45512e-21	4	SEMA4B
BIK	1.10948e-128	0.279412	0.583	0.112	2.21897e-125	4	BIK
KCNK5	3.6863e-27	0.27639	0.124	0.072	7.3726e-24	4	KCNK5
DIO3	2.27226e-98	0.275558	0.179	0.008	4.54452e-95	4	DIO3
PTGS2	0.00103142	0.273972	0.266	0.279	1	4	PTGS2
TOLLIP-AS1	1.07351e-188	0.273345	0.438	0.017	2.14702e-185	4	TOLLIP-AS1
ACSL51	1.44318e-50	0.269814	0.133	0.189	2.88635e-47	4	ACSL5
FAM118B	3.77603e-05	0.269267	0.275	0.246	0.0755206	4	FAM118B
AJUBA	2.45755e-25	0.268405	0.364	0.131	4.9151e-22	4	AJUBA
PEG10	2.77882e-21	0.2656	0.117	0.11	5.55763e-18	4	PEG10
NUSAP1	2.34152e-28	0.2651	0.62	0.438	4.68304e-25	4	NUSAP1
WFDC21P1	0.000208968	0.264002	0.249	0.241	0.417936	4	WFDC21P
GPRC5C	4.54965e-41	0.257636	0.145	0.284	9.09931e-38	4	GPRC5C
TMEM161B-AS1	1.03641e-48	0.253048	0.503	0.181	2.07283e-45	4	TMEM161B-AS1
DNALI1	0.00624909	0.252889	0.317	0.161	1	4	DNALI1
MTRR	5.40732e-14	0.252194	0.119	0.11	1.08146e-10	4	MTRR
EPDR1	5.75388e-24	0.251346	0.131	0.079	1.15078e-20	4	EPDR1
CLDN5	6.30877e-81	3.502	0.799	0.6	1.26175e-77	5	CLDN5
IFI27	7.35342e-127	3.16176	0.946	0.723	1.47068e-123	5	IFI27
AQP1	4.81557e-47	2.81723	0.674	0.506	9.63115e-44	5	AQP1
ESAM	2.70165e-55	2.80584	0.696	0.476	5.4033e-52	5	ESAM
PECAM1	1.45275e-41	2.73363	0.62	0.461	2.90549e-38	5	PECAM1
TIMP3	1.14622e-30	2.70876	0.642	0.572	2.29245e-27	5	TIMP3
ITM2A	5.41886e-27	2.65644	0.597	0.517	1.08377e-23	5	ITM2A
TM4SF1	3.42714e-70	2.64568	0.789	0.571	6.85428e-67	5	TM4SF1
B2M1	2.48391e-83	2.46371	0.875	0.593	4.96781e-80	5	B2M
PCAT19	1.13712e-06	2.42588	0.444	0.5	0.00227425	5	PCAT19
CALCRL	9.41908e-05	2.4135	0.435	0.481	0.188382	5	CALCRL
RAMP2	1.52719e-23	2.41124	0.543	0.453	3.05439e-20	5	RAMP2
EDN1	1.29309e-13	2.39314	0.498	0.484	2.58618e-10	5	EDN1
IGFBP4	7.25513e-21	2.39202	0.581	0.54	1.45103e-17	5	IGFBP4
RGS5	7.81206e-10	2.36469	0.457	0.481	1.56241e-06	5	RGS5
SERPINE1	0.00115438	2.29747	0.438	0.542	1	5	SERPINE1
HES1	3.2471e-42	2.28819	0.661	0.483	6.49419e-39	5	HES1
C10orf10	2.77911e-13	2.26863	0.489	0.488	5.55822e-10	5	C10orf10
SDPR	1.98375e-24	2.26785	0.46	0.366	3.96751e-21	5	SDPR
EPAS1	2.49873e-06	2.23633	0.479	0.535	0.00499746	5	EPAS1
ANGPTL4	7.86016e-05	2.20001	0.457	0.545	0.157203	5	ANGPTL4
CD34	0.00192946	2.12202	0.316	0.384	1	5	CD34
ICAM2	3.84666e-05	2.10214	0.447	0.523	0.0769332	5	ICAM2
JAM2	0.000359538	2.0594	0.447	0.525	0.719075	5	JAM2
IL32	9.47485e-23	2.05318	0.482	0.351	1.89497e-19	5	IL32
PLAT	8.45664e-05	2.0017	0.438	0.51	0.169133	5	PLAT
VWF	2.25576e-06	1.98948	0.332	0.341	0.00451152	5	VWF
STC1	7.61913e-05	1.98895	0.374	0.439	0.152383	5	STC1
GNG11	2.4055e-05	1.94686	0.457	0.511	0.04811	5	GNG11
COL4A1	4.08565e-14	1.92955	0.489	0.462	8.17131e-11	5	COL4A1
PLK21	0.00113689	1.92908	0.399	0.467	1	5	PLK2
HYAL2	9.40468e-08	1.91442	0.319	0.329	0.000188094	5	HYAL2
DUSP6	0.00349036	1.88405	0.39	0.461	1	5	DUSP6
CAV1	1.02295e-18	1.86924	0.607	0.577	2.04589e-15	5	CAV1
TNFSF10	0.00840419	1.85653	0.412	0.497	1	5	TNFSF10
CLEC2B1	2.30789e-21	1.81392	0.645	0.617	4.61577e-18	5	CLEC2B
KDR	0.00153529	1.72321	0.278	0.443	1	5	KDR
PRCP	1.03959e-09	1.69224	0.316	0.293	2.07918e-06	5	PRCP
SOX7	0.000490375	1.6655	0.272	0.467	0.980751	5	SOX7
PDE4B1	5.90503e-17	1.61147	0.335	0.278	1.18101e-13	5	PDE4B
ADM	6.91926e-10	1.56316	0.502	0.519	1.38385e-06	5	ADM
IFITM31	5.36e-40	1.5195	0.748	0.558	1.072e-36	5	IFITM3
BCL6B	0.002944	1.5094	0.252	0.256	1	5	BCL6B
SOCS3	3.24471e-22	1.48758	0.348	0.246	6.48942e-19	5	SOCS3
RHOB	2.43712e-22	1.47811	0.361	0.273	4.87423e-19	5	RHOB
CD91	1.05421e-07	1.45491	0.505	0.536	0.000210843	5	CD9
ACKR1	1.30388e-12	1.43466	0.157	0.351	2.60776e-09	5	ACKR1
ZEB1	0.00150019	1.42714	0.316	0.33	1	5	ZEB1
EFNA11	2.04691e-05	1.425	0.412	0.457	0.0409382	5	EFNA1
APLNR	4.84777e-06	1.31688	0.179	0.14	0.00969554	5	APLNR
TGM2	4.91678e-09	1.29408	0.323	0.316	9.83356e-06	5	TGM2
SPTBN1	0.00013591	1.28213	0.23	0.27	0.27182	5	SPTBN1
CD931	6.29655e-07	1.27755	0.262	0.28	0.00125931	5	CD93
TEK	0.00163933	1.24451	0.198	0.378	1	5	TEK
GJA1	0.00657279	1.16445	0.323	0.507	1	5	GJA1
TMSB101	4.18906e-20	1.16146	0.703	0.619	8.37812e-17	5	TMSB10
ID12	1.39326e-10	1.15439	0.252	0.235	2.78652e-07	5	ID1
C1orf541	0.000103134	1.15208	0.348	0.398	0.206269	5	C1orf54
EMP22	0.00966624	1.13613	0.348	0.421	1	5	EMP2
MYZAP	0.00288871	1.13378	0.22	0.213	1	5	MYZAP
LEPR	0.000471997	1.12665	0.243	0.436	0.943995	5	LEPR
PHLDA11	1.21009e-08	1.11981	0.313	0.332	2.42019e-05	5	PHLDA1
LYVE11	1.27866e-07	1.11612	0.249	0.483	0.000255731	5	LYVE1
RAMP3	0.00856138	1.1039	0.173	0.337	1	5	RAMP3
SELE	0.00671268	1.10219	0.262	0.25	1	5	SELE
KLF4	3.19155e-06	1.09568	0.198	0.417	0.0063831	5	KLF4
BHLHE40	4.89917e-11	1.0576	0.348	0.332	9.79834e-08	5	BHLHE40
UGCG	0.000180359	1.04903	0.294	0.352	0.360718	5	UGCG
SOX18	0.00200665	1.0477	0.211	0.351	1	5	SOX18
CD109	1.1451e-10	1.04524	0.217	0.116	2.2902e-07	5	CD109
CD401	0.000284917	1.01337	0.3	0.366	0.569834	5	CD40
HPGD	3.09859e-06	0.997167	0.157	0.172	0.00619719	5	HPGD
IGFBP2	2.78205e-05	0.986955	0.15	0.31	0.055641	5	IGFBP2
TMSB4X1	1.01339e-36	0.974106	0.882	0.693	2.02678e-33	5	TMSB4X
NPR3	8.96687e-10	0.966411	0.15	0.29	1.79337e-06	5	NPR3
IER2	2.89644e-05	0.947689	0.38	0.407	0.0579287	5	IER2
HSPG2	0.0020542	0.934536	0.214	0.407	1	5	HSPG2
MADCAM1	0.000252224	0.90462	0.246	0.419	0.504449	5	MADCAM1
TPST2	9.82387e-05	0.901618	0.243	0.29	0.196477	5	TPST2
CLU1	0.000366919	0.89487	0.265	0.315	0.733838	5	CLU
FRY	0.000392628	0.885031	0.176	0.121	0.785257	5	FRY
CX3CL1	6.50148e-08	0.856179	0.249	0.181	0.00013003	5	CX3CL1
GBP4	2.37657e-13	0.854485	0.201	0.472	4.75314e-10	5	GBP4
2023-06-01	2.6878e-11	0.825813	0.39	0.338	5.37561e-08	5	JUN
NUDT4	2.67348e-07	0.81319	0.169	0.404	0.000534697	5	NUDT4
FAM167B	1.15318e-08	0.799511	0.105	0.183	2.30637e-05	5	FAM167B
SNAI1	1.79198e-06	0.798792	0.198	0.375	0.00358395	5	SNAI1
KITLG1	2.54461e-13	0.796831	0.163	0.113	5.08921e-10	5	KITLG
ROBO4	0.00651236	0.796445	0.105	0.058	1	5	ROBO4
HSPA1A	4.45658e-07	0.78157	0.313	0.313	0.000891315	5	HSPA1A
TK1	0.000917121	0.775132	0.249	0.43	1	5	TK1
RGS31	4.42664e-08	0.765442	0.224	0.465	8.85329e-05	5	RGS3
TMEM88	2.17807e-14	0.760221	0.118	0.316	4.35614e-11	5	TMEM88
DUSP11	1.35244e-09	0.755981	0.406	0.365	2.70488e-06	5	DUSP1
SRPX1	3.06797e-08	0.744839	0.227	0.237	6.13593e-05	5	SRPX
CBX2	2.55047e-27	0.735955	0.201	0.047	5.10094e-24	5	CBX2
MLF11	0.00503006	0.695891	0.294	0.501	1	5	MLF1
TCN2	1.83761e-11	0.675208	0.109	0.271	3.67522e-08	5	TCN2
SPARC2	4.42525e-06	0.667484	0.607	0.628	0.0088505	5	SPARC
GJA4	8.95609e-32	0.651223	0.096	0.404	1.79122e-28	5	GJA4
PDGFB	2.5885e-10	0.648248	0.096	0.173	5.177e-07	5	PDGFB
C2CD4B	0.000148054	0.626888	0.227	0.179	0.296108	5	C2CD4B
MVB12A	7.68227e-20	0.610575	0.24	0.19	1.53645e-16	5	MVB12A
HECW2	2.88215e-12	0.603044	0.192	0.083	5.76431e-09	5	HECW2
SMAD5	9.81436e-06	0.588899	0.093	0.251	0.0196287	5	SMAD5
LYPD2	5.70432e-52	0.586696	0.163	0.009	1.14086e-48	5	LYPD2
PLVAP	0.0078731	0.579909	0.176	0.262	1	5	PLVAP
GIMAP6	1.97303e-12	0.568325	0.067	0.176	3.94606e-09	5	GIMAP6
BCAM	9.45633e-11	0.564042	0.182	0.155	1.89127e-07	5	BCAM
NOTCH4	5.59966e-09	0.559338	0.096	0.259	1.11993e-05	5	NOTCH4
HRH1	1.69788e-09	0.555345	0.22	0.152	3.39576e-06	5	HRH1
RASIP1	0.00130807	0.552998	0.134	0.166	1	5	RASIP1
PPP1R15A1	1.61976e-08	0.548651	0.425	0.394	3.23952e-05	5	PPP1R15A
TMSB4XP41	4.12012e-08	0.547666	0.47	0.425	8.24025e-05	5	TMSB4XP4
HMGB1	0.000457357	0.546179	0.422	0.432	0.914714	5	HMGB1
RP11-295G20.2	0.00034069	0.54146	0.188	0.213	0.681381	5	RP11-295G20.2
RCAN11	9.30037e-06	0.529728	0.268	0.493	0.0186007	5	RCAN1
MCAM	1.18026e-31	0.529663	0.112	0.462	2.36053e-28	5	MCAM
SLCO4A1	1.43368e-05	0.529561	0.23	0.243	0.0286735	5	SLCO4A1
VIM1	7.88034e-09	0.526809	0.466	0.408	1.57607e-05	5	VIM
SLC2A31	0.00132103	0.506513	0.454	0.483	1	5	SLC2A3
IGFBP71	0.00111146	0.499431	0.351	0.553	1	5	IGFBP7
CYP20A1	0.00111184	0.47341	0.201	0.232	1	5	CYP20A1
ZFP361	2.58698e-05	0.467853	0.508	0.497	0.0517396	5	ZFP36
ZCCHC3	1.28769e-05	0.467501	0.195	0.207	0.0257538	5	ZCCHC3
SERPINB9	0.000116363	0.456974	0.208	0.264	0.232725	5	SERPINB9
ASAP2	2.89812e-12	0.455547	0.211	0.118	5.79624e-09	5	ASAP2
SGK11	7.00965e-06	0.453949	0.23	0.274	0.0140193	5	SGK1
MMRN1	3.00692e-29	0.446205	0.048	0.14	6.01384e-26	5	MMRN1
CDKN2AIP	8.09671e-07	0.43434	0.214	0.433	0.00161934	5	CDKN2AIP
STMN1	2.5808e-06	0.418743	0.291	0.293	0.00516161	5	STMN1
ADM5	4.60256e-05	0.417026	0.093	0.118	0.0920512	5	ADM5
ERRFI11	3.53529e-07	0.40556	0.268	0.305	0.000707058	5	ERRFI1
PIR	1.66426e-28	0.403112	0.192	0.037	3.32853e-25	5	PIR
FLT4	1.08842e-06	0.397865	0.118	0.05	0.00217684	5	FLT4
ZNF503	2.06143e-05	0.396833	0.195	0.246	0.0412285	5	ZNF503
DDIT41	7.0421e-06	0.390233	0.441	0.428	0.0140842	5	DDIT4
SHC11	4.43058e-05	0.389349	0.144	0.204	0.0886116	5	SHC1
ANKRD371	7.18023e-06	0.387888	0.275	0.496	0.0143605	5	ANKRD37
HIVEP2	7.19118e-10	0.383015	0.093	0.317	1.43824e-06	5	HIVEP2
GPIHBP1	3.60663e-21	0.381251	0.131	0.001	7.21326e-18	5	GPIHBP1
MGP	0.00236325	0.373798	0.39	0.432	1	5	MGP
HSPA1B	0.00189431	0.369637	0.227	0.285	1	5	HSPA1B
DOCK4	1.26416e-07	0.366903	0.089	0.298	0.000252833	5	DOCK4
IFIT3	7.59789e-12	0.358305	0.211	0.478	1.51958e-08	5	IFIT3
HSD17B14	6.58343e-06	0.356043	0.188	0.161	0.0131669	5	HSD17B14
CREB5	1.72624e-14	0.346197	0.227	0.151	3.45249e-11	5	CREB5
TEX261	2.05153e-23	0.343466	0.182	0.039	4.10306e-20	5	TEX261
FABP51	0.000636008	0.342858	0.125	0.194	1	5	FABP5
BGN1	0.00262077	0.341637	0.22	0.401	1	5	BGN
ATL1	9.84079e-12	0.335531	0.169	0.071	1.96816e-08	5	ATL1
LTBP11	1.57082e-10	0.333999	0.125	0.056	3.14163e-07	5	LTBP1
LPGAT1	2.85205e-13	0.308692	0.182	0.094	5.70411e-10	5	LPGAT1
ANO10	1.70623e-06	0.30393	0.157	0.107	0.00341245	5	ANO10
DGKE	6.01868e-07	0.299515	0.067	0.183	0.00120374	5	DGKE
CRADD	9.01557e-21	0.28353	0.211	0.11	1.80311e-17	5	CRADD
SULF1	5.95168e-12	0.283307	0.115	0.338	1.19034e-08	5	SULF1
CDYL	0.000534841	0.280683	0.102	0.21	1	5	CDYL
NBR1	1.17687e-05	0.275564	0.22	0.27	0.0235374	5	NBR1
SNX9	4.30355e-06	0.271838	0.23	0.268	0.00860709	5	SNX9
MTUS1	0.000990246	0.27144	0.22	0.259	1	5	MTUS1
RNF2	2.24898e-16	0.269701	0.086	0.339	4.49797e-13	5	RNF2
CMIP1	5.57339e-21	0.269113	0.083	0.401	1.11468e-17	5	CMIP
CPEB41	0.00116214	0.267295	0.166	0.327	1	5	CPEB4
TANC11	2.72953e-22	0.264409	0.042	0.145	5.45906e-19	5	TANC1
PLA1A	1.3645e-62	0.263996	0.144	0.009	2.72901e-59	5	PLA1A
CLEC16A	2.55741e-26	0.259185	0.166	0.033	5.11483e-23	5	CLEC16A
HIGD1B1	2.13906e-05	0.258925	0.157	0.345	0.0427812	5	HIGD1B
IKBKB1	2.39552e-13	0.255711	0.137	0.092	4.79104e-10	5	IKBKB
HSPH1	0.000149903	0.252174	0.252	0.317	0.299806	5	HSPH1
STMN11	6.83293e-59	2.03288	0.783	0.257	1.36659e-55	6	STMN1
PTTG1	1.76707e-23	1.84535	0.69	0.401	3.53413e-20	6	PTTG1
UBE2C	1.14157e-15	1.82111	0.523	0.205	2.28314e-12	6	UBE2C
DUT	1.13942e-50	1.66218	0.662	0.214	2.27883e-47	6	DUT
TPSB2	2.62135e-14	1.58265	0.178	0.246	5.2427e-11	6	TPSB2
NUSAP11	1.64141e-53	1.55946	0.758	0.435	3.28282e-50	6	NUSAP1
GZMB	3.00974e-14	1.53387	0.537	0.249	6.01948e-11	6	GZMB
NME1	2.14879e-09	1.51234	0.488	0.222	4.29757e-06	6	NME1
TUBA1B	1.01776e-08	1.47116	0.552	0.339	2.03552e-05	6	TUBA1B
GZMA	2.64916e-29	1.43406	0.171	0.155	5.29831e-26	6	GZMA
HMGB11	2.15765e-22	1.42242	0.715	0.41	4.3153e-19	6	HMGB1
HMGA1	4.19947e-70	1.41477	0.758	0.308	8.39895e-67	6	HMGA1
TCL1A	0.000160198	1.40355	0.224	0.114	0.320396	6	TCL1A
HMGB21	1.19526e-11	1.38775	0.73	0.523	2.39053e-08	6	HMGB2
RPA3	4.36791e-54	1.38247	0.637	0.197	8.73582e-51	6	RPA3
SNHG3	1.63356e-06	1.37861	0.377	0.135	0.00326712	6	SNHG3
KIAA0101	2.39507e-07	1.37138	0.495	0.241	0.000479014	6	KIAA0101
PRSS57	1.13559e-212	1.31023	0.73	0.106	2.27118e-209	6	PRSS57
CTLA4	3.95437e-24	1.27359	0.142	0.139	7.90874e-21	6	CTLA4
CCL41	2.14174e-20	1.27181	0.651	0.322	4.28349e-17	6	CCL4
CCNB2	0.0010728	1.26474	0.345	0.065	1	6	CCNB2
IGHM1	4.96691e-09	1.25454	0.367	0.081	9.93382e-06	6	IGHM
RPS6	1.77618e-12	1.24967	0.698	0.483	3.55235e-09	6	RPS6
LCK	3.18601e-12	1.24221	0.153	0.057	6.37202e-09	6	LCK
CKS2	1.51315e-30	1.23577	0.794	0.496	3.02629e-27	6	CKS2
CKS1B	1.62137e-05	1.2194	0.32	0.288	0.0324275	6	CKS1B
UBE2T	3.17215e-14	1.21128	0.409	0.083	6.3443e-11	6	UBE2T
TRDC	4.44996e-99	1.19857	0.619	0.102	8.89992e-96	6	TRDC
LTB1	0.0001002	1.18176	0.391	0.111	0.200399	6	LTB
PCNA	0.00062935	1.17876	0.473	0.316	1	6	PCNA
CENPU	3.02032e-71	1.16647	0.687	0.254	6.04065e-68	6	CENPU
KLRB11	1.67458e-09	1.16029	0.249	0.163	3.34915e-06	6	KLRB1
CENPW	1.1314e-30	1.14393	0.562	0.23	2.26279e-27	6	CENPW
ARHGDIB1	1.54838e-15	1.12246	0.626	0.301	3.09675e-12	6	ARHGDIB
RPL13	2.37342e-08	1.09197	0.968	0.88	4.74683e-05	6	RPL13
RPS18	0.00701858	1.09084	0.548	0.413	1	6	RPS18
IGLL1	9.49652e-255	1.08804	0.715	0.075	1.8993e-251	6	IGLL1
MIR4435-2HG1	4.92931e-23	1.07336	0.573	0.266	9.85861e-20	6	MIR4435-2HG
RPL13A1	3.51772e-16	1.07076	0.957	0.814	7.03545e-13	6	RPL13A
CDK1	2.14626e-07	1.04849	0.377	0.341	0.000429252	6	CDK1
PFN11	1.71185e-19	1.04805	0.907	0.722	3.4237e-16	6	PFN1
IDH2	9.41517e-05	1.04598	0.456	0.284	0.188303	6	IDH2
PRTN3	2.58976e-19	1.02651	0.263	0.033	5.17953e-16	6	PRTN3
RPS3	1.26647e-13	1.02328	0.964	0.825	2.53294e-10	6	RPS3
C12orf75	4.15357e-06	1.02194	0.48	0.304	0.00830715	6	C12orf75
RPS27	1.32378e-13	1.0198	0.808	0.679	2.64756e-10	6	RPS27
H2AFZ	5.12192e-21	1.01249	0.943	0.765	1.02438e-17	6	H2AFZ
CDCA7	0.00154281	1.00833	0.367	0.101	1	6	CDCA7
CLC	1.01332e-18	1.00032	0.406	0.22	2.02664e-15	6	CLC
CDC20	7.90851e-65	0.999388	0.626	0.186	1.5817e-61	6	CDC20
RPS291	1.02104e-10	0.978693	0.751	0.614	2.04208e-07	6	RPS29
CORO1A1	9.94034e-05	0.966383	0.27	0.192	0.198807	6	CORO1A
C19orf48	2.26263e-15	0.954153	0.63	0.394	4.52526e-12	6	C19orf48
RPS142	4.2177e-16	0.953572	0.858	0.682	8.4354e-13	6	RPS14
PAFAH1B3	4.79226e-43	0.952568	0.541	0.111	9.58453e-40	6	PAFAH1B3
CD521	1.20968e-14	0.922688	0.527	0.205	2.41936e-11	6	CD52
NUCB2	1.52071e-65	0.921767	0.733	0.279	3.04142e-62	6	NUCB2
BIRC31	2.86311e-41	0.915447	0.633	0.258	5.72623e-38	6	BIRC3
CLEC2D	1.35498e-23	0.90529	0.206	0.164	2.70996e-20	6	CLEC2D
RPL10	5.6637e-06	0.903976	0.957	0.899	0.0113274	6	RPL10
IGHD	0.0069982	0.896014	0.278	0.03	1	6	IGHD
TK11	5.39455e-38	0.88653	0.705	0.395	1.07891e-34	6	TK1
TOP2A	1.54054e-32	0.885363	0.637	0.255	3.08108e-29	6	TOP2A
KPNA2	3.25404e-07	0.880812	0.363	0.386	0.000650807	6	KPNA2
MPO	2.63648e-21	0.879207	0.391	0.039	5.27295e-18	6	MPO
HPGDS1	3.01928e-36	0.86324	0.676	0.294	6.03856e-33	6	HPGDS
RPS19	1.16329e-13	0.844015	0.801	0.627	2.32658e-10	6	RPS19
CCL31	3.18171e-28	0.842459	0.687	0.338	6.36342e-25	6	CCL3
PRC1	3.90433e-11	0.841001	0.484	0.164	7.80866e-08	6	PRC1
CD71	8.17169e-05	0.838408	0.221	0.243	0.163434	6	CD7
GMFG1	8.84035e-06	0.834808	0.477	0.251	0.0176807	6	GMFG
IGLC21	9.74142e-05	0.830049	0.149	0.059	0.194828	6	IGLC2
RPL71	1.56245e-10	0.800074	0.651	0.417	3.1249e-07	6	RPL7
PIM2	3.33634e-05	0.787048	0.448	0.251	0.0667267	6	PIM2
S100A41	1.82656e-10	0.783791	0.544	0.274	3.65311e-07	6	S100A4
CIB1	2.04699e-24	0.780719	0.662	0.351	4.09397e-21	6	CIB1
SELL	2.49153e-10	0.770008	0.206	0.113	4.98307e-07	6	SELL
RPLP11	9.60494e-11	0.761174	0.957	0.882	1.92099e-07	6	RPLP1
AC133644.2	2.50022e-06	0.760293	0.278	0.192	0.00500044	6	AC133644.2
LINC001521	6.8947e-12	0.755052	0.544	0.277	1.37894e-08	6	LINC00152
CD371	0.000730212	0.753194	0.342	0.101	1	6	CD37
RPL37A1	5.35968e-05	0.748949	0.925	0.801	0.107194	6	RPL37A
PCED1B-AS1	3.07739e-11	0.736298	0.189	0.108	6.15478e-08	6	PCED1B-AS1
RP11-620J15.3	1.1452e-26	0.719641	0.612	0.331	2.29041e-23	6	RP11-620J15.3
HIST1H4C	1.05789e-49	0.710629	0.744	0.49	2.11579e-46	6	HIST1H4C
RPS27A2	5.29836e-07	0.705204	0.9	0.808	0.00105967	6	RPS27A
CD79A	1.54245e-09	0.701055	0.157	0.065	3.08491e-06	6	CD79A
CD2	3.65058e-56	0.699955	0.107	0.061	7.30117e-53	6	CD2
VPREB3	1.82532e-05	0.696343	0.178	0.038	0.0365063	6	VPREB3
ACTB1	2.09983e-09	0.679342	0.847	0.666	4.19967e-06	6	ACTB
RUVBL1	4.06103e-09	0.670529	0.523	0.301	8.12206e-06	6	RUVBL1
MS4A3	4.44362e-67	0.669775	0.359	0.009	8.88725e-64	6	MS4A3
SIRPG	4.05557e-20	0.665888	0.228	0.001	8.11114e-17	6	SIRPG
ZWINT	0.000448975	0.664338	0.381	0.139	0.89795	6	ZWINT
CAPG1	0.00010044	0.661718	0.217	0.158	0.200879	6	CAPG
ARL6IP11	1.43083e-16	0.659758	0.779	0.498	2.86167e-13	6	ARL6IP1
RAD51	4.00208e-10	0.651205	0.246	0.097	8.00416e-07	6	RAD51
CD79B	2.44396e-07	0.650465	0.224	0.168	0.000488792	6	CD79B
AURKA	1.80399e-08	0.638732	0.459	0.313	3.60798e-05	6	AURKA
RPL27A	9.76847e-06	0.638577	0.943	0.888	0.0195369	6	RPL27A
FBXO5	4.8317e-79	0.632614	0.641	0.154	9.66341e-76	6	FBXO5
PLK1	2.10403e-22	0.631532	0.139	0.153	4.20806e-19	6	PLK1
IDI1	1.70088e-19	0.628577	0.552	0.222	3.40176e-16	6	IDI1
NUF2	5.48457e-97	0.627291	0.633	0.097	1.09691e-93	6	NUF2
BATF	7.67336e-08	0.612789	0.132	0.052	0.000153467	6	BATF
RPL361	8.74587e-05	0.601195	0.922	0.828	0.174917	6	RPL36
TIGIT	0.00360233	0.597054	0.103	0.053	1	6	TIGIT
CTSW	0.00216727	0.596742	0.114	0.037	1	6	CTSW
HBD	1.14665e-93	0.594253	0.687	0.258	2.29329e-90	6	HBD
MT-CO21	2.54906e-07	0.588499	0.911	0.789	0.000509811	6	MT-CO2
GTF3C61	0.00904653	0.57335	0.221	0.161	1	6	GTF3C6
MS4A1	0.00012491	0.561233	0.16	0.026	0.24982	6	MS4A1
DEFA4	5.40192e-09	0.556577	0.135	0.043	1.08038e-05	6	DEFA4
CHI3L2	1.77403e-05	0.548575	0.185	0.117	0.0354806	6	CHI3L2
RP11-354E11.2	2.07066e-49	0.547011	0.48	0.159	4.14131e-46	6	RP11-354E11.2
GP9	5.59949e-119	0.536029	0.456	0.062	1.1199e-115	6	GP9
CFL11	8.42293e-07	0.535063	0.932	0.822	0.00168459	6	CFL1
RPL21	4.99e-07	0.526853	0.79	0.634	0.000998	6	RPL21
PF41	2.70544e-15	0.523503	0.32	0.174	5.41087e-12	6	PF4
TSTD1	7.88622e-12	0.518486	0.192	0.18	1.57724e-08	6	TSTD1
PTGDS	1.23261e-37	0.517544	0.641	0.267	2.46521e-34	6	PTGDS
RASGRP2	4.24582e-28	0.517499	0.146	0.184	8.49164e-25	6	RASGRP2
AURKB	3.18785e-26	0.516736	0.117	0.044	6.3757e-23	6	AURKB
FAM64A	4.3572e-06	0.516373	0.324	0.153	0.00871441	6	FAM64A
RPS15	8.28297e-09	0.513547	0.975	0.894	1.65659e-05	6	RPS15
RTKN2	4.74617e-18	0.510301	0.498	0.256	9.49233e-15	6	RTKN2
FABP52	0.00275438	0.508168	0.349	0.177	1	6	FABP5
KIF20A	6.46611e-10	0.502434	0.313	0.01	1.29322e-06	6	KIF20A
KLRD1	5.81237e-16	0.497116	0.27	0.063	1.16247e-12	6	KLRD1
HN1	3.90984e-09	0.497081	0.306	0.343	7.81969e-06	6	HN1
CST71	7.4278e-05	0.496745	0.391	0.381	0.148556	6	CST7
CDKN31	2.77264e-05	0.496529	0.683	0.485	0.0554528	6	CDKN3
NUP37	2.19694e-55	0.49643	0.619	0.208	4.39389e-52	6	NUP37
B2M2	3.05123e-06	0.496204	0.744	0.605	0.00610245	6	B2M
GRAP2	9.37775e-97	0.494782	0.114	0.094	1.87555e-93	6	GRAP2
AC004791.2	7.02518e-211	0.478428	0.445	0.019	1.40504e-207	6	AC004791.2
POMC	3.2508e-54	0.469582	0.541	0.07	6.5016e-51	6	POMC
DUSP41	2.97024e-08	0.462441	0.534	0.374	5.94049e-05	6	DUSP4
RGS12	1.49025e-05	0.458722	0.27	0.212	0.0298051	6	RGS1
CYTIP1	1.80239e-08	0.45388	0.267	0.258	3.60477e-05	6	CYTIP
FEN1	2.00862e-44	0.447685	0.125	0.274	4.01724e-41	6	FEN1
IL2RA	4.17684e-09	0.447116	0.196	0.04	8.35368e-06	6	IL2RA
KIF22	8.83123e-32	0.439321	0.146	0.267	1.76625e-28	6	KIF22
FAM178B	2.52994e-162	0.436278	0.687	0.089	5.05988e-159	6	FAM178B
CDCA8	1.05582e-70	0.43469	0.516	0.074	2.11164e-67	6	CDCA8
RPL32	0.00118678	0.429129	0.961	0.859	1	6	RPL32
LIMS2	1.74058e-86	0.428688	0.082	0.144	3.48115e-83	6	LIMS2
MIF4GD	3.60773e-06	0.426319	0.21	0.047	0.00721545	6	MIF4GD
CLIC31	8.93134e-08	0.423649	0.128	0.061	0.000178627	6	CLIC3
CTSG	5.14683e-14	0.415517	0.37	0.041	1.02937e-10	6	CTSG
RPL151	4.00701e-06	0.399452	0.701	0.542	0.00801402	6	RPL15
FERMT31	4.82011e-11	0.397528	0.199	0.218	9.64022e-08	6	FERMT3
PTGER2	6.5241e-60	0.38991	0.665	0.222	1.30482e-56	6	PTGER2
FADS21	1.12375e-05	0.382412	0.174	0.074	0.022475	6	FADS2
NDC80	2.88969e-32	0.381648	0.441	0.156	5.77937e-29	6	NDC80
MT-TW2	2.92691e-07	0.374159	0.178	0.15	0.000585382	6	MT-TW
EBNA1BP2	9.30053e-05	0.371379	0.523	0.357	0.186011	6	EBNA1BP2
DOPEY21	6.84621e-13	0.357704	0.448	0.217	1.36924e-09	6	DOPEY2
KIF2C	1.10638e-05	0.352261	0.295	0.191	0.0221276	6	KIF2C
SLC39A3	7.7119e-14	0.346435	0.153	0.132	1.54238e-10	6	SLC39A3
MELK	1.02557e-28	0.345874	0.456	0.092	2.05114e-25	6	MELK
PPP1R15A2	8.12847e-10	0.344286	0.63	0.379	1.62569e-06	6	PPP1R15A
ACOT7	1.14876e-64	0.336381	0.633	0.204	2.29753e-61	6	ACOT7
CTB-31O20.2	1.39856e-34	0.334916	0.523	0.117	2.79713e-31	6	CTB-31O20.2
MIR155HG	3.25283e-16	0.333288	0.071	0.148	6.50567e-13	6	MIR155HG
RGL4	5.53413e-05	0.331864	0.363	0.112	0.110683	6	RGL4
ORC2	2.07186e-93	0.330061	0.573	0.061	4.14372e-90	6	ORC2
CCND2	1.53802e-10	0.328445	0.21	0.216	3.07604e-07	6	CCND2
RHAG	6.22165e-71	0.326503	0.712	0.28	1.24433e-67	6	RHAG
ZBP1	7.82213e-48	0.32026	0.235	0.027	1.56443e-44	6	ZBP1
RNASEH2B	9.05961e-10	0.320004	0.274	0.303	1.81192e-06	6	RNASEH2B
HMGN3	6.35033e-17	0.317033	0.673	0.353	1.27007e-13	6	HMGN3
CCDC57	9.16735e-08	0.315505	0.356	0.165	0.000183347	6	CCDC57
FUBP11	1.09089e-08	0.309054	0.423	0.165	2.18178e-05	6	FUBP1
RHNO1	6.24954e-06	0.307035	0.231	0.186	0.0124991	6	RHNO1
SPR	2.89383e-84	0.298595	0.402	0.037	5.78767e-81	6	SPR
CMTM5	3.30823e-221	0.298563	0.445	0.008	6.61646e-218	6	CMTM5
EFCAB2	5.07649e-54	0.29829	0.619	0.257	1.0153e-50	6	EFCAB2
STAG3L2	6.45452e-165	0.297804	0.577	0.029	1.2909e-161	6	STAG3L2
EBLN3P	1.36566e-16	0.291047	0.189	0.209	2.73131e-13	6	EBLN3P
FAM83D	2.02368e-31	0.289684	0.552	0.268	4.04736e-28	6	FAM83D
ARHGAP11A	1.57939e-149	0.280108	0.48	0.029	3.15878e-146	6	ARHGAP11A
RPS13P2	2.95871e-13	0.277197	0.256	0.316	5.91741e-10	6	RPS13P2
SF3A3	0.00110707	0.276252	0.431	0.254	1	6	SF3A3
ASPM	5.15916e-08	0.270939	0.192	0.003	0.000103183	6	ASPM
SLC25A20	2.22092e-09	0.263101	0.149	0.149	4.44184e-06	6	SLC25A20
VTRNA1-3	5.27343e-75	0.261128	0.658	0.227	1.05469e-71	6	VTRNA1-3
SVOPL	2.37738e-272	0.260684	0.42	0.006	4.75476e-269	6	SVOPL
IL2RG1	4.77696e-14	0.2587	0.224	0.243	9.55392e-11	6	IL2RG
UBL4A	6.84731e-36	0.256245	0.317	0.047	1.36946e-32	6	UBL4A
RAD9A	0.00019722	0.255665	0.331	0.193	0.39444	6	RAD9A
AKR1C3	8.67015e-82	0.255105	0.342	0.044	1.73403e-78	6	AKR1C3
GBP2	2.52393e-05	0.254459	0.292	0.232	0.0504785	6	GBP2
FAM46C	0.00230206	0.252455	0.52	0.33	1	6	FAM46C
IL1RN1	1.84755e-37	2.67505	0.692	0.119	3.69511e-34	7	IL1RN
CXCL8	0.00171183	2.66284	0.61	0.516	1	7	CXCL8
PLAUR1	4.79114e-52	2.4699	0.821	0.287	9.58228e-49	7	PLAUR
CXCL3	7.85822e-56	2.40914	0.959	0.589	1.57164e-52	7	CXCL3
SPP11	5.66216e-07	2.27303	0.662	0.451	0.00113243	7	SPP1
C5AR11	2.36154e-33	2.27273	0.703	0.209	4.72308e-30	7	C5AR1
IL1B1	1.75335e-21	2.17251	0.672	0.247	3.50669e-18	7	IL1B
CTSB1	4.54886e-38	2.06733	0.815	0.427	9.09772e-35	7	CTSB
LAPTM51	4.64e-60	2.0217	0.882	0.247	9.27999e-57	7	LAPTM5
TFRC1	2.23001e-59	2.01514	0.795	0.277	4.46001e-56	7	TFRC
CXCL2	1.32253e-39	2.00748	0.779	0.25	2.64506e-36	7	CXCL2
PLIN21	1.95548e-33	1.97725	0.836	0.528	3.91096e-30	7	PLIN2
FTH11	6.12739e-65	1.88635	0.954	0.664	1.22548e-61	7	FTH1
CD141	1.11403e-44	1.86611	0.815	0.256	2.22806e-41	7	CD14
CD531	1.27482e-38	1.86404	0.769	0.259	2.54964e-35	7	CD53
INSIG11	5.35472e-34	1.8451	0.738	0.32	1.07094e-30	7	INSIG1
IL4I11	5.86535e-68	1.83079	0.851	0.443	1.17307e-64	7	IL4I1
TIMP11	6.89907e-38	1.81915	0.867	0.487	1.37981e-34	7	TIMP1
CCL32	0.000431326	1.80964	0.544	0.353	0.862652	7	CCL3
SRGN1	1.80633e-57	1.76071	0.964	0.534	3.61267e-54	7	SRGN
PLEK1	2.40388e-46	1.74349	0.769	0.243	4.80776e-43	7	PLEK
CTSL1	6.69913e-17	1.72444	0.692	0.387	1.33983e-13	7	CTSL
HBEGF1	1.90999e-67	1.71365	0.867	0.487	3.81998e-64	7	HBEGF
FTL1	1.01831e-55	1.70973	0.969	0.691	2.03662e-52	7	FTL
PIK3AP11	3.6632e-06	1.69388	0.426	0.08	0.0073264	7	PIK3AP1
ISG151	1.12118e-54	1.69026	0.969	0.657	2.24237e-51	7	ISG15
CXCL161	6.62026e-57	1.6632	0.877	0.481	1.32405e-53	7	CXCL16
CD681	3.62148e-06	1.65846	0.508	0.196	0.00724295	7	CD68
MXD11	6.1243e-15	1.64363	0.656	0.349	1.22486e-11	7	MXD1
FCER1G1	2.64231e-44	1.61505	0.872	0.36	5.28462e-41	7	FCER1G
FCGR2A1	1.08668e-66	1.6056	0.872	0.389	2.17336e-63	7	FCGR2A
MMP121	6.14354e-53	1.60316	0.821	0.397	1.22871e-49	7	MMP12
OSM1	7.94916e-33	1.59948	0.677	0.218	1.58983e-29	7	OSM
SAT11	1.10309e-31	1.58164	0.913	0.549	2.20617e-28	7	SAT1
SLC2A32	1.92371e-22	1.5814	0.769	0.467	3.84742e-19	7	SLC2A3
C15orf481	2.30232e-11	1.57537	0.641	0.361	4.60463e-08	7	C15orf48
CD300A1	2.98657e-72	1.57251	0.826	0.288	5.97314e-69	7	CD300A
NAMPT1	5.99771e-26	1.56369	0.744	0.305	1.19954e-22	7	NAMPT
GPR1831	4.82599e-54	1.53962	0.872	0.376	9.65198e-51	7	GPR183
GPNMB1	3.00115e-18	1.5304	0.641	0.355	6.0023e-15	7	GPNMB
PTGS21	1.33704e-80	1.5284	0.831	0.25	2.67409e-77	7	PTGS2
INHBA	6.99149e-78	1.52047	0.821	0.37	1.3983e-74	7	INHBA
MMP19	1.40184e-45	1.51835	0.713	0.297	2.80367e-42	7	MMP19
HAMP1	4.85316e-05	1.51813	0.226	0.049	0.0970632	7	HAMP
CREM1	9.62616e-51	1.50689	0.887	0.509	1.92523e-47	7	CREM
CD741	1.11903e-49	1.46559	0.985	0.497	2.23805e-46	7	CD74
FCGR3A1	8.85775e-12	1.46408	0.559	0.165	1.77155e-08	7	FCGR3A
C3AR11	1.03062e-44	1.43636	0.754	0.279	2.06124e-41	7	C3AR1
THBS11	7.3318e-68	1.42831	0.867	0.462	1.46636e-64	7	THBS1
CEBPB1	3.33426e-15	1.39617	0.605	0.263	6.66852e-12	7	CEBPB
GAPDH1	7.11434e-27	1.39006	0.979	0.783	1.42287e-23	7	GAPDH
DUSP21	3.36794e-24	1.3722	0.718	0.364	6.73589e-21	7	DUSP2
NR4A21	1.21879e-61	1.35227	0.821	0.376	2.43757e-58	7	NR4A2
C1orf1621	6.8335e-63	1.34457	0.862	0.357	1.3667e-59	7	C1orf162
GLRX1	3.25595e-26	1.32831	0.728	0.352	6.51189e-23	7	GLRX
PFKFB31	9.04656e-09	1.32243	0.595	0.355	1.80931e-05	7	PFKFB3
RETN	6.39797e-10	1.31828	0.59	0.251	1.27959e-06	7	RETN
HLA-DRB11	3.21394e-41	1.27457	0.949	0.526	6.42788e-38	7	HLA-DRB1
CD861	1.73875e-70	1.27451	0.846	0.395	3.4775e-67	7	CD86
GRB21	3.47949e-53	1.26769	0.8	0.278	6.95898e-50	7	GRB2
HCST1	2.70409e-43	1.2448	0.759	0.215	5.40818e-40	7	HCST
SLAMF71	5.05487e-10	1.24169	0.272	0.072	1.01097e-06	7	SLAMF7
SAMSN11	3.39794e-23	1.23933	0.703	0.312	6.79589e-20	7	SAMSN1
OASL1	3.4266e-82	1.23871	0.815	0.388	6.8532e-79	7	OASL
AIF11	5.98293e-24	1.23335	0.779	0.36	1.19659e-20	7	AIF1
FPR11	3.15374e-06	1.23008	0.508	0.146	0.00630748	7	FPR1
TYROBP1	2.91013e-27	1.22197	0.815	0.336	5.82026e-24	7	TYROBP
CD1632	0.00106099	1.21811	0.482	0.123	1	7	CD163
CTSD	1.1717e-05	1.21516	0.544	0.19	0.0234339	7	CTSD
LINC01272	2.57379e-07	1.19914	0.287	0.176	0.000514758	7	LINC01272
ALOX5AP1	1.42243e-36	1.18785	0.764	0.245	2.84486e-33	7	ALOX5AP
IFI62	1.06586e-48	1.18374	0.897	0.574	2.13173e-45	7	IFI6
DNAAF1	6.90662e-138	1.18065	0.79	0.16	1.38132e-134	7	DNAAF1
SLCO4A11	5.40599e-06	1.17893	0.359	0.236	0.010812	7	SLCO4A1
IER31	5.19383e-05	1.17273	0.549	0.296	0.103877	7	IER3
FTLP31	1.38875e-05	1.16701	0.595	0.388	0.0277751	7	FTLP3
ZNF3311	1.55534e-32	1.16297	0.764	0.431	3.11068e-29	7	ZNF331
VCAN	2.24692e-32	1.15382	0.754	0.343	4.49384e-29	7	VCAN
ADA2	2.10724e-07	1.14755	0.236	0.102	0.000421448	7	ADA
OLR11	6.25941e-13	1.14625	0.533	0.157	1.25188e-09	7	OLR1
C1QB2	0.000182845	1.12612	0.456	0.231	0.36569	7	C1QB
TYMP1	9.90922e-59	1.11973	0.826	0.416	1.98184e-55	7	TYMP
MARCO	2.86219e-05	1.11971	0.277	0.041	0.0572438	7	MARCO
B3GNT5	3.56464e-75	1.11226	0.8	0.356	7.12928e-72	7	B3GNT5
UPP11	5.0481e-15	1.11171	0.272	0.326	1.00962e-11	7	UPP1
SERPINB91	1.88184e-67	1.10375	0.79	0.232	3.76369e-64	7	SERPINB9
SDS1	3.12779e-109	1.10266	0.8	0.223	6.25558e-106	7	SDS
OAS11	1.82089e-85	1.09478	0.826	0.27	3.64179e-82	7	OAS1
S100A111	2.65873e-33	1.09238	0.913	0.515	5.31746e-30	7	S100A11
VIM2	8.87902e-12	1.07002	0.692	0.399	1.7758e-08	7	VIM
CD831	2.37033e-05	1.06823	0.303	0.184	0.0474065	7	CD83
HLA-DRA1	1.87593e-28	1.05927	0.969	0.638	3.75186e-25	7	HLA-DRA
SH3BGRL31	3.26678e-28	1.05596	0.846	0.464	6.53357e-25	7	SH3BGRL3
HLA-DRB51	3.54184e-53	1.04547	0.918	0.547	7.08368e-50	7	HLA-DRB5
HLA-DPA11	2.60487e-46	1.04537	0.897	0.271	5.20974e-43	7	HLA-DPA1
FOSB1	1.5023e-42	1.03871	0.815	0.304	3.0046e-39	7	FOSB
THEMIS2	8.78128e-60	1.03539	0.754	0.213	1.75626e-56	7	THEMIS2
GK	2.48103e-13	1.01696	0.251	0.158	4.96207e-10	7	GK
TGFBI1	1.02112e-66	1.01604	0.877	0.437	2.04224e-63	7	TGFBI
NR4A3	0.00605206	1.00255	0.513	0.313	1	7	NR4A3
LST11	2.82917e-05	0.994572	0.554	0.23	0.0565833	7	LST1
SOD21	4.45349e-08	0.994274	0.744	0.709	8.90698e-05	7	SOD2
MTHFD21	5.63098e-14	0.98596	0.662	0.339	1.1262e-10	7	MTHFD2
AC010518.2	4.4332e-33	0.985661	0.19	0.008	8.86639e-30	7	AC010518.2
CST31	6.57064e-24	0.985546	0.969	0.694	1.31413e-20	7	CST3
CYTIP2	4.45103e-07	0.975105	0.303	0.257	0.000890206	7	CYTIP
NFKBID1	1.88336e-49	0.973957	0.738	0.287	3.76672e-46	7	NFKBID
NFKBIA1	9.10535e-10	0.973468	0.774	0.549	1.82107e-06	7	NFKBIA
KLF61	1.09282e-34	0.970137	0.862	0.446	2.18565e-31	7	KLF6
HCLS11	1.33937e-11	0.965775	0.477	0.114	2.67873e-08	7	HCLS1
HLA-DRB61	5.48096e-54	0.959839	0.846	0.236	1.09619e-50	7	HLA-DRB6
FCGR2B1	5.73846e-66	0.952278	0.821	0.288	1.14769e-62	7	FCGR2B
HLA-DQB11	1.31495e-51	0.943205	0.856	0.382	2.6299e-48	7	HLA-DQB1
C1QC2	2.81313e-08	0.941378	0.477	0.136	5.62626e-05	7	C1QC
SLC11A1	1.34813e-17	0.923746	0.205	0.08	2.69625e-14	7	SLC11A1
RGS13	5.70172e-20	0.921972	0.621	0.196	1.14034e-16	7	RGS1
TNFRSF1B	3.34775e-10	0.919073	0.282	0.265	6.69551e-07	7	TNFRSF1B
SERPINA12	8.28963e-06	0.909534	0.523	0.151	0.0165793	7	SERPINA1
MX21	3.26822e-64	0.90062	0.826	0.456	6.53644e-61	7	MX2
TMSB4X2	2.53407e-17	0.898954	0.938	0.696	5.06814e-14	7	TMSB4X
LIPA1	7.88999e-05	0.890485	0.313	0.212	0.1578	7	LIPA
IFIT31	2.78196e-68	0.887575	0.836	0.438	5.56393e-65	7	IFIT3
CTSZ1	0.00582907	0.862599	0.472	0.214	1	7	CTSZ
OGFRL11	5.64959e-48	0.860938	0.79	0.402	1.12992e-44	7	OGFRL1
RNASET21	2.2613e-42	0.856423	0.867	0.376	4.52261e-39	7	RNASET2
BCL2A11	8.60339e-14	0.849816	0.615	0.208	1.72068e-10	7	BCL2A1
MCEMP11	2.06107e-21	0.849723	0.164	0.09	4.12214e-18	7	MCEMP1
SAMHD1	1.60134e-30	0.836413	0.646	0.201	3.20268e-27	7	SAMHD1
CKLF1	2.81512e-45	0.829446	0.8	0.334	5.63025e-42	7	CKLF
TPT11	1.40912e-07	0.815289	0.959	0.798	0.000281824	7	TPT1
CSF3R1	0.000349775	0.811646	0.205	0.092	0.699549	7	CSF3R
H3F3B2	1.78466e-16	0.810533	0.872	0.59	3.56931e-13	7	H3F3B
HSPA61	8.27753e-05	0.807037	0.205	0.083	0.165551	7	HSPA6
SLC39A81	1.29742e-15	0.799806	0.231	0.184	2.59484e-12	7	SLC39A8
DUSP42	1.03994e-09	0.79834	0.354	0.386	2.07988e-06	7	DUSP4
ACP21	4.88491e-12	0.778835	0.2	0.127	9.76981e-09	7	ACP2
ALOX5	2.50209e-22	0.775202	0.528	0.112	5.00418e-19	7	ALOX5
COTL11	8.60203e-41	0.760833	0.81	0.341	1.72041e-37	7	COTL1
ANXA11	2.28024e-26	0.755913	0.872	0.558	4.56048e-23	7	ANXA1
ATF31	2.68317e-06	0.754372	0.338	0.28	0.00536635	7	ATF3
VSIG41	9.87012e-09	0.743724	0.2	0.108	1.97402e-05	7	VSIG4
HCAR31	1.42336e-23	0.741575	0.113	0.074	2.84672e-20	7	HCAR3
NR4A11	5.092e-05	0.733155	0.287	0.2	0.10184	7	NR4A1
HCK2	0.000809859	0.731951	0.328	0.13	1	7	HCK
SIRPB1	8.67513e-85	0.728364	0.697	0.068	1.73503e-81	7	SIRPB1
MX11	6.59178e-66	0.722599	0.826	0.404	1.31836e-62	7	MX1
CD691	1.32079e-34	0.715271	0.764	0.343	2.64158e-31	7	CD69
FPR3	2.04253e-122	0.714872	0.754	0.151	4.08507e-119	7	FPR3
PDCL31	9.41962e-62	0.714859	0.8	0.295	1.88392e-58	7	PDCL3
THBD	6.43725e-05	0.703217	0.585	0.378	0.128745	7	THBD
SPI1	0.00746639	0.702993	0.287	0.16	1	7	SPI1
NFKBIZ	0.00798413	0.700435	0.503	0.335	1	7	NFKBIZ
TNFSF13B1	1.12385e-61	0.688493	0.831	0.352	2.24771e-58	7	TNFSF13B
SLC7A7	1.02019e-13	0.68112	0.205	0.198	2.04038e-10	7	SLC7A7
ZFP362	8.34106e-05	0.677689	0.692	0.488	0.166821	7	ZFP36
NKG71	2.4843e-13	0.668307	0.2	0.169	4.9686e-10	7	NKG7
VMO11	1.22289e-48	0.651646	0.851	0.521	2.44578e-45	7	VMO1
MMP91	2.38082e-15	0.649289	0.21	0.084	4.76164e-12	7	MMP9
RP21	1.58693e-42	0.645045	0.718	0.273	3.17386e-39	7	RP2
IL10	0.0042288	0.639387	0.446	0.117	1	7	IL10
TMEM120A	5.06055e-80	0.638659	0.774	0.173	1.01211e-76	7	TMEM120A
SNX101	5.42263e-38	0.636042	0.123	0.118	1.08453e-34	7	SNX10
UBXN11	4.59505e-46	0.632145	0.723	0.311	9.1901e-43	7	UBXN11
MS4A72	1.85552e-05	0.628189	0.282	0.094	0.0371105	7	MS4A7
LGALS11	2.88359e-12	0.628054	0.887	0.695	5.76717e-09	7	LGALS1
TIPARP	4.92321e-18	0.62483	0.231	0.29	9.84642e-15	7	TIPARP
AREG1	1.46724e-23	0.622388	0.174	0.265	2.93448e-20	7	AREG
CSTA2	8.5035e-07	0.615635	0.231	0.093	0.0017007	7	CSTA
CCL20	5.15759e-23	0.610174	0.559	0.149	1.03152e-19	7	CCL20
MS4A4A2	0.00411731	0.602616	0.462	0.229	1	7	MS4A4A
CR1	6.36783e-65	0.600786	0.636	0.057	1.27357e-61	7	CR1
LYST	0.00170188	0.597537	0.436	0.159	1	7	LYST
CCL81	8.23839e-63	0.592805	0.8	0.354	1.64768e-59	7	CCL8
CMIP2	2.95496e-46	0.589741	0.779	0.356	5.90992e-43	7	CMIP
CXCL11	0.00417634	0.586653	0.569	0.374	1	7	CXCL1
SLAMF8	1.82219e-10	0.583803	0.133	0.03	3.64437e-07	7	SLAMF8
ITGB21	0.00222254	0.579537	0.385	0.231	1	7	ITGB2
EGR12	4.15769e-14	0.577053	0.595	0.227	8.31537e-11	7	EGR1
CLEC7A1	6.83447e-30	0.576623	0.19	0.155	1.36689e-26	7	CLEC7A
IL61	2.26213e-38	0.575156	0.195	0.408	4.52425e-35	7	IL6
CD300E	1.86419e-11	0.57455	0.282	0.221	3.72837e-08	7	CD300E
RP11-465B22.3	4.5424e-105	0.573817	0.759	0.157	9.0848e-102	7	RP11-465B22.3
FERMT32	2.46365e-18	0.572735	0.215	0.216	4.9273e-15	7	FERMT3
SLC16A10	3.61844e-36	0.571642	0.185	0.174	7.23688e-33	7	SLC16A10
TMEM176A1	6.19269e-10	0.569722	0.574	0.261	1.23854e-06	7	TMEM176A
IPMK	5.0773e-13	0.564954	0.277	0.272	1.01546e-09	7	IPMK
SNAI11	2.69428e-71	0.564401	0.795	0.34	5.38855e-68	7	SNAI1
CSTB1	2.44627e-13	0.563874	0.779	0.423	4.89254e-10	7	CSTB
LSP11	3.75406e-39	0.560598	0.785	0.308	7.50813e-36	7	LSP1
MPHOSPH61	1.97192e-24	0.559206	0.631	0.21	3.94384e-21	7	MPHOSPH6
HMOX11	4.70486e-09	0.544805	0.21	0.107	9.40971e-06	7	HMOX1
PTPRJ	9.14321e-37	0.541651	0.103	0.091	1.82864e-33	7	PTPRJ
BATF1	2.20753e-15	0.535569	0.164	0.052	4.41505e-12	7	BATF
CD372	7.79226e-07	0.531222	0.179	0.115	0.00155845	7	CD37
PDE4B2	3.80786e-52	0.529164	0.785	0.257	7.61571e-49	7	PDE4B
APAF1	6.34439e-61	0.525944	0.641	0.157	1.26888e-57	7	APAF1
CPVL1	6.30392e-07	0.524582	0.513	0.206	0.00126078	7	CPVL
PIM31	3.95467e-37	0.524556	0.703	0.25	7.90934e-34	7	PIM3
ACTB2	1.04575e-07	0.522815	0.841	0.671	0.00020915	7	ACTB
HCAR2	1.58118e-40	0.522755	0.113	0.026	3.16237e-37	7	HCAR2
FLT1	8.3559e-05	0.516301	0.579	0.448	0.167118	7	FLT1
SLC31A21	3.2068e-14	0.512005	0.61	0.303	6.41359e-11	7	SLC31A2
MT2A1	0.00211698	0.510807	0.564	0.378	1	7	MT2A
OLFML2B1	5.72942e-45	0.510369	0.636	0.081	1.14588e-41	7	OLFML2B
CLEC5A	6.807e-28	0.510175	0.595	0.123	1.3614e-24	7	CLEC5A
RSAD2	1.29228e-81	0.503485	0.79	0.281	2.58455e-78	7	RSAD2
EHD1	2.40128e-05	0.495289	0.179	0.063	0.0480255	7	EHD1
S100P2	8.00653e-21	0.4902	0.144	0.105	1.60131e-17	7	S100P
RNASE6	1.45763e-41	0.477922	0.713	0.199	2.91525e-38	7	RNASE6
JUND1	9.68954e-08	0.471132	0.477	0.18	0.000193791	7	JUND
IRF8	4.86142e-16	0.467265	0.626	0.307	9.72285e-13	7	IRF8
LRRC25	3.37966e-36	0.46606	0.138	0.091	6.75932e-33	7	LRRC25
RRAGD	7.15048e-07	0.453221	0.256	0.192	0.0014301	7	RRAGD
CFL12	0.0021717	0.453149	0.944	0.824	1	7	CFL1
APOC1	3.93151e-25	0.445446	0.174	0.291	7.86301e-22	7	APOC1
ANKH	1.92221e-134	0.439136	0.692	0.059	3.84441e-131	7	ANKH
SNX91	9.10145e-23	0.434624	0.215	0.268	1.82029e-19	7	SNX9
ODF3B	3.41195e-62	0.43022	0.769	0.279	6.82391e-59	7	ODF3B
ATF51	5.99018e-07	0.426761	0.6	0.343	0.00119804	7	ATF5
RASSF42	9.27873e-14	0.424318	0.2	0.12	1.85575e-10	7	RASSF4
BAIAP2	8.30165e-37	0.423962	0.626	0.159	1.66033e-33	7	BAIAP2
OPN3	1.06701e-38	0.420019	0.615	0.176	2.13401e-35	7	OPN3
MMP1	1.68466e-23	0.41753	0.538	0.232	3.36933e-20	7	MMP1
CSF2RA1	8.6541e-30	0.417426	0.169	0.161	1.73082e-26	7	CSF2RA
LYVE12	1.19501e-54	0.409344	0.821	0.447	2.39001e-51	7	LYVE1
IL2RG2	1.38307e-05	0.408782	0.297	0.239	0.0276613	7	IL2RG
WIPF11	9.23988e-10	0.407902	0.554	0.233	1.84798e-06	7	WIPF1
FPR21	6.77294e-21	0.407692	0.195	0.094	1.35459e-17	7	FPR2
ADCY71	4.10182e-21	0.404952	0.533	0.146	8.20364e-18	7	ADCY7
ENPP22	1.23374e-38	0.403756	0.723	0.237	2.46748e-35	7	ENPP2
LINC00936	1.06178e-06	0.4035	0.359	0.322	0.00212355	7	LINC00936
IRS2	2.16247e-57	0.403169	0.738	0.253	4.32495e-54	7	IRS2
NDUFA12	7.11925e-37	0.402333	0.733	0.194	1.42385e-33	7	NDUFA12
HLA-DPB11	2.47935e-36	0.39193	0.882	0.41	4.95869e-33	7	HLA-DPB1
ACSL52	5.95902e-13	0.387113	0.149	0.184	1.1918e-09	7	ACSL5
SH3BP5	0.00833563	0.387	0.395	0.332	1	7	SH3BP5
SLC2A5	1.81918e-230	0.385423	0.738	0.056	3.63837e-227	7	SLC2A5
CLEC10A1	2.71553e-56	0.382078	0.805	0.385	5.43106e-53	7	CLEC10A
THAP2	2.95054e-34	0.381749	0.072	0.243	5.90109e-31	7	THAP2
ARL5B	8.25022e-05	0.377706	0.528	0.282	0.165004	7	ARL5B
RGS21	0.00664757	0.376312	0.426	0.378	1	7	RGS2
NCOA6	7.35843e-05	0.375181	0.436	0.231	0.147169	7	NCOA6
FAM198B	3.54371e-13	0.373237	0.364	0.042	7.08741e-10	7	FAM198B
DOCK41	5.45172e-21	0.368167	0.631	0.265	1.09034e-17	7	DOCK4
E2F3	1.78682e-115	0.367	0.718	0.056	3.57365e-112	7	E2F3
ADM1	8.77933e-12	0.355916	0.4	0.523	1.75587e-08	7	ADM
CES1	1.22312e-56	0.352062	0.697	0.221	2.44623e-53	7	CES1
NPL1	1.38288e-25	0.342122	0.149	0.122	2.76575e-22	7	NPL
GNG22	2.23695e-12	0.339934	0.149	0.115	4.47391e-09	7	GNG2
B4GALT11	3.22679e-07	0.33521	0.354	0.339	0.000645357	7	B4GALT1
CCND21	1.52665e-57	0.334734	0.728	0.19	3.0533e-54	7	CCND2
HLA-DMA1	3.1163e-34	0.33074	0.656	0.147	6.2326e-31	7	HLA-DMA
SBF2	1.28239e-26	0.328404	0.482	0.108	2.56479e-23	7	SBF2
TRIM25	4.39413e-46	0.324717	0.615	0.166	8.78826e-43	7	TRIM25
PRDM1	1.12265e-55	0.32345	0.062	0.104	2.2453e-52	7	PRDM1
CYP20A11	3.94458e-24	0.322915	0.61	0.21	7.88916e-21	7	CYP20A1
IQGAP2	3.4557e-42	0.322674	0.631	0.14	6.9114e-39	7	IQGAP2
AXL	7.56166e-46	0.321821	0.656	0.183	1.51233e-42	7	AXL
APBB3	3.33588e-31	0.320991	0.579	0.078	6.67176e-28	7	APBB3
IL1R21	3.73982e-41	0.31751	0.728	0.274	7.47963e-38	7	IL1R2
SLC6A6	2.48057e-30	0.317246	0.164	0.194	4.96113e-27	7	SLC6A6
C1QA2	0.00282341	0.309434	0.287	0.193	1	7	C1QA
FCN1	0.0020015	0.308818	0.451	0.153	1	7	FCN1
MFSD12	0.000296863	0.307279	0.415	0.096	0.593725	7	MFSD12
MRC11	1.35627e-65	0.305145	0.805	0.245	2.71254e-62	7	MRC1
APOE	0.00242351	0.296763	0.436	0.308	1	7	APOE
BTG2	0.00723309	0.296453	0.436	0.227	1	7	BTG2
S100B1	0.00368449	0.293656	0.344	0.268	1	7	S100B
CDKN2AIP1	5.64734e-40	0.289707	0.779	0.398	1.12947e-36	7	CDKN2AIP
PDGFB1	4.60967e-128	0.289522	0.764	0.137	9.21933e-125	7	PDGFB
IL6R1	3.85753e-12	0.28838	0.441	0.216	7.71506e-09	7	IL6R
PPM1N1	7.432e-31	0.284235	0.108	0.054	1.4864e-27	7	PPM1N
HOOK3	4.92842e-23	0.283423	0.662	0.342	9.85685e-20	7	HOOK3
HSD11B1	3.89978e-33	0.282021	0.087	0.16	7.79957e-30	7	HSD11B1
CD163L11	8.0018e-89	0.278901	0.754	0.176	1.60036e-85	7	CD163L1
SOCS31	3.29718e-07	0.278597	0.287	0.253	0.000659435	7	SOCS3
F13A11	0.000735903	0.276651	0.405	0.136	1	7	F13A1
SDSL1	1.91555e-10	0.270398	0.533	0.174	3.8311e-07	7	SDSL
VNN21	5.79779e-22	0.265067	0.164	0.076	1.15956e-18	7	VNN2
MSMO1	1.21122e-09	0.259945	0.056	0.127	2.42244e-06	7	MSMO1
NSMF	2.30307e-90	0.258539	0.723	0.089	4.60614e-87	7	NSMF
RNASE11	2.99101e-33	0.256315	0.867	0.441	5.98202e-30	7	RNASE1
CTC-463A16.1	3.38209e-79	0.255196	0.282	0.023	6.76417e-76	7	CTC-463A16.1
S100A8	3.89441e-95	5.15712	0.988	0.589	7.78882e-92	8	S100A8
S100A9	6.84977e-94	4.61233	0.975	0.547	1.36995e-90	8	S100A9
S100A12	2.22563e-53	4.25399	0.81	0.251	4.45126e-50	8	S100A12
LYZ1	2.88649e-70	3.69887	0.939	0.412	5.77297e-67	8	LYZ
RETN1	2.58618e-49	3.2613	0.84	0.243	5.17235e-46	8	RETN
CXCL81	4.73697e-41	2.78831	0.859	0.506	9.47394e-38	8	CXCL8
FCN11	2.28688e-34	2.57226	0.724	0.144	4.57377e-31	8	FCN1
MNDA1	7.3181e-13	2.24184	0.595	0.136	1.46362e-09	8	MNDA
S100A42	1.84098e-51	2.12235	0.871	0.268	3.68196e-48	8	S100A4
FCER1G2	5.37099e-49	2.0042	0.908	0.362	1.0742e-45	8	FCER1G
PLAC81	2.17246e-44	1.98874	0.798	0.247	4.34491e-41	8	PLAC8
LINC012721	2.34892e-37	1.86282	0.718	0.159	4.69784e-34	8	LINC01272
SELL1	1.00438e-09	1.86006	0.509	0.104	2.00877e-06	8	SELL
MPO1	1.34134e-24	1.82476	0.38	0.05	2.68268e-21	8	MPO
BCL2A12	3.13802e-16	1.77367	0.626	0.211	6.27604e-13	8	BCL2A1
CD522	2.19966e-12	1.75841	0.595	0.212	4.39933e-09	8	CD52
HP	4.40138e-33	1.75309	0.656	0.212	8.80276e-30	8	HP
CTSS2	2.71058e-17	1.72993	0.638	0.199	5.42116e-14	8	CTSS
LST12	5.11954e-26	1.71236	0.748	0.224	1.02391e-22	8	LST1
ANXA12	8.62746e-34	1.64051	0.926	0.558	1.72549e-30	8	ANXA1
G0S21	1.02176e-06	1.62506	0.736	0.568	0.00204351	8	G0S2
ARHGDIB2	2.83175e-25	1.57654	0.761	0.305	5.6635e-22	8	ARHGDIB
LCP11	2.39577e-25	1.51271	0.718	0.229	4.79153e-22	8	LCP1
APOBEC3A	2.45831e-55	1.50192	0.742	0.218	4.91662e-52	8	APOBEC3A
SH3BGRL32	7.15592e-27	1.50173	0.847	0.467	1.43118e-23	8	SH3BGRL3
FTL2	8.56455e-30	1.50048	0.994	0.692	1.71291e-26	8	FTL
CD142	8.35128e-29	1.47242	0.791	0.261	1.67026e-25	8	CD14
RNASE2	2.5105e-30	1.46966	0.607	0.059	5.021e-27	8	RNASE2
CSF3R2	2.18259e-08	1.45964	0.497	0.081	4.36518e-05	8	CSF3R
IL1B2	1.89333e-15	1.4417	0.644	0.252	3.78666e-12	8	IL1B
LSP12	1.46848e-07	1.40995	0.589	0.32	0.000293696	8	LSP1
S100P3	3.82402e-06	1.40653	0.466	0.092	0.00764804	8	S100P
LAPTM52	3.86976e-25	1.35161	0.761	0.258	7.73953e-22	8	LAPTM5
CSTA3	0.00363079	1.34988	0.454	0.084	1	8	CSTA
PLBD1	0.000361704	1.33501	0.325	0.176	0.723408	8	PLBD1
TYROBP2	8.59856e-27	1.32479	0.822	0.34	1.71971e-23	8	TYROBP
PLAUR2	1.25342e-15	1.32167	0.687	0.297	2.50684e-12	8	PLAUR
GMFG2	7.07791e-16	1.29876	0.693	0.249	1.41558e-12	8	GMFG
ASGR2	1.17061e-17	1.29786	0.558	0.099	2.34122e-14	8	ASGR2
MCEMP12	0.00165696	1.29045	0.307	0.084	1	8	MCEMP1
FPR12	0.000170583	1.28869	0.497	0.15	0.341167	8	FPR1
TNFRSF1B1	4.7619e-09	1.279	0.552	0.253	9.5238e-06	8	TNFRSF1B
S100A112	6.69919e-30	1.24017	0.926	0.518	1.33984e-26	8	S100A11
CORO1A2	0.00826324	1.23735	0.472	0.186	1	8	CORO1A
AIF12	2.58792e-24	1.2302	0.81	0.362	5.17584e-21	8	AIF1
GK1	4.0728e-28	1.22573	0.607	0.144	8.1456e-25	8	GK
COTL12	1.79046e-24	1.2188	0.73	0.348	3.58092e-21	8	COTL1
NKG72	0.000812176	1.20259	0.442	0.159	1	8	NKG7
MXD12	2.72655e-09	1.20026	0.607	0.353	5.45309e-06	8	MXD1
CFP1	8.71458e-06	1.18251	0.356	0.265	0.0174292	8	CFP
ITGB22	7.10455e-09	1.17555	0.601	0.224	1.42091e-05	8	ITGB2
ACTB3	1.25059e-21	1.16335	0.92	0.669	2.50119e-18	8	ACTB
CCL3L31	1.47321e-05	1.13221	0.227	0.082	0.0294642	8	CCL3L3
CR11	1.63141e-16	1.11977	0.54	0.066	3.26281e-13	8	CR1
VCAN1	7.35412e-19	1.11787	0.712	0.349	1.47082e-15	8	VCAN
PFN12	1.8442e-20	1.10045	0.982	0.724	3.68841e-17	8	PFN1
UPP12	1.11832e-14	1.08318	0.626	0.31	2.23664e-11	8	UPP1
SRGN2	1.53903e-31	1.08225	0.92	0.539	3.07807e-28	8	SRGN
STX111	2.70011e-14	1.07854	0.632	0.322	5.40021e-11	8	STX11
PILRA1	0.0060237	1.07024	0.301	0.129	1	8	PILRA
LRG1	1.27726e-42	1.0667	0.706	0.245	2.55452e-39	8	LRG1
EHD11	3.58602e-15	1.0555	0.503	0.051	7.17204e-12	8	EHD1
MS4A4A3	1.82807e-50	1.05537	0.773	0.217	3.65614e-47	8	MS4A4A
CYTIP3	6.87893e-13	1.04873	0.595	0.245	1.37579e-09	8	CYTIP
THBS12	2.76381e-30	1.04024	0.816	0.467	5.52761e-27	8	THBS1
SLC11A11	5.20843e-07	1.03934	0.258	0.079	0.00104169	8	SLC11A1
PRTN31	0.000371507	1.02448	0.307	0.038	0.743014	8	PRTN3
LGALS12	1.67138e-20	1.02341	0.957	0.694	3.34276e-17	8	LGALS1
TNFSF13B2	4.82189e-32	1.00519	0.779	0.359	9.64378e-29	8	TNFSF13B
TIMP12	3.48417e-15	1.0009	0.84	0.491	6.96834e-12	8	TIMP1
JAML1	0.00109883	0.996606	0.362	0.296	1	8	JAML
ALPL1	9.95708e-15	0.96925	0.429	0.033	1.99142e-11	8	ALPL
LRRK21	1.33209e-18	0.957514	0.558	0.106	2.66418e-15	8	LRRK2
CST72	9.02687e-15	0.930236	0.681	0.37	1.80537e-11	8	CST7
CD300E1	2.10809e-18	0.92536	0.239	0.224	4.21618e-15	8	CD300E
FCGR3A2	1.17374e-24	0.917398	0.675	0.163	2.34747e-21	8	FCGR3A
SOD22	1.37036e-07	0.906839	0.914	0.702	0.000274073	8	SOD2
CCL33	8.26989e-06	0.905592	0.577	0.353	0.0165398	8	CCL3
SAMSN12	6.13947e-11	0.902987	0.644	0.318	1.22789e-07	8	SAMSN1
IL1R22	6.37319e-13	0.899964	0.65	0.281	1.27464e-09	8	IL1R2
LILRB21	4.02496e-07	0.870483	0.227	0.111	0.000804993	8	LILRB2
CPPED11	2.10168e-08	0.86626	0.546	0.252	4.20336e-05	8	CPPED1
PADI4	7.9744e-05	0.863667	0.466	0.059	0.159488	8	PADI4
SERPINB2	1.69037e-07	0.862147	0.27	0.036	0.000338074	8	SERPINB2
MPEG11	2.61837e-12	0.860074	0.497	0.075	5.23674e-09	8	MPEG1
RNASET22	7.3577e-35	0.833667	0.853	0.381	1.47154e-31	8	RNASET2
LINC009361	1.05588e-18	0.829787	0.632	0.311	2.11177e-15	8	LINC00936
ZDHHC19	2.13414e-14	0.824836	0.374	0.047	4.26828e-11	8	ZDHHC19
SNX102	6.85843e-11	0.823708	0.491	0.103	1.37169e-07	8	SNX10
GAPDH2	1.61319e-13	0.820778	0.969	0.785	3.22638e-10	8	GAPDH
RP22	5.2442e-05	0.820333	0.54	0.284	0.104884	8	RP2
TMEM176B	9.99781e-48	0.811356	0.816	0.264	1.99956e-44	8	TMEM176B
PLIN22	2.62005e-05	0.799949	0.718	0.536	0.052401	8	PLIN2
SLC2A33	4.94462e-18	0.798716	0.81	0.467	9.88925e-15	8	SLC2A3
BIRC5	9.46475e-71	0.793711	0.742	0.149	1.89295e-67	8	BIRC5
HCAR21	4.03626e-11	0.786717	0.239	0.021	8.07253e-08	8	HCAR2
IGSF61	1.96382e-08	0.78199	0.503	0.168	3.92765e-05	8	IGSF6
TMSB4X3	1.74569e-16	0.768693	0.975	0.697	3.49138e-13	8	TMSB4X
CLEC5A1	3.60455e-72	0.757202	0.742	0.121	7.20911e-69	8	CLEC5A
TMEM176A2	1.08204e-50	0.751673	0.791	0.255	2.16409e-47	8	TMEM176A
TMEM120A1	2.21489e-28	0.750682	0.65	0.183	4.42977e-25	8	TMEM120A
MROH8	0.00803647	0.748576	0.227	0.337	1	8	MROH8
HBEGF2	1.78279e-35	0.734062	0.822	0.492	3.56557e-32	8	HBEGF
SIRPB11	8.54254e-18	0.729197	0.534	0.08	1.70851e-14	8	SIRPB1
HCAR32	1.58932e-30	0.722491	0.117	0.074	3.17864e-27	8	HCAR3
CDC201	4.32712e-56	0.705413	0.706	0.196	8.65424e-53	8	CDC20
SGK12	1.60716e-16	0.689005	0.202	0.273	3.21432e-13	8	SGK1
NFKBIZ1	0.000619525	0.672717	0.368	0.342	1	8	NFKBIZ
DNAJB1	0.00753856	0.667533	0.509	0.287	1	8	DNAJB1
LINC001522	7.71756e-06	0.663154	0.552	0.285	0.0154351	8	LINC00152
CTSG1	1.19196e-27	0.662995	0.368	0.051	2.38391e-24	8	CTSG
MIR223	0.000151009	0.662459	0.264	0.123	0.302017	8	MIR223
DEFA41	0.00252515	0.66206	0.123	0.047	1	8	DEFA4
HMOX12	1.02307e-07	0.651291	0.16	0.11	0.000204614	8	HMOX1
SERF21	0.000970356	0.645947	0.982	0.912	1	8	SERF2
PGD	3.07993e-16	0.643891	0.227	0.232	6.15986e-13	8	PGD
NDUFA121	1.49105e-16	0.643678	0.632	0.202	2.9821e-13	8	NDUFA12
C3AR12	3.30042e-14	0.641139	0.626	0.288	6.60083e-11	8	C3AR1
UCP21	1.97236e-09	0.636339	0.577	0.244	3.94471e-06	8	UCP2
DUSP22	1.7904e-10	0.622738	0.632	0.371	3.5808e-07	8	DUSP2
TMSB102	1.39975e-15	0.622705	0.902	0.614	2.79949e-12	8	TMSB10
MARCO1	0.00015491	0.611815	0.423	0.037	0.30982	8	MARCO
FTH12	1.33113e-10	0.608066	0.847	0.67	2.66226e-07	8	FTH1
HN11	1.62195e-18	0.60547	0.687	0.326	3.2439e-15	8	HN1
MT-CO22	3.33165e-06	0.605043	0.957	0.79	0.0066633	8	MT-CO2
OSM2	2.35545e-09	0.604011	0.276	0.239	4.71091e-06	8	OSM
H3F3B3	4.80847e-14	0.600147	0.877	0.592	9.61695e-11	8	H3F3B
RP11-1143G9.4	3.05325e-24	0.594252	0.147	0.05	6.10649e-21	8	RP11-1143G9.4
MT1G	0.000860581	0.593925	0.092	0.226	1	8	MT1G
PLB1	5.32199e-40	0.585007	0.521	0.043	1.0644e-36	8	PLB1
PIM32	3.14909e-05	0.577685	0.521	0.261	0.0629818	8	PIM3
IER21	2.75111e-13	0.576068	0.724	0.391	5.50223e-10	8	IER2
BTK	2.69577e-23	0.575133	0.552	0.11	5.39154e-20	8	BTK
IDI11	0.00584743	0.570049	0.466	0.236	1	8	IDI1
SAMHD11	4.1384e-18	0.569755	0.62	0.206	8.27679e-15	8	SAMHD1
NFE2	3.18015e-13	0.568289	0.301	0.322	6.36029e-10	8	NFE2
PTGS22	5.43747e-05	0.560039	0.528	0.268	0.108749	8	PTGS2
CEACAM1	4.93268e-45	0.558549	0.454	0.019	9.86535e-42	8	CEACAM1
RNASE61	3.72559e-21	0.552471	0.644	0.206	7.45117e-18	8	RNASE6
TBXAS12	1.4223e-11	0.542412	0.564	0.223	2.8446e-08	8	TBXAS1
PCTP	3.24051e-19	0.542099	0.552	0.131	6.48101e-16	8	PCTP
CSF2RB	1.25105e-24	0.519726	0.147	0.177	2.50209e-21	8	CSF2RB
PCED1B-AS11	6.54109e-45	0.516793	0.675	0.09	1.30822e-41	8	PCED1B-AS1
BLVRB	2.55323e-07	0.513918	0.706	0.443	0.000510646	8	BLVRB
CXCR41	0.00489302	0.510446	0.454	0.212	1	8	CXCR4
CKS1B1	2.8348e-25	0.508681	0.687	0.274	5.66959e-22	8	CKS1B
FCGR2A2	6.97403e-18	0.500177	0.276	0.418	1.39481e-14	8	FCGR2A
PTTG11	3.51443e-19	0.494674	0.779	0.406	7.02885e-16	8	PTTG1
STEAP41	1.08684e-41	0.490073	0.571	0.035	2.17368e-38	8	STEAP4
RP11-84C10.2	1.42375e-15	0.489718	0.258	0.039	2.8475e-12	8	RP11-84C10.2
AURKB1	2.11597e-21	0.488826	0.485	0.031	4.23194e-18	8	AURKB
UBE2C1	8.36152e-08	0.481697	0.491	0.216	0.00016723	8	UBE2C
ABRACL1	1.59722e-05	0.477984	0.436	0.154	0.0319443	8	ABRACL
MPHOSPH62	3.03521e-44	0.470522	0.73	0.21	6.07042e-41	8	MPHOSPH6
ARHGEF39	5.48228e-34	0.466543	0.448	0.032	1.09646e-30	8	ARHGEF39
C32	0.000464274	0.459152	0.178	0.202	0.928548	8	C3
LYST1	3.30428e-15	0.457546	0.215	0.171	6.60856e-12	8	LYST
HSPA1A1	0.00202126	0.449772	0.331	0.312	1	8	HSPA1A
CD1D1	0.000129714	0.447054	0.448	0.116	0.259429	8	CD1D
THEMIS21	0.000229294	0.444938	0.325	0.236	0.458589	8	THEMIS2
CTB-193M12.5	0.000147438	0.4382	0.35	0.065	0.294875	8	CTB-193M12.5
PI4K2A	2.00521e-12	0.436844	0.387	0.054	4.01042e-09	8	PI4K2A
CHI3L21	1.83086e-40	0.436129	0.65	0.1	3.66173e-37	8	CHI3L2
CSF2RA2	8.23086e-05	0.433587	0.485	0.147	0.164617	8	CSF2RA
NFKBID2	1.36832e-15	0.429158	0.264	0.31	2.73664e-12	8	NFKBID
ALOX51	0.000156959	0.4221	0.245	0.127	0.313919	8	ALOX5
CENPM	2.05405e-06	0.40427	0.54	0.253	0.0041081	8	CENPM
CEBPB2	0.00325356	0.402781	0.503	0.27	1	8	CEBPB
TNFSF101	3.08926e-09	0.39848	0.755	0.479	6.17852e-06	8	TNFSF10
CLIP2	6.20121e-48	0.397594	0.54	0.12	1.24024e-44	8	CLIP2
STAB12	2.34962e-25	0.397071	0.613	0.14	4.69924e-22	8	STAB1
CXCL21	0.00985653	0.395968	0.472	0.267	1	8	CXCL2
FERMT33	6.99463e-16	0.387631	0.184	0.218	1.39893e-12	8	FERMT3
METTL5	6.69437e-25	0.386182	0.601	0.163	1.33887e-21	8	METTL5
DSE1	3.34535e-55	0.383778	0.092	0.111	6.6907e-52	8	DSE
INSIG12	4.46045e-07	0.369645	0.325	0.341	0.000892089	8	INSIG1
NFKBIA2	0.00213671	0.353557	0.712	0.554	1	8	NFKBIA
CIB11	2.3178e-24	0.346129	0.785	0.355	4.6356e-21	8	CIB1
MT2A2	4.81884e-05	0.345236	0.62	0.377	0.0963768	8	MT2A
IL1RN2	3.69468e-10	0.344168	0.221	0.144	7.38937e-07	8	IL1RN
CCL4L21	2.05868e-09	0.339598	0.166	0.097	4.11736e-06	8	CCL4L2
LRIG2	5.27175e-12	0.334146	0.276	0.101	1.05435e-08	8	LRIG2
COL1A11	6.70095e-22	0.331223	0.804	0.36	1.34019e-18	8	COL1A1
PFKFB32	7.30397e-14	0.330755	0.276	0.37	1.46079e-10	8	PFKFB3
KPNA21	3.91772e-13	0.329087	0.669	0.373	7.83545e-10	8	KPNA2
PRC11	9.60297e-16	0.32426	0.46	0.175	1.92059e-12	8	PRC1
IL18R1	3.87864e-14	0.315805	0.387	0.106	7.75727e-11	8	IL18R1
TNFRSF14	1.59893e-13	0.315251	0.19	0.121	3.19785e-10	8	TNFRSF14
TRGC1	1.55191e-14	0.314667	0.264	0.005	3.10382e-11	8	TRGC1
CKS21	3.79516e-25	0.31253	0.84	0.503	7.59031e-22	8	CKS2
HSPH11	3.09731e-24	0.312107	0.141	0.32	6.19462e-21	8	HSPH1
GTF3C62	3.65091e-26	0.3099	0.638	0.145	7.30182e-23	8	GTF3C6
IQGAP21	2.47149e-47	0.308302	0.656	0.143	4.94299e-44	8	IQGAP2
POLR3K	1.01162e-15	0.307698	0.534	0.159	2.02324e-12	8	POLR3K
CTSH1	9.83024e-06	0.303131	0.448	0.16	0.0196605	8	CTSH
UBE2F1	1.50224e-10	0.302652	0.282	0.303	3.00449e-07	8	UBE2F
CKLF2	3.56971e-07	0.301744	0.337	0.357	0.000713942	8	CKLF
NECAP1	2.42055e-13	0.301062	0.417	0.13	4.84109e-10	8	NECAP1
CXCL31	2.45437e-18	0.298046	0.883	0.595	4.90874e-15	8	CXCL3
KIF221	1.88472e-07	0.297472	0.528	0.247	0.000376944	8	KIF22
GRB22	4.22311e-16	0.294107	0.663	0.288	8.44622e-13	8	GRB2
RNU5F-1	1.67014e-19	0.292581	0.423	0.032	3.34029e-16	8	RNU5F-1
LIPA2	1.33934e-19	0.289193	0.626	0.2	2.67869e-16	8	LIPA
ROPN1L	4.57195e-75	0.288165	0.699	0.173	9.1439e-72	8	ROPN1L
GPR1832	1.08611e-10	0.28581	0.706	0.387	2.17221e-07	8	GPR183
VPREB31	1.81462e-07	0.284597	0.411	0.033	0.000362924	8	VPREB3
ADCY72	9.94928e-50	0.281364	0.687	0.142	1.98986e-46	8	ADCY7
ARL6IP12	2.19778e-12	0.281146	0.798	0.506	4.39555e-09	8	ARL6IP1
ZDHHC13	8.50188e-32	0.279384	0.595	0.167	1.70038e-28	8	ZDHHC13
RXRA	3.71146e-41	0.277456	0.693	0.265	7.42291e-38	8	RXRA
SAT12	0.000123775	0.270759	0.755	0.559	0.24755	8	SAT1
IPMK1	4.66989e-06	0.270367	0.472	0.263	0.00933979	8	IPMK
SLC34A22	0.000140325	0.266182	0.135	0.136	0.280651	8	SLC34A2
FAM118B1	5.00572e-32	0.264012	0.663	0.232	1.00114e-28	8	FAM118B
HMGB12	1.50638e-05	0.261158	0.681	0.421	0.0301276	8	HMGB1
HIST1H1C1	1.84416e-29	0.258389	0.663	0.194	3.68831e-26	8	HIST1H1C
KLF41	1.50255e-24	0.25623	0.73	0.386	3.0051e-21	8	KLF4
KLF2	0.000249131	0.252016	0.534	0.293	0.498262	8	KLF2
PAFAH1B31	7.28975e-51	0.250118	0.712	0.117	1.45795e-47	8	PAFAH1B3
FAM183A	7.56047e-25	3.92118	0.678	0.33	1.51209e-21	9	FAM183A
C20orf85	2.34737e-21	3.83181	0.578	0.248	4.69474e-18	9	C20orf85
AGR31	2.80188e-30	3.78385	0.644	0.201	5.60376e-27	9	AGR3
CETN2	5.93826e-26	3.73948	0.656	0.288	1.18765e-22	9	CETN2
RSPH1	5.98072e-17	3.72728	0.6	0.367	1.19614e-13	9	RSPH1
MORN2	7.87181e-16	3.56288	0.567	0.319	1.57436e-12	9	MORN2
AGR21	3.80386e-28	3.50391	0.678	0.256	7.60772e-25	9	AGR2
PIFO	2.10052e-12	3.48235	0.5	0.284	4.20104e-09	9	PIFO
C1orf194	1.0219e-08	3.458	0.511	0.383	2.0438e-05	9	C1orf194
C9orf24	2.63537e-19	3.45622	0.511	0.208	5.27073e-16	9	C9orf24
RP11-356K23.1	1.53468e-08	3.31484	0.456	0.3	3.06935e-05	9	RP11-356K23.1
DYNLRB2	2.60043e-18	3.18995	0.489	0.194	5.20087e-15	9	DYNLRB2
TSPAN1	1.669e-08	3.14662	0.411	0.268	3.338e-05	9	TSPAN1
TMEM190	5.92818e-19	2.9773	0.367	0.089	1.18564e-15	9	TMEM190
CAPS	2.55813e-10	2.9708	0.367	0.193	5.11625e-07	9	CAPS
FXYD31	5.29316e-08	2.85427	0.489	0.402	0.000105863	9	FXYD3
CAPSL	4.08016e-16	2.84685	0.311	0.069	8.16031e-13	9	CAPSL
RSPH9	9.42005e-10	2.84035	0.333	0.149	1.88401e-06	9	RSPH9
ODF3B1	1.36486e-08	2.75479	0.411	0.3	2.72972e-05	9	ODF3B
TSTD11	1.68801e-21	2.71082	0.489	0.174	3.37601e-18	9	TSTD1
HMGN31	3.36505e-29	2.65258	0.789	0.366	6.73011e-26	9	HMGN3
SMIM22	1.4035e-16	2.63856	0.322	0.066	2.807e-13	9	SMIM22
CLDN31	6.25599e-17	2.63521	0.411	0.142	1.2512e-13	9	CLDN3
C9orf116	1.87552e-14	2.61036	0.311	0.079	3.75103e-11	9	C9orf116
C11orf97	2.89353e-11	2.58204	0.322	0.122	5.78706e-08	9	C11orf97
FABP6	3.76168e-07	2.54114	0.389	0.229	0.000752336	9	FABP6
KIF9	4.91911e-06	2.53558	0.322	0.222	0.00983822	9	KIF9
CCDC74A	3.4409e-38	2.52086	0.278	0.008	6.8818e-35	9	CCDC74A
C11orf88	1.18577e-13	2.47072	0.311	0.092	2.37154e-10	9	C11orf88
TPPP31	4.61441e-14	2.46534	0.344	0.152	9.22882e-11	9	TPPP3
MS4A8	2.92458e-06	2.45922	0.322	0.182	0.00584915	9	MS4A8
CCDC146	2.02637e-18	2.45782	0.333	0.084	4.05273e-15	9	CCDC146
MT-RNR21	2.38487e-06	2.4393	0.489	0.423	0.00476975	9	MT-RNR2
C22orf15	9.2602e-06	2.42948	0.278	0.152	0.0185204	9	C22orf15
PSENEN	6.47663e-16	2.3787	0.5	0.268	1.29533e-12	9	PSENEN
MT-RNR11	3.85596e-07	2.35867	0.556	0.487	0.000771193	9	MT-RNR1
WDR54	0.00850971	2.34061	0.333	0.32	1	9	WDR54
DPCD	0.00756323	2.18961	0.311	0.322	1	9	DPCD
SPACA9	3.05891e-08	2.12885	0.189	0.071	6.11781e-05	9	SPACA9
TSPAN19	4.89751e-151	2.11374	0.222	0.001	9.79502e-148	9	TSPAN19
C7orf57	9.71598e-16	2.06935	0.233	0.05	1.9432e-12	9	C7orf57
CIB12	2.78527e-08	2.05841	0.5	0.37	5.57053e-05	9	CIB1
CFAP126	8.42078e-08	2.04115	0.211	0.065	0.000168416	9	CFAP126
MORN5	0.00469417	2.0348	0.256	0.182	1	9	MORN5
TEKT1	2.17285e-08	1.98071	0.189	0.055	4.3457e-05	9	TEKT1
OSCP1	0.0012836	1.97877	0.2	0.163	1	9	OSCP1
NUCB21	4.67733e-06	1.92194	0.356	0.309	0.00935466	9	NUCB2
FAM216B	2.00924e-09	1.91991	0.211	0.062	4.01847e-06	9	FAM216B
STK33	1.98354e-10	1.8889	0.211	0.042	3.96707e-07	9	STK33
C5orf49	0.001008	1.87814	0.156	0.087	1	9	C5orf49
CKB1	0.000399849	1.86472	0.311	0.314	0.799699	9	CKB
EPCAM1	0.00146852	1.8271	0.389	0.388	1	9	EPCAM
CDHR3	1.2259e-09	1.82089	0.2	0.048	2.4518e-06	9	CDHR3
SLC44A4	0.000277755	1.80934	0.2	0.124	0.55551	9	SLC44A4
SMIM6	0.000370767	1.80859	0.156	0.045	0.741534	9	SMIM6
CCDC78	0.00179451	1.78314	0.156	0.04	1	9	CCDC78
C6orf118	2.07954e-08	1.78311	0.167	0.016	4.15907e-05	9	C6orf118
RIIAD1	0.000335654	1.7598	0.178	0.055	0.671308	9	RIIAD1
ELF32	2.58297e-07	1.71242	0.233	0.128	0.000516594	9	ELF3
RP11-128M1.1	1.19981e-26	1.70657	0.178	0.013	2.39962e-23	9	RP11-128M1.1
IQCG	1.55103e-13	1.64658	0.211	0.026	3.10205e-10	9	IQCG
C11orf70	1.90273e-05	1.63567	0.144	0.051	0.0380545	9	C11orf70
MAL2	6.10945e-13	1.60119	0.256	0.063	1.22189e-09	9	MAL2
TMC5	1.98339e-09	1.55908	0.189	0.039	3.96679e-06	9	TMC5
PACRG	0.00074059	1.5399	0.178	0.09	1	9	PACRG
CLDN71	0.00868447	1.53831	0.289	0.301	1	9	CLDN7
PERP1	0.00939759	1.51542	0.256	0.277	1	9	PERP
FAM47E	8.22468e-12	1.4923	0.178	0.014	1.64494e-08	9	FAM47E
KRT18	1.50944e-10	1.47411	0.289	0.147	3.01887e-07	9	KRT18
RPA31	2.32935e-07	1.44906	0.3	0.226	0.00046587	9	RPA3
IFT221	2.08846e-06	1.44644	0.211	0.16	0.00417691	9	IFT22
CD164L2	0.00415416	1.43377	0.144	0.057	1	9	CD164L2
MGST11	1.00551e-13	1.4227	0.3	0.127	2.01102e-10	9	MGST1
CCDC170	1.19919e-05	1.38764	0.144	0.029	0.0239838	9	CCDC170
TEKT2	7.7573e-15	1.37105	0.167	0.015	1.55146e-11	9	TEKT2
DNAAF3	8.83755e-12	1.35803	0.122	0.001	1.76751e-08	9	DNAAF3
S100A113	1.4934e-12	1.3369	0.744	0.529	2.98679e-09	9	S100A11
LDLRAD1	1.35594e-56	1.32174	0.144	0.002	2.71189e-53	9	LDLRAD1
PRR29	2.71143e-24	1.24848	0.156	0.002	5.42286e-21	9	PRR29
TTC29	2.48085e-47	1.21051	0.144	0.001	4.96169e-44	9	TTC29
KIF21A	1.09445e-07	1.18044	0.122	0.002	0.00021889	9	KIF21A
ANXA13	0.0025463	1.15873	0.556	0.574	1	9	ANXA1
C21orf58	3.88097e-14	1.15604	0.156	0.012	7.76194e-11	9	C21orf58
OMG	1.33905e-08	1.15477	0.133	0.015	2.67811e-05	9	OMG
FAM81B	8.59285e-20	1.1402	0.167	0.018	1.71857e-16	9	FAM81B
TMEM45B	5.09091e-05	1.13385	0.133	0.063	0.101818	9	TMEM45B
TACSTD21	0.000409936	1.10326	0.178	0.119	0.819872	9	TACSTD2
KRT8	3.7608e-09	1.09677	0.233	0.16	7.5216e-06	9	KRT8
CFAP77	3.28439e-27	1.07181	0.144	0.011	6.56878e-24	9	CFAP77
LRTOMT	1.00595e-23	1.0269	0.133	0.001	2.0119e-20	9	LRTOMT
CASC1	3.87121e-12	0.996113	0.144	0.025	7.74242e-09	9	CASC1
MT1E	0.00298658	0.978805	0.144	0.18	1	9	MT1E
RP11-467J12.4	1.30452e-05	0.942062	0.1	0.001	0.0260904	9	RP11-467J12.4
CCL15	1.80449e-18	0.914477	0.122	0	3.60898e-15	9	CCL15
KRT192	1.76092e-12	0.900448	0.222	0.109	3.52185e-09	9	KRT19
CLDN41	4.81845e-12	0.88082	0.178	0.073	9.63691e-09	9	CLDN4
TTC12	7.29095e-10	0.879979	0.133	0.014	1.45819e-06	9	TTC12
CYB5A1	0.000746747	0.827593	0.378	0.36	1	9	CYB5A
ANKRD66	3.43529e-98	0.817047	0.111	0	6.87057e-95	9	ANKRD66
RRAD	0.00490882	0.778977	0.122	0.323	1	9	RRAD
FOLR1	1.54952e-05	0.753697	0.222	0.215	0.0309904	9	FOLR1
LRRC49	7.56212e-05	0.750759	0.122	0.055	0.151242	9	LRRC49
AADAC	1.42415e-07	0.69288	0.1	0.012	0.000284829	9	AADAC
SEC11C2	0.00691075	0.679809	0.156	0.196	1	9	SEC11C
ATP1A11	0.00530782	0.647033	0.144	0.207	1	9	ATP1A1
TNFRSF12A1	1.41499e-05	0.612307	0.144	0.449	0.0282998	9	TNFRSF12A
B3GNT8	1.85372e-08	0.602487	0.111	0.012	3.70744e-05	9	B3GNT8
ST6GALNAC11	3.09643e-07	0.602136	0.133	0.022	0.000619285	9	ST6GALNAC1
RP1-313I6.12	2.34282e-05	0.582725	0.033	0.16	0.0468564	9	RP1-313I6.12
ATP1B11	0.00306277	0.566734	0.156	0.218	1	9	ATP1B1
MORN3	2.47585e-15	0.557774	0.111	0.008	4.9517e-12	9	MORN3
RN7SK2	0.000365587	0.550948	0.256	0.511	0.731174	9	RN7SK
WASH6P	0.000979034	0.546057	0.111	0.266	1	9	WASH6P
SAMHD12	0.000716518	0.542035	0.178	0.224	1	9	SAMHD1
SCGB2A1	0.000126391	0.526036	0.089	0.239	0.252783	9	SCGB2A1
RSAD21	0.000152007	0.517604	0.122	0.309	0.304013	9	RSAD2
GPATCH2	0.00604741	0.495567	0.1	0.068	1	9	GPATCH2
EFEMP12	0.000139961	0.434917	0.133	0.122	0.279922	9	EFEMP1
RAMP12	0.000258118	0.434494	0.078	0.308	0.516237	9	RAMP1
ACBD3	0.00468473	0.426334	0.1	0.341	1	9	ACBD3
RNASEH2A	3.38736e-05	0.413517	0.1	0.108	0.0677473	9	RNASEH2A
ZNF584	0.000166382	0.398553	0.067	0.228	0.332763	9	ZNF584
PIAS3	0.000914369	0.396518	0.089	0.115	1	9	PIAS3
CTSV1	0.00166068	0.395303	0.078	0.253	1	9	CTSV
HIST1H2BN	0.000648796	0.377872	0.078	0.253	1	9	HIST1H2BN
LRG11	0.00947488	0.352791	0.089	0.267	1	9	LRG1
NPL2	0.00737858	0.34659	0.033	0.125	1	9	NPL
RUNX2	0.00150435	0.345993	0.033	0.158	1	9	RUNX2
NDRG11	0.00144558	0.345297	0.189	0.443	1	9	NDRG1
TPM11	2.64938e-08	0.327586	0.189	0.153	5.29876e-05	9	TPM1
HTATIP2	2.59907e-07	0.324231	0.111	0.052	0.000519815	9	HTATIP2
HIST1H4C1	3.93074e-09	0.312123	0.178	0.515	7.86148e-06	9	HIST1H4C
TARID1	8.60408e-06	0.310382	0.144	0.395	0.0172082	9	TARID
RFX2	0.000351952	0.299195	0.056	0.257	0.703904	9	RFX2
CRELD2	4.09466e-05	0.287267	0.144	0.415	0.0818932	9	CRELD2
HIST1H4H1	0.0048705	0.269103	0.089	0.265	1	9	HIST1H4H
MMP24-AS11	0.000150221	0.265852	0.1	0.107	0.300442	9	MMP24-AS1
MCAM1	1.52958e-06	0.264761	0.156	0.441	0.00305917	9	MCAM
RP11-490M8.1	0.00569272	0.262896	0.033	0.131	1	9	RP11-490M8.1
HBA2	9.91523e-41	6.33613	1	0.476	1.98305e-37	10	HBA2
HBA1	1.04171e-40	6.27921	1	0.412	2.08343e-37	10	HBA1
HBG2	5.46987e-40	5.88535	1	0.523	1.09397e-36	10	HBG2
HBM1	9.45392e-36	4.45068	0.982	0.605	1.89078e-32	10	HBM
AHSP1	2.49383e-22	4.09104	0.839	0.56	4.98766e-19	10	AHSP
GYPA	7.33321e-15	3.65446	0.607	0.287	1.46664e-11	10	GYPA
HBB1	4.23621e-29	3.60636	0.946	0.651	8.47242e-26	10	HBB
GYPB1	4.3264e-07	3.44262	0.571	0.465	0.00086528	10	GYPB
PRDX21	2.26345e-19	3.41931	0.839	0.563	4.52691e-16	10	PRDX2
SLC4A11	7.71419e-09	3.31669	0.625	0.51	1.54284e-05	10	SLC4A1
ALAS21	1.49882e-07	3.0498	0.589	0.486	0.000299764	10	ALAS2
BLVRB1	4.4596e-19	2.83177	0.804	0.449	8.9192e-16	10	BLVRB
RHAG1	0.00148199	2.69752	0.393	0.308	1	10	RHAG
SNCA	1.79158e-06	2.50751	0.518	0.412	0.00358316	10	SNCA
HBG1	0.00530232	2.43592	0.393	0.346	1	10	HBG1
HEMGN	0.0017171	1.86551	0.321	0.221	1	10	HEMGN
GYPE	1.71287e-05	1.52863	0.232	0.085	0.0342573	10	GYPE
RRM2	0.000400449	1.17404	0.179	0.118	0.800898	10	RRM2
RSAD22	0.00386323	1.10475	0.125	0.308	1	10	RSAD2
SELENBP11	0.000420822	1.07077	0.179	0.141	0.841644	10	SELENBP1
NPL3	1.27917e-07	0.880341	0.232	0.122	0.000255835	10	NPL
SYNGR1	0.00140932	0.854557	0.161	0.167	1	10	SYNGR1
RHCE	0.000119728	0.756872	0.196	0.073	0.239455	10	RHCE
DNAJB11	0.00238953	0.740691	0.339	0.295	1	10	DNAJB1
RN7SK3	0.00424295	0.727887	0.232	0.509	1	10	RN7SK
TPM12	3.83999e-05	0.713271	0.196	0.153	0.0767999	10	TPM1
ANAPC7	7.87415e-07	0.678751	0.196	0.072	0.00157483	10	ANAPC7
CCL111	0.00207747	0.671341	0.286	0.565	1	10	CCL11
HMGB13	0.00402783	0.661054	0.482	0.431	1	10	HMGB1
HSPA1B1	0.00714608	0.561486	0.304	0.281	1	10	HSPA1B
UBE2T1	0.000103452	0.560769	0.179	0.105	0.206903	10	UBE2T
ZNF610	0.00393472	0.549424	0.179	0.097	1	10	ZNF610
MYC	0.000530568	0.545127	0.179	0.165	1	10	MYC
CMBL	2.42358e-05	0.514692	0.143	0.037	0.0484716	10	CMBL
METTL51	0.000152592	0.477654	0.179	0.18	0.305184	10	METTL5
TUBA1B1	0.00909648	0.416872	0.375	0.354	1	10	TUBA1B
MORN31	3.30494e-11	0.402234	0.107	0.008	6.60987e-08	10	MORN3
TMEM86B	2.31584e-07	0.396932	0.161	0.034	0.000463167	10	TMEM86B
FLT11	0.00926767	0.37325	0.196	0.458	1	10	FLT1
CLIC2	0.000556312	0.365424	0.196	0.484	1	10	CLIC2
ACP22	0.00634757	0.35276	0.071	0.131	1	10	ACP2
FADS22	4.85115e-07	0.335763	0.161	0.08	0.00097023	10	FADS2
GJA41	0.000715414	0.32572	0.143	0.383	1	10	GJA4
CCDC781	0.00170748	0.321751	0.125	0.041	1	10	CCDC78
ARHGAP11A1	0.000612583	0.300339	0.161	0.059	1	10	ARHGAP11A
UCP22	0.000588699	0.295189	0.304	0.257	1	10	UCP2
CCL221	0.00919224	0.29483	0.054	0.206	1	10	CCL22
ICAM21	0.00154595	0.290876	0.25	0.52	1	10	ICAM2
PCDH18	0.000182197	0.285523	0.143	0.067	0.364394	10	PCDH18
TAMM41	0.00173492	0.275362	0.161	0.163	1	10	TAMM41
GNG111	2.57449e-05	0.272033	0.161	0.512	0.0514898	10	GNG11

## Sheet: Thyroid
gene	p_val	avg_log2FC	pct.1	pct.2	p_val_adj	cluster	gene
MT-RNR2	0	1.5204	0.804	0.303	0	1	MT-RNR2
MT-RNR1	0	1.35497	0.971	0.532	0	1	MT-RNR1
MT-CO1	0	1.12888	0.982	0.69	0	1	MT-CO1
TFF3	0	1.10137	0.927	0.553	0	1	TFF3
MT-CO3	0	1.0798	0.917	0.534	0	1	MT-CO3
TG	0	1.07741	0.983	0.704	0	1	TG
UBB	2.54e-244	0.865609	0.98	0.705	5.08e-241	1	UBB
MT-ND4	1.9e-207	0.864853	0.857	0.524	3.79e-204	1	MT-ND4
MT-ATP6	1.83e-187	0.805948	0.834	0.537	3.66e-184	1	MT-ATP6
MT-TI	4.01e-244	0.77813	0.986	0.745	8.03e-241	1	MT-TI
DIO2	1.3e-103	0.73987	0.65	0.295	2.6e-100	1	DIO2
GAPDH	3.38e-180	0.705135	0.886	0.559	6.75e-177	1	GAPDH
CTSB	4.71e-180	0.645204	0.902	0.617	9.42e-177	1	CTSB
NPNT	0	0.640356	0.874	0.557	0	1	NPNT
MT-TC	6.96e-59	0.580255	0.149	0.033	1.39e-55	1	MT-TC
MALAT1	8.47e-46	0.569702	0.942	0.779	1.69e-42	1	MALAT1
MT-CYB	4.04e-88	0.504253	0.733	0.43	8.08e-85	1	MT-CYB
CYR61	3.62e-156	0.49567	0.901	0.603	7.25e-153	1	CYR61
SLC26A7	9.58e-05	0.491672	0.449	0.343	0.191613	1	SLC26A7
MT-TS2	2.25e-193	0.488626	0.957	0.719	4.5e-190	1	MT-TS2
VSTM4	1.71e-25	0.473682	0.316	0.195	3.42e-22	1	VSTM4
AC074286.1	2.6e-79	0.437995	0.166	0.074	5.2e-76	1	AC074286.1
MT1X	8.66e-177	0.432129	0.686	0.385	1.73e-173	1	MT1X
MT1E	1.4e-10	0.415584	0.415	0.216	2.79e-07	1	MT1E
MT-TD	6.63e-239	0.414318	0.969	0.733	1.33e-235	1	MT-TD
PHLDA1	2.16e-101	0.384882	0.565	0.271	4.32e-98	1	PHLDA1
MT-TV	2.23e-186	0.369962	0.972	0.699	4.46e-183	1	MT-TV
CTGF	1.77e-235	0.358644	0.814	0.493	3.55e-232	1	CTGF
SLC26A4	2.96e-173	0.347843	0.176	0.171	5.92e-170	1	SLC26A4
HSPA6	0	0.336369	0.792	0.467	0	1	HSPA6
MT-TR	4.54e-239	0.334234	0.977	0.742	9.08e-236	1	MT-TR
SLC40A1	1.26e-43	0.325589	0.22	0.143	2.52e-40	1	SLC40A1
KLKP1	5.58e-51	0.305522	0.259	0.193	1.12e-47	1	KLKP1
RPL34	3.38e-102	0.301706	0.908	0.59	6.77e-99	1	RPL34
MT1F	3.07e-104	0.300204	0.18	0.105	6.14e-101	1	MT1F
TSPAN1	2.22e-112	0.297368	0.154	0.072	4.44e-109	1	TSPAN1
MT-TM	2.36e-173	0.277312	0.928	0.661	4.73e-170	1	MT-TM
RPS29	1.48e-184	0.273686	0.893	0.608	2.96e-181	1	RPS29
MROH8	5.69e-71	0.255516	0.144	0.084	1.14e-67	1	MROH8
MT-TL2	0	2.5646	0.814	0.666	0	2	MT-TL2
MT-TH	0	2.43645	0.744	0.662	0	2	MT-TH
MT-TE	0	2.09967	0.947	0.616	0	2	MT-TE
MT-TM1	0	2.03319	0.926	0.668	0	2	MT-TM
MT-TL1	0	2.01968	0.929	0.7	0	2	MT-TL1
MT-TV1	0	1.96717	0.959	0.708	0	2	MT-TV
MT-TG	0	1.8221	0.934	0.755	0	2	MT-TG
MT-TR1	0	1.61933	0.894	0.762	0	2	MT-TR
MT-TD1	0	1.60633	0.866	0.757	0	2	MT-TD
MT-TF	6.31e-241	1.59945	0.745	0.722	1.26e-237	2	MT-TF
MT-TS21	6.49e-280	1.32492	0.806	0.752	1.3e-276	2	MT-TS2
MT-TI1	0	1.25947	0.92	0.763	0	2	MT-TI
MT-RNR11	5.58e-147	0.898588	0.738	0.584	1.12e-143	2	MT-RNR1
RP11-259K15.2	2.92e-155	0.862301	0.142	0.533	5.85e-152	2	RP11-259K15.2
HIST1H3H	2.21e-200	0.652337	0.123	0.543	4.42e-197	2	HIST1H3H	chromosome stability
RN7SK	1.98e-132	0.62701	0.179	0.563	3.97e-129	2	RN7SK
ENPP5	5.18e-144	0.580873	0.18	0.575	1.04e-140	2	ENPP5	play a role in neuronal cell communications
SCGB2A1	2.48e-83	0.580787	0.262	0.619	4.97e-80	2	SCGB2A1	carcinoma
SSX1	4.89e-224	0.41831	0.125	0.557	9.78e-221	2	SSX1
PSMA5	9.43e-113	0.393493	0.167	0.539	1.89e-109	2	PSMA5	蛋白酶体
FGFR2	1.02e-213	0.391854	0.081	0.484	2.04e-210	2	FGFR2	epithelial, mesenchymal
ZBTB16	2.95e-174	0.388573	0.084	0.485	5.91e-171	2	ZBTB16
BHLHE41	6.89e-122	0.28877	0.065	0.404	1.38e-118	2	BHLHE41
JAG1	1.1e-269	0.250497	0.095	0.552	2.2e-266	2	JAG1	Thyrocyte
RPL21	7.35e-06	1.10242	0.999	0.872	0.0146933	3	RPL21
HBM	7.4e-241	1.09305	0.262	0.075	1.48e-237	3	HBM
ALAS2	6.07e-121	1.0779	0.256	0.044	1.21e-117	3	ALAS2
LTB	1.57e-181	0.972565	0.29	0.089	3.13e-178	3	LTB
GPX3	4.14e-47	0.936966	0.993	0.795	8.28e-44	3	GPX3
AHSP	7.59e-263	0.899505	0.229	0.145	1.52e-259	3	AHSP
SEC11C	1.18e-102	0.838174	0.25	0.135	2.37e-99	3	SEC11C
CD3D	0	0.835782	0.173	0.059	0	3	CD3D
MT-CO2	4.2e-66	0.831821	0.878	0.695	8.4e-63	3	MT-CO2
PCED1B-AS1	0	0.830548	0.117	0.053	0	3	PCED1B-AS1
UBB1	1.72e-55	0.773292	0.996	0.712	3.44e-52	3	UBB
TG1	2.89e-70	0.763604	0.997	0.711	5.78e-67	3	TG
GSTP1	2.19e-19	0.74658	0.983	0.806	4.39e-16	3	GSTP1
COX7A1	4.48e-249	0.724352	0.212	0.12	8.96e-246	3	COX7A1
TRAC	0	0.719921	0.223	0.074	0	3	TRAC
NQO1	2.94e-119	0.699636	0.279	0.174	5.88e-116	3	NQO1
TRBC1	0	0.692511	0.167	0.065	0	3	TRBC1
MROH81	0	0.688884	0.153	0.084	0	3	MROH8
AC074286.11	6.07e-287	0.686242	0.151	0.08	1.21e-283	3	AC074286.1
RPS14	4.85e-21	0.678032	0.993	0.774	9.69e-18	3	RPS14
MALAT11	3.73e-13	0.665758	0.995	0.775	7.47e-10	3	MALAT1
GZMB	0	0.633243	0.109	0.058	0	3	GZMB
CCL5	0	0.632596	0.13	0.055	0	3	CCL5
CST3	1.58e-116	0.615357	0.907	0.703	3.16e-113	3	CST3
CCR7	0	0.602842	0.12	0.088	0	3	CCR7
H3F3B	3.61e-12	0.577185	0.999	0.887	7.23e-09	3	H3F3B
PLAC9	0	0.573398	0.139	0.126	0	3	PLAC9
GYPC	4.55e-243	0.554002	0.157	0.101	9.09e-240	3	GYPC
ARHGDIB	9.8e-118	0.55231	0.358	0.144	1.96e-114	3	ARHGDIB
MT-TW	5.68e-238	0.546467	0.163	0.114	1.14e-234	3	MT-TW
RPL10	1.54e-09	0.545466	0.998	0.87	3.08e-06	3	RPL10
LYZ	0	0.544387	0.129	0.057	0	3	LYZ
SH3BGRL3	1.44e-07	0.543287	0.499	0.253	0.00028755	3	SH3BGRL3
RNASE1	0	0.536126	0.212	0.191	0	3	RNASE1
CCL4	0	0.518962	0.117	0.055	0	3	CCL4
PSMB9	0	0.514666	0.126	0.131	0	3	PSMB9
HCST	3.54e-171	0.513786	0.257	0.136	7.07e-168	3	HCST
TFF31	1.08e-181	0.501876	0.989	0.555	2.17e-178	3	TFF3
CALCA	0	0.499769	0.475	0.09	0	3	CALCA
AIF1	0	0.497842	0.171	0.107	0	3	AIF1
RPLP1	8.25e-17	0.491277	0.999	0.87	1.65e-13	3	RPLP1
CTSB1	2.78e-52	0.485648	0.955	0.618	5.56e-49	3	CTSB
MT1F1	7.74e-71	0.480512	0.246	0.096	1.55e-67	3	MT1F
ACTA2	1.76e-283	0.479591	0.259	0.151	3.52e-280	3	ACTA2
HBZ	1.08e-67	0.475161	0.234	0.012	2.17e-64	3	HBZ
CD2	1.1e-124	0.475133	0.196	0.067	2.19e-121	3	CD2
EMP3	0	0.470925	0.147	0.1	0	3	EMP3
IL32	1.47e-60	0.462233	0.336	0.164	2.94e-57	3	IL32
IGKC	0	0.456504	0.18	0.045	0	3	IGKC
BIRC3	0	0.453044	0.128	0.127	0	3	BIRC3
SNCA	3.27e-46	0.444775	0.328	0.103	6.55e-43	3	SNCA
CD52	6.93e-52	0.439096	0.43	0.134	1.39e-48	3	CD52
IL2RG	0	0.437145	0.105	0.066	0	3	IL2RG
IGHM	0	0.429644	0.098	0.116	0	3	IGHM
FXYD5	0	0.428627	0.091	0.135	0	3	FXYD5
DPT	0	0.421727	0.128	0.128	0	3	DPT
TSPAN11	2.47e-179	0.40984	0.131	0.079	4.95e-176	3	TSPAN1
BLVRB	1.91e-58	0.408442	0.362	0.238	3.82e-55	3	BLVRB
NKG7	9.37e-221	0.405734	0.215	0.099	1.87e-217	3	NKG7
RGS10	3.58e-275	0.405037	0.251	0.208	7.16e-272	3	RGS10
GMFG	0	0.402601	0.14	0.112	0	3	GMFG
HLA-DMB	9.83e-166	0.401054	0.254	0.131	1.97e-162	3	HLA-DMB
RPL15	7.87e-23	0.399372	0.998	0.902	1.57e-19	3	RPL15
ISLR	7.13e-154	0.397799	0.317	0.182	1.43e-150	3	ISLR
MT-ATP61	2.17e-45	0.395581	0.887	0.537	4.34e-42	3	MT-ATP6
LGMN	0	0.382378	0.987	0.419	0	3	LGMN
CAMP	0.00241709	0.378406	0.337	0.018	1	3	CAMP
TRBC2	6.33e-225	0.378249	0.31	0.092	1.27e-221	3	TRBC2
PRSS23	1.29e-200	0.373772	0.245	0.12	2.57e-197	3	PRSS23
CD3E	0	0.363729	0.062	0.132	0	3	CD3E
IGLC3	9.52e-183	0.355557	0.238	0.148	1.9e-179	3	IGLC3
RARRES2	2.36e-244	0.355523	0.283	0.215	4.73e-241	3	RARRES2
VSTM41	1.04e-07	0.354134	0.423	0.181	0.00020815	3	VSTM4
RPS6	2.86e-20	0.353814	0.974	0.751	5.72e-17	3	RPS6
H2AFV	9.73e-255	0.353215	0.819	0.276	1.95e-251	3	H2AFV
ISG15	6.98e-226	0.349865	0.314	0.298	1.4e-222	3	ISG15
FYB	0	0.34462	0.07	0.117	0	3	FYB
RANBP1	3.34e-35	0.341598	0.419	0.227	6.67e-32	3	RANBP1
HEMGN	0	0.337906	0.514	0.025	0	3	HEMGN
CPVL	2.88e-103	0.335511	0.641	0.169	5.76e-100	3	CPVL
MEST	1.32e-111	0.332254	0.363	0.238	2.64e-108	3	MEST
CXCL12	0	0.331684	0.139	0.186	0	3	CXCL12
MFAP5	0	0.327007	0.162	0.052	0	3	MFAP5
CRYAB	0	0.32228	0.949	0.36	0	3	CRYAB
ANXA3	9.14e-205	0.322058	0.147	0.077	1.83e-201	3	ANXA3
HLA-DMA	2.75e-37	0.317483	0.525	0.098	5.51e-34	3	HLA-DMA
POSTN	0	0.314632	0.152	0.117	0	3	POSTN
ZWINT	3.26e-71	0.314342	0.193	0.135	6.51e-68	3	ZWINT
GIMAP7	0	0.312449	0.172	0.143	0	3	GIMAP7
ITGB2	0	0.311024	0.128	0.142	0	3	ITGB2
RGS1	0	0.308851	0.113	0.122	0	3	RGS1
ADIRF	0	0.307748	0.174	0.218	0	3	ADIRF
RPS27A	5.03e-05	0.30476	0.998	0.823	0.100524	3	RPS27A
TPM2	3.19e-38	0.291634	0.448	0.254	6.38e-35	3	TPM2
PLEK	2.02e-21	0.290094	0.345	0.055	4.04e-18	3	PLEK
LST1	0	0.288076	0.171	0.071	0	3	LST1
C20orf27	2.08e-23	0.286912	0.334	0.099	4.16e-20	3	C20orf27
ICAM2	3.86e-05	0.281356	0.475	0.136	0.077106	3	ICAM2
CD37	0	0.274453	0.075	0.133	0	3	CD37
ARPC1B	2.16e-235	0.271127	0.251	0.194	4.32e-232	3	ARPC1B
CYTIP	0	0.270226	0.117	0.059	0	3	CYTIP
NR4A2	0	0.267162	0.926	0.28	0	3	NR4A2
C1orf162	0	0.266687	0.104	0.077	0	3	C1orf162
LRRN3	1.08e-06	0.259202	0.446	0.109	0.00215328	3	LRRN3
RP11-503C24.4	0	0.255572	0.767	0.125	0	3	RP11-503C24.4
PLIN2	3.94e-198	0.254978	0.822	0.307	7.88e-195	3	PLIN2
MZB1	2.65e-133	0.253545	0.047	0.116	5.3e-130	3	MZB1
PCOLCE	0	0.251065	0.154	0.179	0	3	PCOLCE
GPX31	9.97e-44	0.600104	0.847	0.82	1.99e-40	4	GPX3
DIO21	1.2e-26	0.581159	0.394	0.349	2.41e-23	4	DIO2
SCGB2A11	3.34e-06	0.388558	0.498	0.576	0.00668114	4	SCGB2A1
SLC26A71	3.54e-09	0.381015	0.262	0.377	7.07e-06	4	SLC26A7
SNAI1	7.79e-13	0.346984	0.488	0.577	1.56e-09	4	SNAI1
LGMN1	0.00285437	0.33158	0.478	0.504	1	4	LGMN
TNFRSF11B	2.81e-17	0.310732	0.355	0.464	5.62e-14	4	TNFRSF11B
KLKP11	4.69e-12	0.309608	0.2	0.205	9.39e-09	4	KLKP1
CTGF1	7.87e-11	0.289229	0.472	0.56	1.57e-07	4	CTGF
MT-TI2	3.26e-56	0.274377	0.89	0.77	6.53e-53	4	MT-TI
NQO11	1.77e-07	0.26963	0.171	0.191	0.00035372	4	NQO1
TG2	6.47e-11	0.267457	0.774	0.748	1.29e-07	4	TG
HSPA61	2.29e-25	1.42411	0.264	0.544	4.58e-22	5	HSPA6
HSPA1B	4.47e-74	1.35797	0.684	0.7	8.95e-71	5	HSPA1B
DIO22	3.64e-84	1.0566	0.462	0.347	7.28e-81	5	DIO2
FOS	8.87e-19	1.02482	0.37	0.42	1.77e-15	5	FOS
HSPA1A	4.23e-91	0.954248	0.779	0.784	8.46e-88	5	HSPA1A
CYR611	4.9e-08	0.921233	0.531	0.663	9.8e-05	5	CYR61
MXD1	1.6e-50	0.918518	0.209	0.539	3.2e-47	5	MXD1
SLC26A72	4.36e-19	0.911871	0.315	0.365	8.73e-16	5	SLC26A7
ZCCHC12	6.34e-62	0.867502	0.182	0.522	1.27e-58	5	ZCCHC12
TFF32	3.66e-15	0.845655	0.579	0.62	7.31e-12	5	TFF3
CRABP1	8.59e-19	0.824207	0.121	0.379	1.72e-15	5	CRABP1
SNAI11	1.9e-34	0.810358	0.275	0.589	3.81e-31	5	SNAI1
CTGF2	1.01e-31	0.756838	0.268	0.571	2.01e-28	5	CTGF
MT1E1	2.45e-25	0.735401	0.187	0.255	4.89e-22	5	MT1E
SLC26A41	1.34e-32	0.653032	0.099	0.178	2.68e-29	5	SLC26A4
KLKP12	7.1e-16	0.64704	0.09	0.214	1.42e-12	5	KLKP1
NPNT1	1.61e-07	0.633906	0.38	0.63	0.00032271	5	NPNT
GAPDH1	1.2e-25	0.629835	0.608	0.616	2.4e-22	5	GAPDH
DNAJB1	4.7e-19	0.607565	0.431	0.479	9.41e-16	5	DNAJB1
CTSB2	8.88e-26	0.606237	0.655	0.667	1.78e-22	5	CTSB
KPNA2	9.23e-31	0.596593	0.247	0.544	1.85e-27	5	KPNA2
MT1X1	1.05e-13	0.592909	0.206	0.455	2.1e-10	5	MT1X
STC1	1.76e-24	0.571507	0.282	0.566	3.52e-21	5	STC1
IER3	1.95e-12	0.562938	0.368	0.633	3.91e-09	5	IER3
SGK1	8.3e-34	0.544874	0.267	0.578	1.66e-30	5	SGK1
EGR1	4.97e-27	0.531949	0.309	0.613	9.95e-24	5	EGR1
MT1F2	1.35e-68	0.515545	0.089	0.12	2.7e-65	5	MT1F
CA2	2.77e-96	0.485393	0.129	0.515	5.55e-93	5	CA2
CKS2	0.00218195	0.466929	0.334	0.55	1	5	CKS2
ADAMTS1	4.8e-57	0.440973	0.242	0.594	9.59e-54	5	ADAMTS1
FAM84A	1.88e-65	0.393584	0.094	0.433	3.76e-62	5	FAM84A
TNFRSF11B1	1.02e-91	0.393119	0.106	0.477	2.04e-88	5	TNFRSF11B
RGS2	5.15e-17	0.38896	0.225	0.479	1.03e-13	5	RGS2
ACKR3	7.72e-93	0.387174	0.128	0.507	1.54e-89	5	ACKR3
NPPC	1.52e-14	0.38693	0.079	0.319	3.04e-11	5	NPPC
SCGB2A12	8.75e-62	0.377408	0.234	0.593	1.75e-58	5	SCGB2A1
CDKN1A	4.93e-25	0.373968	0.343	0.654	9.87e-22	5	CDKN1A
EMP1	2.19e-64	0.371879	0.202	0.558	4.38e-61	5	EMP1
MT1G	2.39e-08	0.370424	0.074	0.312	4.78e-05	5	MT1G
KLF6	0.00052233	0.352774	0.253	0.382	1	5	KLF6
TG3	2.06e-37	0.351527	0.795	0.748	4.12e-34	5	TG
FTL	1.86e-14	0.351176	0.52	0.587	3.71e-11	5	FTL
H1F0	1.05e-17	0.341628	0.221	0.491	2.1e-14	5	H1F0
CTA-29F11.1	2.31e-43	0.31943	0.179	0.503	4.62e-40	5	CTA-29F11.1
KLF4	8.6e-80	0.315026	0.174	0.552	1.72e-76	5	KLF4
LRRN1	3.28e-110	0.310776	0.093	0.478	6.56e-107	5	LRRN1
EZH2	7.91e-11	0.310123	0.088	0.329	1.58e-07	5	EZH2
AREG	4.36e-97	0.306697	0.093	0.471	8.71e-94	5	AREG
LRBA	2.86e-74	0.306544	0.062	0.4	5.72e-71	5	LRBA
PMAIP1	1.03e-65	0.303256	0.111	0.461	2.06e-62	5	PMAIP1
IL1RL1	6.24e-49	0.300454	0.054	0.249	1.25e-45	5	IL1RL1
RP11-309N24.1	6.68e-15	0.29409	0.042	0.185	1.34e-11	5	RP11-309N24.1
ZFHX3	1.33e-72	0.288215	0.09	0.428	2.66e-69	5	ZFHX3
CTD-3014M21.1	1.83e-06	0.282435	0.065	0.292	0.00365759	5	CTD-3014M21.1
G0S2	3.65e-58	0.275367	0.15	0.492	7.29e-55	5	G0S2
CCNE2	1.83e-97	0.267719	0.081	0.449	3.66e-94	5	CCNE2
ENPP51	1.38e-97	0.267014	0.148	0.546	2.77e-94	5	ENPP5
CUX1	2e-52	0.254476	0.094	0.419	4.01e-49	5	CUX1
TMSB4X	0	2.95566	0.879	0.268	0	6	TMSB4X
B2M	4.42e-180	2.65315	0.782	0.44	8.83e-177	6	B2M
TRBC21	2.14e-92	2.5689	0.555	0.094	4.27e-89	6	TRBC2
SELL	1.36e-247	2.48275	0.67	0.068	2.71e-244	6	SELL
RPS291	1.58e-241	2.31561	0.971	0.636	3.17e-238	6	RPS29
SRGN	2.22e-269	2.27948	0.814	0.235	4.44e-266	6	SRGN
RPS27	1.04e-241	2.27385	0.955	0.621	2.07e-238	6	RPS27
TRBC11	3.62e-43	2.26438	0.473	0.054	7.24e-40	6	TRBC1
ARHGDIB1	5.48e-113	2.09853	0.64	0.144	1.1e-109	6	ARHGDIB
TRAC1	3.15e-35	2.08803	0.493	0.069	6.31e-32	6	TRAC
CD3D1	1.48e-15	2.02769	0.439	0.051	2.96e-12	6	CD3D
IFITM1	1.23e-205	2.01325	0.705	0.211	2.46e-202	6	IFITM1
RPL13	9.66e-141	1.98711	0.993	0.803	1.93e-137	6	RPL13
CD521	4.56e-119	1.97212	0.65	0.145	9.12e-116	6	CD52
CCR71	2.47e-16	1.94579	0.432	0.07	4.95e-13	6	CCR7
GIMAP71	1.83e-07	1.9094	0.436	0.128	0.00036609	6	GIMAP7
CREM	8.85e-162	1.90833	0.683	0.154	1.77e-158	6	CREM
PLAC8	7.86e-52	1.8777	0.531	0.16	1.57e-48	6	PLAC8
PTPRC	5.68e-295	1.84879	0.725	0.125	1.14e-291	6	PTPRC
CD7	4.3e-46	1.76536	0.477	0.042	8.59e-43	6	CD7
CD21	3.8e-93	1.76404	0.512	0.057	7.61e-90	6	CD2
CD53	1.78e-279	1.74134	0.702	0.139	3.56e-276	6	CD53
HLA-B	6.79e-161	1.73533	0.909	0.579	1.36e-157	6	HLA-B
RPS18	3.66e-107	1.71706	0.991	0.888	7.31e-104	6	RPS18
RPS3A	1.64e-142	1.71566	0.945	0.694	3.29e-139	6	RPS3A
TAGLN2	4.82e-211	1.70132	0.841	0.31	9.63e-208	6	TAGLN2
RPS61	2.71e-179	1.69389	0.971	0.771	5.41e-176	6	RPS6
ARL4C	6.52e-116	1.64453	0.563	0.07	1.3e-112	6	ARL4C
IL2RG1	0.00023173	1.64175	0.347	0.053	0.463461	6	IL2RG
RPL341	3.6e-132	1.61121	0.911	0.627	7.2e-129	6	RPL34
TMSB10	5.45e-119	1.60695	0.754	0.369	1.09e-115	6	TMSB10
RPL101	8.37e-110	1.58426	0.995	0.881	1.67e-106	6	RPL10
RPL211	7.67e-83	1.55214	0.99	0.883	1.53e-79	6	RPL21
TNFAIP3	2.26e-188	1.54679	0.646	0.167	4.51e-185	6	TNFAIP3
EEF1A1	9.32e-196	1.54585	0.894	0.567	1.86e-192	6	EEF1A1
IL321	1.77e-05	1.54347	0.362	0.177	0.0354815	6	IL32
IL7R	0	1.53243	0.671	0.075	0	6	IL7R
RPLP11	8.13e-114	1.52887	0.993	0.881	1.63e-110	6	RPLP1
RPS27A1	1.23e-109	1.5096	0.992	0.838	2.45e-106	6	RPS27A
ICOS	2.82e-155	1.48146	0.545	0.016	5.64e-152	6	ICOS
TMSB4XP4	2.21e-129	1.46322	0.656	0.258	4.42e-126	6	TMSB4XP4
BIRC31	2.04e-95	1.45625	0.543	0.099	4.08e-92	6	BIRC3
RPL31	3.55e-76	1.44731	0.988	0.881	7.1e-73	6	RPL31
CD3E1	2.75e-68	1.42221	0.492	0.098	5.5e-65	6	CD3E
GPR183	1.54e-20	1.40905	0.413	0.108	3.09e-17	6	GPR183
LCP1	3.99e-08	1.38889	0.395	0.061	7.98e-05	6	LCP1
CCL41	2.76e-73	1.38278	0.118	0.06	5.53e-70	6	CCL4
NKG71	3.77e-10	1.37648	0.37	0.099	7.55e-07	6	NKG7
ACTB	1.62e-100	1.37588	0.924	0.722	3.24e-97	6	ACTB
RAC2	1.16e-28	1.37444	0.417	0.037	2.32e-25	6	RAC2
LTB1	1.66e-08	1.37104	0.436	0.097	3.32e-05	6	LTB
IL16	5.86e-69	1.34943	0.46	0.025	1.17e-65	6	IL16
FYB1	5.85e-12	1.34485	0.406	0.091	1.17e-08	6	FYB
AIF11	7.87e-123	1.34305	0.578	0.086	1.57e-119	6	AIF1
LCK	0.00045625	1.3238	0.291	0.019	0.912505	6	LCK
CORO1A	3.89e-31	1.31323	0.25	0.055	7.78e-28	6	CORO1A
EMP31	4.23e-20	1.29245	0.406	0.087	8.45e-17	6	EMP3
GYPC1	2.45e-38	1.25456	0.465	0.086	4.91e-35	6	GYPC
RPS141	2.88e-96	1.22604	0.968	0.794	5.76e-93	6	RPS14
ANXA1	1.24e-71	1.2151	0.831	0.521	2.48e-68	6	ANXA1
TPSB2	0.00016916	1.20839	0.286	0.049	0.338324	6	TPSB2
S100A4	0.00209658	1.2055	0.386	0.171	1	6	S100A4
RGS11	3.2e-16	1.2038	0.275	0.111	6.41e-13	6	RGS1
IFITM2	9.96e-93	1.20323	0.681	0.245	1.99e-89	6	IFITM2
CXCR4	1.45e-18	1.19344	0.578	0.381	2.91e-15	6	CXCR4
GZMA	4.14e-54	1.16976	0.447	0.029	8.29e-51	6	GZMA
CD3G	4.76e-128	1.15154	0.493	0.013	9.52e-125	6	CD3G
FXYD51	4.87e-50	1.14587	0.489	0.105	9.74e-47	6	FXYD5
SAMSN1	1.1e-68	1.12634	0.497	0.083	2.19e-65	6	SAMSN1
PTMA	1.34e-59	1.11954	0.972	0.839	2.67e-56	6	PTMA
RPS19	3.25e-101	1.10725	0.994	0.913	6.49e-98	6	RPS19
CD69	6.76e-37	1.09752	0.206	0.034	1.35e-33	6	CD69
ITGB21	0.00074401	1.09056	0.391	0.124	1	6	ITGB2
RHOH	1.16e-16	1.07628	0.251	0.041	2.33e-13	6	RHOH
LIMD2	8.4e-26	1.04236	0.232	0.048	1.68e-22	6	LIMD2
CTLA4	2.28e-58	1.02033	0.171	0.005	4.56e-55	6	CTLA4
SPOCK2	0	1.01432	0.572	0.029	0	6	SPOCK2
SMC4	6.55e-53	1.0045	0.661	0.419	1.31e-49	6	SMC4
TPSAB1	0	0.997666	0.574	0.061	0	6	TPSAB1
XCL1	0	0.977306	0.284	0.009	0	6	XCL1
PCED1B-AS11	1.14e-46	0.973481	0.201	0.053	2.27e-43	6	PCED1B-AS1
ADGRE5	4.61e-208	0.967607	0.689	0.247	9.22e-205	6	ADGRE5
ISG151	3.9e-09	0.956222	0.369	0.296	7.81e-06	6	ISG15
HLA-C	4.68e-58	0.95072	0.797	0.528	9.37e-55	6	HLA-C
CD55	5.25e-113	0.945209	0.68	0.339	1.05e-109	6	CD55
ITM2A	0.00771643	0.938669	0.448	0.218	1	6	ITM2A
STMN1	3.32e-13	0.92392	0.486	0.29	6.64e-10	6	STMN1
KIAA0101	5.8e-09	0.921374	0.383	0.137	1.16e-05	6	KIAA0101
CD371	4.51e-20	0.920035	0.427	0.105	9.02e-17	6	CD37
CD247	6.35e-34	0.917056	0.4	0.025	1.27e-30	6	CD247
CLEC2B	5.17e-186	0.913322	0.676	0.254	1.03e-182	6	CLEC2B
XCL2	6.41e-86	0.904231	0.195	0.002	1.28e-82	6	XCL2
CPA3	2.24e-306	0.899151	0.596	0.129	4.47e-303	6	CPA3
SIRPG	1.93e-09	0.896434	0.284	0.009	3.86e-06	6	SIRPG
SH3BGRL31	3.33e-26	0.891806	0.582	0.269	6.65e-23	6	SH3BGRL3
CCL4L2	8.88e-41	0.873531	0.343	0.052	1.78e-37	6	CCL4L2
GBP2	0	0.870029	0.644	0.102	0	6	GBP2
SLC25A5	4.03e-59	0.869382	0.85	0.589	8.07e-56	6	SLC25A5
HMGA1	4.67e-06	0.862365	0.566	0.405	0.00934268	6	HMGA1
HCST1	1.24e-60	0.860191	0.213	0.149	2.48e-57	6	HCST
PTGER4	5.57e-141	0.850785	0.57	0.164	1.11e-137	6	PTGER4
ETS1	9.38e-246	0.821331	0.722	0.327	1.88e-242	6	ETS1
ARPC1B1	0.0020661	0.817213	0.35	0.192	1	6	ARPC1B
HMGB1	2.4e-28	0.792393	0.635	0.405	4.81e-25	6	HMGB1
HCLS1	7.64e-39	0.791633	0.206	0.063	1.53e-35	6	HCLS1
CTSW	5.75e-12	0.790926	0.385	0.077	1.15e-08	6	CTSW
RAN	1.62e-41	0.790254	0.867	0.658	3.24e-38	6	RAN
PSMB91	2.6e-56	0.780177	0.203	0.125	5.21e-53	6	PSMB9
ALOX5AP	9.73e-19	0.76809	0.212	0.051	1.95e-15	6	ALOX5AP
RPL7	8.59e-35	0.767821	0.983	0.893	1.72e-31	6	RPL7
CHI3L2	7.03e-192	0.765007	0.538	0.04	1.41e-188	6	CHI3L2
CLEC2D	1.99e-70	0.756842	0.193	0.066	3.98e-67	6	CLEC2D
CD96	3.41e-31	0.742488	0.253	0.043	6.82e-28	6	CD96
RPL151	6.45e-24	0.727912	0.986	0.911	1.29e-20	6	RPL15
HLA-E	1.61e-12	0.726501	0.64	0.487	3.22e-09	6	HLA-E
ZNF331	1.31e-86	0.715202	0.172	0.2	2.62e-83	6	ZNF331
GPR171	0	0.709071	0.575	0.023	0	6	GPR171
COTL1	1.33e-68	0.690285	0.255	0.266	2.66e-65	6	COTL1
HLA-F	0	0.687555	0.653	0.061	0	6	HLA-F
CST7	2.21e-09	0.687002	0.19	0.029	4.42e-06	6	CST7
GZMB1	2.23e-19	0.684278	0.102	0.063	4.45e-16	6	GZMB
TRAF3IP3	2.27e-102	0.680912	0.128	0.025	4.54e-99	6	TRAF3IP3
PASK	1.25e-215	0.67952	0.626	0.15	2.51e-212	6	PASK
FAM65B	1.39e-28	0.679048	0.4	0.026	2.78e-25	6	FAM65B
LRRN31	3.49e-128	0.673529	0.564	0.131	6.97e-125	6	LRRN3
IDH2	1.06e-106	0.66714	0.624	0.244	2.12e-103	6	IDH2
RANBP11	4.98e-100	0.655935	0.624	0.23	9.97e-97	6	RANBP1
AQP3	7.05e-05	0.639956	0.434	0.215	0.141078	6	AQP3
CCL3	1.36e-12	0.638517	0.135	0.066	2.71e-09	6	CCL3
PSMB8	5.93e-36	0.632844	0.296	0.279	1.19e-32	6	PSMB8
HPGD	3.41e-112	0.62331	0.454	0.027	6.82e-109	6	HPGD
IL2RB	2.26e-42	0.611213	0.228	0.004	4.52e-39	6	IL2RB
MTHFD2	1.54e-150	0.601979	0.635	0.229	3.08e-147	6	MTHFD2
SERF2	3.88e-10	0.599846	0.937	0.84	7.75e-07	6	SERF2
CD8A	3.59e-70	0.598363	0.485	0.121	7.19e-67	6	CD8A
TWISTNB	2.79e-29	0.591415	0.57	0.334	5.58e-26	6	TWISTNB
NOP16	5.08e-112	0.589912	0.716	0.371	1.02e-108	6	NOP16
SLC2A3	2.41e-66	0.584064	0.594	0.275	4.82e-63	6	SLC2A3
TAP1	5.99e-67	0.583049	0.632	0.384	1.2e-63	6	TAP1
PELI1	2.24e-110	0.577561	0.64	0.312	4.48e-107	6	PELI1
GIMAP6	0	0.575268	0.673	0.161	0	6	GIMAP6
IFI16	0.0003523	0.565231	0.49	0.33	0.704591	6	IFI16
APOBEC3G	1.55e-126	0.560212	0.533	0.092	3.1e-123	6	APOBEC3G
GPR65	5.68e-196	0.553779	0.106	0.016	1.14e-192	6	GPR65
EVI2B	4.15e-193	0.551719	0.599	0.163	8.3e-190	6	EVI2B
KLF61	2.35e-40	0.546058	0.649	0.354	4.7e-37	6	KLF6
BATF	4.72e-81	0.529672	0.472	0.092	9.44e-78	6	BATF
SLAMF1	0	0.525949	0.569	0.016	0	6	SLAMF1
ZWINT1	4.85e-40	0.521384	0.227	0.138	9.7e-37	6	ZWINT
TUBA1B	0.00240681	0.520721	0.475	0.334	1	6	TUBA1B
SH2D2A	1.52e-109	0.517509	0.288	0.004	3.04e-106	6	SH2D2A
CD48	9.57e-28	0.517497	0.413	0.064	1.91e-24	6	CD48
LINC00861	4.94e-23	0.515867	0.368	0.006	9.88e-20	6	LINC00861
PLIN21	2.53e-14	0.515078	0.576	0.368	5.06e-11	6	PLIN2
LTA	1.81e-111	0.510433	0.151	0.032	3.61e-108	6	LTA
TIGIT	0.00134875	0.495563	0.114	0.036	1	6	TIGIT
CSF2	1.56e-66	0.491065	0.2	0.008	3.13e-63	6	CSF2
CKS1B	4.3e-34	0.486247	0.3	0.292	8.6e-31	6	CKS1B
IL23A	9.43e-152	0.481149	0.525	0.071	1.89e-148	6	IL23A
DUSP2	1.49e-32	0.469449	0.253	0.072	2.97e-29	6	DUSP2
CRTAM	6.93e-180	0.462299	0.143	0.016	1.39e-176	6	CRTAM
SOD2	5.01e-81	0.460432	0.816	0.558	1e-77	6	SOD2
CENPW	4.86e-06	0.459626	0.171	0.078	0.00971122	6	CENPW
ACOT7	1.16e-268	0.453557	0.606	0.08	2.31e-265	6	ACOT7
PCNA	2.98e-06	0.449765	0.438	0.232	0.00596545	6	PCNA
MT-CO21	2.32e-17	0.446468	0.851	0.713	4.65e-14	6	MT-CO2
LMNB1	1e-155	0.442489	0.614	0.225	2e-152	6	LMNB1
CD4	1.5e-165	0.435435	0.574	0.186	2.99e-162	6	CD4
PRTN3	1.62e-163	0.433185	0.426	0.132	3.23e-160	6	PRTN3
LAIR2	1.48e-28	0.420975	0.184	0.004	2.95e-25	6	LAIR2
TUBA1A	6.72e-23	0.420009	0.492	0.214	1.34e-19	6	TUBA1A
RGL4	4.54e-210	0.419684	0.168	0.031	9.08e-207	6	RGL4
CTSG	4.11e-116	0.411212	0.131	0.007	8.21e-113	6	CTSG
PRSS57	5.29e-152	0.399758	0.4	0.093	1.06e-148	6	PRSS57
DUT	1.26e-24	0.399746	0.217	0.179	2.53e-21	6	DUT
RP1-239B22.5	0	0.396554	0.582	0.046	0	6	RP1-239B22.5
H2AFV1	0.00963306	0.394447	0.439	0.348	1	6	H2AFV
CD38	1.76e-11	0.392062	0.359	0.07	3.53e-08	6	CD38
MCM5	8.69e-64	0.388503	0.168	0.133	1.74e-60	6	MCM5
NFKBIA	7.54e-10	0.386038	0.439	0.424	1.51e-06	6	NFKBIA
RGS19	7.06e-53	0.379194	0.142	0.092	1.41e-49	6	RGS19
GPR18	0	0.373955	0.535	0.026	0	6	GPR18
TK1	3.32e-52	0.371563	0.126	0.038	6.65e-49	6	TK1
RASSF5	3.63e-84	0.368362	0.149	0.052	7.26e-81	6	RASSF5
UBE2C	8.52e-83	0.3681	0.124	0.156	1.7e-79	6	UBE2C
TYMS	3.12e-27	0.366627	0.309	0.278	6.25e-24	6	TYMS
AHSA1	4.36e-101	0.363951	0.736	0.473	8.72e-98	6	AHSA1
IRF4	0	0.362744	0.581	0.025	0	6	IRF4
HPGDS	0	0.355787	0.536	0.018	0	6	HPGDS
FADS2	5.51e-77	0.351833	0.628	0.322	1.1e-73	6	FADS2
NCR3	1.13e-46	0.346871	0.39	0.007	2.27e-43	6	NCR3
FAM178B	6.59e-67	0.346761	0.282	0.022	1.32e-63	6	FAM178B
JAML	3.6e-12	0.342769	0.273	0.033	7.21e-09	6	JAML
MAD2L1	2.51e-17	0.332908	0.377	0.131	5.03e-14	6	MAD2L1
ICAM21	4.31e-39	0.331085	0.263	0.179	8.62e-36	6	ICAM2
SCML4	1.52e-126	0.324774	0.12	0.009	3.04e-123	6	SCML4
MAP2K3	5.27e-194	0.320473	0.756	0.432	1.05e-190	6	MAP2K3
PHF19	2.25e-48	0.319404	0.432	0.146	4.49e-45	6	PHF19
GZMH	7.41e-78	0.316421	0.109	0.079	1.48e-74	6	GZMH
KLRD1	1.9e-31	0.313843	0.376	0.196	3.8e-28	6	KLRD1
PCSK7	1.2e-154	0.306554	0.674	0.328	2.4e-151	6	PCSK7
RP11-620J15.3	9.84e-37	0.305959	0.445	0.21	1.97e-33	6	RP11-620J15.3
THEMIS	4.7e-27	0.300082	0.334	0.004	9.39e-24	6	THEMIS
PAICS	5.16e-34	0.296444	0.453	0.196	1.03e-30	6	PAICS
NR4A21	4.96e-68	0.294829	0.297	0.377	9.93e-65	6	NR4A2
CDK1	2.72e-14	0.287352	0.477	0.253	5.43e-11	6	CDK1
UBE2T	2.1e-33	0.286571	0.184	0.117	4.2e-30	6	UBE2T
BST2	2.87e-62	0.280455	0.486	0.119	5.74e-59	6	BST2
MCM4	7.9e-13	0.277864	0.247	0.127	1.58e-09	6	MCM4
MPO	4.3e-45	0.277497	0.126	0.013	8.59e-42	6	MPO
TMEM173	3.77e-08	0.2746	0.516	0.339	7.55e-05	6	TMEM173
NUF2	7.36e-249	0.271922	0.425	0.049	1.47e-245	6	NUF2
CHMP4A	5.77e-199	0.26763	0.543	0.075	1.15e-195	6	CHMP4A
S100A10	8.43e-07	0.267168	0.285	0.203	0.00168691	6	S100A10
MTFP1	8.73e-280	0.260817	0.481	0.068	1.75e-276	6	MTFP1
HN1	3.66e-41	0.257281	0.719	0.476	7.32e-38	6	HN1
C1orf1621	6.1e-31	0.257053	0.398	0.06	1.22e-27	6	C1orf162
IL18RAP	0	0.254731	0.152	0.002	0	6	IL18RAP
PMAIP11	9.04e-07	0.25118	0.502	0.43	0.00180761	6	PMAIP1
CXCR3	2.02e-28	0.25062	0.33	0.01	4.04e-25	6	CXCR3
MT-RNR21	0	2.20686	0.926	0.356	0	7	MT-RNR2
MT-TL11	0	1.98937	0.999	0.718	0	7	MT-TL1
MT-TG1	0	1.96304	0.998	0.769	0	7	MT-TG
MT-TM2	0	1.95556	0.997	0.689	0	7	MT-TM
MT-RNR12	0	1.94588	0.999	0.583	0	7	MT-RNR1
MT-TL21	1.09e-302	1.92396	0.951	0.673	2.18e-299	7	MT-TL2
MT-TH1	7.83e-273	1.80859	0.93	0.659	1.57e-269	7	MT-TH
MT-TR2	0	1.78583	0.997	0.769	0	7	MT-TR
MT-TE1	0	1.78182	0.997	0.646	0	7	MT-TE
MT-TD2	0	1.77788	0.994	0.76	0	7	MT-TD
MT-TV2	0	1.73795	0.999	0.73	0	7	MT-TV
MT-TF1	1.18e-289	1.68724	0.958	0.711	2.37e-286	7	MT-TF
MT-TI3	4.02e-306	1.59772	1	0.773	8.03e-303	7	MT-TI
MT-TS22	4.38e-268	1.38403	0.986	0.746	8.76e-265	7	MT-TS2
MT-CO31	5.41e-182	1.17047	0.951	0.578	1.08e-178	7	MT-CO3
MT-ND41	9.23e-165	1.14656	0.913	0.561	1.85e-161	7	MT-ND4
MT-CYB1	7.49e-142	1.13623	0.821	0.461	1.5e-138	7	MT-CYB
MT-ATP62	7e-122	0.930153	0.876	0.57	1.4e-118	7	MT-ATP6
MT-CO11	4.97e-160	0.884276	0.992	0.725	9.93e-157	7	MT-CO1
RP11-259K15.21	6.45e-15	0.599474	0.246	0.488	1.29e-11	7	RP11-259K15.2
ENPP52	0.00130588	0.498472	0.341	0.526	1	7	ENPP5	play a role in neuronal cell communications
SSX11	3.49e-27	0.483789	0.234	0.508	6.98e-24	7	SSX1
HIST1H3H1	1.09e-25	0.473598	0.219	0.496	2.19e-22	7	HIST1H3H
CTSB3	4.1e-46	0.344923	0.881	0.653	8.2e-43	7	CTSB
TNFRSF11B2	4.13e-35	0.280046	0.177	0.465	8.25e-32	7	TNFRSF11B
FGFR21	3.17e-47	0.266233	0.136	0.44	6.35e-44	7	FGFR2	epithelial, mesenchymal
RN7SK1	3.41e-18	0.258424	0.263	0.52	6.82e-15	7	RN7SK
ACKR1	1.54e-164	4.87802	0.709	0.46	3.09e-161	8	ACKR1
SELE	4.41e-55	3.85687	0.552	0.473	8.81e-52	8	SELE
TM4SF1	4.94e-130	3.42227	0.675	0.462	9.88e-127	8	TM4SF1
AQP1	1.7e-120	3.34792	0.627	0.388	3.4e-117	8	AQP1
CCL21	2.2e-63	3.2487	0.175	0.107	4.39e-60	8	CCL21
VWF	2.31e-105	3.05903	0.506	0.246	4.62e-102	8	VWF
TGM2	1.51e-47	2.99639	0.485	0.395	3.03e-44	8	TGM2
IFI27	1.01e-79	2.95184	0.612	0.483	2.02e-76	8	IFI27
PCAT19	9.04e-75	2.77847	0.537	0.368	1.81e-71	8	PCAT19
TFPI	1.42e-31	2.71254	0.455	0.397	2.85e-28	8	TFPI
RAMP3	8.54e-49	2.69497	0.455	0.346	1.71e-45	8	RAMP3
RCAN1	6.21e-33	2.68091	0.487	0.45	1.24e-29	8	RCAN1
PECAM1	1.79e-103	2.6397	0.567	0.345	3.59e-100	8	PECAM1
TMSB4X1	5.74e-189	2.61402	0.724	0.286	1.15e-185	8	TMSB4X
PRCP	1.12e-72	2.49276	0.53	0.371	2.24e-69	8	PRCP
SPARCL1	2.25e-67	2.47913	0.566	0.424	4.5e-64	8	SPARCL1
IGFBP4	3.36e-63	2.46987	0.584	0.474	6.71e-60	8	IGFBP4
CXCL2	6.93e-20	2.46963	0.386	0.383	1.39e-16	8	CXCL2
ICAM1	1.36e-17	2.46547	0.431	0.436	2.72e-14	8	ICAM1
CCL2	1.07e-31	2.41541	0.484	0.447	2.15e-28	8	CCL2
GNG11	5e-77	2.41289	0.492	0.312	1e-73	8	GNG11
MMRN1	4.62e-57	2.39269	0.315	0.141	9.24e-54	8	MMRN1
B2M1	9.64e-130	2.38429	0.716	0.449	1.93e-126	8	B2M
ECSCR	1.62e-20	2.33048	0.368	0.337	3.24e-17	8	ECSCR
JAM2	2.84e-28	2.23841	0.369	0.323	5.68e-25	8	JAM2
ENG	2.21e-56	2.21806	0.454	0.325	4.43e-53	8	ENG
IGFBP7	6.55e-147	2.21763	0.731	0.444	1.31e-143	8	IGFBP7
EMCN	5.5e-33	2.17831	0.401	0.345	1.1e-29	8	EMCN
CLDN5	1.65e-25	2.17082	0.37	0.33	3.29e-22	8	CLDN5
EGFL7	4.75e-50	2.16314	0.424	0.32	9.49e-47	8	EGFL7
NCOA7	4.18e-28	2.15034	0.333	0.248	8.37e-25	8	NCOA7
TSPAN7	1.93e-73	2.10806	0.361	0.198	3.86e-70	8	TSPAN7
IL33	1.88e-07	2.09019	0.345	0.369	0.00037555	8	IL33
PLAT	3.28e-07	2.08666	0.337	0.374	0.00065608	8	PLAT
TGFBR2	4.77e-39	2.07923	0.447	0.377	9.54e-36	8	TGFBR2
ACTN1	1.06e-58	2.07346	0.391	0.264	2.12e-55	8	ACTN1
SOCS3	6.1e-18	2.03566	0.465	0.48	1.22e-14	8	SOCS3
TNFSF10	4.42e-35	2.02282	0.358	0.297	8.83e-32	8	TNFSF10
KLF41	6.08e-18	2.00896	0.494	0.525	1.22e-14	8	KLF4
A2M	9.5e-49	1.93677	0.458	0.34	1.9e-45	8	A2M
SLC2A31	5.73e-82	1.93027	0.491	0.286	1.15e-78	8	SLC2A3
ETS2	6.35e-05	1.9294	0.412	0.497	0.127069	8	ETS2
HSPG2	2.32e-53	1.91518	0.444	0.332	4.64e-50	8	HSPG2
WWTR1	2.86e-12	1.91244	0.377	0.404	5.72e-09	8	WWTR1
ADGRL4	1.32e-62	1.9029	0.316	0.139	2.64e-59	8	ADGRL4
CD93	3e-25	1.88771	0.331	0.277	5.99e-22	8	CD93
SLCO2A1	2.56e-06	1.8846	0.312	0.349	0.00512447	8	SLCO2A1
CALCRL	8.95e-10	1.87344	0.329	0.371	1.79e-06	8	CALCRL
IL6ST	1.24e-07	1.82396	0.406	0.465	0.00024829	8	IL6ST
SOX7	8.21e-34	1.82011	0.297	0.202	1.64e-30	8	SOX7
RAMP2	3.06e-49	1.81366	0.336	0.228	6.11e-46	8	RAMP2
DUSP23	1.33e-74	1.80637	0.391	0.218	2.66e-71	8	DUSP23
TNFRSF10D	0.00319166	1.8	0.412	0.523	1	8	TNFRSF10D
S100A101	5.34e-113	1.76953	0.469	0.195	1.07e-109	8	S100A10
PTGDS	5.25e-18	1.76525	0.293	0.279	1.05e-14	8	PTGDS
CSF2RB	3.42e-88	1.75787	0.233	0.055	6.84e-85	8	CSF2RB
FBLN2	2.93e-11	1.7433	0.266	0.267	5.86e-08	8	FBLN2
IFITM3	2.58e-177	1.7367	0.85	0.5	5.17e-174	8	IFITM3
EPAS1	2.66e-16	1.72853	0.343	0.349	5.32e-13	8	EPAS1
HLA-E1	9.44e-92	1.70107	0.685	0.488	1.89e-88	8	HLA-E
ZFP36	2.65e-88	1.68232	0.768	0.672	5.3e-85	8	ZFP36
FAM198B	2.19e-52	1.67983	0.221	0.06	4.38e-49	8	FAM198B
NNMT	7.17e-09	1.67502	0.266	0.229	1.43e-05	8	NNMT
PTPRB	2.46e-05	1.66949	0.273	0.309	0.0492833	8	PTPRB
TMSB101	1.65e-108	1.66925	0.663	0.38	3.3e-105	8	TMSB10
PLVAP	9.32e-34	1.66298	0.402	0.338	1.86e-30	8	PLVAP
ELK3	6.12e-07	1.66009	0.28	0.326	0.00122389	8	ELK3
COL4A1	6.83e-28	1.65198	0.506	0.485	1.37e-24	8	COL4A1
STC11	4.77e-09	1.62804	0.479	0.548	9.54e-06	8	STC1
IFITM21	7.57e-133	1.59988	0.616	0.256	1.51e-129	8	IFITM2
RHOJ	5.18e-07	1.56792	0.233	0.209	0.0010362	8	RHOJ
FABP4	5.47e-78	1.56417	0.283	0.122	1.09e-74	8	FABP4
CLEC2B1	3.64e-19	1.56337	0.293	0.279	7.28e-16	8	CLEC2B
COL15A1	9.82e-05	1.54777	0.262	0.316	0.19648	8	COL15A1
IL6	0.00051227	1.51261	0.186	0.294	1	8	IL6
DNASE1L3	5.1e-20	1.51254	0.193	0.141	1.02e-16	8	DNASE1L3
EMP11	0.00013132	1.50215	0.444	0.535	0.262638	8	EMP1
ERG	4.49e-42	1.49493	0.219	0.086	8.98e-39	8	ERG
SELP	1.56e-63	1.48419	0.18	0.04	3.12e-60	8	SELP
SERPINE1	0.00048197	1.48165	0.176	0.275	0.963942	8	SERPINE1
CYYR1	0.00418725	1.47982	0.265	0.332	1	8	CYYR1
IFI161	3.38e-08	1.47644	0.305	0.342	6.75e-05	8	IFI16
COL4A2	1.67e-06	1.44986	0.369	0.434	0.00334222	8	COL4A2
FABP5	0.00203212	1.43974	0.356	0.441	1	8	FABP5
CDH5	0.0001187	1.43623	0.27	0.336	0.237407	8	CDH5
FOS1	1.66e-36	1.42805	0.49	0.413	3.32e-33	8	FOS
APLNR	1.27e-11	1.41961	0.212	0.209	2.54e-08	8	APLNR
VCAM1	6.01e-08	1.41766	0.196	0.204	0.00012017	8	VCAM1
TIE1	8.78e-05	1.40761	0.241	0.236	0.175571	8	TIE1
TCF4	1.03e-22	1.394	0.305	0.292	2.06e-19	8	TCF4
LYVE1	4.13e-11	1.37862	0.105	0.054	8.25e-08	8	LYVE1
HLA-B1	5.02e-108	1.37137	0.804	0.589	1e-104	8	HLA-B
C2CD4B	1.6e-17	1.3394	0.196	0.11	3.19e-14	8	C2CD4B
CAV1	7.21e-14	1.33111	0.423	0.442	1.44e-10	8	CAV1
ITM2A1	3.1e-72	1.33043	0.412	0.224	6.2e-69	8	ITM2A
IER31	7.18e-12	1.31843	0.542	0.616	1.44e-08	8	IER3
TMSB4XP41	4.9e-19	1.31458	0.3	0.282	9.8e-16	8	TMSB4XP4
APOLD1	2.03e-08	1.30323	0.239	0.292	4.06e-05	8	APOLD1
DNAJB11	2.5e-65	1.28245	0.644	0.468	5.01e-62	8	DNAJB1
RNASE11	2.07e-41	1.27567	0.258	0.191	4.15e-38	8	RNASE1
CXCL1	0.00052046	1.27406	0.175	0.274	1	8	CXCL1
CLU	1.7e-28	1.25721	0.413	0.353	3.41e-25	8	CLU
CNKSR3	3.62e-11	1.2567	0.172	0.119	7.24e-08	8	CNKSR3
EGR11	2.55e-07	1.25215	0.515	0.593	0.0005105	8	EGR1
PXDN	0.00011533	1.22246	0.211	0.268	0.230657	8	PXDN
FXYD6	2.02e-53	1.21547	0.196	0.112	4.05e-50	8	FXYD6
CD36	9.44e-39	1.20223	0.225	0.181	1.89e-35	8	CD36
FBN1	7.12e-12	1.18169	0.234	0.269	1.42e-08	8	FBN1
SOD21	2.97e-09	1.18049	0.516	0.577	5.95e-06	8	SOD2
HYAL2	0.00200406	1.17045	0.172	0.311	1	8	HYAL2
ESAM	2.87e-44	1.1669	0.329	0.242	5.73e-41	8	ESAM
C10orf10	2.53e-06	1.16224	0.272	0.475	0.00506123	8	C10orf10
EDN1	0.0030069	1.16214	0.153	0.115	1	8	EDN1
GBP4	7.13e-10	1.15913	0.187	0.151	1.43e-06	8	GBP4
ADAMTS4	0.00141008	1.14767	0.198	0.318	1	8	ADAMTS4
PLXND1	1.01e-45	1.13593	0.18	0.059	2.02e-42	8	PLXND1
WARS	1.73e-31	1.12555	0.236	0.218	3.45e-28	8	WARS
OLFM1	2.73e-07	1.06455	0.166	0.15	0.00054628	8	OLFM1
XAF1	9.63e-09	1.06136	0.221	0.411	1.93e-05	8	XAF1
IFI44L	0.00017198	1.05991	0.19	0.206	0.343968	8	IFI44L
EVA1C	2.07e-12	1.05579	0.169	0.116	4.14e-09	8	EVA1C
ADGRG6	0.00056536	1.03517	0.148	0.112	1	8	ADGRG6
IL3RA	0.00074549	1.0203	0.148	0.2	1	8	IL3RA
IFITM11	8.03e-24	1.01807	0.276	0.24	1.61e-20	8	IFITM1
NFKBIA1	2.72e-14	1.01736	0.419	0.425	5.43e-11	8	NFKBIA
MMRN2	1.45e-33	1.00884	0.168	0.063	2.91e-30	8	MMRN2
KCTD12	7.62e-09	1.00363	0.25	0.467	1.52e-05	8	KCTD12
LGALS3	2.96e-45	1.00347	0.212	0.162	5.92e-42	8	LGALS3
CTHRC1	0.00662242	0.983961	0.126	0.109	1	8	CTHRC1
TAGLN21	5.99e-43	0.974906	0.46	0.337	1.2e-39	8	TAGLN2
HLA-DRB1	2.9e-93	0.952738	0.39	0.165	5.8e-90	8	HLA-DRB1
NEDD9	0.00165938	0.950707	0.23	0.415	1	8	NEDD9
AKAP12	0.00061796	0.950133	0.187	0.272	1	8	AKAP12
TMEM1731	0.00818025	0.947572	0.186	0.358	1	8	TMEM173
TSHZ2	2.4e-19	0.945689	0.157	0.115	4.79e-16	8	TSHZ2
TUBA1A1	2.2e-38	0.929583	0.307	0.228	4.39e-35	8	TUBA1A
CDKN1A1	4e-06	0.92513	0.545	0.635	0.00799035	8	CDKN1A
IL322	2.1e-37	0.894067	0.229	0.187	4.2e-34	8	IL32
SHANK3	1.01e-14	0.891974	0.14	0.071	2.02e-11	8	SHANK3
CNRIP1	8.95e-16	0.882707	0.183	0.137	1.79e-12	8	CNRIP1
ACKR31	4.74e-17	0.880654	0.23	0.49	9.49e-14	8	ACKR3
C1orf54	1.37e-11	0.878818	0.183	0.224	2.73e-08	8	C1orf54
NAMPT	8.17e-06	0.870867	0.273	0.47	0.0163361	8	NAMPT
ETS11	0.00157065	0.865016	0.205	0.358	1	8	ETS1
MEOX1	6.06e-10	0.857043	0.115	0.064	1.21e-06	8	MEOX1
FSTL1	1.34e-16	0.851669	0.311	0.315	2.69e-13	8	FSTL1
PLA1A	2.23e-14	0.843998	0.13	0.067	4.45e-11	8	PLA1A
ARL5B	2.9e-13	0.820976	0.215	0.452	5.8e-10	8	ARL5B
MT2A	4.45e-12	0.810298	0.327	0.352	8.91e-09	8	MT2A
DOC2B	7.38e-22	0.807279	0.118	0.041	1.48e-18	8	DOC2B
HLA-C1	0.00012691	0.803081	0.474	0.548	0.253813	8	HLA-C
PSMB81	1.27e-10	0.801378	0.223	0.282	2.54e-07	8	PSMB8
MX1	6.56e-05	0.797172	0.19	0.335	0.131228	8	MX1
CD34	1.73e-22	0.793986	0.154	0.124	3.46e-19	8	CD34
EHD4	0.00043224	0.792097	0.183	0.338	0.864484	8	EHD4
IGFBP2	0.00020177	0.762456	0.137	0.136	0.403533	8	IGFBP2
ITGB4	5.6e-07	0.759873	0.122	0.09	0.00111921	8	ITGB4
HLA-DRB5	1.77e-15	0.757416	0.262	0.5	3.54e-12	8	HLA-DRB5
FAM155A	2.55e-10	0.754313	0.111	0.064	5.1e-07	8	FAM155A
CD74	4.06e-29	0.753663	0.595	0.556	8.13e-26	8	CD74
INSIG1	2.41e-05	0.743803	0.218	0.415	0.048155	8	INSIG1
GBP21	0.00027966	0.736384	0.141	0.135	0.559326	8	GBP2
DKK3	0.00320167	0.735943	0.104	0.079	1	8	DKK3
SOX18	0.0002889	0.731654	0.132	0.1	0.577795	8	SOX18
TIMP1	2.87e-48	0.730564	0.251	0.175	5.74e-45	8	TIMP1
CXCL3	1.44e-06	0.727907	0.211	0.417	0.0028767	8	CXCL3
TAP11	2.36e-09	0.72458	0.194	0.409	4.73e-06	8	TAP1
EEF1A11	2.07e-24	0.723183	0.62	0.585	4.14e-21	8	EEF1A1
SERPING1	1.63e-12	0.719301	0.18	0.236	3.26e-09	8	SERPING1
GRASP	7.21e-09	0.705576	0.111	0.068	1.44e-05	8	GRASP
IFI6	1.49e-05	0.698083	0.344	0.544	0.0298684	8	IFI6
GATA2	4.96e-06	0.697983	0.117	0.191	0.00991136	8	GATA2
SLC6A6	9.66e-05	0.69429	0.13	0.142	0.193123	8	SLC6A6
SPHK1	1.92e-15	0.690588	0.121	0.073	3.83e-12	8	SPHK1
NID1	1.48e-05	0.668553	0.16	0.265	0.0295823	8	NID1
TMEM176B	2.76e-08	0.667434	0.165	0.353	5.52e-05	8	TMEM176B
MT-ND2	3.89e-16	0.662848	0.644	0.655	7.78e-13	8	MT-ND2
CXCL8	1.16e-05	0.644279	0.216	0.291	0.0232458	8	CXCL8
MAST4	3.05e-27	0.636851	0.179	0.448	6.1e-24	8	MAST4
NR4A1	8.81e-05	0.633363	0.313	0.51	0.176279	8	NR4A1
RAPGEF5	1.72e-09	0.630466	0.146	0.289	3.45e-06	8	RAPGEF5
ICAM22	2.64e-08	0.62714	0.139	0.186	5.28e-05	8	ICAM2
FSCN1	1.15e-11	0.626216	0.173	0.408	2.3e-08	8	FSCN1
RPS62	1.45e-32	0.621725	0.822	0.781	2.91e-29	8	RPS6
ADIRF1	3.55e-16	0.615295	0.172	0.214	7.1e-13	8	ADIRF
PROCR	1.53e-08	0.609904	0.144	0.283	3.05e-05	8	PROCR
BST21	1.32e-26	0.607403	0.133	0.143	2.64e-23	8	BST2
RNU6-6P	5.5e-28	0.606915	0.197	0.48	1.1e-24	8	RNU6-6P
PDE2A	1.17e-32	0.606027	0.108	0.015	2.34e-29	8	PDE2A
CLDN11	0.00020569	0.605617	0.076	0.131	0.41139	8	CLDN11
LGALS1	4.84e-42	0.594536	0.318	0.22	9.68e-39	8	LGALS1
C11orf96	1.37e-10	0.592811	0.147	0.31	2.74e-07	8	C11orf96
TCTEX1D1	2.72e-51	0.586385	0.117	0.019	5.44e-48	8	TCTEX1D1
ARPC1B2	1.07e-30	0.582433	0.221	0.201	2.13e-27	8	ARPC1B
FXYD52	4.54e-33	0.582414	0.129	0.129	9.08e-30	8	FXYD5
LAMA4	8.01e-06	0.576584	0.135	0.309	0.0160296	8	LAMA4
HSPA1A1	1.43e-37	0.576091	0.799	0.783	2.87e-34	8	HSPA1A
SDPR	4.1e-19	0.572971	0.221	0.475	8.21e-16	8	SDPR
ADAM15	9.19e-11	0.570799	0.151	0.374	1.84e-07	8	ADAM15
NUAK1	5.6e-05	0.566654	0.105	0.198	0.112049	8	NUAK1
MGLL	4.12e-05	0.556784	0.143	0.194	0.0823935	8	MGLL
PLPP1	3.44e-07	0.554022	0.154	0.223	0.00068852	8	PLPP1
ROBO4	4.93e-13	0.544565	0.092	0.25	9.86e-10	8	ROBO4
C4orf32	2.76e-19	0.536086	0.112	0.29	5.52e-16	8	C4orf32
PELI11	3.88e-12	0.535168	0.147	0.341	7.76e-09	8	PELI1
CTSL	0.00747702	0.533316	0.236	0.425	1	8	CTSL
POSTN1	1.94e-39	0.516355	0.125	0.122	3.87e-36	8	POSTN
DAB2	2.87e-19	0.515909	0.108	0.336	5.74e-16	8	DAB2
HSPA1B1	4.28e-09	0.50793	0.631	0.703	8.55e-06	8	HSPA1B
GIMAP72	1.42e-15	0.497416	0.139	0.148	2.85e-12	8	GIMAP7
HIC1	1.39e-08	0.488367	0.123	0.231	2.78e-05	8	HIC1
LAPTM4B	1.51e-05	0.478405	0.16	0.349	0.030297	8	LAPTM4B
BCYRN1	1.94e-05	0.468807	0.117	0.292	0.0388902	8	BCYRN1
SPRY2	6.24e-33	0.46821	0.085	0.321	1.25e-29	8	SPRY2
TUBA1B1	1.78e-22	0.46689	0.398	0.34	3.57e-19	8	TUBA1B
INSR	8.44e-27	0.449203	0.146	0.376	1.69e-23	8	INSR
LTBP1	4.22e-07	0.447214	0.114	0.22	0.00084477	8	LTBP1
IL4R	1.43e-07	0.443318	0.104	0.099	0.00028672	8	IL4R
SEMA4C	1.17e-07	0.4409	0.098	0.229	0.00023413	8	SEMA4C
EGLN3	5.12e-21	0.433528	0.155	0.397	1.02e-17	8	EGLN3
TUBB	7.78e-30	0.426151	0.264	0.229	1.56e-26	8	TUBB
RGCC	2.82e-08	0.419289	0.158	0.38	5.63e-05	8	RGCC
COL6A2	2.51e-07	0.413113	0.207	0.276	0.00050206	8	COL6A2
TMEM88	6.54e-15	0.41252	0.112	0.31	1.31e-11	8	TMEM88
ELN	0.00015655	0.411712	0.15	0.254	0.3131	8	ELN
CCDC3	5.69e-06	0.406719	0.1	0.06	0.0113708	8	CCDC3
MT-CYB2	1.98e-08	0.40552	0.463	0.482	3.97e-05	8	MT-CYB
SKAP2	3.56e-18	0.405249	0.126	0.37	7.13e-15	8	SKAP2
GYPC2	2.59e-45	0.404841	0.126	0.109	5.17e-42	8	GYPC
GMFG1	5.33e-55	0.399767	0.16	0.114	1.07e-51	8	GMFG
ACE	3.73e-07	0.379239	0.105	0.233	0.00074554	8	ACE
FGFR1	1.51e-07	0.37535	0.112	0.272	0.00030178	8	FGFR1
MAP3K8	2.16e-11	0.372012	0.15	0.365	4.31e-08	8	MAP3K8
IGFBP5	0.00548028	0.370713	0.251	0.432	1	8	IGFBP5
C1R	2.33e-45	0.363848	0.153	0.126	4.66e-42	8	C1R
CXCL10	0.00022423	0.361321	0.09	0.146	0.44846	8	CXCL10
STXBP5	1.29e-46	0.349208	0.178	0.499	2.57e-43	8	STXBP5
PRSS231	5.22e-26	0.346242	0.122	0.138	1.04e-22	8	PRSS23
ALDH1A2	2.93e-07	0.342269	0.096	0.174	0.0005858	8	ALDH1A2
APOD	0.00232532	0.336122	0.064	0.113	1	8	APOD
TLL1	1.46e-11	0.330688	0.058	0.124	2.91e-08	8	TLL1
CRYBG3	4.19e-21	0.325047	0.083	0.285	8.37e-18	8	CRYBG3
RAB11FIP5	5.41e-14	0.317375	0.105	0.245	1.08e-10	8	RAB11FIP5
CXCL121	9.7e-10	0.308236	0.094	0.184	1.94e-06	8	CXCL12
CD109	7.98e-23	0.301578	0.096	0.284	1.6e-19	8	CD109
QPCT	2.32e-08	0.285528	0.075	0.113	4.64e-05	8	QPCT
TNFAIP31	0.00020386	0.285228	0.122	0.201	0.407716	8	TNFAIP3
B3GNT5	2.59e-15	0.284307	0.097	0.233	5.19e-12	8	B3GNT5
GAS6	7.8e-39	0.283728	0.15	0.434	1.56e-35	8	GAS6
C7	2.83e-13	0.275565	0.115	0.147	5.66e-10	8	C7
TNFRSF1B	0.00072994	0.274511	0.092	0.161	1	8	TNFRSF1B
JAG11	2.05e-46	0.271063	0.178	0.498	4.09e-43	8	JAG1
SAMHD1	1.85e-05	0.269348	0.119	0.204	0.0370388	8	SAMHD1
DUSP4	2.54e-22	0.267979	0.18	0.448	5.08e-19	8	DUSP4
SCG3	9.11e-21	0.265139	0.026	0.103	1.82e-17	8	SCG3
MAP2K31	1.22e-37	0.250175	0.169	0.466	2.44e-34	8	MAP2K3
COL1A2	0	6.57504	0.94	0.155	0	9	COL1A2
COL3A1	0	6.51314	0.969	0.118	0	9	COL3A1
COL1A1	0	6.5122	0.96	0.138	0	9	COL1A1
DCN	0	4.7747	0.909	0.145	0	9	DCN
LUM	4.83e-304	4.32824	0.874	0.13	9.65e-301	9	LUM
SPARC	3.7e-240	3.94004	0.897	0.389	7.39e-237	9	SPARC
COL6A21	1.59e-182	3.4386	0.747	0.255	3.19e-179	9	COL6A2
CCDC80	1.63e-163	3.27973	0.664	0.096	3.27e-160	9	CCDC80
FBLN1	8.39e-168	3.22994	0.699	0.261	1.68e-164	9	FBLN1
SFRP2	1.98e-97	3.21346	0.518	0.12	3.97e-94	9	SFRP2
C1S	5.35e-163	3.15192	0.621	0.108	1.07e-159	9	C1S
CFH	7.72e-175	3.12954	0.74	0.3	1.54e-171	9	CFH
C1R1	2.62e-176	3.11542	0.663	0.107	5.23e-173	9	C1R
COL5A1	1.64e-125	3.09105	0.587	0.072	3.28e-122	9	COL5A1
PCOLCE1	5.92e-109	2.98701	0.62	0.158	1.18e-105	9	PCOLCE
ELN1	7.87e-107	2.9838	0.62	0.235	1.57e-103	9	ELN
SERPINF1	1.21e-166	2.97079	0.687	0.165	2.42e-163	9	SERPINF1
MGP	4.12e-216	2.93669	0.959	0.719	8.24e-213	9	MGP
POSTN2	3.99e-79	2.88314	0.477	0.108	7.97e-76	9	POSTN
FSTL11	2.32e-110	2.86497	0.699	0.3	4.63e-107	9	FSTL1
C71	3.91e-103	2.82319	0.54	0.13	7.81e-100	9	C7
GPC3	1.29e-113	2.78889	0.575	0.15	2.58e-110	9	GPC3
COL6A1	5.62e-156	2.78424	0.795	0.481	1.12e-152	9	COL6A1
SRPX	4.62e-89	2.74303	0.571	0.131	9.24e-86	9	SRPX
GSN	1.47e-120	2.73111	0.651	0.258	2.94e-117	9	GSN
OGN	5.8e-61	2.70884	0.477	0.1	1.16e-57	9	OGN
COL6A3	6.92e-199	2.65816	0.614	0.137	1.38e-195	9	COL6A3
IGFBP71	1.72e-152	2.64145	0.821	0.444	3.43e-149	9	IGFBP7
DLK1	9.58e-78	2.6314	0.472	0.108	1.92e-74	9	DLK1
MFAP51	1.82e-59	2.55893	0.422	0.054	3.65e-56	9	MFAP5
ASPN	1.79e-29	2.54996	0.387	0.057	3.58e-26	9	ASPN
FN1	5.33e-97	2.49384	0.628	0.309	1.07e-93	9	FN1
DPT1	1.47e-09	2.48653	0.346	0.12	2.94e-06	9	DPT
BGN	2.91e-167	2.46227	0.583	0.077	5.82e-164	9	BGN
THBS2	5.44e-192	2.46046	0.602	0.14	1.09e-188	9	THBS2
ITM2A2	1.21e-90	2.44461	0.62	0.218	2.42e-87	9	ITM2A
VCAN	2.16e-152	2.41158	0.651	0.234	4.33e-149	9	VCAN
CFD	4.82e-70	2.34713	0.473	0.122	9.64e-67	9	CFD
FBLN5	6.5e-112	2.26983	0.542	0.134	1.3e-108	9	FBLN5
COL5A2	1.11e-97	2.26174	0.547	0.15	2.23e-94	9	COL5A2
PI15	7.06e-289	2.24815	0.539	0.089	1.41e-285	9	PI15
MFAP4	2.72e-31	2.23328	0.408	0.108	5.44e-28	9	MFAP4
PLAC91	4.53e-41	2.19451	0.425	0.117	9.05e-38	9	PLAC9
MMP2	1.21e-108	2.18522	0.632	0.279	2.43e-105	9	MMP2
LHFP	4.85e-82	2.17259	0.547	0.211	9.71e-79	9	LHFP
LGALS11	8.35e-110	2.13549	0.668	0.208	1.67e-106	9	LGALS1
OLFML2B	2.59e-200	2.11308	0.582	0.155	5.17e-197	9	OLFML2B
FBN11	4.15e-74	2.08368	0.556	0.256	8.3e-71	9	FBN1
COL14A1	3.29e-105	2.07727	0.523	0.187	6.58e-102	9	COL14A1
CCL22	3.47e-88	2.06334	0.678	0.44	6.95e-85	9	CCL2
FOS2	2.69e-82	1.98148	0.707	0.405	5.38e-79	9	FOS
TIMP11	1.07e-67	1.97107	0.537	0.165	2.15e-64	9	TIMP1
FGF7	1.29e-128	1.96379	0.509	0.054	2.58e-125	9	FGF7
OLFML3	1.97e-11	1.94496	0.36	0.154	3.93e-08	9	OLFML3
PROCR1	2.36e-98	1.92184	0.568	0.266	4.72e-95	9	PROCR
ISLR1	2.54e-15	1.8939	0.387	0.194	5.09e-12	9	ISLR
ABCA8	2.81e-162	1.8871	0.508	0.077	5.62e-159	9	ABCA8
CXCL122	7.81e-16	1.88684	0.37	0.172	1.56e-12	9	CXCL12
IGFBP6	1.58e-34	1.87823	0.355	0.096	3.17e-31	9	IGFBP6
COL12A1	1.21e-93	1.85795	0.53	0.219	2.43e-90	9	COL12A1
CTSK	4.94e-60	1.8571	0.425	0.088	9.89e-57	9	CTSK
FBLN21	9.09e-116	1.84862	0.604	0.255	1.82e-112	9	FBLN2
IGFBP3	4.54e-69	1.81594	0.57	0.331	9.09e-66	9	IGFBP3
SERPING11	1.04e-22	1.81345	0.422	0.227	2.08e-19	9	SERPING1
AKAP121	8.7e-92	1.75694	0.558	0.257	1.74e-88	9	AKAP12
THY1	4.82e-49	1.73464	0.42	0.107	9.64e-46	9	THY1
LTBP4	6.25e-61	1.71748	0.589	0.355	1.25e-57	9	LTBP4
TNFAIP6	7.02e-129	1.61172	0.52	0.137	1.4e-125	9	TNFAIP6
FGL2	1.28e-168	1.6111	0.503	0.061	2.56e-165	9	FGL2
LOX	1.88e-72	1.61002	0.46	0.154	3.75e-69	9	LOX
NID11	9.07e-95	1.60648	0.547	0.25	1.81e-91	9	NID1
PLAGL1	1.07e-25	1.5919	0.391	0.158	2.15e-22	9	PLAGL1
LRRC17	1.44e-74	1.57686	0.399	0.051	2.87e-71	9	LRRC17
RCN3	1.42e-64	1.57654	0.373	0.05	2.83e-61	9	RCN3
HTRA3	5.36e-92	1.57589	0.491	0.184	1.07e-88	9	HTRA3
IGF1	2.51e-19	1.5554	0.432	0.309	5.02e-16	9	IGF1
PDGFRA	7.42e-27	1.54379	0.373	0.08	1.48e-23	9	PDGFRA
SGCE	1.98e-23	1.53853	0.496	0.354	3.97e-20	9	SGCE
COLEC12	1.29e-133	1.51786	0.515	0.127	2.57e-130	9	COLEC12
PRSS232	1.89e-07	1.50473	0.296	0.131	0.00037851	9	PRSS23
SPARCL11	7.31e-63	1.4816	0.639	0.422	1.46e-59	9	SPARCL1
GLT8D2	1.36e-29	1.4806	0.427	0.23	2.72e-26	9	GLT8D2
C1QTNF3	3.92e-39	1.478	0.408	0.187	7.83e-36	9	C1QTNF3
RARRES21	4.89e-09	1.46458	0.356	0.22	9.77e-06	9	RARRES2
LAMA41	1.45e-50	1.46164	0.513	0.293	2.91e-47	9	LAMA4
MEST1	3.27e-23	1.45853	0.43	0.249	6.54e-20	9	MEST
C3	1.78e-32	1.44844	0.398	0.151	3.55e-29	9	C3
DAB21	4.33e-49	1.43122	0.523	0.318	8.66e-46	9	DAB2
TIMP2	5.11e-26	1.42953	0.506	0.375	1.02e-22	9	TIMP2
IGFBP51	2.15e-11	1.42911	0.522	0.42	4.29e-08	9	IGFBP5
NNMT1	6.78e-94	1.41028	0.511	0.22	1.36e-90	9	NNMT
ADH1B	1.25e-61	1.39093	0.346	0.06	2.51e-58	9	ADH1B
LRP1	9.36e-20	1.37898	0.404	0.196	1.87e-16	9	LRP1
TSHZ21	2.61e-68	1.37175	0.43	0.105	5.22e-65	9	TSHZ2
GEM	8.04e-44	1.35143	0.54	0.379	1.61e-40	9	GEM
CXCL14	0.00040634	1.31438	0.225	0.016	0.812674	9	CXCL14
MRC2	1.78e-28	1.29769	0.379	0.123	3.55e-25	9	MRC2
SEMA3C	1.24e-12	1.28724	0.246	0.029	2.48e-09	9	SEMA3C
EPB41L2	1.14e-58	1.27516	0.482	0.263	2.27e-55	9	EPB41L2
NRP1	2.23e-45	1.25835	0.551	0.381	4.46e-42	9	NRP1
ADAMTS11	9.06e-59	1.25539	0.711	0.562	1.81e-55	9	ADAMTS1
CD341	1.19e-06	1.249	0.298	0.119	0.00237072	9	CD34
IGSF10	6.6e-50	1.24791	0.415	0.144	1.32e-46	9	IGSF10
HSPB6	1.56e-06	1.20238	0.225	0.036	0.00312398	9	HSPB6
CHRDL1	0	1.18495	0.422	0.023	0	9	CHRDL1
ADAMTS2	7.2e-86	1.18478	0.482	0.182	1.44e-82	9	ADAMTS2
IFITM31	6.99e-62	1.18397	0.797	0.505	1.4e-58	9	IFITM3
TUBA1A2	3.08e-10	1.16504	0.392	0.225	6.17e-07	9	TUBA1A
IL331	1.5e-28	1.14209	0.501	0.362	3e-25	9	IL33
IGF2	8.16e-10	1.14168	0.289	0.036	1.63e-06	9	IGF2
IGFBP41	2.31e-36	1.14016	0.602	0.474	4.62e-33	9	IGFBP4
KCTD121	3.4e-40	1.11688	0.585	0.452	6.8e-37	9	KCTD12
ZFP361	5.17e-54	1.11142	0.855	0.67	1.03e-50	9	ZFP36
SERPINE2	1.26e-10	1.10798	0.391	0.257	2.52e-07	9	SERPINE2
S100A102	3.25e-12	1.10633	0.346	0.203	6.5e-09	9	S100A10
CREB3L1	3.7e-44	1.09864	0.418	0.187	7.4e-41	9	CREB3L1
F10	3.65e-40	1.09702	0.324	0.006	7.3e-37	9	F10
COL4A21	2.66e-21	1.06274	0.527	0.428	5.33e-18	9	COL4A2
LGALS31	5.7e-10	1.06236	0.303	0.159	1.14e-06	9	LGALS3
THBS1	4.21e-34	1.03734	0.577	0.468	8.41e-31	9	THBS1
VCAM11	5.51e-47	1.03004	0.435	0.194	1.1e-43	9	VCAM1
OSR1	5.92e-20	1.02726	0.227	0.006	1.18e-16	9	OSR1
APOD1	1.56e-08	1.02093	0.305	0.103	3.12e-05	9	APOD
PXDN1	4.34e-54	1.00043	0.494	0.257	8.67e-51	9	PXDN
APOE	5.56e-32	0.993072	0.337	0.089	1.11e-28	9	APOE
SEPP1	5.33e-19	0.96323	0.694	0.574	1.07e-15	9	SEPP1
OMD	0.00344304	0.956806	0.236	0.048	1	9	OMD
IFI162	2.53e-71	0.936482	0.578	0.331	5.06e-68	9	IFI16
TNFAIP2	9.7e-108	0.933218	0.499	0.184	1.94e-104	9	TNFAIP2
FGFR11	6.37e-09	0.922916	0.373	0.261	1.27e-05	9	FGFR1
SPON2	1.05e-106	0.907183	0.356	0.011	2.11e-103	9	SPON2
CRISPLD2	4.03e-89	0.907156	0.485	0.205	8.06e-86	9	CRISPLD2
C1QTNF2	6.2e-71	0.902479	0.275	0.006	1.24e-67	9	C1QTNF2
DKK31	3.19e-102	0.890865	0.348	0.07	6.38e-99	9	DKK3
C8orf4	3.78e-39	0.883244	0.525	0.369	7.55e-36	9	C8orf4
PLA2G2A	0	0.88319	0.348	0.026	0	9	PLA2G2A
PTN	1.08e-18	0.875577	0.398	0.219	2.16e-15	9	PTN
PLAT1	7.83e-09	0.863283	0.449	0.369	1.57e-05	9	PLAT
SULF1	0.00163742	0.862049	0.293	0.152	1	9	SULF1
TMEM119	3.83e-17	0.851575	0.239	0.007	7.65e-14	9	TMEM119
FXYD61	5.93e-50	0.839685	0.37	0.106	1.19e-46	9	FXYD6
NRK	3.32e-31	0.836419	0.299	0.092	6.65e-28	9	NRK
GAS1	2.11e-28	0.811179	0.337	0.103	4.23e-25	9	GAS1
SMOC2	1.44e-23	0.800634	0.373	0.173	2.89e-20	9	SMOC2
CAPN6	4.65e-47	0.794995	0.303	0.005	9.29e-44	9	CAPN6
HHIP	0	0.794686	0.396	0.005	0	9	HHIP
RN7SK2	9.7e-26	0.790941	0.602	0.502	1.94e-22	9	RN7SK
IFITM22	7.44e-45	0.788537	0.566	0.261	1.49e-41	9	IFITM2
OSMR	5.17e-107	0.772744	0.473	0.165	1.03e-103	9	OSMR
TNFSF13B	1.04e-87	0.769507	0.401	0.077	2.08e-84	9	TNFSF13B
COL4A11	3.27e-39	0.763991	0.618	0.481	6.55e-36	9	COL4A1
MSC	0	0.762855	0.373	0.016	0	9	MSC
PLTP	2.93e-72	0.756257	0.389	0.071	5.85e-69	9	PLTP
LAMB1	0.0028198	0.753092	0.33	0.346	1	9	LAMB1
PTGS2	4.66e-68	0.744636	0.527	0.28	9.33e-65	9	PTGS2
RPL131	4.58e-37	0.74383	0.933	0.811	9.16e-34	9	RPL13
EGR12	4.42e-15	0.743801	0.675	0.587	8.84e-12	9	EGR1
C1QTNF1	2.36e-38	0.742977	0.351	0.097	4.71e-35	9	C1QTNF1
C11orf961	7.28e-51	0.737345	0.484	0.295	1.46e-47	9	C11orf96
EMP12	8.42e-15	0.735404	0.597	0.529	1.68e-11	9	EMP1
CNRIP11	2.33e-06	0.735073	0.305	0.132	0.00465017	9	CNRIP1
CRISPLD1	4.99e-38	0.733183	0.434	0.233	9.97e-35	9	CRISPLD1
NFKBIA2	5.93e-20	0.723502	0.559	0.42	1.19e-16	9	NFKBIA
KLF42	8.87e-28	0.713957	0.618	0.52	1.77e-24	9	KLF4
TFPI1	6.58e-40	0.709075	0.54	0.394	1.32e-36	9	TFPI
MEOX2	7.13e-06	0.705622	0.219	0.008	0.0142644	9	MEOX2
ARID5B	1.78e-89	0.675658	0.465	0.164	3.57e-86	9	ARID5B
BCHE	5.66e-35	0.665678	0.1	0.02	1.13e-31	9	BCHE
RPL102	8.27e-25	0.653284	0.95	0.886	1.65e-21	9	RPL10
ENPEP	1.09e-22	0.6295	0.308	0.092	2.19e-19	9	ENPEP
TGFBI	6.66e-63	0.62634	0.394	0.126	1.33e-59	9	TGFBI
ADAMTSL3	1.48e-230	0.622556	0.375	0.05	2.95e-227	9	ADAMTSL3
OLFML1	8.36e-25	0.612273	0.222	0.032	1.67e-21	9	OLFML1
IL6ST1	1.1e-12	0.612108	0.532	0.46	2.2e-09	9	IL6ST
SOSTDC1	1.89e-10	0.609724	0.246	0.088	3.77e-07	9	SOSTDC1
PLP1	1.03e-30	0.599307	0.243	0.026	2.06e-27	9	PLP1
SEMA5A	6.27e-31	0.590312	0.282	0.066	1.25e-27	9	SEMA5A
ABCA1	3.16e-33	0.58453	0.518	0.408	6.32e-30	9	ABCA1
TSPAN8	1.33e-57	0.57715	0.265	0.01	2.67e-54	9	TSPAN8
STOM	7.75e-20	0.57443	0.547	0.456	1.55e-16	9	STOM
SCARA5	2.57e-49	0.565772	0.312	0.103	5.15e-46	9	SCARA5
EMILIN1	0	0.561439	0.318	0.007	0	9	EMILIN1
C1orf541	7.85e-12	0.560464	0.349	0.217	1.57e-08	9	C1orf54
FADS21	0.00105207	0.555057	0.318	0.341	1	9	FADS2
SVEP1	0.0036272	0.552879	0.293	0.222	1	9	SVEP1
SFRP1	1.72e-06	0.552344	0.174	0.123	0.00344432	9	SFRP1
PAMR1	2.09e-28	0.54842	0.248	0.001	4.18e-25	9	PAMR1
PLPP11	1.41e-15	0.541926	0.179	0.221	2.81e-12	9	PLPP1
TMEM1732	2.45e-09	0.532023	0.415	0.347	4.91e-06	9	TMEM173
VTRNA2-1	1.42e-26	0.528966	0.43	0.271	2.84e-23	9	VTRNA2-1
APOC1	5.92e-53	0.528067	0.091	0.232	1.18e-49	9	APOC1
PROS1	3.27e-08	0.527593	0.227	0.146	6.53e-05	9	PROS1
CYP1B1	2.46e-48	0.518372	0.46	0.235	4.93e-45	9	CYP1B1
SPOCK1	6.62e-33	0.516482	0.267	0.053	1.32e-29	9	SPOCK1
CST31	6.19e-22	0.497871	0.83	0.728	1.24e-18	9	CST3
UGCG	1.09e-39	0.496052	0.487	0.3	2.19e-36	9	UGCG
PTGIR	2.75e-40	0.495362	0.213	0.009	5.51e-37	9	PTGIR
FRZB	7.6e-123	0.489783	0.258	0.008	1.52e-119	9	FRZB
ICAM11	1.62e-22	0.486899	0.527	0.432	3.24e-19	9	ICAM1
CREB5	0.00097663	0.484738	0.253	0.097	1	9	CREB5
RGS21	3.04e-11	0.480929	0.547	0.457	6.08e-08	9	RGS2
EGFL6	9.47e-14	0.473272	0.148	0.006	1.89e-10	9	EGFL6
RGS101	3.67e-11	0.453119	0.322	0.21	7.35e-08	9	RGS10
SLC2A32	2.07e-36	0.441073	0.499	0.287	4.13e-33	9	SLC2A3
THBS3	0.00520327	0.4383	0.379	0.325	1	9	THBS3
MT2A1	6.35e-15	0.433444	0.482	0.346	1.27e-11	9	MT2A
RP11-834C11.15	1.11e-18	0.425263	0.117	0.001	2.23e-15	9	RP11-834C11.15
GAS61	1.04e-18	0.421546	0.511	0.417	2.08e-15	9	GAS6
PTGDS1	7.25e-11	0.421424	0.38	0.276	1.45e-07	9	PTGDS
S100A11	0.00075345	0.42136	0.396	0.325	1	9	S100A11
UCHL1	4.96e-29	0.417221	0.31	0.115	9.93e-26	9	UCHL1
TAGLN	2.01e-16	0.416268	0.312	0.173	4.02e-13	9	TAGLN
TGFBR3	1.71e-14	0.408944	0.451	0.315	3.43e-11	9	TGFBR3
HSPG21	8.17e-38	0.407444	0.508	0.33	1.63e-34	9	HSPG2
NR4A11	8.75e-06	0.405371	0.554	0.499	0.0175058	9	NR4A1
RPLP12	4.26e-09	0.402443	0.94	0.886	8.53e-06	9	RPLP1
TCF41	6.01e-11	0.401808	0.232	0.295	1.2e-07	9	TCF4
MMP19	1.43e-82	0.399676	0.253	0.016	2.86e-79	9	MMP19
RPL311	1.37e-05	0.392864	0.912	0.887	0.0273916	9	RPL31
TMEM176A	3.36e-40	0.392469	0.391	0.18	6.71e-37	9	TMEM176A
LPL	1.04e-20	0.388915	0.169	0.062	2.08e-17	9	LPL
TMEM176B1	3.33e-06	0.388801	0.32	0.345	0.00666091	9	TMEM176B
ACKR32	0.00676082	0.383254	0.522	0.476	1	9	ACKR3
RPS181	2.22e-10	0.381806	0.928	0.893	4.43e-07	9	RPS18
LINC01133	7.93e-09	0.375722	0.15	0.007	1.59e-05	9	LINC01133
GAS7	3.68e-26	0.372939	0.076	0.127	7.35e-23	9	GAS7
A2M1	2.36e-07	0.362769	0.427	0.342	0.0004726	9	A2M
PTPN2	1.16e-07	0.358528	0.391	0.288	0.00023237	9	PTPN2
SEC24D	6.62e-20	0.357663	0.286	0.094	1.32e-16	9	SEC24D
TOP2A	2.87e-06	0.353834	0.184	0.206	0.00573361	9	TOP2A
NOTCH3	1.32e-05	0.352955	0.38	0.293	0.0264488	9	NOTCH3
PTX3	0	0.351862	0.303	0.022	0	9	PTX3
RAMP21	7.51e-09	0.336573	0.207	0.234	1.5e-05	9	RAMP2
GDF10	1.09e-17	0.334559	0.269	0.073	2.17e-14	9	GDF10
SLITRK6	1.64e-14	0.33294	0.138	0.023	3.28e-11	9	SLITRK6
GNG111	4.3e-15	0.331404	0.441	0.315	8.6e-12	9	GNG11
SPRY21	9.75e-21	0.327398	0.434	0.306	1.95e-17	9	SPRY2
ANGPT2	9.39e-62	0.323664	0.32	0.082	1.88e-58	9	ANGPT2
TMEM100	1.06e-69	0.322642	0.356	0.116	2.13e-66	9	TMEM100
ADAM33	3.58e-25	0.318386	0.167	0.154	7.17e-22	9	ADAM33
PLBD1	4.74e-05	0.315484	0.281	0.181	0.0948189	9	PLBD1
TPM21	1.38e-11	0.30832	0.215	0.284	2.76e-08	9	TPM2
JAM21	3.4e-36	0.307195	0.482	0.319	6.8e-33	9	JAM2
IER32	2.86e-08	0.304131	0.661	0.611	5.73e-05	9	IER3
RNU6-6P1	6e-08	0.299898	0.528	0.464	0.00012003	9	RNU6-6P
SLC40A11	3.68e-34	0.298741	0.358	0.148	7.36e-31	9	SLC40A1
PAPPA	1.23e-169	0.297807	0.248	0.009	2.47e-166	9	PAPPA
PLCXD1	0.00336091	0.291546	0.201	0.142	1	9	PLCXD1
LTBP11	0.00157343	0.291055	0.313	0.212	1	9	LTBP1
SAMHD11	0.00025967	0.288306	0.21	0.199	0.519341	9	SAMHD1
RASSF2	2.34e-42	0.286517	0.265	0.039	4.67e-39	9	RASSF2
GAP43	7.43e-131	0.28523	0.131	0.001	1.49e-127	9	GAP43
IFITM12	4.4e-33	0.285064	0.448	0.234	8.8e-30	9	IFITM1
GBP1	8.16e-47	0.283511	0.494	0.296	1.63e-43	9	GBP1
FNTA	2.5e-33	0.280845	0.473	0.317	4.99e-30	9	FNTA
CENPW1	6.21e-09	0.278637	0.208	0.079	1.24e-05	9	CENPW
IFIT1	3.09e-64	0.278193	0.32	0.061	6.17e-61	9	IFIT1
IL323	1.01e-14	0.276531	0.343	0.183	2.02e-11	9	IL32
ISG152	0.00068785	0.275265	0.356	0.298	1	9	ISG15
NTNG1	2.94e-76	0.265989	0.126	0.012	5.88e-73	9	NTNG1
CD551	9.18e-07	0.259794	0.296	0.362	0.00183503	9	CD55
TMSB4XP42	2.03e-30	0.254635	0.46	0.276	4.06e-27	9	TMSB4XP4
DLX1	2.38e-175	0.253726	0.234	0.001	4.77e-172	9	DLX1
CH25H	3.86e-36	0.25354	0.212	0.04	7.72e-33	9	CH25H
P2RY14	1.17e-55	0.25329	0.215	0.015	2.34e-52	9	P2RY14
RPS27A2	1.81e-05	0.252592	0.897	0.846	0.0361255	9	RPS27A
AIDA	0.00010554	0.251175	0.448	0.4	0.211073	9	AIDA
EMP32	0.00297911	0.250073	0.136	0.105	1	9	EMP3
PLVAP1	2.18e-144	4.31371	0.746	0.33	4.36e-141	10	PLVAP
COL4A12	4.81e-158	4.02448	0.828	0.476	9.62e-155	10	COL4A1
FLT1	1.3e-78	3.547	0.67	0.464	2.6e-75	10	FLT1
A2M2	2.4e-158	3.49464	0.787	0.333	4.79e-155	10	A2M
AQP11	1.35e-99	3.43504	0.687	0.392	2.7e-96	10	AQP1
IFI271	1.43e-76	3.42782	0.675	0.483	2.85e-73	10	IFI27
PECAM11	5.08e-110	3.40543	0.682	0.346	1.02e-106	10	PECAM1
ENG1	5e-106	3.35303	0.665	0.322	1e-102	10	ENG
TM4SF11	2.34e-56	3.29223	0.62	0.468	4.69e-53	10	TM4SF1
IGFBP31	5.58e-15	3.12334	0.383	0.339	1.12e-11	10	IGFBP3
STC12	2.49e-61	3.09252	0.682	0.541	4.98e-58	10	STC1
SPARCL12	4.41e-83	3.06665	0.672	0.424	8.82e-80	10	SPARCL1
COL4A22	2.91e-47	3.03199	0.586	0.427	5.81e-44	10	COL4A2
HSPG22	4.83e-84	2.97582	0.608	0.329	9.67e-81	10	HSPG2
GNG112	1.84e-89	2.96799	0.615	0.312	3.68e-86	10	GNG11
CLDN51	1.93e-33	2.95746	0.455	0.329	3.86e-30	10	CLDN5
ESAM1	3.13e-104	2.9194	0.622	0.236	6.26e-101	10	ESAM
EGFL71	7.74e-64	2.8906	0.543	0.319	1.55e-60	10	EGFL7
TGFBR21	5.43e-58	2.87242	0.562	0.375	1.09e-54	10	TGFBR2
EPAS11	3.37e-42	2.80165	0.495	0.345	6.75e-39	10	EPAS1
B2M2	1.68e-115	2.79972	0.789	0.452	3.37e-112	10	B2M
CDH51	3.36e-41	2.79148	0.486	0.329	6.73e-38	10	CDH5
JAM22	5.99e-49	2.73406	0.5	0.32	1.2e-45	10	JAM2
CD931	2.78e-36	2.68678	0.421	0.276	5.55e-33	10	CD93
STOM1	4.67e-13	2.66435	0.464	0.459	9.33e-10	10	STOM
PODXL	9.26e-22	2.66345	0.38	0.279	1.85e-18	10	PODXL
APOLD11	3.9e-46	2.6615	0.457	0.285	7.8e-43	10	APOLD1
COL15A11	1.12e-26	2.58663	0.421	0.311	2.24e-23	10	COL15A1
SERPINE21	1.33e-07	2.53286	0.246	0.263	0.00026556	10	SERPINE2
IGFBP72	8.13e-87	2.51237	0.732	0.45	1.63e-83	10	IGFBP7
C8orf41	1.73e-14	2.45847	0.407	0.373	3.47e-11	10	C8orf4
ADGRL41	1.88e-60	2.44937	0.388	0.141	3.75e-57	10	ADGRL4
KDR	6.71e-44	2.42876	0.385	0.178	1.34e-40	10	KDR
SLC2A33	6.04e-70	2.42873	0.553	0.288	1.21e-66	10	SLC2A3
IGFBP42	3.78e-32	2.38944	0.565	0.476	7.55e-29	10	IGFBP4
PCAT191	1.35e-22	2.3846	0.452	0.374	2.7e-19	10	PCAT19
IFITM32	2.48e-148	2.37911	0.892	0.506	4.97e-145	10	IFITM3
VWF1	7.21e-50	2.36527	0.462	0.253	1.44e-46	10	VWF
SOCS31	3.39e-26	2.36112	0.529	0.478	6.79e-23	10	SOCS3
PLPP12	4.37e-31	2.33339	0.328	0.217	8.74e-28	10	PLPP1
KLF2	0.00013939	2.31767	0.356	0.399	0.278788	10	KLF2
BHLHE40	9.16e-13	2.31218	0.474	0.479	1.83e-09	10	BHLHE40
IFITM23	3.66e-126	2.26994	0.739	0.26	7.31e-123	10	IFITM2
SLC9A3R2	7.94e-25	2.25973	0.33	0.234	1.59e-21	10	SLC9A3R2
NDRG1	0.00083878	2.20765	0.426	0.515	1	10	NDRG1
TCF42	4.51e-21	2.20227	0.359	0.291	9.02e-18	10	TCF4
NR4A12	9.42e-09	2.19502	0.462	0.502	1.88e-05	10	NR4A1
RHOB	7.34e-11	2.16192	0.397	0.405	1.47e-07	10	RHOB
CD342	6.2e-43	2.15855	0.335	0.12	1.24e-39	10	CD34
NRP11	8.66e-16	2.14849	0.409	0.386	1.73e-12	10	NRP1
RGCC1	4.25e-06	2.14586	0.356	0.37	0.00850642	10	RGCC
ACE1	1.76e-15	2.14379	0.313	0.225	3.53e-12	10	ACE
DLL4	6.39e-60	2.14231	0.301	0.07	1.28e-56	10	DLL4
ADGRF5	4.19e-15	2.13941	0.337	0.273	8.38e-12	10	ADGRF5
RAMP22	6.73e-23	2.1377	0.337	0.23	1.35e-19	10	RAMP2
HLA-E2	1.04e-75	2.1238	0.722	0.49	2.08e-72	10	HLA-E
CETP	5.07e-06	2.11041	0.301	0.242	0.0101473	10	CETP
SOX181	1.8e-59	2.10358	0.323	0.096	3.6e-56	10	SOX18
ETS21	2.89e-10	2.0976	0.467	0.494	5.77e-07	10	ETS2
EMCN1	5.83e-18	2.07925	0.388	0.346	1.17e-14	10	EMCN
GNAI2	1.16e-13	2.07843	0.421	0.419	2.32e-10	10	GNAI2
IFITM13	1.49e-50	2.05973	0.459	0.236	2.99e-47	10	IFITM1
MGLL1	8.63e-44	2.04655	0.366	0.187	1.73e-40	10	MGLL
KLF43	1.37e-08	2.02138	0.469	0.525	2.75e-05	10	KLF4
CALCRL1	1.87e-05	2.00745	0.333	0.37	0.0373935	10	CALCRL
XAF11	3.57e-06	2.00685	0.368	0.403	0.00713841	10	XAF1
TGM21	1.18e-11	1.98696	0.402	0.399	2.36e-08	10	TGM2
ELK31	1.57e-09	1.96227	0.337	0.323	3.13e-06	10	ELK3
NEDD91	5.03e-08	1.95923	0.371	0.407	0.00010067	10	NEDD9
FOS3	1.48e-42	1.94878	0.579	0.412	2.96e-39	10	FOS
TNFSF101	6e-25	1.94762	0.371	0.298	1.2e-21	10	TNFSF10
TMEM881	0.00254905	1.94677	0.287	0.301	1	10	TMEM88
CD361	7.72e-59	1.94311	0.383	0.178	1.54e-55	10	CD36
FBLN22	0.00039009	1.9351	0.244	0.268	0.780187	10	FBLN2
RAMP31	2.09e-11	1.92423	0.368	0.35	4.17e-08	10	RAMP3
TIE11	7.85e-10	1.92045	0.311	0.234	1.57e-06	10	TIE1
CAV11	9.75e-16	1.91752	0.467	0.44	1.95e-12	10	CAV1
ZFP362	5.05e-55	1.90669	0.756	0.675	1.01e-51	10	ZFP36
PTPRB1	1.29e-05	1.90345	0.301	0.307	0.0257157	10	PTPRB
CLEC14A	0.00057942	1.89753	0.273	0.268	1	10	CLEC14A
MMRN21	7.3e-68	1.89579	0.306	0.062	1.46e-64	10	MMRN2
LAMB11	1.25e-14	1.88459	0.368	0.345	2.51e-11	10	LAMB1
CA4	1.65e-36	1.88093	0.275	0.094	3.29e-33	10	CA4
NOTCH4	1.46e-06	1.87298	0.299	0.265	0.00291939	10	NOTCH4
BST22	7.31e-50	1.8636	0.309	0.138	1.46e-46	10	BST2
HLA-B2	5.07e-93	1.85347	0.837	0.593	1.01e-89	10	HLA-B
ADAMTS12	0.0001389	1.8169	0.476	0.57	0.277802	10	ADAMTS1
IFI61	8.28e-08	1.79848	0.486	0.536	0.00016557	10	IFI6
CYYR11	5.4e-05	1.79328	0.306	0.329	0.108044	10	CYYR1
IFI44L1	6.38e-20	1.77918	0.309	0.203	1.28e-16	10	IFI44L
DNAJB12	1.72e-55	1.77877	0.677	0.47	3.44e-52	10	DNAJB1
EDNRB	7.31e-26	1.77635	0.297	0.155	1.46e-22	10	EDNRB
ETS12	1.21e-05	1.77518	0.325	0.352	0.0241501	10	ETS1
GSN1	2.28e-27	1.75039	0.371	0.269	4.56e-24	10	GSN
EMP13	0.00011252	1.74882	0.469	0.533	0.22503	10	EMP1
ICAM23	5.93e-21	1.7306	0.27	0.182	1.19e-17	10	ICAM2
LRRC32	0.00226729	1.7243	0.309	0.34	1	10	LRRC32
SHANK31	3.78e-84	1.72246	0.304	0.068	7.55e-81	10	SHANK3
RNASE12	1.16e-20	1.70348	0.287	0.191	2.32e-17	10	RNASE1
SEMA3G	2.51e-15	1.69675	0.191	0.092	5.02e-12	10	SEMA3G
SOX71	2.29e-20	1.68725	0.292	0.204	4.58e-17	10	SOX7
TM4SF18	4.7e-29	1.67503	0.239	0.052	9.4e-26	10	TM4SF18
PLXND11	5.08e-52	1.64898	0.278	0.059	1.02e-48	10	PLXND1
ICAM12	0.00247215	1.6251	0.359	0.438	1	10	ICAM1
FXYD62	6.21e-54	1.60725	0.297	0.111	1.24e-50	10	FXYD6
GJA5	1.05e-20	1.5843	0.163	0.053	2.09e-17	10	GJA5
FN11	0.00190383	1.56685	0.27	0.322	1	10	FN1
ECSCR1	1.35e-05	1.55286	0.311	0.34	0.0269227	10	ECSCR
TMSB4X2	6.37e-87	1.54684	0.689	0.296	1.27e-83	10	TMSB4X
C1orf542	1.49e-15	1.52643	0.266	0.221	2.98e-12	10	C1orf54
MX11	0.00012885	1.5142	0.309	0.329	0.257696	10	MX1
S100A103	3.28e-53	1.51302	0.431	0.202	6.56e-50	10	S100A10
SDPR1	0.00121722	1.51292	0.289	0.468	1	10	SDPR
ITM2A3	2.51e-45	1.49348	0.445	0.227	5.02e-42	10	ITM2A
GIMAP61	1.42e-11	1.47556	0.275	0.19	2.83e-08	10	GIMAP6
ROBO41	1.26e-10	1.47214	0.132	0.246	2.53e-07	10	ROBO4
KCTD122	1.99e-05	1.47014	0.263	0.462	0.0397854	10	KCTD12
BCL6B	1.95e-13	1.457	0.227	0.111	3.89e-10	10	BCL6B
TAGLN22	1.18e-37	1.4499	0.493	0.339	2.35e-34	10	TAGLN2
IFI163	4.72e-07	1.44503	0.333	0.34	0.00094369	10	IFI16
PCDH17	0.00115724	1.43548	0.206	0.136	1	10	PCDH17
SGK11	0.00210427	1.43289	0.467	0.557	1	10	SGK1
ERG1	1.85e-33	1.42052	0.256	0.087	3.71e-30	10	ERG
TMSB102	2.94e-55	1.41571	0.629	0.387	5.88e-52	10	TMSB10
ISG153	1.71e-12	1.41427	0.318	0.3	3.43e-09	10	ISG15
WWTR11	0.00164906	1.41207	0.333	0.405	1	10	WWTR1
NID12	0.0016943	1.37377	0.273	0.26	1	10	NID1
IL6ST2	0.00894262	1.35748	0.368	0.465	1	10	IL6ST
HSPA1A2	1.38e-64	1.3521	0.868	0.782	2.75e-61	10	HSPA1A
HLA-C2	7.19e-12	1.35122	0.541	0.545	1.44e-08	10	HLA-C
GBP41	1.57e-20	1.32196	0.266	0.15	3.14e-17	10	GBP4
CXorf36	3.45e-12	1.32119	0.266	0.173	6.9e-09	10	CXorf36
LGALS12	2.88e-32	1.31797	0.368	0.221	5.75e-29	10	LGALS1
SHE	3.63e-06	1.31303	0.232	0.179	0.00725658	10	SHE
FAM198B1	1.58e-07	1.30383	0.191	0.063	0.00031563	10	FAM198B
CLEC2B2	5.99e-12	1.29339	0.289	0.28	1.2e-08	10	CLEC2B
AKAP122	2.35e-12	1.28062	0.275	0.268	4.7e-09	10	AKAP12
PXDN2	5.56e-09	1.27788	0.273	0.266	1.11e-05	10	PXDN
IL3RA1	0.00599351	1.24657	0.191	0.198	1	10	IL3RA
SLC6A61	3.45e-05	1.24506	0.177	0.14	0.069056	10	SLC6A6
HYAL21	0.0006636	1.24099	0.179	0.308	1	10	HYAL2
RNU6-6P2	0.00218145	1.23946	0.285	0.472	1	10	RNU6-6P
PRCP1	3.15e-05	1.22275	0.333	0.379	0.0629728	10	PRCP
WARS1	1.61e-25	1.1967	0.282	0.217	3.23e-22	10	WARS
NOTCH1	8.36e-11	1.18859	0.242	0.165	1.67e-07	10	NOTCH1
JAG12	3.97e-16	1.18699	0.232	0.49	7.95e-13	10	JAG1
IL324	3.68e-33	1.18589	0.289	0.186	7.35e-30	10	IL32
FBLN51	2.09e-15	1.18234	0.184	0.148	4.17e-12	10	FBLN5
DUSP1	1.97e-09	1.16453	0.586	0.655	3.93e-06	10	DUSP1
GJA4	7.19e-16	1.15573	0.172	0.086	1.44e-12	10	GJA4
TSPAN71	5.02e-27	1.14057	0.268	0.204	1e-23	10	TSPAN7
GIMAP73	8.39e-40	1.12294	0.282	0.144	1.68e-36	10	GIMAP7
CD300LG	7.52e-26	1.12118	0.22	0.085	1.5e-22	10	CD300LG
GYPC3	5.18e-43	1.11029	0.234	0.106	1.04e-39	10	GYPC
INSR1	0.00746223	1.10337	0.244	0.369	1	10	INSR
COL6A22	4.18e-22	1.09076	0.328	0.271	8.37e-19	10	COL6A2
NFKBIA3	4.36e-08	1.08828	0.409	0.426	8.73e-05	10	NFKBIA
IGFBP21	0.0025335	1.08086	0.182	0.135	1	10	IGFBP2
SPARC1	2.76e-32	1.0731	0.545	0.404	5.51e-29	10	SPARC
TMEM255B	0.00024722	1.06146	0.246	0.225	0.494439	10	TMEM255B
THY11	1.77e-29	1.0527	0.206	0.116	3.54e-26	10	THY1
PSMB82	1.95e-10	1.04578	0.27	0.28	3.89e-07	10	PSMB8
RHOJ1	1.1e-05	1.01037	0.237	0.209	0.021936	10	RHOJ
CA21	3.03e-09	0.999972	0.256	0.492	6.06e-06	10	CA2
SOX17	1.74e-07	0.999648	0.182	0.108	0.00034849	10	SOX17
HSPA1B2	1.87e-13	0.998358	0.672	0.7	3.73e-10	10	HSPA1B
TMSB4XP43	3.04e-14	0.996281	0.313	0.282	6.09e-11	10	TMSB4XP4
DLL1	0.00779413	0.983951	0.189	0.16	1	10	DLL1
CRYBG31	0.00076274	0.972329	0.165	0.279	1	10	CRYBG3
MAST41	1.72e-11	0.972081	0.213	0.441	3.44e-08	10	MAST4
DOCK6	1.05e-09	0.965997	0.153	0.077	2.09e-06	10	DOCK6
LAMA42	0.00094358	0.936807	0.163	0.305	1	10	LAMA4
CX3CL1	2.91e-15	0.926744	0.184	0.081	5.83e-12	10	CX3CL1
TUBA1A3	2.32e-17	0.89664	0.285	0.23	4.65e-14	10	TUBA1A
C2CD4B1	1.01e-16	0.858915	0.225	0.11	2.02e-13	10	C2CD4B
DNASE1L31	1.13e-17	0.848287	0.215	0.142	2.25e-14	10	DNASE1L3
FSTL12	5.48e-06	0.846724	0.301	0.315	0.0109579	10	FSTL1
CLIC5	4.72e-16	0.837085	0.182	0.065	9.45e-13	10	CLIC5
IFIT3	1.36e-14	0.828838	0.225	0.136	2.72e-11	10	IFIT3
KCNE3	3.27e-12	0.806762	0.17	0.086	6.55e-09	10	KCNE3
PLAU	0.00024189	0.80456	0.211	0.185	0.483779	10	PLAU
IFIT11	1.52e-30	0.795571	0.199	0.067	3.04e-27	10	IFIT1
CCDC88C	1.28e-09	0.795327	0.153	0.08	2.55e-06	10	CCDC88C
SERPINE11	0.00608966	0.7918	0.177	0.273	1	10	SERPINE1
ACKR33	1.96e-05	0.789342	0.27	0.484	0.0391438	10	ACKR3
MMP21	2.46e-05	0.776725	0.227	0.294	0.0492233	10	MMP2
OSMR1	0.00373942	0.776094	0.203	0.176	1	10	OSMR
C4orf321	9.51e-13	0.766227	0.144	0.285	1.9e-09	10	C4orf32
FAM13C	0.00203177	0.764705	0.184	0.311	1	10	FAM13C
CXCL123	3.77e-08	0.762552	0.163	0.18	7.54e-05	10	CXCL12
TAP12	1.23e-22	0.746033	0.134	0.407	2.46e-19	10	TAP1
FCN3	5.28e-07	0.738364	0.163	0.107	0.00105624	10	FCN3
LGALS32	3.03e-35	0.737535	0.246	0.162	6.07e-32	10	LGALS3
PELI12	0.00220073	0.737514	0.201	0.336	1	10	PELI1
MPRIP	0.00028376	0.736578	0.244	0.457	0.567524	10	MPRIP
NUAK11	0.00204555	0.734813	0.208	0.194	1	10	NUAK1
EVA1C1	4.66e-18	0.734795	0.218	0.116	9.32e-15	10	EVA1C
FLNA	1.43e-05	0.732885	0.203	0.255	0.0286723	10	FLNA
SAMHD12	6.73e-10	0.727613	0.206	0.2	1.35e-06	10	SAMHD1
GRASP1	3.34e-12	0.709241	0.165	0.067	6.69e-09	10	GRASP
FRMD4A	2.72e-06	0.681463	0.134	0.127	0.00543442	10	FRMD4A
TNFAIP8L1	0.00343841	0.673791	0.17	0.167	1	10	TNFAIP8L1
CYB5D2	0.00879182	0.660016	0.122	0.206	1	10	CYB5D2
QPCT1	1.65e-23	0.659742	0.196	0.109	3.31e-20	10	QPCT
PSMB92	3.07e-13	0.657628	0.153	0.129	6.13e-10	10	PSMB9
MT-ND21	0.00246321	0.65456	0.567	0.657	1	10	MT-ND2
MCTP1	0.00046473	0.649439	0.201	0.33	0.929464	10	MCTP1
TUBB1	2.66e-23	0.639907	0.297	0.229	5.32e-20	10	TUBB
OAS3	1.12e-16	0.638444	0.165	0.068	2.24e-13	10	OAS3
NCOA71	0.00170927	0.63698	0.23	0.253	1	10	NCOA7
AOC3	1.18e-11	0.635799	0.105	0.04	2.36e-08	10	AOC3
SRGN1	2.66e-17	0.634468	0.328	0.269	5.32e-14	10	SRGN
SERPING12	1.27e-06	0.631366	0.179	0.235	0.00254099	10	SERPING1
GMFG2	3.12e-45	0.608412	0.23	0.113	6.25e-42	10	GMFG
GLT8D21	2.77e-07	0.596801	0.129	0.24	0.00055486	10	GLT8D2
PROS11	8.08e-07	0.589904	0.191	0.148	0.00161646	10	PROS1
ACKR11	0.00890375	0.576917	0.287	0.476	1	10	ACKR1
ARL5B1	3.18e-07	0.572485	0.232	0.447	0.00063543	10	ARL5B
TCTEX1D11	1.38e-82	0.571226	0.196	0.019	2.76e-79	10	TCTEX1D1
EPB41L21	2.31e-05	0.567233	0.151	0.274	0.0462926	10	EPB41L2
LTBP12	2.05e-10	0.565807	0.112	0.218	4.1e-07	10	LTBP1
C17orf67	6.44e-06	0.563662	0.163	0.292	0.0128761	10	C17orf67
FABP41	2.59e-15	0.560129	0.146	0.129	5.18e-12	10	FABP4
STAB1	6.36e-05	0.549771	0.211	0.2	0.127202	10	STAB1
EDN11	2.08e-05	0.535786	0.172	0.115	0.0415392	10	EDN1
KLF62	2.92e-07	0.534919	0.371	0.372	0.00058335	10	KLF6
TGFBR31	0.00733462	0.521187	0.208	0.323	1	10	TGFBR3
TUBA1B2	1.93e-08	0.521112	0.349	0.342	3.86e-05	10	TUBA1B
FXYD53	1.84e-10	0.50757	0.127	0.129	3.68e-07	10	FXYD5
LAPTM4B1	6.59e-05	0.5048	0.175	0.345	0.131881	10	LAPTM4B
PALMD	3.33e-11	0.502414	0.112	0.026	6.67e-08	10	PALMD
ARPC1B3	7.11e-20	0.492612	0.239	0.201	1.42e-16	10	ARPC1B
OLFM11	5.26e-08	0.487569	0.191	0.149	0.00010528	10	OLFM1
KL	0.00290986	0.481823	0.139	0.166	1	10	KL
TNFRSF4	3.22e-32	0.467748	0.122	0.004	6.45e-29	10	TNFRSF4
CH25H1	1.05e-12	0.452287	0.105	0.045	2.09e-09	10	CH25H
FAM126A	1.39e-05	0.414247	0.091	0.214	0.0277595	10	FAM126A
AGAP3	3.77e-11	0.411352	0.11	0.262	7.53e-08	10	AGAP3
VTRNA2-11	1.94e-06	0.409598	0.215	0.279	0.00388528	10	VTRNA2-1
ARFGEF1	2.19e-09	0.3971	0.194	0.388	4.39e-06	10	ARFGEF1
DOC2B1	1.91e-32	0.386108	0.167	0.041	3.82e-29	10	DOC2B
CPOX	4.75e-05	0.383673	0.177	0.287	0.0949838	10	CPOX
CNKSR31	2.19e-06	0.37333	0.172	0.12	0.00438267	10	CNKSR3
LY96	1.62e-12	0.373311	0.11	0.228	3.23e-09	10	LY96
EGLN31	2.93e-06	0.370539	0.203	0.391	0.00586093	10	EGLN3
HLA-DRB11	1.01e-49	0.362377	0.349	0.17	2.02e-46	10	HLA-DRB1
PRSS233	3.31e-13	0.360667	0.139	0.138	6.62e-10	10	PRSS23
TOP2A1	0.00204587	0.360438	0.084	0.208	1	10	TOP2A
PCSK71	0.00217926	0.353242	0.189	0.353	1	10	PCSK7
DDX58	2.82e-05	0.349946	0.153	0.265	0.0564392	10	DDX58
CCL8	3.74e-14	0.347775	0.144	0.06	7.47e-11	10	CCL8
CIC	7.1e-25	0.347547	0.129	0.382	1.42e-21	10	CIC
MROH82	2.3e-42	0.346225	0.165	0.092	4.59e-39	10	MROH8
GPR146	3.56e-08	0.345731	0.172	0.101	7.12e-05	10	GPR146
ACTB1	2.68e-08	0.338605	0.708	0.736	5.35e-05	10	ACTB
GAS62	3.26e-16	0.33468	0.184	0.427	6.51e-13	10	GAS6
FRY	1.81e-23	0.331854	0.148	0.029	3.62e-20	10	FRY
IFIT2	1.85e-09	0.330897	0.127	0.301	3.7e-06	10	IFIT2
AC004947.2	0	0.324247	0.1	0	0	10	AC004947.2
SULF11	4.03e-05	0.318771	0.151	0.157	0.0805267	10	SULF1
SLC1A4	3.37e-06	0.317094	0.132	0.11	0.00673954	10	SLC1A4
COTL11	2.98e-05	0.316157	0.1	0.269	0.0596116	10	COTL1
CXCL31	0.00016755	0.316	0.218	0.413	0.335096	10	CXCL3
CSNK1G1	6.41e-06	0.314932	0.179	0.327	0.0128248	10	CSNK1G1
PI16	3.12e-26	0.298463	0.146	0.077	6.24e-23	10	PI16
RASSF3	0.00163308	0.298268	0.136	0.127	1	10	RASSF3
GLTSCR1L	2.18e-08	0.291933	0.055	0.155	4.36e-05	10	GLTSCR1L
ARHGDIB2	1.69e-16	0.284409	0.191	0.175	3.38e-13	10	ARHGDIB
SNAI12	8.47e-18	0.281853	0.316	0.572	1.69e-14	10	SNAI1
SEPP11	2.44e-06	0.2798	0.359	0.585	0.00488592	10	SEPP1
ALPL	1.92e-13	0.273376	0.057	0.245	3.83e-10	10	ALPL
ACTN11	8.2e-07	0.268201	0.208	0.271	0.00164005	10	ACTN1
MAP2K32	1.87e-17	0.265174	0.201	0.459	3.73e-14	10	MAP2K3
FGR	2.69e-13	0.264142	0.105	0.026	5.38e-10	10	FGR
PLA1A1	3.17e-17	0.26339	0.165	0.067	6.34e-14	10	PLA1A
OGFRL1	7.92e-05	0.259428	0.065	0.166	0.158445	10	OGFRL1
INPP5D	1.23e-13	0.256388	0.165	0.137	2.45e-10	10	INPP5D
UBE2C1	9.86e-117	2.77561	0.681	0.141	1.97e-113	11	UBE2C
CDK11	2.21e-61	2.64831	0.654	0.257	4.42e-58	11	CDK1
CDC20	2.75e-111	2.54617	0.77	0.393	5.5e-108	11	CDC20
HMGB2	6.08e-101	2.41818	0.906	0.58	1.22e-97	11	HMGB2
CCNB1	2.48e-61	2.27059	0.762	0.478	4.95e-58	11	CCNB1
TOP2A2	2.12e-08	2.23613	0.461	0.199	4.23e-05	11	TOP2A
TUBA1B3	5e-103	2.01873	0.846	0.33	9.99e-100	11	TUBA1B
NUSAP1	6.58e-41	1.99073	0.599	0.274	1.32e-37	11	NUSAP1
CKS1B1	2.82e-46	1.94439	0.623	0.285	5.65e-43	11	CKS1B
PTTG1	3.74e-65	1.9434	0.723	0.317	7.47e-62	11	PTTG1
ARL6IP1	3e-60	1.90237	0.838	0.534	5.99e-57	11	ARL6IP1
STMN11	5.33e-94	1.87743	0.832	0.289	1.07e-90	11	STMN1
MAD2L11	2.86e-20	1.84408	0.474	0.138	5.72e-17	11	MAD2L1
PRC1	5.47e-54	1.79636	0.495	0.101	1.09e-50	11	PRC1
CDKN3	2.34e-05	1.68982	0.398	0.187	0.0468489	11	CDKN3
KIAA01011	2.31e-10	1.66787	0.414	0.146	4.61e-07	11	KIAA0101
GGH	8.65e-38	1.61114	0.516	0.177	1.73e-34	11	GGH
PBK	0.0020531	1.54441	0.356	0.073	1	11	PBK
BUB1B	8.35e-93	1.49932	0.56	0.093	1.67e-89	11	BUB1B
TROAP	8.75e-39	1.48818	0.424	0.105	1.75e-35	11	TROAP
KPNA21	3.26e-37	1.46725	0.772	0.515	6.51e-34	11	KPNA2
CENPW2	2.91e-09	1.46106	0.351	0.077	5.82e-06	11	CENPW
KIF20A	2.3e-79	1.43207	0.406	0.048	4.6e-76	11	KIF20A
ZWINT2	0.00358381	1.41073	0.393	0.137	1	11	ZWINT
SMC41	1.98e-11	1.39204	0.568	0.431	3.97e-08	11	SMC4
TUBB2	1.07e-46	1.39167	0.649	0.22	2.13e-43	11	TUBB
NUF21	4.78e-118	1.38104	0.487	0.062	9.55e-115	11	NUF2
MT2A2	1.01e-09	1.33786	0.537	0.346	2.02e-06	11	MT2A
TTK	7.2e-119	1.31241	0.411	0.01	1.44e-115	11	TTK
TPX2	7.09e-14	1.27298	0.335	0.071	1.42e-10	11	TPX2
HMMR	9.14e-33	1.26636	0.421	0.083	1.83e-29	11	HMMR
H2AFV2	1.35e-14	1.23361	0.552	0.349	2.71e-11	11	H2AFV
TMSB15A	2.45e-56	1.22627	0.539	0.206	4.9e-53	11	TMSB15A
LMNB11	1.24e-09	1.21575	0.419	0.245	2.47e-06	11	LMNB1
TYMS1	8.32e-23	1.20827	0.51	0.274	1.66e-19	11	TYMS
MT-RNR22	1.27e-11	1.20331	0.571	0.384	2.55e-08	11	MT-RNR2
HJURP	0.00616649	1.18612	0.283	0.05	1	11	HJURP
HMGB11	1.62e-57	1.16738	0.832	0.409	3.25e-54	11	HMGB1
SGO1	1.13e-20	1.1394	0.33	0.01	2.27e-17	11	SGO1
RRM2	5.85e-52	1.13429	0.401	0.031	1.17e-48	11	RRM2
CKS21	2.95e-35	1.1294	0.791	0.527	5.91e-32	11	CKS2
CENPU	0.00128395	1.10853	0.346	0.312	1	11	CENPU
KIFC1	4.76e-11	1.10751	0.366	0.119	9.52e-08	11	KIFC1
MKI67	1.01e-186	1.0597	0.406	0.036	2.01e-183	11	MKI67
BORA	8.18e-26	1.04489	0.411	0.227	1.64e-22	11	BORA
AURKA	2.64e-23	1.02073	0.594	0.41	5.28e-20	11	AURKA
HMGB3	8.04e-17	1.01262	0.437	0.188	1.61e-13	11	HMGB3
AURKB	9.79e-06	1.00843	0.298	0.023	0.0195809	11	AURKB
KIF2C	2.52e-63	1.0031	0.411	0.013	5.05e-60	11	KIF2C
RAD51AP1	4.94e-38	0.986862	0.411	0.084	9.87e-35	11	RAD51AP1
GAPDH2	1.84e-30	0.972203	0.838	0.61	3.68e-27	11	GAPDH
CENPN	1.87e-05	0.950708	0.249	0.151	0.0374707	11	CENPN
MT-CO12	6.69e-40	0.93011	0.935	0.735	1.34e-36	11	MT-CO1
C21orf58	1.34e-06	0.908753	0.395	0.222	0.00267768	11	C21orf58
CENPF	9.48e-83	0.896725	0.361	0.019	1.9e-79	11	CENPF
DLGAP5	5.57e-18	0.890042	0.251	0.023	1.11e-14	11	DLGAP5
ANXA11	2.18e-21	0.886439	0.798	0.534	4.37e-18	11	ANXA1
NMU	5.24e-128	0.885516	0.293	0.03	1.05e-124	11	NMU
HN11	1.1e-26	0.880172	0.712	0.486	2.2e-23	11	HN1
PTMA1	1.92e-52	0.853103	0.971	0.844	3.83e-49	11	PTMA
GMNN	2.94e-08	0.825595	0.5	0.397	5.88e-05	11	GMNN
SPC25	5.56e-11	0.824975	0.147	0.029	1.11e-07	11	SPC25
PSRC1	0.00301723	0.812146	0.346	0.148	1	11	PSRC1
MT-CO32	9.78e-31	0.81102	0.846	0.593	1.96e-27	11	MT-CO3
THY12	2.84e-14	0.80376	0.361	0.112	5.67e-11	11	THY1
CKAP2L	6.82e-58	0.788325	0.401	0.132	1.36e-54	11	CKAP2L
ORC6	8.64e-06	0.774882	0.39	0.19	0.0172726	11	ORC6
CDCA8	8.83e-07	0.772232	0.225	0.009	0.00176605	11	CDCA8
ASF1B	1.06e-10	0.760499	0.204	0.16	2.12e-07	11	ASF1B
EZH21	9.4e-40	0.702024	0.584	0.304	1.88e-36	11	EZH2
CENPM	1.69e-26	0.68711	0.157	0.023	3.37e-23	11	CENPM
SRP9	4.44e-09	0.673545	0.526	0.358	8.87e-06	11	SRP9
GPSM2	2.19e-35	0.670894	0.152	0.031	4.38e-32	11	GPSM2
SPAG5	0.00227838	0.669477	0.372	0.176	1	11	SPAG5
FOXM1	1.77e-13	0.668936	0.301	0.024	3.54e-10	11	FOXM1
HIST1H4C	0.00473472	0.662534	0.17	0.055	1	11	HIST1H4C
RFC3	1.93e-29	0.659105	0.186	0.216	3.87e-26	11	RFC3
DEPDC1	2.87e-12	0.654207	0.162	0.019	5.75e-09	11	DEPDC1
DIAPH3	1.88e-249	0.653584	0.257	0.004	3.77e-246	11	DIAPH3
MT1G1	1.58e-08	0.650013	0.432	0.29	3.16e-05	11	MT1G
CCDC74A	2.9e-21	0.641843	0.429	0.14	5.81e-18	11	CCDC74A
ASPM	1.08e-47	0.619491	0.241	0.005	2.15e-44	11	ASPM
MT-ND42	1.2e-17	0.616412	0.783	0.576	2.4e-14	11	MT-ND4
RAN1	1.17e-15	0.6082	0.817	0.667	2.34e-12	11	RAN
SAPCD2	4.86e-05	0.606881	0.196	0.083	0.0972654	11	SAPCD2
PHF191	4.88e-08	0.604718	0.353	0.159	9.75e-05	11	PHF19
MT-CYB3	1.65e-14	0.597606	0.694	0.476	3.31e-11	11	MT-CYB
ARHGAP11A	7.85e-52	0.596383	0.134	0.02	1.57e-48	11	ARHGAP11A
MT-RNR13	1.95e-17	0.585186	0.822	0.602	3.9e-14	11	MT-RNR1
SLC26A73	3.25e-07	0.525137	0.503	0.358	0.00065099	11	SLC26A7
MT-ATP63	4.98e-12	0.514331	0.757	0.583	9.95e-09	11	MT-ATP6
DUT1	1.24e-08	0.506108	0.403	0.176	2.47e-05	11	DUT
CA3	2.59e-30	0.484686	0.429	0.166	5.18e-27	11	CA3
UBB2	1.27e-18	0.480933	0.927	0.748	2.54e-15	11	UBB
PCNA1	6.13e-05	0.478726	0.403	0.24	0.122591	11	PCNA
TNFRSF11B3	2.84e-26	0.454923	0.605	0.445	5.68e-23	11	TNFRSF11B
RANBP12	3.49e-07	0.443518	0.427	0.251	0.00069755	11	RANBP1
ESCO2	3.57e-14	0.442802	0.191	0.015	7.15e-11	11	ESCO2
FUZ	6.02e-06	0.434381	0.458	0.328	0.0120302	11	FUZ
SNAI13	2.47e-33	0.417915	0.715	0.561	4.95e-30	11	SNAI1
CYR612	3.18e-10	0.394081	0.798	0.65	6.37e-07	11	CYR61
NEK9	5.04e-12	0.388256	0.545	0.356	1.01e-08	11	NEK9
MALAT12	0.00095181	0.384033	0.895	0.805	1	11	MALAT1
ZC3H7A	1.45e-07	0.381849	0.552	0.423	0.00029097	11	ZC3H7A
H3F3B1	0.00657278	0.34886	0.94	0.902	1	11	H3F3B
NPNT2	1.84e-18	0.34081	0.788	0.607	3.68e-15	11	NPNT
PTN1	1.12e-34	0.327648	0.118	0.229	2.24e-31	11	PTN
GEM1	8.58e-07	0.302119	0.518	0.382	0.00171586	11	GEM
SEPP12	3.28e-12	0.292438	0.743	0.575	6.56e-09	11	SEPP1
SLC40A12	0.00091603	0.284826	0.283	0.153	1	11	SLC40A1
MT1X2	1.37e-13	0.280143	0.626	0.432	2.74e-10	11	MT1X
CTGF3	1.05e-14	0.278552	0.668	0.545	2.11e-11	11	CTGF
H1F01	0.00604934	0.270362	0.563	0.468	1	11	H1F0
PIGN	1.31e-22	0.263131	0.497	0.301	2.62e-19	11	PIGN
MT-TI4	1.13e-06	0.261103	0.887	0.784	0.00225174	11	MT-TI
ZCCHC121	7.43e-32	0.251561	0.668	0.492	1.49e-28	11	ZCCHC12
HLA-DRA	1.6e-204	5.15415	0.95	0.204	3.21e-201	12	HLA-DRA
HLA-DRB12	5.04e-193	4.91284	0.925	0.16	1.01e-189	12	HLA-DRB1
CXCL81	3.12e-170	4.61944	0.881	0.276	6.23e-167	12	CXCL8
CD741	2.11e-188	4.57266	0.975	0.549	4.22e-185	12	CD74
HLA-DPA1	7.67e-162	4.44425	0.846	0.135	1.53e-158	12	HLA-DPA1
HLA-DPB1	7.15e-147	4.31841	0.815	0.118	1.43e-143	12	HLA-DPB1
IL1B	4.26e-131	4.06302	0.755	0.125	8.52e-128	12	IL1B
SPP1	1.69e-124	4.02704	0.652	0.079	3.37e-121	12	SPP1
HLA-DRB51	6.61e-162	3.97625	0.897	0.481	1.32e-158	12	HLA-DRB5
SRGN2	1.62e-192	3.91356	0.984	0.256	3.24e-189	12	SRGN
S100B	4.13e-159	3.8714	0.793	0.101	8.26e-156	12	S100B
TMSB103	2.02e-109	3.82915	0.875	0.383	4.03e-106	12	TMSB10
HLA-DQA1	1.57e-153	3.78215	0.73	0.043	3.14e-150	12	HLA-DQA1
FTL1	9.2e-86	3.56476	0.972	0.574	1.84e-82	12	FTL
FCER1G	4.71e-179	3.56215	0.878	0.089	9.43e-176	12	FCER1G
F13A1	1.08e-236	3.45767	0.668	0.064	2.16e-233	12	F13A1
TMSB4X3	1.83e-172	3.45064	0.937	0.293	3.66e-169	12	TMSB4X
CD14	8.57e-211	3.44693	0.809	0.113	1.71e-207	12	CD14
S100A41	1.12e-124	3.35438	0.796	0.172	2.25e-121	12	S100A4
HLA-DQB1	4.16e-87	3.23247	0.708	0.227	8.31e-84	12	HLA-DQB1
C1QB	7.81e-271	3.18541	0.781	0.038	1.56e-267	12	C1QB
TYROBP	8.8e-200	3.13711	0.881	0.124	1.76e-196	12	TYROBP
C1QA	2.79e-207	3.11832	0.781	0.071	5.58e-204	12	C1QA
CXCL32	8.71e-101	3.11551	0.79	0.4	1.74e-97	12	CXCL3
PLAUR	3.8e-196	3.05707	0.818	0.129	7.59e-193	12	PLAUR
CPVL1	2.95e-63	3.01775	0.649	0.228	5.9e-60	12	CPVL
AIF12	1.25e-103	3.01163	0.777	0.102	2.5e-100	12	AIF1
LST11	1.08e-148	3.00595	0.743	0.071	2.15e-145	12	LST1
GPR1831	1.81e-84	2.9832	0.718	0.115	3.61e-81	12	GPR183
RGS12	1.14e-126	2.89603	0.727	0.109	2.28e-123	12	RGS1
PLTP1	1.38e-178	2.89414	0.674	0.07	2.76e-175	12	PLTP
C1QC	0	2.85741	0.771	0.022	0	12	C1QC
TIMP12	1.77e-128	2.83519	0.806	0.166	3.54e-125	12	TIMP1
CCL42	3.61e-65	2.65726	0.549	0.054	7.23e-62	12	CCL4
TYMP	2.86e-146	2.65704	0.809	0.274	5.73e-143	12	TYMP
CCL31	3.45e-17	2.65387	0.433	0.063	6.9e-14	12	CCL3
LAPTM5	4.27e-64	2.63591	0.665	0.103	8.55e-61	12	LAPTM5
HLA-DMA1	2.96e-38	2.62351	0.571	0.151	5.92e-35	12	HLA-DMA
CD163	0	2.61082	0.696	0.035	0	12	CD163
BCL2A1	3.07e-39	2.60453	0.564	0.165	6.14e-36	12	BCL2A1
CD83	3.16e-57	2.60132	0.68	0.246	6.31e-54	12	CD83
CST32	7.63e-125	2.59366	0.966	0.727	1.53e-121	12	CST3
NAPSB	2.73e-92	2.54016	0.58	0.034	5.46e-89	12	NAPSB
IRF8	2.47e-07	2.53783	0.489	0.362	0.00049315	12	IRF8
CXCL21	2.5e-94	2.48791	0.774	0.375	5.01e-91	12	CXCL2
HLA-DMB1	1.93e-93	2.47163	0.674	0.138	3.87e-90	12	HLA-DMB
TGFBI1	3.02e-155	2.46983	0.777	0.123	6.04e-152	12	TGFBI
C5AR1	3.78e-260	2.45896	0.74	0.06	7.56e-257	12	C5AR1
ITGB22	2.51e-72	2.43492	0.655	0.13	5.02e-69	12	ITGB2
SH3BGRL32	1.54e-82	2.429	0.771	0.279	3.08e-79	12	SH3BGRL3
PLEK1	1.74e-12	2.423	0.473	0.089	3.48e-09	12	PLEK
LSP1	5.9e-82	2.41341	0.633	0.081	1.18e-78	12	LSP1
LCP11	1.69e-72	2.41163	0.633	0.07	3.38e-69	12	LCP1
B2M3	2.23e-97	2.40259	0.853	0.453	4.46e-94	12	B2M
LGALS13	5.62e-60	2.39296	0.693	0.215	1.12e-56	12	LGALS1
JAML1	7.08e-128	2.3761	0.624	0.036	1.42e-124	12	JAML
S100A111	2.55e-86	2.35564	0.85	0.317	5.09e-83	12	S100A11
SOD22	5.65e-77	2.35155	0.859	0.568	1.13e-73	12	SOD2
FCGR2A	3.66e-206	2.34308	0.784	0.21	7.31e-203	12	FCGR2A
ACTB2	8.01e-110	2.32857	0.966	0.73	1.6e-106	12	ACTB
COTL12	5.95e-79	2.32224	0.683	0.256	1.19e-75	12	COTL1
MS4A6A	1.77e-149	2.25435	0.665	0.015	3.54e-146	12	MS4A6A
C1orf1622	4.47e-156	2.23761	0.702	0.068	8.95e-153	12	C1orf162
LYZ1	2.5e-48	2.23115	0.533	0.058	5e-45	12	LYZ
CSF1R	8.15e-273	2.21388	0.749	0.024	1.63e-269	12	CSF1R
CD531	2.67e-127	2.20984	0.752	0.162	5.33e-124	12	CD53
PTPRC1	1.09e-149	2.20863	0.784	0.149	2.19e-146	12	PTPRC
TMSB4XP44	3.61e-79	2.14644	0.705	0.274	7.22e-76	12	TMSB4XP4
MPEG1	2.98e-170	2.14356	0.668	0.02	5.95e-167	12	MPEG1
RNASE13	4.27e-17	2.13646	0.411	0.189	8.53e-14	12	RNASE1
NAMPT1	8.57e-97	2.11862	0.796	0.454	1.71e-93	12	NAMPT
SAMHD13	2.77e-95	2.11595	0.683	0.19	5.53e-92	12	SAMHD1
CREM1	2.99e-103	2.1102	0.774	0.175	5.97e-100	12	CREM
NFKBIA4	1.71e-63	2.10037	0.796	0.418	3.42e-60	12	NFKBIA
MS4A7	0	2.07437	0.705	0.008	0	12	MS4A7
MRC1	5.21e-270	2.06914	0.734	0.127	1.04e-266	12	MRC1
CLEC10A	0	2.02986	0.652	0.007	0	12	CLEC10A
FTH1	3.47e-62	2.02366	0.94	0.649	6.94e-59	12	FTH1
TNFAIP32	1.59e-124	2.02288	0.737	0.186	3.18e-121	12	TNFAIP3
STAB11	1.31e-110	2.01418	0.671	0.191	2.63e-107	12	STAB1
IL1RN	4.33e-206	1.99693	0.718	0.081	8.67e-203	12	IL1RN
SAMSN11	1.25e-174	1.98955	0.74	0.095	2.51e-171	12	SAMSN1
ALOX5AP1	1.29e-116	1.9422	0.652	0.049	2.58e-113	12	ALOX5AP
G0S21	0.00244847	1.92633	0.524	0.465	1	12	G0S2
RGS22	5.02e-36	1.90743	0.712	0.455	1e-32	12	RGS2
HCK	2.01e-110	1.90717	0.577	0.017	4.03e-107	12	HCK
CD209	1.74e-78	1.90355	0.361	0.071	3.47e-75	12	CD209
FGL21	1.19e-07	1.89752	0.42	0.07	0.00023814	12	FGL2
HCLS11	1.66e-39	1.89027	0.489	0.063	3.32e-36	12	HCLS1
IFITM24	1e-100	1.8836	0.875	0.26	2.01e-97	12	IFITM2
FPR1	1.15e-290	1.87449	0.746	0.106	2.3e-287	12	FPR1
FCER1A	0	1.87341	0.621	0.025	0	12	FCER1A
PLAC81	2.53e-78	1.82997	0.646	0.174	5.05e-75	12	PLAC8
S100A104	2.43e-56	1.81414	0.649	0.199	4.86e-53	12	S100A10
CD86	6.48e-124	1.80308	0.524	0.005	1.3e-120	12	CD86
RNASE6	3.92e-179	1.79109	0.699	0.042	7.84e-176	12	RNASE6
SLC2A34	2.17e-110	1.76886	0.824	0.284	4.34e-107	12	SLC2A3
NR4A22	3.31e-72	1.74295	0.734	0.365	6.62e-69	12	NR4A2
FCGR3A	0	1.73815	0.68	0.013	0	12	FCGR3A
TXN	1.87e-19	1.72454	0.69	0.475	3.74e-16	12	TXN
CXCL11	3.22e-88	1.71473	0.674	0.262	6.45e-85	12	CXCL1
SGK12	9.67e-46	1.71277	0.806	0.549	1.93e-42	12	SGK1
TNFRSF1B1	1.3e-185	1.70116	0.734	0.146	2.59e-182	12	TNFRSF1B
ARHGDIB3	1.13e-45	1.68875	0.614	0.166	2.27e-42	12	ARHGDIB
HMOX1	1.82e-82	1.67721	0.702	0.347	3.63e-79	12	HMOX1
DUSP21	2.66e-136	1.67415	0.614	0.072	5.33e-133	12	DUSP2
INSIG11	9.89e-63	1.67358	0.724	0.399	1.98e-59	12	INSIG1
CCL3L3	2.35e-15	1.66982	0.197	0.05	4.69e-12	12	CCL3L3
CLEC7A	5.56e-302	1.66876	0.621	0.003	1.11e-298	12	CLEC7A
EMP33	3.92e-94	1.66771	0.671	0.095	7.83e-91	12	EMP3
GNA15	0	1.65681	0.68	0.029	0	12	GNA15
NR4A3	3.67e-57	1.65079	0.677	0.417	7.34e-54	12	NR4A3
WDFY4	1.09e-22	1.63342	0.389	0.022	2.18e-19	12	WDFY4
LYVE11	0.00110815	1.62239	0.232	0.052	1	12	LYVE1
CD1C	3.74e-98	1.61967	0.527	0.011	7.48e-95	12	CD1C
LGALS2	2.27e-28	1.61856	0.442	0.02	4.55e-25	12	LGALS2
ARPC1B4	6.83e-25	1.60531	0.561	0.194	1.37e-21	12	ARPC1B
FOLR2	5.27e-49	1.60028	0.276	0.002	1.05e-45	12	FOLR2
MXD11	4.46e-70	1.59631	0.768	0.509	8.93e-67	12	MXD1
KLF63	6.19e-25	1.58334	0.646	0.367	1.24e-21	12	KLF6
HLA-C3	1.91e-46	1.57564	0.79	0.54	3.83e-43	12	HLA-C
CSF2RA	8.16e-17	1.56511	0.398	0.025	1.63e-13	12	CSF2RA
NCF2	0	1.55725	0.69	0.008	0	12	NCF2
HLA-B3	8.19e-66	1.53792	0.906	0.593	1.64e-62	12	HLA-B
GMFG3	2.06e-65	1.53679	0.592	0.106	4.12e-62	12	GMFG
IFITM33	1.63e-55	1.52993	0.944	0.507	3.27e-52	12	IFITM3
CD372	6.04e-82	1.52858	0.611	0.115	1.21e-78	12	CD37
C1orf543	2.39e-16	1.52376	0.47	0.217	4.77e-13	12	C1orf54
C15orf48	5.13e-116	1.51826	0.646	0.131	1.03e-112	12	C15orf48
MS4A4A	8.78e-302	1.49516	0.627	0.026	1.76e-298	12	MS4A4A
ENPP2	1.77e-220	1.47035	0.683	0.101	3.53e-217	12	ENPP2
CCL20	0	1.46871	0.649	0.022	0	12	CCL20
TMEM176B2	6.58e-48	1.45295	0.649	0.338	1.32e-44	12	TMEM176B
CYTIP1	1.06e-26	1.44518	0.455	0.06	2.13e-23	12	CYTIP
THBS11	4.02e-44	1.43756	0.699	0.467	8.05e-41	12	THBS1
CFP	3.43e-30	1.42023	0.489	0.153	6.87e-27	12	CFP
HSPA1A3	1.76e-18	1.41685	0.906	0.781	3.53e-15	12	HSPA1A
CD481	2.15e-49	1.41131	0.511	0.077	4.29e-46	12	CD48
SERPINA1	4e-14	1.40694	0.517	0.313	8e-11	12	SERPINA1
WFDC21P	1.55e-09	1.40626	0.351	0.128	3.1e-06	12	WFDC21P
MNDA	1.11e-12	1.40551	0.257	0.147	2.21e-09	12	MNDA
SLC25A19	1.21e-105	1.38611	0.671	0.252	2.41e-102	12	SLC25A19
ICAM13	4.86e-07	1.38136	0.517	0.434	0.00097145	12	ICAM1
ARL4C1	4.28e-36	1.36123	0.511	0.092	8.55e-33	12	ARL4C
CD41	1.3e-32	1.35561	0.514	0.203	2.6e-29	12	CD4
ETS22	4.81e-72	1.34723	0.759	0.487	9.62e-69	12	ETS2
RGS102	4.12e-10	1.34278	0.445	0.209	8.24e-07	12	RGS10
ZFP363	1.29e-45	1.33308	0.897	0.672	2.58e-42	12	ZFP36
TNF	3.28e-115	1.33043	0.514	0.042	6.57e-112	12	TNF
CD300A	2.76e-213	1.32096	0.68	0.02	5.52e-210	12	CD300A
DAB22	1.98e-13	1.30029	0.279	0.326	3.97e-10	12	DAB2
HCST2	1.85e-109	1.28897	0.68	0.143	3.7e-106	12	HCST
FCN1	8.33e-152	1.26802	0.586	0.059	1.67e-148	12	FCN1
PSMB93	1.61e-13	1.2444	0.401	0.124	3.22e-10	12	PSMB9
MTHFD21	1.02e-81	1.24209	0.658	0.246	2.05e-78	12	MTHFD2
CYBB	3.33e-119	1.23497	0.561	0.024	6.66e-116	12	CYBB
VSIG4	0	1.2266	0.633	0.006	0	12	VSIG4
FCGR1A	0	1.21514	0.658	0.004	0	12	FCGR1A
PLIN22	6.05e-31	1.18332	0.671	0.375	1.21e-27	12	PLIN2
CORO1A1	5.58e-37	1.17805	0.486	0.059	1.12e-33	12	CORO1A
C3AR1	0	1.16821	0.643	0.035	0	12	C3AR1
IL4I1	0	1.16472	0.665	0.011	0	12	IL4I1
PTGER41	6.66e-119	1.16357	0.661	0.179	1.33e-115	12	PTGER4
GNAI21	6.9e-54	1.16097	0.693	0.414	1.38e-50	12	GNAI2
BST23	1.47e-16	1.14661	0.445	0.136	2.94e-13	12	BST2
C20orf271	1.05e-28	1.11472	0.455	0.126	2.1e-25	12	C20orf27
ANPEP	2.45e-191	1.11352	0.527	0.025	4.89e-188	12	ANPEP
TWISTNB1	1.88e-40	1.10567	0.624	0.343	3.76e-37	12	TWISTNB
CD552	5.06e-36	1.09578	0.627	0.354	1.01e-32	12	CD55
CD522	0.00358749	1.08043	0.304	0.174	1	12	CD52
PFKFB3	4.09e-43	1.08027	0.655	0.398	8.17e-40	12	PFKFB3
TLR2	1.94e-102	1.07899	0.658	0.241	3.87e-99	12	TLR2
BIRC32	9.54e-10	1.07552	0.379	0.121	1.91e-06	12	BIRC3
HLA-DOB	2.63e-14	1.07016	0.226	0.002	5.26e-11	12	HLA-DOB
MAP2K33	3.43e-65	1.06507	0.702	0.447	6.85e-62	12	MAP2K3
LAT2	3.12e-24	1.06277	0.207	0.065	6.24e-21	12	LAT2
TAGLN23	1.69e-54	1.05873	0.755	0.334	3.37e-51	12	TAGLN2
TUBA1A4	9.71e-19	1.0469	0.511	0.225	1.94e-15	12	TUBA1A
SERPINB1	9.8e-65	1.03965	0.674	0.314	1.96e-61	12	SERPINB1
DNASE1L32	5.61e-28	1.03705	0.172	0.143	1.12e-24	12	DNASE1L3
CXCR41	2.81e-28	1.02733	0.643	0.388	5.62e-25	12	CXCR4
RASSF51	1.69e-185	1.02114	0.643	0.046	3.38e-182	12	RASSF5
IGSF6	1.04e-33	1.02072	0.216	0.015	2.08e-30	12	IGSF6
ZYX	4.61e-09	1.02014	0.426	0.235	9.23e-06	12	ZYX
LY961	3.9e-127	1.01134	0.668	0.216	7.81e-124	12	LY96
EVI2B1	4.43e-64	1.00993	0.571	0.182	8.85e-61	12	EVI2B
CCRL2	1.04e-108	1.00578	0.639	0.158	2.08e-105	12	CCRL2
RUNX1	6.66e-97	1.00107	0.589	0.129	1.33e-93	12	RUNX1
SLC11A1	5.31e-134	1.00017	0.643	0.133	1.06e-130	12	SLC11A1
CTSL1	1.09e-54	0.999872	0.746	0.409	2.18e-51	12	CTSL
RPS182	1.33e-06	0.996992	0.922	0.894	0.0026682	12	RPS18
PLBD11	9.31e-47	0.995085	0.539	0.178	1.86e-43	12	PLBD1
CD68	1.6e-183	0.985341	0.577	0.029	3.21e-180	12	CD68
MCM51	1.07e-109	0.985189	0.621	0.125	2.15e-106	12	MCM5
CSTA	1.05e-112	0.983668	0.527	0.038	2.1e-109	12	CSTA
GPR651	4.8e-27	0.975369	0.176	0.018	9.59e-24	12	GPR65
LAIR1	1.96e-197	0.967784	0.614	0.027	3.92e-194	12	LAIR1
LINC00152	7.32e-88	0.966417	0.636	0.203	1.46e-84	12	LINC00152
B3GNT51	2.97e-72	0.959191	0.596	0.219	5.93e-69	12	B3GNT5
2023-03-01	1.33e-54	0.95587	0.448	0.003	2.66e-51	12	2023-03-01
SLAMF7	6.18e-236	0.952742	0.583	0.003	1.24e-232	12	SLAMF7
AOAH	6.63e-70	0.948218	0.182	0.024	1.33e-66	12	AOAH
MT-CO22	4.58e-17	0.946238	0.897	0.718	9.15e-14	12	MT-CO2
RGS191	3.14e-42	0.944068	0.473	0.087	6.28e-39	12	RGS19
PILRA	2.14e-104	0.937078	0.549	0.107	4.29e-101	12	PILRA
FXYD54	1.1e-75	0.933581	0.605	0.119	2.2e-72	12	FXYD5
RPS27A3	5.63e-09	0.932801	0.915	0.846	1.13e-05	12	RPS27A
IL10	0	0.932594	0.564	0.001	0	12	IL10
TBXAS1	1.04e-148	0.929098	0.639	0.118	2.08e-145	12	TBXAS1
WARS2	2.46e-09	0.92655	0.207	0.219	4.92e-06	12	WARS
FGR1	2e-22	0.923069	0.392	0.02	4e-19	12	FGR
SLCO2B1	4.98e-237	0.921534	0.627	0.058	9.96e-234	12	SLCO2B1
OGFRL11	7.84e-60	0.921531	0.555	0.155	1.57e-56	12	OGFRL1
VMO1	1.65e-124	0.891189	0.574	0.105	3.29e-121	12	VMO1
ISG154	2.05e-57	0.888382	0.665	0.293	4.11e-54	12	ISG15
MMP191	0	0.886997	0.599	0.013	0	12	MMP19
KCTD123	0.00020306	0.883592	0.552	0.455	0.406128	12	KCTD12
MX12	4.39e-84	0.87886	0.683	0.321	8.77e-81	12	MX1
LILRB2	0	0.877747	0.633	0.051	0	12	LILRB2
ARL5B2	9.19e-30	0.867473	0.611	0.437	1.84e-26	12	ARL5B
PDE4A	1.22e-66	0.860718	0.661	0.331	2.45e-63	12	PDE4A
RPLP13	2.57e-15	0.859729	0.944	0.887	5.13e-12	12	RPLP1
KYNU	9.98e-158	0.858671	0.574	0.004	2e-154	12	KYNU
PLD4	9.88e-12	0.854186	0.354	0.019	1.98e-08	12	PLD4
FCGR1B	4.23e-80	0.852874	0.652	0.208	8.46e-77	12	FCGR1B
CCL23	9.38e-16	0.8517	0.655	0.444	1.88e-12	12	CCL2
SLAMF8	6.1e-145	0.845685	0.542	0.001	1.22e-141	12	SLAMF8
ACSL1	8.83e-09	0.840363	0.574	0.426	1.77e-05	12	ACSL1
LRP11	3.44e-84	0.836884	0.627	0.195	6.88e-81	12	LRP1
SDS	0	0.836099	0.564	0.023	0	12	SDS
TMEM176A1	9.71e-111	0.826269	0.627	0.178	1.94e-107	12	TMEM176A
S100A9	1.71e-28	0.823723	0.63	0.426	3.43e-25	12	S100A9
LTB2	0.00242234	0.822654	0.26	0.115	1	12	LTB
RPL212	2.47e-09	0.822325	0.937	0.889	4.94e-06	12	RPL21
ADAM8	3.36e-66	0.818911	0.524	0.121	6.71e-63	12	ADAM8
PTGS21	9.27e-76	0.814138	0.658	0.281	1.85e-72	12	PTGS2
OSM	1.14e-136	0.808071	0.445	0.009	2.28e-133	12	OSM
P2RY141	4.69e-28	0.805377	0.392	0.014	9.37e-25	12	P2RY14
GCA	0.00122694	0.800757	0.473	0.357	1	12	GCA
HPGDS1	2.24e-59	0.799015	0.458	0.042	4.48e-56	12	HPGDS
BASP1	2.81e-29	0.793067	0.555	0.328	5.63e-26	12	BASP1
OLR1	0	0.786933	0.636	0.006	0	12	OLR1
DUSP41	3.42e-25	0.785322	0.608	0.432	6.84e-22	12	DUSP4
RGS18	0	0.783718	0.605	0.012	0	12	RGS18
LYN	1.32e-30	0.776925	0.498	0.186	2.65e-27	12	LYN
ADAP2	1.33e-50	0.773634	0.257	0.003	2.66e-47	12	ADAP2
HAVCR2	0.00020277	0.77008	0.317	0.021	0.40555	12	HAVCR2
SIGLEC10	7.97e-109	0.760736	0.461	0.001	1.59e-105	12	SIGLEC10
MT-ATP64	1.82e-17	0.760631	0.834	0.582	3.64e-14	12	MT-ATP6
MIR142	1.66e-13	0.760035	0.129	0.02	3.32e-10	12	MIR142
LGMN2	0.00223092	0.757787	0.614	0.498	1	12	LGMN
RASSF21	6.18e-153	0.742271	0.552	0.037	1.24e-149	12	RASSF2
INPP5D1	1.26e-18	0.737821	0.429	0.131	2.51e-15	12	INPP5D
NLRP3	0	0.73718	0.549	0.001	0	12	NLRP3
AREG1	6.54e-09	0.729301	0.596	0.44	1.31e-05	12	AREG
HMGA11	1.33e-39	0.726845	0.68	0.409	2.66e-36	12	HMGA1
FLNA1	6.01e-74	0.723763	0.643	0.245	1.2e-70	12	FLNA
ADAM28	1.01e-63	0.717908	0.47	0.081	2.02e-60	12	ADAM28
SH2B3	3.75e-70	0.713009	0.508	0.061	7.5e-67	12	SH2B3
CST71	3.61e-113	0.710429	0.536	0.029	7.21e-110	12	CST7
IDO1	9.74e-26	0.710134	0.185	0.04	1.95e-22	12	IDO1
PLAU1	3.29e-84	0.708851	0.599	0.177	6.59e-81	12	PLAU
TUBA1B4	4.64e-08	0.704266	0.577	0.338	9.27e-05	12	TUBA1B
PTPN21	1.35e-69	0.702131	0.649	0.284	2.7e-66	12	PTPN2
HLA-DRB6	2.89e-12	0.695958	0.361	0.016	5.78e-09	12	HLA-DRB6
SKAP21	5.09e-42	0.694615	0.605	0.354	1.02e-38	12	SKAP2
IL1A	0	0.685174	0.545	0.002	0	12	IL1A
NRP12	1.03e-24	0.684645	0.611	0.382	2.06e-21	12	NRP1
RETN	4.97e-126	0.675283	0.646	0.183	9.94e-123	12	RETN
RGCC2	1.06e-05	0.6725	0.476	0.368	0.0212622	12	RGCC
ADGRE51	1.06e-55	0.672418	0.621	0.267	2.11e-52	12	ADGRE5
C31	1.3e-112	0.665426	0.618	0.151	2.6e-109	12	C3
LMNB12	1.1e-12	0.664817	0.439	0.245	2.2e-09	12	LMNB1
LGALS33	2.49e-70	0.659299	0.608	0.155	4.97e-67	12	LGALS3
IRF7	3.93e-51	0.654606	0.599	0.256	7.86e-48	12	IRF7
FPR3	0	0.653527	0.611	0.001	0	12	FPR3
LINC01272	1.93e-178	0.652862	0.571	0.068	3.86e-175	12	LINC01272
ALOX5	6.16e-102	0.652855	0.58	0.083	1.23e-98	12	ALOX5
EEF1A12	9.08e-19	0.648572	0.799	0.583	1.82e-15	12	EEF1A1
ABI3	2.29e-40	0.622714	0.116	0.041	4.57e-37	12	ABI3
PTAFR	4.49e-30	0.617692	0.235	0.076	8.98e-27	12	PTAFR
CDKN1A2	0.00058166	0.613545	0.787	0.628	1	12	CDKN1A
HLA-DQA2	9e-21	0.606251	0.188	0.005	1.8e-17	12	HLA-DQA2
PPP1R14A	1.96e-184	0.606239	0.583	0.044	3.92e-181	12	PPP1R14A
IL2RG2	6.77e-06	0.605366	0.176	0.069	0.0135383	12	IL2RG
IRF5	8.56e-108	0.602777	0.11	0.086	1.71e-104	12	IRF5
SLC16A10	9.4e-07	0.599966	0.426	0.306	0.00187932	12	SLC16A10
HRH2	2.05e-27	0.596057	0.423	0.076	4.11e-24	12	HRH2
HCAR2	4.21e-10	0.595575	0.389	0.107	8.43e-07	12	HCAR2
PTMA2	9.76e-07	0.588919	0.925	0.846	0.00195137	12	PTMA
CLEC5A	0	0.587534	0.545	0.003	0	12	CLEC5A
RPL103	3.43e-10	0.582166	0.959	0.887	6.87e-07	12	RPL10
LILRB3	0	0.581807	0.611	0.019	0	12	LILRB3
TNFAIP21	3.82e-24	0.576309	0.492	0.189	7.63e-21	12	TNFAIP2
FOS4	0.00052643	0.576118	0.564	0.413	1	12	FOS
IL161	1.01e-12	0.571599	0.172	0.05	2.03e-09	12	IL16
RPS271	4.87e-10	0.568229	0.79	0.638	9.73e-07	12	RPS27
RAC21	8.77e-65	0.568108	0.508	0.051	1.75e-61	12	RAC2
HN12	5.49e-35	0.55699	0.671	0.488	1.1e-31	12	HN1
SCIMP	1.2e-190	0.556115	0.599	0.006	2.4e-187	12	SCIMP
CD200R1	1.37e-48	0.552826	0.125	0.03	2.73e-45	12	CD200R1
KCNK6	5.44e-44	0.546185	0.169	0.092	1.09e-40	12	KCNK6
TUBB3	6.47e-14	0.540368	0.461	0.226	1.29e-10	12	TUBB
GPR84	0	0.536904	0.473	0.011	0	12	GPR84
TAP13	1.18e-46	0.535858	0.176	0.404	2.36e-43	12	TAP1
FCGR2B	0	0.535179	0.489	0.001	0	12	FCGR2B
IL23A1	9.21e-150	0.525421	0.618	0.089	1.84e-146	12	IL23A
ANXA12	2e-16	0.52441	0.815	0.535	4e-13	12	ANXA1
DOCK2	1.39e-204	0.521703	0.589	0.037	2.77e-201	12	DOCK2
TMEM106A	1.18e-134	0.516902	0.561	0.065	2.35e-131	12	TMEM106A
LILRB4	0	0.516395	0.608	0.009	0	12	LILRB4
FYB2	0.00141101	0.515162	0.201	0.109	1	12	FYB
CXCL101	7.77e-164	0.502884	0.624	0.134	1.55e-160	12	CXCL10
PSMB83	6.59e-13	0.497464	0.223	0.281	1.32e-09	12	PSMB8
ADCY7	4.09e-47	0.496429	0.172	0.15	8.18e-44	12	ADCY7
ZNF3311	8.91e-06	0.493549	0.386	0.194	0.0178124	12	ZNF331
RPS292	3.47e-05	0.483695	0.746	0.655	0.0693498	12	RPS29
THBD	1.57e-29	0.481341	0.63	0.36	3.15e-26	12	THBD
IL1R2	8.4e-141	0.469258	0.571	0.074	1.68e-137	12	IL1R2
MIR155HG	7e-95	0.463055	0.555	0.145	1.4e-91	12	MIR155HG
EGLN32	1.36e-58	0.461958	0.636	0.381	2.71e-55	12	EGLN3
RPL312	5.48e-05	0.460924	0.937	0.887	0.109687	12	RPL31
TLR10	2.4e-20	0.458215	0.138	0.008	4.79e-17	12	TLR10
HLA-E3	2.4e-05	0.453494	0.63	0.494	0.0480511	12	HLA-E
LRG1	2.45e-48	0.449835	0.533	0.217	4.91e-45	12	LRG1
RP1-239B22.51	4.21e-141	0.448087	0.574	0.069	8.43e-138	12	RP1-239B22.5
CX3CR1	1.66e-155	0.44563	0.103	0.013	3.32e-152	12	CX3CR1
HLA-F1	0.00254015	0.443996	0.357	0.092	1	12	HLA-F
CTA-384D8.34	1.37e-163	0.428855	0.379	0.001	2.75e-160	12	CTA-384D8.34
IFITM14	1.11e-67	0.427885	0.643	0.233	2.21e-64	12	IFITM1
CD932	1.37e-66	0.426926	0.643	0.272	2.74e-63	12	CD93
IRF1	7.16e-08	0.423369	0.592	0.419	0.00014327	12	IRF1
KIFC11	1.84e-91	0.423352	0.567	0.116	3.68e-88	12	KIFC1
ARSB	5.74e-206	0.42021	0.495	0.04	1.15e-202	12	ARSB
MMP9	0	0.41673	0.451	0.002	0	12	MMP9
RP11-386I14.4	1.66e-06	0.410879	0.395	0.176	0.00332613	12	RP11-386I14.4
GPRIN3	1.69e-85	0.404214	0.367	0.024	3.37e-82	12	GPRIN3
SERF21	0.00085061	0.401311	0.9	0.845	1	12	SERF2
LILRA5	0	0.401016	0.643	0.008	0	12	LILRA5
CD300E	0	0.392983	0.583	0.002	0	12	CD300E
PHF192	7.51e-30	0.392983	0.48	0.158	1.5e-26	12	PHF19
H3F3B2	7.03e-12	0.37997	0.972	0.901	1.41e-08	12	H3F3B
APOBEC3G1	9.15e-93	0.379021	0.567	0.11	1.83e-89	12	APOBEC3G
IL3RA2	6.32e-27	0.376402	0.483	0.192	1.26e-23	12	IL3RA
RP11-1143G9.4	3.99e-120	0.375623	0.301	0.003	7.97e-117	12	RP11-1143G9.4
FABP51	1.32e-43	0.373256	0.671	0.432	2.64e-40	12	FABP5
SLC1A5	2.19e-33	0.369572	0.179	0.175	4.39e-30	12	SLC1A5
HCAR3	0	0.36762	0.125	0.003	0	12	HCAR3
TREM2	0	0.363281	0.473	0.001	0	12	TREM2
IDH21	1.58e-13	0.363135	0.486	0.263	3.16e-10	12	IDH2
ACOT71	7.65e-81	0.36189	0.558	0.103	1.53e-77	12	ACOT7
HAMP	8.58e-28	0.355822	0.417	0.164	1.72e-24	12	HAMP
CNRIP12	1.57e-67	0.350993	0.539	0.13	3.13e-64	12	CNRIP1
TACSTD2	6.72e-30	0.327112	0.075	0.134	1.34e-26	12	TACSTD2
STMN12	9.11e-09	0.326922	0.48	0.298	1.82e-05	12	STMN1
CSF3R	3.7e-132	0.326826	0.505	0.019	7.4e-129	12	CSF3R
TMEM882	5.61e-39	0.322966	0.592	0.295	1.12e-35	12	TMEM88
IFI164	0.00608167	0.31921	0.367	0.339	1	12	IFI16
SLC2A6	2.06e-282	0.315585	0.589	0.033	4.12e-279	12	SLC2A6
ARHGEF6	2.12e-286	0.31354	0.583	0.023	4.25e-283	12	ARHGEF6
ACP5	2.13e-71	0.308337	0.524	0.117	4.25e-68	12	ACP5
RNASE2	0	0.307901	0.602	0.009	0	12	RNASE2
SERPINF11	3.28e-50	0.294611	0.555	0.177	6.57e-47	12	SERPINF1
RNU4-2	6.34e-59	0.287211	0.498	0.159	1.27e-55	12	RNU4-2
CXCR31	9.28e-10	0.283173	0.31	0.024	1.86e-06	12	CXCR3
GRASP2	5.45e-194	0.281227	0.552	0.06	1.09e-190	12	GRASP
SIAH2	2.51e-50	0.27989	0.589	0.312	5.02e-47	12	SIAH2
GPR35	6.82e-92	0.277017	0.361	0.009	1.36e-88	12	GPR35
GGH1	5.97e-63	0.276961	0.577	0.177	1.19e-59	12	GGH
VDR	2.28e-33	0.273996	0.502	0.2	4.56e-30	12	VDR
IFI44L2	1.94e-93	0.27371	0.639	0.196	3.89e-90	12	IFI44L
CR1	2.24e-14	0.273511	0.125	0.017	4.47e-11	12	CR1
PLCG2	6.7e-06	0.270091	0.348	0.13	0.0133997	12	PLCG2
CLEC4E	0	0.266618	0.571	0.041	0	12	CLEC4E
LPAR5	1.57e-41	0.26438	0.414	0.108	3.14e-38	12	LPAR5
PLCXD11	3.66e-20	0.263962	0.32	0.141	7.32e-17	12	PLCXD1
KLF44	0.00760762	0.263777	0.596	0.522	1	12	KLF4
EHD41	4.05e-12	0.263608	0.517	0.327	8.1e-09	12	EHD4
ICAM24	0.0001346	0.259726	0.37	0.18	0.269206	12	ICAM2
TSPAN33	1.44e-154	0.258434	0.549	0.068	2.88e-151	12	TSPAN33
HSPA7	0	0.253049	0.58	0.042	0	12	HSPA7
FABP42	2.5e-110	5.25926	0.981	0.121	4.99e-107	13	FABP4
CD362	3.22e-54	3.24198	0.803	0.177	6.43e-51	13	CD36
FABP52	2.11e-28	2.83447	0.745	0.434	4.23e-25	13	FABP5
RPS293	1.53e-51	2.32859	0.981	0.653	3.05e-48	13	RPS29
RPS272	9.8e-44	2.27267	0.962	0.638	1.96e-40	13	RPS27
MEST2	7.17e-11	2.24711	0.611	0.252	1.43e-07	13	MEST
RPL132	4.99e-40	2.10997	0.994	0.813	9.97e-37	13	RPL13
LAMA43	2.66e-59	2.10499	0.809	0.296	5.32e-56	13	LAMA4
RPS27A4	9.17e-40	2.02294	1	0.846	1.83e-36	13	RPS27A
EEF1A13	3.3e-64	1.97347	0.975	0.583	6.6e-61	13	EEF1A1
PLIN23	2.14e-70	1.95805	0.911	0.376	4.28e-67	13	PLIN2
RPS183	4.18e-57	1.92295	1	0.893	8.36e-54	13	RPS18
TNFAIP61	1.96e-120	1.80813	0.86	0.144	3.93e-117	13	TNFAIP6
RARRES22	6.89e-32	1.80282	0.682	0.22	1.38e-28	13	RARRES2
RPL342	5.87e-42	1.73305	0.975	0.641	1.17e-38	13	RPL34
RAMP23	2.66e-41	1.71527	0.739	0.228	5.32e-38	13	RAMP2
LGALS14	9.23e-15	1.71384	0.624	0.221	1.85e-11	13	LGALS1
RPL313	4.87e-25	1.69855	1	0.887	9.74e-22	13	RPL31
CFD1	5.92e-66	1.67329	0.79	0.128	1.18e-62	13	CFD
SRPX1	6.48e-44	1.62356	0.732	0.142	1.3e-40	13	SRPX
SERPINF12	1.27e-38	1.60915	0.726	0.179	2.54e-35	13	SERPINF1
ZFP364	5.3e-14	1.6023	0.873	0.675	1.06e-10	13	ZFP36
AOC31	1.36e-121	1.58809	0.809	0.034	2.71e-118	13	AOC3
SFRP11	4.12e-90	1.56661	0.796	0.118	8.23e-87	13	SFRP1
LHFP1	7.67e-84	1.54724	0.841	0.217	1.53e-80	13	LHFP
APOE1	2.6e-192	1.53556	0.841	0.09	5.2e-189	13	APOE
RPS63	9.51e-37	1.53513	0.955	0.782	1.9e-33	13	RPS6
APOC11	1.07e-77	1.51945	0.809	0.221	2.13e-74	13	APOC1
IRF11	5.56e-17	1.50393	0.707	0.42	1.11e-13	13	IRF1
CXCL124	2.42e-36	1.50235	0.701	0.174	4.85e-33	13	CXCL12
PTMA3	3.51e-13	1.47088	0.975	0.846	7.03e-10	13	PTMA
EBF2	9.69e-14	1.45851	0.312	0.039	1.94e-10	13	EBF2
RPL71	5.83e-36	1.42274	1	0.898	1.17e-32	13	RPL7
RPS3A1	5.15e-29	1.34196	0.975	0.707	1.03e-25	13	RPS3A
C72	3.05e-82	1.33594	0.834	0.138	6.11e-79	13	C7
LPL1	4.53e-07	1.31905	0.338	0.063	0.00090614	13	LPL
H3F3B3	7.75e-13	1.31872	0.987	0.902	1.55e-09	13	H3F3B
ADIPOQ	0	1.31511	0.713	0.007	0	13	ADIPOQ
RBP4	4.61e-11	1.3021	0.293	0.005	9.21e-08	13	RBP4
FSTL13	1.85e-40	1.28521	0.822	0.31	3.69e-37	13	FSTL1
RPL104	9.11e-24	1.25144	1	0.887	1.82e-20	13	RPL10
RPS142	9.77e-31	1.19562	0.949	0.804	1.95e-27	13	RPS14
RPL152	4.4e-15	1.18311	0.994	0.915	8.79e-12	13	RPL15
FGF71	5.37e-34	1.17118	0.618	0.066	1.07e-30	13	FGF7
CTSL2	2.67e-46	1.1634	0.885	0.411	5.33e-43	13	CTSL
THRSP	2.12e-30	1.15319	0.191	0.243	4.24e-27	13	THRSP
PLAGL11	8.32e-64	1.12359	0.72	0.161	1.66e-60	13	PLAGL1
MRAP	1.15e-163	1.09958	0.694	0.005	2.3e-160	13	MRAP
PRKAR2B	9.24e-306	1.0935	0.809	0.063	1.85e-302	13	PRKAR2B
AGT	1.27e-07	1.08688	0.331	0.029	0.00025344	13	AGT
SOCS32	0.00169687	1.086	0.611	0.478	1	13	SOCS3
RPLP14	3.18e-17	1.08369	0.994	0.887	6.37e-14	13	RPLP1
PXDN3	1.29e-56	1.06045	0.783	0.261	2.58e-53	13	PXDN
LGALS121	2.84e-72	1.03014	0.567	0.001	5.69e-69	13	LGALS12
SGCE1	5.86e-40	1.02711	0.777	0.355	1.17e-36	13	SGCE
COL4A23	1.45e-47	0.976366	0.841	0.427	2.9e-44	13	COL4A2
GPD1	7.39e-28	0.954207	0.217	0.072	1.48e-24	13	GPD1
S100A105	1.74e-38	0.95192	0.79	0.202	3.47e-35	13	S100A10
ARID5B1	6.45e-51	0.927083	0.688	0.17	1.29e-47	13	ARID5B
MLXIPL	9.85e-19	0.905963	0.427	0.002	1.97e-15	13	MLXIPL
AQP7	4.52e-24	0.893887	0.166	0.006	9.04e-21	13	AQP7
PLIN1	8.47e-08	0.881888	0.459	0.031	0.00016931	13	PLIN1
TSHZ22	2.25e-106	0.849406	0.803	0.11	4.51e-103	13	TSHZ2
GYPC4	1.08e-53	0.839746	0.752	0.103	2.16e-50	13	GYPC
CKS1B2	0.00104094	0.823293	0.51	0.291	1	13	CKS1B
C1R2	3.5e-60	0.819929	0.771	0.121	7.01e-57	13	C1R
RXRG	1.27e-24	0.790303	0.204	0.044	2.53e-21	13	RXRG
IGFBP52	4.03e-45	0.790283	0.834	0.419	8.06e-42	13	IGFBP5
TGFBR32	1.46e-83	0.780495	0.834	0.315	2.93e-80	13	TGFBR3
MFAP41	3.95e-16	0.779972	0.554	0.115	7.9e-13	13	MFAP4
CA31	1.48e-28	0.779698	0.146	0.172	2.95e-25	13	CA3
S100B1	3.7e-36	0.764241	0.643	0.109	7.41e-33	13	S100B
POSTN3	5e-53	0.739515	0.739	0.115	9.99e-50	13	POSTN
DPT2	5.04e-05	0.734978	0.427	0.125	0.100828	13	DPT
CITED1	1.2e-24	0.734952	0.21	0.184	2.4e-21	13	CITED1
RPL213	6.97e-12	0.726338	1	0.889	1.39e-08	13	RPL21
SERPING13	6.93e-53	0.724462	0.783	0.228	1.39e-49	13	SERPING1
IGFBP32	2.59e-18	0.671297	0.675	0.336	5.17e-15	13	IGFBP3
DCN1	2.47e-23	0.667025	0.643	0.168	4.94e-20	13	DCN
COL5A21	1.73e-11	0.665306	0.522	0.161	3.45e-08	13	COL5A2
MGLL2	2.17e-36	0.653374	0.146	0.192	4.35e-33	13	MGLL
SLC1A51	1.1e-28	0.645241	0.217	0.175	2.19e-25	13	SLC1A5
CHRDL11	0	0.642989	0.752	0.031	0	13	CHRDL1
FOS5	2.16e-16	0.642963	0.764	0.413	4.33e-13	13	FOS
COL6A31	7.5e-43	0.640896	0.656	0.15	1.5e-39	13	COL6A3
RP11-348H3.2	1.25e-41	0.639643	0.752	0.33	2.5e-38	13	RP11-348H3.2
FABP5P7	5.04e-86	0.637332	0.586	0.089	1.01e-82	13	FABP5P7
PPP1R14A1	3.37e-75	0.632994	0.631	0.049	6.75e-72	13	PPP1R14A
PROS12	2.15e-81	0.631508	0.682	0.143	4.31e-78	13	PROS1
EGR13	1.81e-11	0.626786	0.879	0.587	3.63e-08	13	EGR1
PCOLCE2	3.92e-22	0.626238	0.611	0.171	7.84e-19	13	PCOLCE
VWCE	1.22e-64	0.623211	0.713	0.26	2.44e-61	13	VWCE
COL4A13	2.69e-47	0.619409	0.86	0.482	5.38e-44	13	COL4A1
ABCA81	1.65e-37	0.60994	0.611	0.087	3.3e-34	13	ABCA8
STOM2	1.96e-43	0.597022	0.809	0.456	3.91e-40	13	STOM
SLC25A51	0.00012969	0.594845	0.822	0.603	0.259372	13	SLC25A5
RAN2	6.29e-09	0.59336	0.892	0.668	1.26e-05	13	RAN
NID13	7.75e-51	0.591844	0.739	0.256	1.55e-47	13	NID1
PLTP2	2.38e-52	0.588939	0.637	0.077	4.76e-49	13	PLTP
GBP11	8e-55	0.58675	0.803	0.299	1.6e-51	13	GBP1
MLYCD	5.23e-22	0.580773	0.567	0.196	1.05e-18	13	MLYCD
COL6A11	3.1e-21	0.577282	0.771	0.49	6.19e-18	13	COL6A1
PSMA51	4.35e-38	0.564743	0.834	0.48	8.71e-35	13	PSMA5
COX7A11	0.00774027	0.552598	0.312	0.132	1	13	COX7A1
MT-TW1	0.00097686	0.543341	0.268	0.119	1	13	MT-TW
C1S1	1.35e-32	0.532858	0.624	0.121	2.69e-29	13	C1S
RPS191	7.97e-14	0.527323	0.987	0.917	1.59e-10	13	RPS19
CD831	3.66e-29	0.521218	0.688	0.25	7.32e-26	13	CD83
PALMD1	2.49e-39	0.520333	0.166	0.026	4.99e-36	13	PALMD
HN13	7.44e-29	0.51449	0.86	0.488	1.49e-25	13	HN1
EXOSC5	3.68e-25	0.511508	0.14	0.213	7.36e-22	13	EXOSC5
G0S22	2.42e-17	0.510971	0.287	0.468	4.84e-14	13	G0S2
NRP13	3.1e-18	0.509904	0.669	0.384	6.2e-15	13	NRP1
RHOB1	3.09e-43	0.508684	0.803	0.401	6.18e-40	13	RHOB
STXBP51	3.62e-52	0.508314	0.841	0.481	7.24e-49	13	STXBP5
LAMB12	3.98e-08	0.502113	0.357	0.346	7.96e-05	13	LAMB1
GPC31	6.31e-37	0.497101	0.14	0.166	1.26e-33	13	GPC3
CHL1	0	0.487331	0.732	0.001	0	13	CHL1
IFI165	1.19e-58	0.46929	0.828	0.335	2.38e-55	13	IFI16
SMAD1	1.47e-55	0.46755	0.662	0.178	2.94e-52	13	SMAD1
CYP1B11	1.1e-72	0.467405	0.771	0.238	2.21e-69	13	CYP1B1
ACSL11	1.21e-12	0.466594	0.726	0.426	2.43e-09	13	ACSL1
PRDM2	8.76e-54	0.456701	0.815	0.449	1.75e-50	13	PRDM2
HMBS	1.3e-47	0.441318	0.707	0.183	2.6e-44	13	HMBS
C1QTNF11	8.32e-105	0.440992	0.682	0.101	1.66e-101	13	C1QTNF1
OLFML31	1.8e-17	0.434833	0.185	0.161	3.59e-14	13	OLFML3
KLF21	1.69e-51	0.409182	0.803	0.394	3.38e-48	13	KLF2
AKAP123	7.79e-63	0.403391	0.803	0.262	1.56e-59	13	AKAP12
TFPI2	4.58e-138	0.403232	0.669	0.098	9.17e-135	13	TFPI2
BCYRN11	5.54e-23	0.394252	0.624	0.281	1.11e-19	13	BCYRN1
CNRIP13	2.43e-26	0.382691	0.14	0.139	4.85e-23	13	CNRIP1
ALDH1L1	3.31e-55	0.378961	0.529	0.003	6.62e-52	13	ALDH1L1
RN7SK3	1.96e-38	0.374617	0.828	0.502	3.93e-35	13	RN7SK
SPOCK11	1.72e-155	0.373424	0.739	0.054	3.45e-152	13	SPOCK1
IRF41	7.58e-110	0.371316	0.592	0.054	1.52e-106	13	IRF4
RGS5	1.6e-61	0.370689	0.057	0.309	3.19e-58	13	RGS5
MMP22	1.43e-35	0.368924	0.758	0.288	2.86e-32	13	MMP2
HIC11	3.29e-68	0.368459	0.694	0.221	6.57e-65	13	HIC1
PTN2	0.00366232	0.356549	0.484	0.223	1	13	PTN
CTD-2600H12.2	0	0.35295	0.783	0.03	0	13	CTD-2600H12.2
RCN31	1.59e-52	0.349649	0.58	0.057	3.17e-49	13	RCN3
TMEM176A2	2.74e-96	0.346456	0.764	0.181	5.48e-93	13	TMEM176A
PROCR2	1.99e-68	0.326797	0.771	0.272	3.99e-65	13	PROCR
RP11-736K20.5	3.72e-109	0.325677	0.611	0.022	7.45e-106	13	RP11-736K20.5
RGCC3	2.78e-24	0.321416	0.764	0.366	5.57e-21	13	RGCC
FAM126A1	3.72e-70	0.313122	0.051	0.213	7.44e-67	13	FAM126A
PLXND12	2.86e-16	0.312958	0.497	0.061	5.72e-13	13	PLXND1
PELI13	1.81e-43	0.31255	0.745	0.328	3.62e-40	13	PELI1
DUSP42	1.84e-23	0.307272	0.28	0.437	3.68e-20	13	DUSP4
SEMA5A1	6.41e-62	0.300051	0.656	0.068	1.28e-58	13	SEMA5A
NR4A13	2.09e-32	0.296974	0.841	0.498	4.18e-29	13	NR4A1
INSIG12	4.26e-35	0.294969	0.79	0.402	8.53e-32	13	INSIG1
LINC00899	0	0.286937	0.783	0.033	0	13	LINC00899
ADAMTS18	1.85e-33	0.285742	0.503	0.002	3.69e-30	13	ADAMTS18
GPR1461	1.74e-122	0.283278	0.669	0.097	3.48e-119	13	GPR146
SERPINE22	6e-11	0.269122	0.268	0.262	1.2e-07	13	SERPINE2
UBE2C2	6.64e-20	0.267843	0.121	0.154	1.33e-16	13	UBE2C
WHAMMP2	6.43e-68	0.264916	0.726	0.208	1.29e-64	13	WHAMMP2
MRC21	8.16e-25	0.262777	0.586	0.127	1.63e-21	13	MRC2
MTHFD22	3.63e-37	0.25772	0.707	0.249	7.26e-34	13	MTHFD2
EFNA5	9.21e-107	0.257043	0.611	0.053	1.84e-103	13	EFNA5
PFKFB31	8.41e-31	0.256881	0.771	0.4	1.68e-27	13	PFKFB3
OSMR2	7.87e-117	0.256135	0.79	0.17	1.57e-113	13	OSMR
C32	3.11e-76	0.254746	0.739	0.155	6.21e-73	13	C3
C4orf46	0.00268663	0.254011	0.726	0.44	1	13	C4orf46
SLC11A11	1.65e-30	0.253398	0.178	0.143	3.29e-27	13	SLC11A1
SCIN	6.24e-09	0.252886	0.624	0.293	1.25e-05	13	SCIN
CENPU1	1.71e-06	0.252138	0.242	0.313	0.00342243	13	CENPU
IGKC1	1.66e-12	4.48382	0.573	0.06	3.32e-09	14	IGKC
IGHM1	6.2e-57	4.466	0.839	0.106	1.24e-53	14	IGHM
MS4A1	1.76e-90	3.74699	0.832	0.023	3.52e-87	14	MS4A1
CD79A	1.89e-109	3.60957	0.902	0.063	3.77e-106	14	CD79A
IGLC2	6.58e-39	3.4645	0.65	0.026	1.32e-35	14	IGLC2
HLA-DRA1	3.12e-60	3.44815	0.881	0.213	6.24e-57	14	HLA-DRA
CD742	4.67e-69	3.1548	0.958	0.554	9.35e-66	14	CD74
IGHD	1.5e-222	3.00456	0.86	0.022	2.99e-219	14	IGHD
HLA-DQA11	1.05e-90	2.97407	0.839	0.05	2.1e-87	14	HLA-DQA1
CXCR42	1.18e-54	2.92572	0.86	0.389	2.36e-51	14	CXCR4
CD373	3.53e-77	2.87432	0.867	0.118	7.06e-74	14	CD37
CREM2	1.58e-46	2.80509	0.832	0.181	3.15e-43	14	CREM
CD832	7.64e-41	2.75707	0.776	0.25	1.53e-37	14	CD83
IGLC31	9.4e-10	2.68462	0.28	0.16	1.88e-06	14	IGLC3
PTMA4	2.69e-22	2.53391	0.986	0.846	5.37e-19	14	PTMA
LAPTM51	1.51e-42	2.51883	0.741	0.108	3.02e-39	14	LAPTM5
VPREB3	0.00494518	2.47749	0.469	0.039	1	14	VPREB3
CD523	1.28e-34	2.47702	0.755	0.171	2.56e-31	14	CD52
ACTB3	1.19e-23	2.44315	0.965	0.733	2.38e-20	14	ACTB
TCL1A	1.85e-22	2.41888	0.552	0.015	3.71e-19	14	TCL1A
CXCR5	8.74e-198	2.32851	0.832	0.017	1.75e-194	14	CXCR5
HLA-DRB13	5.58e-45	2.31295	0.811	0.169	1.12e-41	14	HLA-DRB1
LTB3	1.32e-11	2.30094	0.552	0.114	2.63e-08	14	LTB
RPL133	2.2e-20	2.2913	0.972	0.814	4.39e-17	14	RPL13
RPS273	7.45e-39	2.28086	0.979	0.638	1.49e-35	14	RPS27
GPR1832	1.86e-19	2.26015	0.629	0.123	3.71e-16	14	GPR183
CD79B	1.37e-16	2.19823	0.538	0.024	2.73e-13	14	CD79B
CD482	6.72e-76	2.18994	0.762	0.079	1.34e-72	14	CD48
ARHGDIB4	8.45e-24	2.18299	0.678	0.17	1.69e-20	14	ARHGDIB
RUBCNL	3.34e-97	2.14855	0.797	0.083	6.69e-94	14	RUBCNL
TMSB4XP45	8.2e-43	2.13815	0.776	0.278	1.64e-39	14	TMSB4XP4
RPS184	9.83e-15	2.12473	1	0.893	1.97e-11	14	RPS18
CD553	6.96e-63	2.08966	0.895	0.355	1.39e-59	14	CD55
EEF1A14	1.15e-38	2.05592	0.951	0.584	2.31e-35	14	EEF1A1
CCR72	1.88e-43	2.05159	0.734	0.086	3.76e-40	14	CCR7
RPS3A2	1.53e-26	2.04347	0.972	0.707	3.06e-23	14	RPS3A
TAGLN24	1.9e-43	2.03637	0.909	0.338	3.8e-40	14	TAGLN2
HLA-DPB11	3e-40	2.02938	0.741	0.127	5.99e-37	14	HLA-DPB1
RPLP15	3.6e-24	2.00787	0.993	0.887	7.21e-21	14	RPLP1
RPS294	1.02e-29	1.96649	0.958	0.654	2.04e-26	14	RPS29
BIRC33	0.00019409	1.95811	0.49	0.123	0.388175	14	BIRC3
HLA-DQB11	5.97e-41	1.92145	0.741	0.233	1.19e-37	14	HLA-DQB1
TMSB4X4	7.38e-36	1.91259	0.832	0.302	1.48e-32	14	TMSB4X
CD532	1.33e-57	1.86905	0.797	0.168	2.66e-54	14	CD53
HLA-DPA11	2.68e-08	1.79842	0.538	0.146	5.36e-05	14	HLA-DPA1
[truncated: 1,036 more rows]

## Sheet: Testis
gene	p_val	avg_logFC	pct.1	pct.2	p_val_adj	cluster	gene
RPS14	4.5954e-132	0.843255	0.918	0.531	9.1908e-129	1	RPS14
C7	7.05696e-193	0.788781	0.987	0.601	1.41139e-189	1	C7
DLK1	1.34457e-249	0.758081	0.975	0.525	2.68914e-246	1	DLK1
MROH8	2.4827e-138	0.654679	0.242	0.084	4.96539e-135	1	MROH8
RPL7	2.96703e-98	0.629428	0.895	0.532	5.93406e-95	1	RPL7
INHBA	2.02473e-108	0.608591	0.753	0.308	4.04945e-105	1	INHBA
COL15A1	1.16472e-163	0.577598	0.855	0.367	2.32945e-160	1	COL15A1
COL1A1	2.94191e-157	0.562574	0.768	0.259	5.88383e-154	1	COL1A1
RPL34	1.00171e-46	0.540878	0.858	0.56	2.00342e-43	1	RPL34
RPS15A	8.75182e-52	0.538122	0.72	0.366	1.75036e-48	1	RPS15A
ADM	8.35684e-158	0.528783	0.164	0.066	1.67137e-154	1	ADM
FTL	2.32443e-35	0.503547	0.977	0.713	4.64886e-32	1	FTL
FOS	5.66528e-05	0.496217	0.993	0.787	0.113306	1	FOS
RPL31	6.11309e-51	0.483029	0.808	0.481	1.22262e-47	1	RPL31
RPL37A	8.77187e-32	0.458298	0.719	0.416	1.75437e-28	1	RPL37A
VTRNA2-1	9.67524e-08	0.455794	0.519	0.156	0.000193505	1	VTRNA2-1
RPL21	1.01025e-31	0.430244	0.758	0.462	2.0205e-28	1	RPL21
HBG2	2.93203e-73	0.428419	0.25	0.107	5.86405e-70	1	HBG2
TXN	8.116e-71	0.415651	0.796	0.394	1.6232e-67	1	TXN
IGFBP5	0	0.357841	0.974	0.433	0	1	IGFBP5
S100A8	1.85957e-71	0.356231	0.311	0.149	3.71913e-68	1	S100A8
PKDCC	0	0.340733	0.923	0.348	0	1	PKDCC
CCL2	3.54607e-71	0.340315	0.292	0.155	7.09215e-68	1	CCL2
NR4A2	1.19471e-70	0.329781	0.525	0.137	2.38942e-67	1	NR4A2
C8orf4	3.47743e-08	0.321957	0.595	0.279	6.95486e-05	1	C8orf4
RPS8	4.02903e-10	0.317545	0.682	0.466	8.05805e-07	1	RPS8
SLC40A1	0	0.304236	0.917	0.336	0	1	SLC40A1
GPKOW	0	0.303414	0.828	0.282	0	1	GPKOW
RPS18	3.05343e-55	0.298563	0.849	0.51	6.10686e-52	1	RPS18
RPS19	1.70146e-06	0.298038	0.71	0.515	0.00340291	1	RPS19
FSTL1	7.34116e-225	0.295501	0.882	0.356	1.46823e-221	1	FSTL1
MALAT1	9.86524e-16	0.288746	0.983	0.652	1.97305e-12	1	MALAT1
HBA2	4.15115e-271	0.287079	0.136	0.046	8.30231e-268	1	HBA2
STC1	1.06698e-139	0.286787	0.798	0.332	2.13396e-136	1	STC1
SCRG1	1.00731e-97	0.277735	0.703	0.234	2.01461e-94	1	SCRG1
MT-TE	1.9152e-39	0.276034	0.354	0.168	3.83039e-36	1	MT-TE
OLFML3	5.92924e-241	0.274352	0.938	0.451	1.18585e-237	1	OLFML3
RPL11	8.19748e-11	0.268017	0.665	0.412	1.6395e-07	1	RPL11
IDI1	9.67099e-29	0.264818	0.726	0.385	1.9342e-25	1	IDI1
FTH1	5.26999e-26	0.262862	0.923	0.593	1.054e-22	1	FTH1
ID3	3.19392e-70	0.262005	0.336	0.219	6.38783e-67	1	ID3
B4GALNT4	0	0.260849	0.771	0.196	0	1	B4GALNT4
SPARCL1	7.63529e-49	0.258723	0.801	0.475	1.52706e-45	1	SPARCL1
VEGFA	2.06247e-192	0.25561	0.113	0.091	4.12495e-189	1	VEGFA
GATM	9.39688e-215	0.943755	0.976	0.498	1.87938e-211	2	GATM
ADGRG1	1.6632e-250	0.824012	0.948	0.415	3.3264e-247	2	ADGRG1
MT-CO2	1.96302e-110	0.77896	0.981	0.603	3.92603e-107	2	MT-CO2
INHA	4.71187e-162	0.745603	0.963	0.515	9.42374e-159	2	INHA
MT-ND2	3.35203e-125	0.727579	0.984	0.64	6.70405e-122	2	MT-ND2
ACSL4	0	0.722498	0.956	0.362	0	2	ACSL4
AMH	5.90776e-160	0.720145	0.922	0.475	1.18155e-156	2	AMH
CTSV	5.9616e-115	0.718569	0.877	0.461	1.19232e-111	2	CTSV
SOX9	2.60472e-257	0.7041	0.97	0.49	5.20943e-254	2	SOX9
INHBB	6.79587e-228	0.699486	0.954	0.437	1.35917e-224	2	INHBB
MT-ND3	2.90823e-128	0.692117	0.962	0.532	5.81645e-125	2	MT-ND3
MIR202HG	7.34025e-143	0.676837	0.95	0.521	1.46805e-139	2	MIR202HG
MT-ND4	5.71714e-116	0.67212	0.989	0.665	1.14343e-112	2	MT-ND4
GPC1	9.13125e-164	0.654623	0.84	0.353	1.82625e-160	2	GPC1
PSME4	0	0.642409	0.938	0.325	0	2	PSME4
G6PD	6.60866e-214	0.640916	0.928	0.385	1.32173e-210	2	G6PD
RP11-277P12.20	1.01796e-240	0.637711	0.902	0.371	2.03592e-237	2	RP11-277P12.20
TMEM123	1.03164e-113	0.63718	0.929	0.523	2.06328e-110	2	TMEM123
NUDT11	2.45864e-86	0.627661	0.816	0.424	4.91729e-83	2	NUDT11
MT-CYB	9.40755e-91	0.609947	0.976	0.613	1.88151e-87	2	MT-CYB
MT-CO1	2.28681e-87	0.585927	0.989	0.672	4.57361e-84	2	MT-CO1
NXF3	6.66752e-24	0.576231	0.355	0.148	1.3335e-20	2	NXF3
RIMS4	0	0.57512	0.958	0.399	0	2	RIMS4
PRNP	9.13094e-60	0.549751	0.799	0.433	1.82619e-56	2	PRNP
MT-ND1	1.10738e-85	0.543796	0.98	0.648	2.21477e-82	2	MT-ND1
GRAMD1B	0	0.542878	0.951	0.387	0	2	GRAMD1B
ILDR2	4.55649e-220	0.526759	0.824	0.287	9.11298e-217	2	ILDR2
TMX4	4.44335e-168	0.525684	0.896	0.382	8.8867e-165	2	TMX4
CHPF	0	0.522389	0.966	0.38	0	2	CHPF
CKB	8.65128e-131	0.521121	0.961	0.541	1.73026e-127	2	CKB
GPRC5B	1.61439e-39	0.51462	0.757	0.421	3.22877e-36	2	GPRC5B
DPYSL3	0	0.509616	0.958	0.45	0	2	DPYSL3
MT-CO3	2.73335e-97	0.493511	0.984	0.635	5.46671e-94	2	MT-CO3
SMOC1	0	0.478358	0.958	0.337	0	2	SMOC1
GNG7	6.02814e-238	0.472859	0.872	0.343	1.20563e-234	2	GNG7
CLEC4M	2.90096e-203	0.471905	0.915	0.389	5.80191e-200	2	CLEC4M
PPIF	8.83966e-174	0.470018	0.844	0.3	1.76793e-170	2	PPIF
MBNL3	3.36636e-173	0.465201	0.887	0.405	6.73273e-170	2	MBNL3
CDH2	4.24679e-182	0.464679	0.872	0.355	8.49359e-179	2	CDH2
NKX3-1	4.68673e-252	0.46217	0.911	0.382	9.37345e-249	2	NKX3-1
PRND	1.33853e-97	0.455795	0.696	0.209	2.67706e-94	2	PRND
SLC7A5	3.55458e-95	0.44698	0.719	0.251	7.10915e-92	2	SLC7A5
MT-ATP6	4.67091e-92	0.4431	0.988	0.643	9.34181e-89	2	MT-ATP6
HLTF	1.63433e-63	0.438358	0.76	0.367	3.26866e-60	2	HLTF
CLU	0.000833196	0.43627	0.623	0.432	1	2	CLU
TAB3	0	0.434027	0.893	0.339	0	2	TAB3
ACSM3	1.22159e-233	0.4308	0.905	0.361	2.44318e-230	2	ACSM3
EGR3	6.7612e-209	0.424238	0.144	0.063	1.35224e-205	2	EGR3
MYO6	5.22012e-213	0.418934	0.811	0.27	1.04402e-209	2	MYO6
SPOCK2	5.84575e-66	0.41382	0.677	0.24	1.16915e-62	2	SPOCK2
ST6GALNAC1	0	0.409333	0.949	0.359	0	2	ST6GALNAC1
STK24	1.3e-295	0.408097	0.94	0.369	2.59999e-292	2	STK24
ERBB3	9.869e-114	0.407071	0.765	0.289	1.9738e-110	2	ERBB3
KIF21A	9.19143e-27	0.406064	0.359	0.167	1.83829e-23	2	KIF21A
GBP2	4.61586e-59	0.400137	0.631	0.187	9.23172e-56	2	GBP2
FATE1	4.21629e-38	0.399972	0.349	0.189	8.43258e-35	2	FATE1
VEGFA1	3.76433e-122	0.397711	0.178	0.081	7.52867e-119	2	VEGFA
SCD	1.31275e-182	0.397214	0.933	0.429	2.6255e-179	2	SCD
WIPF3	6.14603e-250	0.394231	0.901	0.344	1.22921e-246	2	WIPF3
GATA6	1.69032e-267	0.392556	0.914	0.396	3.38064e-264	2	GATA6
KIAA1210	4.68558e-38	0.385489	0.622	0.231	9.37116e-35	2	KIAA1210
BRICD5	2.52539e-166	0.384329	0.76	0.242	5.05079e-163	2	BRICD5
REEP1	2.70708e-162	0.381523	0.839	0.351	5.41416e-159	2	REEP1
HSD17B3	9.85617e-33	0.372881	0.354	0.157	1.97123e-29	2	HSD17B3
PLP1	1.07931e-40	0.372208	0.659	0.268	2.15862e-37	2	PLP1
TACSTD2	3.08258e-292	0.369897	0.858	0.283	6.16515e-289	2	TACSTD2
MBOAT7	5.0874e-72	0.368803	0.763	0.345	1.01748e-68	2	MBOAT7
TSTD1	4.01846e-182	0.36853	0.857	0.37	8.03693e-179	2	TSTD1
AMIGO2	4.77182e-222	0.366169	0.86	0.334	9.54364e-219	2	AMIGO2
RPS6KC1	0	0.3588	0.921	0.328	0	2	RPS6KC1
MTSS1	1.60745e-40	0.355984	0.699	0.341	3.21491e-37	2	MTSS1
FRMPD1	8.64646e-63	0.353384	0.641	0.198	1.72929e-59	2	FRMPD1
PHF24	6.5508e-220	0.34936	0.841	0.29	1.31016e-216	2	PHF24
DSP	4.1175e-43	0.343257	0.353	0.214	8.235e-40	2	DSP
NTNG2	3.21923e-219	0.34041	0.846	0.28	6.43845e-216	2	NTNG2
SDC4	1.60185e-121	0.337821	0.738	0.282	3.20371e-118	2	SDC4
FSTL3	9.28194e-105	0.331203	0.273	0.203	1.85639e-101	2	FSTL3
SERPINA5	5.59021e-20	0.330972	0.741	0.504	1.11804e-16	2	SERPINA5
SEMA7A	2.00333e-143	0.330581	0.897	0.428	4.00667e-140	2	SEMA7A
TAF3	1.62818e-216	0.32973	0.822	0.289	3.25637e-213	2	TAF3
ABRACL	3.49056e-58	0.32261	0.785	0.4	6.98111e-55	2	ABRACL
SPARC	2.71706e-47	0.318647	0.829	0.55	5.43412e-44	2	SPARC
NEAT1	3.22731e-25	0.313332	0.381	0.24	6.45461e-22	2	NEAT1
PRPS2	4.22842e-173	0.30841	0.874	0.363	8.45684e-170	2	PRPS2
FAM46C	0	0.303521	0.905	0.325	0	2	FAM46C
RGAG1	3.92205e-306	0.293992	0.92	0.39	7.8441e-303	2	RGAG1
TFF3	0.00998699	0.291013	0.506	0.209	1	2	TFF3
EPCAM	2.35366e-224	0.290377	0.821	0.282	4.70733e-221	2	EPCAM
REEP6	9.31962e-54	0.287775	0.809	0.453	1.86392e-50	2	REEP6
NET1	1.04439e-67	0.287629	0.661	0.231	2.08879e-64	2	NET1
MT-RNR1	8.24459e-42	0.287498	0.962	0.522	1.64892e-38	2	MT-RNR1
FBLN2	3.29221e-198	0.285762	0.224	0.22	6.58441e-195	2	FBLN2
LNX2	0	0.285684	0.945	0.373	0	2	LNX2
MAMLD1	1.63001e-17	0.285147	0.676	0.339	3.26001e-14	2	MAMLD1
PLXNC1	2.10534e-231	0.284414	0.941	0.448	4.21067e-228	2	PLXNC1
C10orf10	1.15312e-179	0.283305	0.151	0.077	2.30624e-176	2	C10orf10
FAM111A	5.6211e-250	0.276222	0.839	0.284	1.12422e-246	2	FAM111A
EGR4	1.70724e-37	0.274709	0.438	0.056	3.41448e-34	2	EGR4
TJP1	1.8931e-05	0.274311	0.645	0.367	0.037862	2	TJP1
MMP15	1.05072e-275	0.273409	0.964	0.454	2.10145e-272	2	MMP15
TRIM47	0	0.271359	0.957	0.371	0	2	TRIM47
ZNF536	8.65497e-70	0.268918	0.632	0.181	1.73099e-66	2	ZNF536
MOV10	6.38196e-210	0.256795	0.887	0.386	1.27639e-206	2	MOV10
GRB2	8.87451e-216	0.256275	0.856	0.339	1.7749e-212	2	GRB2
CILP	0	0.255198	0.967	0.393	0	2	CILP
PROSER1	0	0.255122	0.917	0.342	0	2	PROSER1
NR4A21	2.65347e-21	0.254531	0.395	0.17	5.30693e-18	2	NR4A2
LHX9	7.74674e-10	0.798395	0.167	0.316	1.54935e-06	3	LHX9
RPL10	1.3081e-15	0.775161	0.364	0.467	2.6162e-12	3	RPL10
ATP1A2	5.73472e-62	0.694488	0.121	0.5	1.14694e-58	3	ATP1A2
DLK11	0.00720863	0.681238	0.46	0.622	1	3	DLK1
COL15A11	1.43627e-07	0.670836	0.34	0.466	0.000287254	3	COL15A1
HSPB6	1.53484e-13	0.662927	0.153	0.298	3.06967e-10	3	HSPB6
C71	1.39436e-11	0.650015	0.56	0.683	2.78872e-08	3	C7
RPS3A	2.03321e-07	0.610149	0.354	0.498	0.000406642	3	RPS3A
TCF21	1.04544e-82	0.609533	0.133	0.537	2.09088e-79	3	TCF21
RPL13A	1.19713e-06	0.60413	0.362	0.518	0.00239426	3	RPL13A
IGFBP51	3.068e-66	0.602832	0.188	0.574	6.13601e-63	3	IGFBP5
OLFML31	1.28428e-33	0.562739	0.236	0.577	2.56856e-30	3	OLFML3
RPL10P16	3.48472e-127	0.554895	0.111	0.563	6.96944e-124	3	RPL10P16
COL3A1	6.21296e-11	0.535405	0.393	0.505	1.24259e-07	3	COL3A1
RPL23	0.000283729	0.530841	0.344	0.518	0.567458	3	RPL23
RPL5	1.74347e-11	0.528834	0.37	0.495	3.48695e-08	3	RPL5
RPS15	0.000118481	0.511352	0.296	0.468	0.236963	3	RPS15
MATN2	1.37894e-08	0.504098	0.218	0.373	2.75789e-05	3	MATN2
CNRIP1	2.23967e-105	0.468541	0.132	0.568	4.47935e-102	3	CNRIP1
PKDCC1	2.58356e-71	0.454264	0.102	0.496	5.16712e-68	3	PKDCC
FOXC1	6.82442e-107	0.426523	0.081	0.507	1.36488e-103	3	FOXC1
SPARCL11	8.79331e-09	0.423928	0.293	0.565	1.75866e-05	3	SPARCL1
ENG	2.86814e-25	0.409928	0.132	0.465	5.73628e-22	3	ENG
RPL37	4.31914e-10	0.409834	0.33	0.467	8.63827e-07	3	RPL37
RPS27	0.000213878	0.406881	0.344	0.49	0.427756	3	RPS27
RPS13P2	4.68037e-91	0.406704	0.102	0.527	9.36074e-88	3	RPS13P2
PTGDS	1.74369e-76	0.396768	0.166	0.585	3.48739e-73	3	PTGDS
RPS3	0.00324309	0.395343	0.324	0.596	1	3	RPS3
RPS13	0.000104541	0.390515	0.32	0.493	0.209082	3	RPS13
SPRY1	3.4567e-17	0.377233	0.088	0.401	6.91339e-14	3	SPRY1
TPM2	1.53942e-93	0.368028	0.133	0.56	3.07883e-90	3	TPM2
RPL39	1.32905e-05	0.366327	0.362	0.52	0.026581	3	RPL39
LOXL2	4.99045e-13	0.365215	0.058	0.354	9.9809e-10	3	LOXL2
JAG1	9.71909e-73	0.357111	0.124	0.533	1.94382e-69	3	JAG1
PDE5A	3.98707e-67	0.353532	0.073	0.456	7.97414e-64	3	PDE5A
HHIP	7.18132e-05	0.352762	0.072	0.259	0.143626	3	HHIP
FN1	5.18235e-76	0.34539	0.115	0.52	1.03647e-72	3	FN1
POSTN	1.00457e-26	0.343458	0.112	0.442	2.00914e-23	3	POSTN
RPL23A	1.15905e-05	0.342307	0.341	0.496	0.023181	3	RPL23A
AHNAK	1.56898e-111	0.339266	0.104	0.545	3.13797e-108	3	AHNAK
RPL71	1.09698e-05	0.334488	0.38	0.625	0.0219397	3	RPL7
RPS15A1	4.51333e-05	0.326719	0.291	0.447	0.0902666	3	RPS15A
RPL211	0.000711461	0.324922	0.307	0.542	1	3	RPL21
FSTL11	2.60826e-29	0.323778	0.151	0.489	5.21651e-26	3	FSTL1
EDNRA	2.40712e-89	0.322328	0.065	0.474	4.81425e-86	3	EDNRA
RPS25	0.00238016	0.321968	0.265	0.449	1	3	RPS25
WFDC1	5.60693e-85	0.318147	0.06	0.448	1.12139e-81	3	WFDC1
RPL27A	1.67019e-08	0.315892	0.269	0.563	3.34038e-05	3	RPL27A
NUDT4	2.44768e-137	0.308638	0.107	0.577	4.89535e-134	3	NUDT4
CPXM1	5.6743e-74	0.308177	0.066	0.466	1.13486e-70	3	CPXM1
ADAM12	1.98101e-80	0.304737	0.039	0.403	3.96203e-77	3	ADAM12
B3GALT2	6.51314e-20	0.301115	0.034	0.332	1.30263e-16	3	B3GALT2
RPL341	2.36545e-09	0.297046	0.377	0.645	4.7309e-06	3	RPL34
RPL111	0.000238136	0.296263	0.315	0.476	0.476272	3	RPL11
ACAT2	2.62863e-15	0.294861	0.159	0.472	5.25726e-12	3	ACAT2
PLPP3	1.82299e-68	0.282076	0.096	0.496	3.64597e-65	3	PLPP3
MALAT11	0.00050053	0.280938	0.465	0.744	1	3	MALAT1
TENM4	5.51747e-29	0.280757	0.043	0.323	1.10349e-25	3	TENM4
HS3ST1	5.21418e-56	0.276461	0.062	0.394	1.04284e-52	3	HS3ST1
ITPR1	4.77757e-71	0.275123	0.056	0.412	9.55515e-68	3	ITPR1
COLEC11	2.44328e-72	0.273406	0.048	0.381	4.88656e-69	3	COLEC11
THY1	1.95606e-63	0.267187	0.084	0.473	3.91212e-60	3	THY1
RPS29	4.01165e-05	0.267027	0.357	0.611	0.080233	3	RPS29
SULF1	2.82829e-32	0.266538	0.062	0.405	5.65657e-29	3	SULF1
TIMP3	6.45333e-84	0.262964	0.09	0.509	1.29067e-80	3	TIMP3
COL6A3	1.811e-116	0.262821	0.075	0.52	3.622e-113	3	COL6A3
CFH	4.67753e-28	0.256116	0.061	0.388	9.35505e-25	3	CFH
ID1	0.00361384	0.255655	0.085	0.299	1	3	ID1
MT-RNR2	0	1.92374	0.994	0.556	0	4	MT-RNR2
MT-ND41	0	1.26486	0.994	0.674	0	4	MT-ND4
MT-CO31	0	1.26254	0.99	0.646	0	4	MT-CO3
MT-RNR11	2.29976e-259	1.24789	0.97	0.535	4.59952e-256	4	MT-RNR1
MT-CO11	1.91512e-298	1.24764	0.986	0.682	3.83023e-295	4	MT-CO1
MT-CYB1	5.28635e-282	1.20635	0.981	0.623	1.05727e-278	4	MT-CYB
MT-ATP61	7.57469e-307	1.19772	0.984	0.655	1.51494e-303	4	MT-ATP6
MT-ND31	8.74625e-285	1.13773	0.98	0.543	1.74925e-281	4	MT-ND3
MT-ND11	1.13041e-242	1.07864	0.967	0.66	2.26081e-239	4	MT-ND1
MT-ND21	3.49314e-255	0.999771	0.981	0.652	6.98628e-252	4	MT-ND2
AMH1	6.92033e-242	0.951268	0.965	0.484	1.38407e-238	4	AMH
MT-CO21	2.43388e-242	0.92511	0.992	0.613	4.86776e-239	4	MT-CO2
SERPINA51	1.98644e-161	0.715244	0.919	0.488	3.97287e-158	4	SERPINA5
G6PD1	1.28049e-192	0.702013	0.844	0.414	2.56098e-189	4	G6PD
CLU1	6.31023e-125	0.683323	0.826	0.411	1.26205e-121	4	CLU
INHA1	2.20175e-167	0.678171	0.944	0.532	4.4035e-164	4	INHA
MIR202HG1	2.15102e-151	0.662555	0.928	0.537	4.30204e-148	4	MIR202HG
PRNP1	8.66798e-149	0.656368	0.895	0.432	1.7336e-145	4	PRNP
GATM1	4.31127e-160	0.650027	0.913	0.522	8.62254e-157	4	GATM
SPOCK21	2.31014e-169	0.643812	0.676	0.254	4.62028e-166	4	SPOCK2
REEP61	1.77105e-132	0.637079	0.797	0.466	3.54209e-129	4	REEP6
CITED1	6.80335e-116	0.62855	0.718	0.271	1.36067e-112	4	CITED1
NKX3-11	4.66289e-128	0.608874	0.733	0.423	9.32579e-125	4	NKX3-1
SOX91	5.6212e-172	0.602314	0.862	0.519	1.12424e-168	4	SOX9
KIF21A1	3.54949e-123	0.595162	0.549	0.147	7.09899e-120	4	KIF21A
INHBB1	9.23127e-178	0.594911	0.866	0.465	1.84625e-174	4	INHBB
CDH21	5.54456e-167	0.589245	0.77	0.385	1.10891e-163	4	CDH2
PLXNC11	4.0368e-173	0.58399	0.767	0.488	8.0736e-170	4	PLXNC1
CKB1	1.19276e-149	0.582533	0.899	0.562	2.38553e-146	4	CKB
CLEC4M1	1.42468e-163	0.580876	0.792	0.422	2.84935e-160	4	CLEC4M
ERBB31	7.6427e-185	0.567867	0.709	0.312	1.52854e-181	4	ERBB3
SPARC1	1.13851e-144	0.563363	0.929	0.545	2.27703e-141	4	SPARC
ADGRG11	5.80902e-157	0.558865	0.817	0.45	1.1618e-153	4	ADGRG1
SEMA7A1	4.34511e-159	0.553384	0.785	0.458	8.69021e-156	4	SEMA7A
MMP151	6.72978e-163	0.548794	0.79	0.494	1.34596e-159	4	MMP15
TMEM1231	2.53219e-123	0.544428	0.898	0.54	5.06438e-120	4	TMEM123
SMOC11	2.77502e-145	0.532285	0.713	0.39	5.55004e-142	4	SMOC1
MBNL31	2.14582e-141	0.530678	0.758	0.438	4.29165e-138	4	MBNL3
REEP11	7.66095e-106	0.504978	0.68	0.388	1.53219e-102	4	REEP1
TPT1	2.26936e-97	0.496071	0.906	0.581	4.53871e-94	4	TPT1
RIMS41	1.26008e-143	0.486882	0.762	0.443	2.52015e-140	4	RIMS4
TJP11	5.63896e-83	0.484964	0.641	0.377	1.12779e-79	4	TJP1
CTSV1	1.89534e-101	0.484563	0.828	0.48	3.79067e-98	4	CTSV
TMX41	8.86015e-131	0.481088	0.787	0.413	1.77203e-127	4	TMX4
PRND1	3.78684e-109	0.479024	0.578	0.241	7.57368e-106	4	PRND
HLTF1	6.87192e-105	0.474543	0.724	0.384	1.37438e-101	4	HLTF
ACSL41	1.13216e-144	0.474049	0.753	0.408	2.26433e-141	4	ACSL4
PHF241	9.15365e-169	0.472646	0.68	0.329	1.83073e-165	4	PHF24
HMGN5	4.11932e-93	0.464886	0.601	0.244	8.23865e-90	4	HMGN5
TNNI3	3.34953e-181	0.462814	0.75	0.429	6.69906e-178	4	TNNI3
GPC11	7.21953e-96	0.458097	0.694	0.388	1.44391e-92	4	GPC1
CYP11A1	7.10805e-167	0.45306	0.792	0.473	1.42161e-163	4	CYP11A1
SCD1	4.09784e-124	0.450239	0.787	0.465	8.19567e-121	4	SCD
STK241	5.70716e-143	0.449545	0.74	0.414	1.14143e-139	4	STK24
PPIF1	9.66899e-122	0.440782	0.697	0.337	1.9338e-118	4	PPIF
CLDN11	4.82357e-86	0.438389	0.709	0.332	9.64713e-83	4	CLDN11
ILDR21	3.96541e-55	0.4286	0.582	0.337	7.93081e-52	4	ILDR2
HSD17B31	1.92546e-134	0.427852	0.522	0.141	3.85091e-131	4	HSD17B3
NTNG21	1.88781e-143	0.426147	0.662	0.323	3.77562e-140	4	NTNG2
ABRACL1	3.51957e-124	0.424654	0.746	0.417	7.03913e-121	4	ABRACL
AMIGO21	1.55722e-131	0.420606	0.677	0.376	3.11445e-128	4	AMIGO2
ATP1B1	1.97274e-140	0.420212	0.74	0.333	3.94547e-137	4	ATP1B1
MBOAT71	3.42327e-75	0.417352	0.686	0.369	6.84654e-72	4	MBOAT7
GPRC5B1	5.06822e-79	0.411377	0.731	0.436	1.01364e-75	4	GPRC5B
ST6GALNAC11	1.72505e-144	0.410949	0.726	0.408	3.45009e-141	4	ST6GALNAC1
CHPF1	5.12209e-137	0.409614	0.732	0.43	1.02442e-133	4	CHPF
TRPC5OS	9.4556e-69	0.409409	0.483	0.191	1.89112e-65	4	TRPC5OS
CMTR1	1.46805e-138	0.40662	0.719	0.412	2.93611e-135	4	CMTR1
DSP1	1.84839e-56	0.389852	0.481	0.201	3.69677e-53	4	DSP
GNG71	1.1617e-81	0.383763	0.647	0.39	2.32341e-78	4	GNG7
ATP2B4	4.35821e-65	0.383355	0.631	0.353	8.71641e-62	4	ATP2B4
RP11-277P12.201	4.95292e-136	0.382979	0.738	0.41	9.90585e-133	4	RP11-277P12.20
WIPF31	3.67287e-111	0.380351	0.695	0.39	7.34574e-108	4	WIPF3
MICAL2	3.75495e-107	0.37491	0.713	0.463	7.5099e-104	4	MICAL2
FATE11	1.78249e-24	0.369589	0.46	0.179	3.56498e-21	4	FATE1
ACSM31	2.47576e-145	0.368119	0.711	0.405	4.95152e-142	4	ACSM3
PSME41	6.93704e-140	0.36766	0.731	0.372	1.38741e-136	4	PSME4
COL2A1	1.00217e-159	0.367009	0.739	0.49	2.00435e-156	4	COL2A1
SDC41	2.73595e-38	0.366493	0.519	0.326	5.47191e-35	4	SDC4
TFF31	5.11387e-74	0.362534	0.525	0.216	1.02277e-70	4	TFF3
GATA61	7.49682e-85	0.358507	0.686	0.444	1.49936e-81	4	GATA6
TAB31	2.18218e-39	0.35419	0.575	0.399	4.36436e-36	4	TAB3
TSTD11	2.11397e-150	0.352803	0.724	0.404	4.22794e-147	4	TSTD1
MOV101	1.78273e-104	0.34806	0.674	0.431	3.56547e-101	4	MOV10
GBP21	2.35659e-73	0.34515	0.497	0.219	4.71318e-70	4	GBP2
GAS7	5.65375e-20	0.343831	0.505	0.369	1.13075e-16	4	GAS7
NUDT111	2.08567e-42	0.341567	0.676	0.455	4.17134e-39	4	NUDT11
RGAG11	4.67341e-78	0.338853	0.643	0.444	9.34682e-75	4	RGAG1
EEF1A1	3.98915e-78	0.334568	0.926	0.656	7.97829e-75	4	EEF1A1
DPYSL31	2.01825e-112	0.322077	0.76	0.492	4.03649e-109	4	DPYSL3
BRICD51	5.52704e-38	0.3218	0.494	0.295	1.10541e-34	4	BRICD5
SLC7A51	5.65997e-25	0.319572	0.508	0.295	1.13199e-21	4	SLC7A5
MTSS11	3.65585e-21	0.31543	0.523	0.377	7.3117e-18	4	MTSS1
BEX5	2.32147e-31	0.31171	0.484	0.3	4.64294e-28	4	BEX5
LARP1	9.55834e-119	0.305984	0.608	0.262	1.91167e-115	4	LARP1
TMEM176B	1.03673e-120	0.304276	0.745	0.471	2.07346e-117	4	TMEM176B
GJA1	6.39051e-90	0.303862	0.686	0.45	1.2781e-86	4	GJA1
ENTPD6	1.73522e-128	0.302031	0.609	0.321	3.47044e-125	4	ENTPD6
CORO2A	9.49104e-60	0.300876	0.578	0.371	1.89821e-56	4	CORO2A
TRIM50	3.07803e-83	0.297903	0.656	0.42	6.15606e-80	4	TRIM50
SUSD1	3.04672e-61	0.297602	0.585	0.4	6.09344e-58	4	SUSD1
TRIM471	1.44077e-94	0.294402	0.65	0.431	2.88153e-91	4	TRIM47
NXF31	4.48997e-11	0.29274	0.328	0.158	8.97994e-08	4	NXF3
PLP11	1.37074e-72	0.284994	0.563	0.294	2.74149e-69	4	PLP1
SCARB1	2.93497e-89	0.282166	0.625	0.39	5.86995e-86	4	SCARB1
MAMLD11	8.91589e-20	0.279013	0.519	0.371	1.78318e-16	4	MAMLD1
NAT8L	1.45233e-44	0.276737	0.563	0.394	2.90465e-41	4	NAT8L
NRCAM	7.48592e-95	0.271058	0.639	0.451	1.49718e-91	4	NRCAM
OLFM1	2.23704e-86	0.270669	0.636	0.412	4.47408e-83	4	OLFM1
KIAA12101	0.000231475	0.269325	0.382	0.276	0.462949	4	KIAA1210
RALGDS	2.42296e-42	0.265606	0.578	0.4	4.84591e-39	4	RALGDS
PRPS21	4.62368e-99	0.259736	0.702	0.403	9.24735e-96	4	PRPS2
HNRNPA1	2.06061e-40	0.258652	0.682	0.385	4.12123e-37	4	HNRNPA1
ERMP1	1.91984e-120	0.257825	0.6	0.324	3.83968e-117	4	ERMP1
MMD	1.64543e-66	0.251707	0.584	0.366	3.29086e-63	4	MMD
COL2A11	2.77753e-61	0.703191	0.135	0.553	5.55506e-58	5	COL2A1
SERPINA52	1.96099e-56	0.691654	0.633	0.531	3.92198e-53	5	SERPINA5
AMH2	1.90848e-63	0.681435	0.708	0.526	3.81697e-60	5	AMH
TNNI31	6.76883e-21	0.581614	0.163	0.495	1.35377e-17	5	TNNI3
MIR202HG2	1.45604e-14	0.561289	0.54	0.588	2.91207e-11	5	MIR202HG
RIMS42	3.29931e-12	0.553861	0.211	0.505	6.59862e-09	5	RIMS4
GNG72	1.15406e-11	0.537822	0.15	0.445	2.30813e-08	5	GNG7
TRIM501	1.89913e-42	0.505503	0.097	0.479	3.79826e-39	5	TRIM50
SOX92	2.8468e-08	0.49611	0.307	0.583	5.6936e-05	5	SOX9
INHA2	7.39621e-16	0.488067	0.553	0.583	1.47924e-12	5	INHA
REEP62	2.49637e-05	0.483157	0.263	0.527	0.0499275	5	REEP6
CLEC4M2	2.61482e-05	0.480167	0.231	0.487	0.0522965	5	CLEC4M
CLDN111	3.34233e-11	0.476962	0.284	0.385	6.68466e-08	5	CLDN11
MMP152	4.57332e-40	0.466776	0.179	0.56	9.14664e-37	5	MMP15
ABRACL2	5.49927e-08	0.45474	0.198	0.479	0.000109985	5	ABRACL
SEMA7A2	3.87591e-18	0.453146	0.198	0.523	7.75181e-15	5	SEMA7A
PRNP2	8.93388e-19	0.452958	0.463	0.489	1.78678e-15	5	PRNP
CYP11A11	4.65123e-27	0.449066	0.187	0.539	9.30247e-24	5	CYP11A1
SMOC12	4.13536e-15	0.448812	0.145	0.453	8.27072e-12	5	SMOC1
GATA62	1.73084e-32	0.448569	0.144	0.502	3.46167e-29	5	GATA6
PDPN	1.16406e-57	0.444048	0.105	0.516	2.32812e-54	5	PDPN
SCRIB	2.68653e-07	0.440634	0.065	0.243	0.000537305	5	SCRIB
WIPF32	5.73885e-16	0.440631	0.135	0.452	1.14777e-12	5	WIPF3
GJA11	1.40306e-39	0.440451	0.13	0.509	2.80612e-36	5	GJA1
ST6GALNAC12	2.20945e-18	0.436123	0.147	0.473	4.41891e-15	5	ST6GALNAC1
PLXNC12	1.07842e-40	0.434807	0.174	0.552	2.15685e-37	5	PLXNC1
CTSV2	0.00176977	0.428739	0.406	0.532	1	5	CTSV
MBNL32	2.61045e-13	0.425601	0.197	0.501	5.2209e-10	5	MBNL3
CITED11	8.59989e-26	0.421492	0.287	0.328	1.71998e-22	5	CITED1
TMEM1232	0.00973841	0.412057	0.451	0.594	1	5	TMEM123
MICAL21	9.81043e-46	0.411807	0.134	0.525	1.96209e-42	5	MICAL2
CMTR11	2.87551e-19	0.411393	0.145	0.476	5.75102e-16	5	CMTR1
AMIGO22	8.6424e-17	0.406478	0.118	0.437	1.72848e-13	5	AMIGO2
PRND2	0.00859837	0.404473	0.102	0.297	1	5	PRND
FSTL31	7.97944e-18	0.404044	0.096	0.224	1.59589e-14	5	FSTL3
NTNG22	1.10889e-05	0.401715	0.113	0.385	0.0221778	5	NTNG2
CDH22	0.000517791	0.3852	0.198	0.452	1	5	CDH2
DPYSL32	1.2532e-48	0.384978	0.157	0.557	2.50639e-45	5	DPYSL3
2021-03-11	3.40132e-41	0.38062	0.066	0.441	6.80264e-38	5	2021-03-11
GPRC5B2	5.24684e-07	0.373359	0.22	0.493	0.00104937	5	GPRC5B
RGAG12	1.03775e-61	0.370061	0.086	0.502	2.07549e-58	5	RGAG1
CKB2	8.35972e-05	0.365837	0.374	0.623	0.167194	5	CKB
TFF32	2.27354e-10	0.365344	0.113	0.265	4.54709e-07	5	TFF3
NCAM1	1.04211e-08	0.353837	0.08	0.376	2.08423e-05	5	NCAM1
CORO2A1	2.33354e-24	0.346471	0.08	0.423	4.66708e-21	5	CORO2A
FAM171A1	1.96362e-50	0.344469	0.082	0.482	3.92725e-47	5	FAM171A1
ILDR22	4.98691e-05	0.34327	0.121	0.388	0.0997381	5	ILDR2
NAT8L1	6.78717e-44	0.342187	0.067	0.444	1.35743e-40	5	NAT8L
FAM46C1	2.07662e-33	0.33802	0.08	0.439	4.15324e-30	5	FAM46C
SPOCK22	0.000816668	0.32918	0.139	0.319	1	5	SPOCK2
TAB32	1.30816e-28	0.327514	0.096	0.449	2.61631e-25	5	TAB3
REEP12	3.28972e-14	0.326773	0.137	0.448	6.57944e-11	5	REEP1
S100A16	1.67767e-47	0.326567	0.17	0.576	3.35535e-44	5	S100A16
PHF242	3.88131e-10	0.326	0.099	0.395	7.76263e-07	5	PHF24
GATM2	0.00686516	0.325497	0.455	0.579	1	5	GATM
NRCAM1	7.87062e-92	0.322638	0.057	0.51	1.57412e-88	5	NRCAM
SMCHD1	3.28052e-19	0.319614	0.054	0.382	6.56105e-16	5	SMCHD1
SMPDL3B	2.29439e-53	0.315166	0.044	0.389	4.58878e-50	5	SMPDL3B
ZNF337	2.35018e-81	0.312438	0.061	0.504	4.70036e-78	5	ZNF337
TMEM176B1	3.83856e-43	0.307446	0.147	0.535	7.67711e-40	5	TMEM176B
STK242	6.35522e-22	0.307131	0.143	0.48	1.27104e-18	5	STK24
RP11-277P12.202	4.32734e-16	0.306641	0.157	0.475	8.65468e-13	5	RP11-277P12.20
GPC12	3.68638e-06	0.30637	0.176	0.446	0.00737277	5	GPC1
TRIM472	3.06713e-67	0.302836	0.067	0.492	6.13426e-64	5	TRIM47
CLU2	1.45226e-05	0.302781	0.351	0.47	0.0290452	5	CLU
ACSL42	1.58868e-13	0.299776	0.171	0.474	3.17736e-10	5	ACSL4
ACSM32	3.52777e-22	0.299389	0.13	0.469	7.05554e-19	5	ACSM3
SETD5	1.03466e-30	0.297593	0.096	0.459	2.06932e-27	5	SETD5
FRMPD11	0.00128093	0.293437	0.047	0.282	1	5	FRMPD1
TTYH1	1.1204e-30	0.292169	0.049	0.405	2.24081e-27	5	TTYH1
GREB1	2.81564e-36	0.289215	0.044	0.41	5.63129e-33	5	GREB1
TACSTD21	1.71113e-20	0.288956	0.062	0.395	3.42227e-17	5	TACSTD2
ERMP11	7.60556e-19	0.287631	0.048	0.384	1.52111e-15	5	ERMP1
MRAS	7.10198e-46	0.285657	0.095	0.488	1.4204e-42	5	MRAS
FATE12	5.90456e-33	0.284839	0.144	0.219	1.18091e-29	5	FATE1
ADGRG12	3.89314e-07	0.283732	0.252	0.515	0.000778628	5	ADGRG1
NOL9	5.71367e-89	0.280113	0.039	0.483	1.14273e-85	5	NOL9
CDH1	8.98128e-106	0.280055	0.04	0.498	1.79626e-102	5	CDH1
KIF21A2	1.59912e-32	0.276064	0.113	0.203	3.19823e-29	5	KIF21A
RP5-1085F17.3	6.71017e-28	0.27604	0.03	0.332	1.34203e-24	5	RP5-1085F17.3
NPY2R	2.58151e-54	0.275825	0.042	0.438	5.16303e-51	5	NPY2R
CHPF2	1.10074e-31	0.273987	0.132	0.496	2.20148e-28	5	CHPF
NKX3-12	4.31173e-24	0.273417	0.147	0.488	8.62345e-21	5	NKX3-1
GAS71	1.45958e-26	0.272987	0.061	0.414	2.91916e-23	5	GAS7
MED25	2.56419e-47	0.270636	0.086	0.481	5.12837e-44	5	MED25
FUT9	1.69145e-19	0.26642	0.03	0.316	3.3829e-16	5	FUT9
DSP2	8.09703e-12	0.266285	0.091	0.247	1.61941e-08	5	DSP
TRIM56	1.00959e-71	0.266005	0.08	0.517	2.01918e-68	5	TRIM56
SCD2	1.4283e-15	0.262343	0.211	0.529	2.8566e-12	5	SCD
TRPC5OS1	5.07131e-10	0.262304	0.071	0.24	1.01426e-06	5	TRPC5OS
NUDT112	8.23105e-16	0.260748	0.193	0.507	1.64621e-12	5	NUDT11
PSME42	1.39565e-09	0.260095	0.148	0.439	2.79131e-06	5	PSME4
IGSF3	3.88235e-36	0.260076	0.047	0.4	7.76471e-33	5	IGSF3
MFSD2A	6.75407e-33	0.25621	0.052	0.415	1.35081e-29	5	MFSD2A
TOP2A	1.96626e-52	1.97063	0.549	0.389	3.93251e-49	6	TOP2A
HMGB2	2.34605e-125	1.93249	0.756	0.419	4.69209e-122	6	HMGB2
UBE2C	5.75658e-14	1.84737	0.456	0.412	1.15132e-10	6	UBE2C
KIAA0101	4.90607e-19	1.75027	0.508	0.452	9.81213e-16	6	KIAA0101
RRM2	1.05711e-50	1.72186	0.479	0.28	2.11423e-47	6	RRM2
CDK1	4.40122e-09	1.6832	0.431	0.405	8.80244e-06	6	CDK1
PTTG1	1.06934e-26	1.64062	0.436	0.337	2.13867e-23	6	PTTG1
TYMS	5.71755e-39	1.61408	0.579	0.484	1.14351e-35	6	TYMS
NUSAP1	1.45765e-16	1.60361	0.441	0.401	2.91531e-13	6	NUSAP1
SMC4	4.25359e-37	1.35966	0.492	0.343	8.50718e-34	6	SMC4
ZWINT	3.51462e-25	1.34166	0.426	0.32	7.02924e-22	6	ZWINT
CCNA2	0.00312573	1.27443	0.333	0.365	1	6	CCNA2
CKS2	8.13107e-23	1.20463	0.444	0.333	1.62621e-19	6	CKS2
RACGAP1	1.76551e-12	1.19588	0.318	0.268	3.53102e-09	6	RACGAP1
H2AFZ	1.2469e-91	1.19502	0.704	0.347	2.49381e-88	6	H2AFZ
MAD2L1	5.79604e-08	1.17792	0.386	0.368	0.000115921	6	MAD2L1
TPX2	2.54955e-06	1.14463	0.33	0.326	0.00509909	6	TPX2
NUF2	2.75869e-12	1.12904	0.304	0.219	5.51738e-09	6	NUF2
UBE2T	0.000759899	1.10415	0.368	0.403	1	6	UBE2T
FAM64A	3.18012e-10	1.07052	0.258	0.161	6.36024e-07	6	FAM64A
HMGN2	8.65009e-17	1.05115	0.492	0.448	1.73002e-13	6	HMGN2
CKS1B	1.8624e-20	1.05054	0.422	0.348	3.72479e-17	6	CKS1B
AURKB	2.56781e-16	1.04837	0.2	0.035	5.13563e-13	6	AURKB
TUBB4B	1.158e-36	1.04402	0.506	0.341	2.316e-33	6	TUBB4B
FOXM1	3.30944e-48	1.01762	0.33	0.136	6.61888e-45	6	FOXM1
TK1	4.55962e-12	1.00709	0.277	0.183	9.11925e-09	6	TK1
BIRC5	2.20322e-24	0.989102	0.176	0.011	4.40644e-21	6	BIRC5
KIF20A	7.24219e-06	0.982326	0.191	0.103	0.0144844	6	KIF20A
CKAP2	8.20296e-19	0.968921	0.328	0.262	1.64059e-15	6	CKAP2
LMNB1	1.66227e-07	0.950023	0.347	0.306	0.000332454	6	LMNB1
TACC3	0.00203763	0.949084	0.255	0.351	1	6	TACC3
KPNA2	2.47859e-14	0.933259	0.291	0.228	4.95718e-11	6	KPNA2
KIF11	3.60011e-08	0.932165	0.292	0.221	7.20022e-05	6	KIF11
CENPK	4.5401e-06	0.898012	0.315	0.462	0.0090802	6	CENPK
MXD3	6.85676e-07	0.886809	0.238	0.173	0.00137135	6	MXD3
H2AFX	9.98041e-23	0.863168	0.374	0.275	1.99608e-19	6	H2AFX
TTK	1.63198e-31	0.853324	0.287	0.164	3.26395e-28	6	TTK
CENPW	1.52997e-17	0.845256	0.328	0.269	3.05994e-14	6	CENPW
ATAD2	0.000517799	0.840356	0.229	0.24	1	6	ATAD2
ARL6IP1	1.35179e-19	0.827495	0.487	0.395	2.70357e-16	6	ARL6IP1
C21orf58	3.40627e-09	0.810161	0.277	0.22	6.81255e-06	6	C21orf58
TIMELESS	7.40501e-06	0.790505	0.268	0.396	0.01481	6	TIMELESS
MND1	7.04606e-10	0.78392	0.236	0.14	1.40921e-06	6	MND1
DLGAP5	7.4303e-08	0.778085	0.191	0.107	0.000148606	6	DLGAP5
FAM83D	1.87336e-05	0.771062	0.154	0.068	0.0374673	6	FAM83D
PTN	1.1128e-20	0.766277	0.369	0.309	2.2256e-17	6	PTN
SKA3	0.00137592	0.762856	0.174	0.152	1	6	SKA3
TROAP	1.05319e-93	0.693078	0.205	0.01	2.10638e-90	6	TROAP
BUB1	0.000395163	0.676466	0.212	0.31	0.790325	6	BUB1
KNL1	6.35521e-15	0.664954	0.181	0.327	1.27104e-11	6	KNL1
HMMR	2.26804e-05	0.637422	0.168	0.225	0.0453608	6	HMMR
DEPDC1	4.51126e-07	0.625755	0.217	0.156	0.000902251	6	DEPDC1
ACYP1	0.00271841	0.600448	0.279	0.394	1	6	ACYP1
GMNN	3.36835e-06	0.597636	0.309	0.332	0.00673671	6	GMNN
KIF15	2.80506e-15	0.592207	0.162	0.053	5.61012e-12	6	KIF15
PLK1	2.99456e-05	0.585992	0.226	0.142	0.0598912	6	PLK1
CCNE2	2.20216e-06	0.549114	0.215	0.286	0.00440433	6	CCNE2
CENPA	1.39896e-06	0.538868	0.116	0.042	0.00279792	6	CENPA
ASPM	3.25331e-05	0.534623	0.173	0.099	0.0650663	6	ASPM
CEP55	3.54893e-07	0.483924	0.161	0.089	0.000709786	6	CEP55
PLK4	3.61748e-06	0.472419	0.207	0.149	0.00723496	6	PLK4
HELLS	0.000910268	0.423311	0.258	0.391	1	6	HELLS
HNRNPA11	1.07381e-07	0.402265	0.443	0.419	0.000214762	6	HNRNPA1
MT-RNR12	0.000274905	0.402009	0.59	0.586	0.549809	6	MT-RNR1
DEPDC1B	1.34748e-17	0.398405	0.157	0.069	2.69496e-14	6	DEPDC1B
FANCD2	1.31336e-07	0.393985	0.133	0.217	0.000262672	6	FANCD2
RAN	5.46e-09	0.392429	0.691	0.681	1.092e-05	6	RAN
ARHGEF39	1.57967e-10	0.390171	0.152	0.085	3.15934e-07	6	ARHGEF39
SGO1	1.66589e-36	0.389693	0.152	0.038	3.33178e-33	6	SGO1
KIF14	1.65988e-15	0.364575	0.126	0.015	3.31975e-12	6	KIF14
MCM10	2.0023e-17	0.36024	0.104	0.21	4.0046e-14	6	MCM10
GAS2L3	7.26025e-08	0.357623	0.108	0.152	0.000145205	6	GAS2L3
TTF2	1.16359e-07	0.3567	0.202	0.321	0.000232718	6	TTF2
UBE2S	9.83132e-20	0.352851	0.21	0.156	1.96626e-16	6	UBE2S
SNRPG	6.07761e-11	0.35126	0.468	0.426	1.21552e-07	6	SNRPG
NMU	0.000602315	0.313086	0.138	0.188	1	6	NMU
GINS1	0.000539293	0.289792	0.191	0.214	1	6	GINS1
ABHD3	7.69836e-05	0.276878	0.166	0.165	0.153967	6	ABHD3
CTB-193M12.5	1.94293e-07	0.271895	0.126	0.124	0.000388585	6	CTB-193M12.5
POLE	0.000395821	0.260359	0.128	0.122	0.791641	6	POLE
MT2A	5.1427e-10	0.25999	0.272	0.277	1.02854e-06	6	MT2A
HMGN51	1.67018e-09	0.256153	0.299	0.285	3.34037e-06	6	HMGN5
AMH3	9.16114e-136	0.975412	0.952	0.516	1.83223e-132	7	AMH
COL2A12	0.00241509	0.847402	0.312	0.532	1	7	COL2A1
MT-ND12	6.37545e-69	0.801364	0.844	0.688	1.27509e-65	7	MT-ND1
MT-CO32	1.46798e-109	0.786637	0.95	0.671	2.93595e-106	7	MT-CO3
SERPINA53	2.69393e-86	0.781234	0.85	0.52	5.38786e-83	7	SERPINA5
MT-ND22	5.24109e-88	0.768336	0.902	0.678	1.04822e-84	7	MT-ND2
MT-ND42	2.71077e-112	0.760288	0.967	0.697	5.42153e-109	7	MT-ND4
MT-ND32	3.91829e-92	0.741138	0.891	0.578	7.83658e-89	7	MT-ND3
INHA3	2.59036e-72	0.698977	0.837	0.565	5.18072e-69	7	INHA
MIR202HG3	7.81301e-55	0.667418	0.783	0.572	1.5626e-51	7	MIR202HG
MT-CO12	4.36301e-94	0.647408	0.926	0.706	8.72603e-91	7	MT-CO1
CLEC4M3	2.33398e-08	0.635665	0.425	0.469	4.66796e-05	7	CLEC4M
PHF243	0.00107217	0.635467	0.273	0.377	1	7	PHF24
MT-RNR21	2.11818e-120	0.634834	0.907	0.59	4.23636e-117	7	MT-RNR2
SPOCK23	2.7395e-22	0.622409	0.321	0.303	5.47901e-19	7	SPOCK2
SOX93	2.53336e-15	0.621181	0.56	0.56	5.06673e-12	7	SOX9
RIMS43	0.0004632	0.604569	0.395	0.486	0.9264	7	RIMS4
GPC13	5.48247e-10	0.603079	0.397	0.426	1.09649e-06	7	GPC1
CITED12	6.20211e-52	0.600033	0.534	0.312	1.24042e-48	7	CITED1
CLU3	2.74961e-40	0.599962	0.657	0.448	5.49923e-37	7	CLU
MT-CO22	4.00669e-77	0.5935	0.911	0.643	8.01337e-74	7	MT-CO2
CDH23	4.00684e-11	0.591046	0.414	0.432	8.01368e-08	7	CDH2
REEP63	1.90352e-13	0.582912	0.508	0.505	3.80705e-10	7	REEP6
SEMA7A3	0.00207559	0.577268	0.404	0.502	1	7	SEMA7A
GPRC5B3	3.40503e-10	0.571723	0.453	0.472	6.81007e-07	7	GPRC5B
PRNP3	9.06105e-44	0.569239	0.696	0.474	1.81221e-40	7	PRNP
ERBB32	2.15984e-07	0.562485	0.295	0.363	0.000431969	7	ERBB3
G6PD2	2.90144e-21	0.554098	0.521	0.462	5.80288e-18	7	G6PD
MBOAT72	3.01902e-18	0.553307	0.434	0.405	6.03803e-15	7	MBOAT7
CTSV3	2.78955e-29	0.552863	0.633	0.515	5.5791e-26	7	CTSV
SLC7A52	9.65686e-12	0.541937	0.28	0.322	1.93137e-08	7	SLC7A5
MBNL33	0.00119146	0.539264	0.388	0.481	1	7	MBNL3
MICAL22	0.000741741	0.532067	0.289	0.505	1	7	MICAL2
CLDN112	3.15411e-27	0.521683	0.471	0.371	6.30823e-24	7	CLDN11
MT-RNR13	2.11127e-67	0.519304	0.826	0.572	4.22254e-64	7	MT-RNR1
MT-CYB2	1.61941e-66	0.515819	0.879	0.653	3.23882e-63	7	MT-CYB
MT-ATP62	5.17486e-56	0.512771	0.863	0.684	1.03497e-52	7	MT-ATP6
FATE13	1.28951e-44	0.51019	0.314	0.207	2.57902e-41	7	FATE1
RP11-277P12.203	0.00800716	0.509216	0.353	0.455	1	7	RP11-277P12.20
KIF21A3	6.82555e-43	0.508604	0.249	0.192	1.36511e-39	7	KIF21A
ATP2B41	1.21404e-07	0.504638	0.338	0.389	0.000242809	7	ATP2B4
INHBB2	7.01467e-18	0.502381	0.549	0.511	1.40293e-14	7	INHBB
RGAG13	1.49659e-13	0.501179	0.199	0.484	2.99318e-10	7	RGAG1
NAT8L2	4.44671e-12	0.491081	0.152	0.429	8.89342e-09	7	NAT8L
HLTF2	2.51353e-09	0.489577	0.395	0.426	5.02707e-06	7	HLTF
CKB3	5.96102e-18	0.482167	0.635	0.6	1.1922e-14	7	CKB
TMEM1233	9.03551e-26	0.481904	0.683	0.576	1.8071e-22	7	TMEM123
PPIF2	3.95672e-09	0.48188	0.338	0.382	7.91344e-06	7	PPIF
MARCH111	5.33863e-13	0.480975	0.137	0.427	1.06773e-09	7	2021-03-11
PDPN1	1.81959e-16	0.474452	0.195	0.5	3.63919e-13	7	PDPN
SCD3	0.00042123	0.464006	0.427	0.508	0.842459	7	SCD
TRPC5OS2	1.28513e-16	0.462355	0.176	0.229	2.57026e-13	7	TRPC5OS
ATP1B11	2.10087e-11	0.459043	0.36	0.383	4.20173e-08	7	ATP1B1
PSME43	0.00867159	0.456664	0.312	0.421	1	7	PSME4
TRIM502	1.7788e-10	0.455426	0.191	0.463	3.5576e-07	7	TRIM50
DSP3	1.7621e-20	0.44151	0.208	0.236	3.52419e-17	7	DSP
ABRACL3	0.000273093	0.437891	0.384	0.461	0.546187	7	ABRACL
ERMP12	0.00953703	0.433748	0.145	0.37	1	7	ERMP1
ADGRG13	1.62231e-07	0.426291	0.46	0.496	0.000324463	7	ADGRG1
TTYH11	1.87954e-06	0.420029	0.141	0.39	0.00375907	7	TTYH1
FAM46C2	1.23934e-07	0.416152	0.173	0.424	0.000247868	7	FAM46C
GJA12	9.69872e-10	0.397693	0.221	0.493	1.93974e-06	7	GJA1
OLFM11	4.39287e-22	0.392013	0.137	0.457	8.78573e-19	7	OLFM1
OLFML2B	1.47575e-06	0.391646	0.124	0.382	0.00295149	7	OLFML2B
GATA63	0.00121779	0.386988	0.273	0.485	1	7	GATA6
TMX42	8.83029e-11	0.38533	0.456	0.458	1.76606e-07	7	TMX4
GAS72	2.06321e-07	0.383309	0.137	0.4	0.000412641	7	GAS7
CDH11	2.01113e-46	0.37876	0.104	0.482	4.02226e-43	7	CDH1
FRZB	1.12453e-16	0.373296	0.18	0.487	2.24906e-13	7	FRZB
TACSTD22	0.000172876	0.369153	0.145	0.381	0.345752	7	TACSTD2
SCRIB1	5.72445e-10	0.369051	0.122	0.235	1.14489e-06	7	SCRIB
RHOBTB2	2.48442e-27	0.368195	0.109	0.448	4.96884e-24	7	RHOBTB2
TRIM473	5.23084e-19	0.3643	0.167	0.475	1.04617e-15	7	TRIM47
PROCR	6.77423e-08	0.363352	0.152	0.408	0.000135485	7	PROCR
LARP11	3.30494e-08	0.356363	0.219	0.308	6.60988e-05	7	LARP1
PCDH1	5.53457e-47	0.355059	0.096	0.478	1.10691e-43	7	PCDH1
C6orf141	6.03434e-46	0.351944	0.08	0.432	1.20687e-42	7	C6orf141
TAB33	1.02262e-05	0.349866	0.187	0.434	0.0204524	7	TAB3
FAM122C	0.00904462	0.348425	0.137	0.363	1	7	FAM122C
MOV102	2.01377e-11	0.348329	0.2	0.475	4.02753e-08	7	MOV10
FSTL32	1.62217e-17	0.344521	0.158	0.217	3.24434e-14	7	FSTL3
MFSD2A1	6.84462e-10	0.337814	0.124	0.401	1.36892e-06	7	MFSD2A
PPP1R14B	6.74764e-32	0.334444	0.113	0.467	1.34953e-28	7	PPP1R14B
NRCAM2	1.19567e-39	0.328418	0.121	0.494	2.39133e-36	7	NRCAM
HMGN52	9.88929e-20	0.327428	0.282	0.286	1.97786e-16	7	HMGN5
MED251	1.26707e-11	0.326375	0.184	0.465	2.53414e-08	7	MED25
FBRSL1	9.37654e-28	0.317028	0.117	0.461	1.87531e-24	7	FBRSL1
GATM3	1.07107e-24	0.313994	0.679	0.562	2.14215e-21	7	GATM
MRAS1	1.09223e-10	0.309343	0.197	0.472	2.18447e-07	7	MRAS
PTGDS1	4.02749e-07	0.305427	0.297	0.546	0.000805498	7	PTGDS
MTSS12	1.91954e-07	0.303062	0.15	0.409	0.000383908	7	MTSS1
DFNA5	6.52703e-29	0.293388	0.122	0.468	1.30541e-25	7	DFNA5
TFF33	2.45887e-12	0.293207	0.184	0.257	4.91774e-09	7	TFF3
MMD1	9.60556e-05	0.291413	0.169	0.406	0.192111	7	MMD
NPY2R1	8.80802e-23	0.28279	0.1	0.424	1.7616e-19	7	NPY2R
SUSD11	1.21746e-22	0.28207	0.109	0.441	2.43493e-19	7	SUSD1
NCAM11	0.00857214	0.281938	0.134	0.365	1	7	NCAM1
ABCA2	1.63289e-40	0.268888	0.087	0.445	3.26578e-37	7	ABCA2
HSD17B32	1.02968e-25	0.264994	0.147	0.189	2.05936e-22	7	HSD17B3
SETD51	6.22527e-09	0.264126	0.174	0.445	1.24505e-05	7	SETD5
MGARP	8.63422e-19	0.261688	0.195	0.506	1.72684e-15	7	MGARP
SMPDL3B1	2.90955e-27	0.259006	0.083	0.378	5.8191e-24	7	SMPDL3B
RIMS3	6.05659e-33	0.257743	0.074	0.373	1.21132e-29	7	RIMS3
GPR37	2.44002e-06	0.250892	0.096	0.36	0.00488004	7	GPR37
RPS27A	3.36901e-92	1.34916	0.783	0.436	6.73801e-89	8	RPS27A
RPL101	1.44095e-114	1.3373	0.821	0.434	2.88191e-111	8	RPL10
RPS181	4.56433e-103	1.27426	0.846	0.553	9.12866e-100	8	RPS18
RPS271	5.0415e-108	1.21234	0.838	0.452	1.0083e-104	8	RPS27
RPL13A1	4.15225e-97	1.17184	0.823	0.48	8.3045e-94	8	RPL13A
RPS3A1	3.36349e-88	1.16891	0.806	0.462	6.72699e-85	8	RPS3A
RPL13	2.93277e-98	1.14099	0.844	0.522	5.86555e-95	8	RPL13
RPL212	1.18384e-91	1.12904	0.812	0.496	2.36767e-88	8	RPL21
RPS191	1.72065e-92	1.11155	0.84	0.533	3.44131e-89	8	RPS19
RPL231	1.6066e-91	1.08513	0.838	0.477	3.2132e-88	8	RPL23
RPL311	1.05755e-83	1.07207	0.821	0.521	2.11509e-80	8	RPL31
RPL342	3.24005e-89	1.06881	0.865	0.597	6.48011e-86	8	RPL34
RPL72	9.92674e-72	1.03054	0.812	0.582	1.98535e-68	8	RPL7
RPS291	1.60668e-88	1.00275	0.869	0.563	3.21336e-85	8	RPS29
RPS15A2	6.06798e-71	1.0024	0.74	0.41	1.2136e-67	8	RPS15A
RPL9	1.85289e-61	0.974668	0.717	0.45	3.70578e-58	8	RPL9
RPL15	1.03541e-70	0.953278	0.815	0.522	2.07082e-67	8	RPL15
RPS141	6.45986e-71	0.928381	0.819	0.585	1.29197e-67	8	RPS14
RPL27A1	9.45685e-49	0.923617	0.744	0.514	1.89137e-45	8	RPL27A
RPL35A	1.00921e-59	0.8915	0.744	0.452	2.01842e-56	8	RPL35A
RPL371	5.5223e-60	0.881331	0.735	0.435	1.10446e-56	8	RPL37
RPLP1	1.68895e-60	0.866018	0.84	0.663	3.37791e-57	8	RPLP1
STC11	7.66493e-39	0.866004	0.594	0.402	1.53299e-35	8	STC1
RPL30	9.45273e-35	0.859271	0.648	0.435	1.89055e-31	8	RPL30
RPL51	1.07286e-67	0.847207	0.8	0.462	2.14573e-64	8	RPL5
RPS31	2.21391e-54	0.818887	0.796	0.549	4.42783e-51	8	RPS3
RPL32	1.37878e-48	0.814657	0.773	0.524	2.75755e-45	8	RPL32
RPL112	1.29716e-54	0.803218	0.748	0.44	2.59432e-51	8	RPL11
RPS23	7.8329e-46	0.793154	0.731	0.478	1.56658e-42	8	RPS23
RPL23A1	5.81406e-59	0.792892	0.756	0.461	1.16281e-55	8	RPL23A
RPS6	4.99117e-51	0.786331	0.769	0.517	9.98234e-48	8	RPS6
EEF1A11	1.26948e-49	0.784683	0.835	0.68	2.53895e-46	8	EEF1A1
RPS251	9.59457e-42	0.760478	0.662	0.413	1.91891e-38	8	RPS25
RPL36	1.58662e-39	0.753416	0.727	0.49	3.17325e-36	8	RPL36
COL15A12	1.66548e-39	0.752198	0.65	0.439	3.33097e-36	8	COL15A1
RPL391	1.25065e-41	0.745391	0.731	0.487	2.50131e-38	8	RPL39
FTH11	5.75402e-41	0.737284	0.777	0.643	1.1508e-37	8	FTH1
RPS151	1.14078e-37	0.705471	0.681	0.433	2.28157e-34	8	RPS15
RPS131	1.45963e-38	0.701911	0.708	0.458	2.91926e-35	8	RPS13
RPS11	6.35115e-32	0.694533	0.681	0.484	1.27023e-28	8	RPS11
RPLP0	1.69916e-43	0.687488	0.738	0.444	3.39831e-40	8	RPLP0
RPL37A1	2.72971e-40	0.663204	0.706	0.455	5.45942e-37	8	RPL37A
MATN21	2.07395e-26	0.658456	0.512	0.345	4.1479e-23	8	MATN2
OLFML32	8.89367e-14	0.640946	0.592	0.531	1.77873e-10	8	OLFML3
LHX91	1.6529e-30	0.633012	0.442	0.29	3.3058e-27	8	LHX9
RPS81	8.50217e-41	0.626048	0.742	0.49	1.70043e-37	8	RPS8
RPLP2	1.05614e-27	0.594084	0.629	0.434	2.11228e-24	8	RPLP2
RPS16	1.06539e-29	0.587996	0.71	0.502	2.13078e-26	8	RPS16
ENG1	0.000187568	0.580934	0.423	0.423	0.375136	8	ENG
HSPB61	4.50446e-10	0.580502	0.335	0.276	9.00891e-07	8	HSPB6
INHBA1	7.43882e-19	0.527737	0.479	0.379	1.48776e-15	8	INHBA
SPARCL12	6.59939e-13	0.514138	0.598	0.527	1.31988e-09	8	SPARCL1
DLK12	2.29187e-26	0.499242	0.735	0.595	4.58374e-23	8	DLK1
C72	6.42487e-40	0.491121	0.831	0.659	1.28497e-36	8	C7
ATP1A21	3.28958e-06	0.484205	0.431	0.453	0.00657915	8	ATP1A2
C8orf41	0.00527923	0.475121	0.342	0.332	1	8	C8orf4
FSTL12	7.61395e-07	0.473001	0.456	0.445	0.00152279	8	FSTL1
HNRNPA12	4.1105e-13	0.453765	0.533	0.415	8.22101e-10	8	HNRNPA1
CPXM11	6.33828e-06	0.445156	0.288	0.422	0.0126766	8	CPXM1
COL3A11	3.62241e-19	0.438088	0.631	0.483	7.24483e-16	8	COL3A1
LTBP4	2.30966e-21	0.401598	0.467	0.359	4.61932e-18	8	LTBP4
TMSB10	1.0536e-13	0.397249	0.685	0.609	2.1072e-10	8	TMSB10
PTRH1	7.06786e-06	0.38869	0.35	0.357	0.0141357	8	PTRH1
H3F3B	1.15758e-25	0.337326	0.912	0.842	2.31517e-22	8	H3F3B
CFH1	0.000116664	0.329852	0.331	0.347	0.233329	8	CFH
PTN1	2.19712e-18	0.320003	0.385	0.309	4.39424e-15	8	PTN
RASD1	1.89576e-06	0.312875	0.258	0.216	0.00379152	8	RASD1
TPM21	0.00722078	0.30055	0.446	0.509	1	8	TPM2
SELM	8.38057e-05	0.299405	0.321	0.339	0.167611	8	SELM
INSL3	5.49586e-177	3.89668	0.827	0.27	1.09917e-173	9	INSL3
CYP17A1	1.24095e-37	2.51819	0.605	0.496	2.4819e-34	9	CYP17A1
GSTA1	2.06031e-176	2.43663	0.917	0.455	4.12062e-173	9	GSTA1
S100A6	1.35223e-123	2.32553	0.827	0.454	2.70445e-120	9	S100A6
STAR	1.62726e-113	2.12961	0.763	0.335	3.25453e-110	9	STAR
PRSS23	5.09268e-90	1.79756	0.72	0.436	1.01854e-86	9	PRSS23
IGFBP2	3.23398e-68	1.60772	0.7	0.49	6.46796e-65	9	IGFBP2
CYB5A	9.85885e-74	1.57517	0.685	0.395	1.97177e-70	9	CYB5A
S100A13	5.18597e-88	1.53557	0.79	0.503	1.03719e-84	9	S100A13
EPHX1	1.86291e-77	1.52494	0.712	0.399	3.72583e-74	9	EPHX1
APOC1	5.04727e-39	1.50426	0.602	0.458	1.00945e-35	9	APOC1
RBP1	2.14772e-115	1.48546	0.902	0.637	4.29544e-112	9	RBP1
CALB2	2.48577e-17	1.26727	0.402	0.294	4.97155e-14	9	CALB2
DIRAS3	1.34708e-15	1.25761	0.429	0.342	2.69416e-12	9	DIRAS3
MT3	1.2701e-13	1.24163	0.366	0.295	2.5402e-10	9	MT3
TM7SF2	3.05688e-18	1.23782	0.505	0.438	6.11377e-15	9	TM7SF2
FDX1	2.29506e-15	1.22921	0.449	0.396	4.59012e-12	9	FDX1
FABP3	3.03858e-17	1.22298	0.495	0.458	6.07715e-14	9	FABP3
MGARP1	2.62422e-18	1.19886	0.546	0.486	5.24845e-15	9	MGARP
APOE	6.92739e-26	1.17999	0.534	0.469	1.38548e-22	9	APOE
ALAS1	1.75545e-36	1.17868	0.417	0.255	3.5109e-33	9	ALAS1
AAMDC	2.98216e-51	1.11609	0.583	0.364	5.96432e-48	9	AAMDC
MT2A1	3.32353e-27	1.07634	0.398	0.271	6.64705e-24	9	MT2A
PROK1	7.78884e-32	1.07434	0.424	0.264	1.55777e-28	9	PROK1
MPC2	4.00746e-36	1.03812	0.561	0.362	8.01491e-33	9	MPC2
DHCR24	1.78996e-32	1.02471	0.668	0.541	3.57993e-29	9	DHCR24
PTRH11	9.72844e-26	1.01714	0.446	0.353	1.94569e-22	9	PTRH1
SLC16A9	5.40561e-18	0.975747	0.429	0.362	1.08112e-14	9	SLC16A9
FOXO4	1.01573e-19	0.962016	0.461	0.398	2.03147e-16	9	FOXO4
PRPS22	1.24461e-30	0.93664	0.595	0.431	2.48922e-27	9	PRPS2
S100A161	8.6524e-20	0.924429	0.615	0.54	1.73048e-16	9	S100A16
PGRMC1	4.18349e-46	0.909738	0.795	0.628	8.36697e-43	9	PGRMC1
HSPB62	7.61819e-22	0.889229	0.422	0.273	1.52364e-18	9	HSPB6
IRS1	3.57073e-26	0.877698	0.402	0.258	7.14146e-23	9	IRS1
BBS2	7.121e-18	0.853999	0.512	0.467	1.4242e-14	9	BBS2
CD9	2.1368e-21	0.85018	0.454	0.378	4.2736e-18	9	CD9
ENG2	5.54242e-37	0.841995	0.58	0.416	1.10848e-33	9	ENG
FAM210B	6.01837e-22	0.823126	0.498	0.432	1.20367e-18	9	FAM210B
TMSB101	6.74307e-36	0.777218	0.771	0.606	1.34861e-32	9	TMSB10
SEC63	8.72487e-19	0.772389	0.571	0.481	1.74497e-15	9	SEC63
S1PR3	2.56446e-10	0.750124	0.444	0.436	5.12892e-07	9	S1PR3
LDLR	1.62774e-16	0.742952	0.515	0.461	3.25549e-13	9	LDLR
CAV2	7.12433e-11	0.736846	0.376	0.295	1.42487e-07	9	CAV2
JAG11	6.2999e-22	0.712556	0.546	0.478	1.25998e-18	9	JAG1
OLFML33	5.29358e-23	0.711743	0.637	0.529	1.05872e-19	9	OLFML3
DHCR7	1.17977e-22	0.711266	0.466	0.352	2.35954e-19	9	DHCR7
EBP	7.73518e-05	0.683613	0.422	0.429	0.154704	9	EBP
HMGCS1	4.01072e-22	0.681269	0.688	0.582	8.02145e-19	9	HMGCS1
HHIP1	4.56945e-20	0.680447	0.346	0.23	9.13891e-17	9	HHIP
FDPS	5.57867e-13	0.664041	0.544	0.483	1.11573e-09	9	FDPS
IDI11	4.07353e-24	0.659773	0.598	0.436	8.14706e-21	9	IDI1
RPS182	4.81969e-25	0.628265	0.695	0.562	9.63937e-22	9	RPS18
RCBTB1	6.47229e-08	0.623841	0.4	0.402	0.000129446	9	RCBTB1
TXN1	1.14148e-26	0.618377	0.656	0.454	2.28296e-23	9	TXN
MT-ATP63	3.24686e-30	0.606508	0.834	0.688	6.49373e-27	9	MT-ATP6
HMGCR	2.79773e-13	0.587924	0.534	0.484	5.59546e-10	9	HMGCR
NUDT41	0.000394944	0.583855	0.485	0.518	0.789889	9	NUDT4
ITLN1	1.7023e-08	0.583482	0.232	0.127	3.40461e-05	9	ITLN1
ACAT21	3.69358e-22	0.580986	0.568	0.426	7.38717e-19	9	ACAT2
SCARA5	5.58688e-08	0.579035	0.261	0.166	0.000111738	9	SCARA5
VCAM1	5.0149e-06	0.547523	0.241	0.13	0.0100298	9	VCAM1
LGALS9	0.00197123	0.539219	0.344	0.367	1	9	LGALS9
MATN22	3.15408e-30	0.530153	0.554	0.344	6.30816e-27	9	MATN2
COL15A13	4.852e-19	0.529615	0.588	0.444	9.704e-16	9	COL15A1
SCUBE1	7.86341e-12	0.506135	0.332	0.238	1.57268e-08	9	SCUBE1
FTH12	2.61804e-19	0.500549	0.744	0.645	5.23608e-16	9	FTH1
PTN2	6.7233e-11	0.499013	0.38	0.31	1.34466e-07	9	PTN
LINC01497	8.37778e-10	0.49436	0.3	0.189	1.67556e-06	9	LINC01497
MSMO1	5.56891e-11	0.492296	0.639	0.587	1.11378e-07	9	MSMO1
SLC40A11	3.50246e-05	0.491432	0.446	0.434	0.0700491	9	SLC40A1
HMGCS2	1.42604e-113	0.48678	0.283	0.039	2.85209e-110	9	HMGCS2
CPM	2.74748e-07	0.474	0.329	0.302	0.000549495	9	CPM
PGK1	2.42599e-21	0.466024	0.559	0.41	4.85198e-18	9	PGK1
PLTP	4.65528e-14	0.44106	0.32	0.253	9.31056e-11	9	PLTP
GSTA2	9.67411e-12	0.435686	0.239	0.413	1.93482e-08	9	GSTA2
RPLP11	6.23681e-16	0.416057	0.744	0.669	1.24736e-12	9	RPLP1
AQP2	1.15224e-21	0.414906	0.21	0.029	2.30449e-18	9	AQP2
PSTPIP1	2.15648e-112	0.412925	0.283	0.034	4.31297e-109	9	PSTPIP1
SFRP1	0.000749337	0.411657	0.359	0.491	1	9	SFRP1
TUBA1C	4.39924e-11	0.39479	0.429	0.389	8.79847e-08	9	TUBA1C
MT-CO13	5.49028e-25	0.394334	0.846	0.713	1.09806e-21	9	MT-CO1
PTGES	8.37142e-25	0.393632	0.324	0.163	1.67428e-21	9	PTGES
RPL27A2	3.78026e-09	0.383961	0.576	0.523	7.56053e-06	9	RPL27A
ITGA9	4.78496e-08	0.382377	0.254	0.244	9.56993e-05	9	ITGA9
EEF1A12	8.42471e-13	0.376759	0.737	0.686	1.68494e-09	9	EEF1A1
RPLP01	7.40195e-20	0.36938	0.649	0.45	1.48039e-16	9	RPLP0
MEDAG	1.25832e-16	0.36599	0.149	0.033	2.51664e-13	9	MEDAG
MT-CO33	4.16861e-17	0.361242	0.812	0.681	8.33723e-14	9	MT-CO3
SAT1	1.04288e-22	0.356927	0.398	0.241	2.08576e-19	9	SAT1
RPL372	5.02317e-23	0.355192	0.641	0.441	1.00463e-19	9	RPL37
TMSB4X	1.38498e-28	0.352313	0.678	0.491	2.76996e-25	9	TMSB4X
RPL73	9.7353e-08	0.345997	0.629	0.592	0.000194706	9	RPL7
GIPC2	8.0277e-16	0.342351	0.312	0.253	1.60554e-12	9	GIPC2
SPRR2F	3.14903e-06	0.341	0.293	0.209	0.00629807	9	SPRR2F
KLHL5	1.66175e-25	0.339359	0.307	0.168	3.32351e-22	9	KLHL5
RPL131	1.16969e-14	0.3363	0.649	0.534	2.33937e-11	9	RPL13
TPT11	3.3189e-13	0.335172	0.724	0.615	6.63779e-10	9	TPT1
RPS61	1.155e-12	0.33499	0.624	0.525	2.30999e-09	9	RPS6
EPCAM1	4.06098e-06	0.332673	0.351	0.362	0.00812197	9	EPCAM
CCM2L	8.59919e-31	0.33258	0.268	0.105	1.71984e-27	9	CCM2L
KRT19	2.25611e-12	0.33106	0.29	0.156	4.51223e-09	9	KRT19
SPARC2	7.86908e-12	0.330081	0.732	0.585	1.57382e-08	9	SPARC
GJA4	4.01189e-11	0.322647	0.324	0.225	8.02378e-08	9	GJA4
CAV1	0.0058153	0.319978	0.341	0.388	1	9	CAV1
RPS32	7.09668e-12	0.31852	0.651	0.557	1.41934e-08	9	RPS3
RPL361	9.28274e-15	0.309679	0.661	0.495	1.85655e-11	9	RPL36
SLC18A2	0.000601801	0.309369	0.259	0.188	1	9	SLC18A2
C73	3.31097e-20	0.307409	0.793	0.662	6.62194e-17	9	C7
PKDCC2	0.00692731	0.306846	0.412	0.448	1	9	PKDCC
DPEP1	0.000222305	0.293469	0.178	0.247	0.444611	9	DPEP1
HSPB11	1.97431e-07	0.293164	0.407	0.399	0.000394862	9	HSPB11
DAB2	4.36136e-09	0.291339	0.349	0.331	8.72271e-06	9	DAB2
ERMP13	5.32713e-07	0.274973	0.354	0.357	0.00106543	9	ERMP1
ITPR11	0.00214586	0.274594	0.351	0.368	1	9	ITPR1
RPL312	5.9586e-09	0.268074	0.605	0.534	1.19172e-05	9	RPL31
MT-CYB3	2.35194e-17	0.267334	0.795	0.66	4.70388e-14	9	MT-CYB
CHGB	0.00209205	0.265652	0.29	0.245	1	9	CHGB
STC12	0.00149587	0.264067	0.405	0.412	1	9	STC1
RASD11	7.85278e-16	0.263437	0.293	0.214	1.57056e-12	9	RASD1
CTBP2	1.87294e-25	0.261819	0.161	0.403	3.74589e-22	9	CTBP2
KCNS3	5.69089e-05	0.261643	0.19	0.278	0.113818	9	KCNS3
HSD17B6	1.32074e-17	0.261305	0.176	0.067	2.64148e-14	9	HSD17B6
RPL35A1	2.6934e-11	0.261294	0.561	0.463	5.38679e-08	9	RPL35A
CFH2	4.82246e-05	0.258777	0.217	0.352	0.0964492	9	CFH
ACTA2	1.73387e-128	2.85658	0.832	0.527	3.46774e-125	10	ACTA2
PAGE4	1.22092e-08	2.51582	0.467	0.507	2.44184e-05	10	PAGE4
TAGLN	9.84577e-11	2.41116	0.448	0.469	1.96915e-07	10	TAGLN
ADIRF	0.000980546	1.81398	0.181	0.255	1	10	ADIRF
TPM22	2.90624e-06	1.54334	0.437	0.508	0.00581248	10	TPM2
RGS5	6.1143e-06	1.43592	0.184	0.361	0.0122286	10	RGS5
CAV11	0.00148907	1.36088	0.301	0.389	1	10	CAV1
TMSB4X1	2.8926e-73	1.34543	0.757	0.489	5.7852e-70	10	TMSB4X
MGP	0.000353547	1.32986	0.405	0.493	0.707094	10	MGP
MYLK	3.79437e-12	1.29949	0.323	0.325	7.58875e-09	10	MYLK
HTR2B	4.26823e-05	1.20904	0.208	0.381	0.0853647	10	HTR2B
CAPN6	3.35454e-07	1.20238	0.203	0.409	0.000670908	10	CAPN6
NDUFA4L2	6.66807e-07	1.08726	0.152	0.321	0.00133361	10	NDUFA4L2
MYH11	9.08095e-15	1.02717	0.184	0.452	1.81619e-11	10	MYH11
HIGD1B	3.15978e-08	1.02209	0.152	0.353	6.31956e-05	10	HIGD1B
MT2A2	0.000726645	0.906544	0.176	0.281	1	10	MT2A
IGFBP7	1.37051e-06	0.899827	0.504	0.579	0.00274103	10	IGFBP7
PCP4	7.23328e-16	0.876621	0.149	0.409	1.44666e-12	10	PCP4
AOC3	0.00477062	0.863012	0.125	0.274	1	10	AOC3
ELN	0.000911189	0.855296	0.216	0.438	1	10	ELN
SULT1E1	2.83554e-09	0.848127	0.141	0.324	5.67108e-06	10	SULT1E1
GPC3	0.00017824	0.846898	0.245	0.466	0.35648	10	GPC3
ATP1A22	5.20315e-08	0.829416	0.2	0.462	0.000104063	10	ATP1A2
COL6A31	4.36955e-11	0.799996	0.197	0.474	8.73909e-08	10	COL6A3
CTGF	4.58182e-09	0.792955	0.163	0.231	9.16364e-06	10	CTGF
ASPN	6.67998e-13	0.7215	0.149	0.406	1.336e-09	10	ASPN
TGFB1I1	3.63567e-11	0.692005	0.168	0.432	7.27134e-08	10	TGFB1I1
2021-09-04	1.37614e-10	0.673752	0.109	0.308	2.75228e-07	10	2021-09-04
SPARCL13	0.00132884	0.644983	0.453	0.534	1	10	SPARCL1
RPL102	4.43002e-07	0.619698	0.413	0.455	0.000886004	10	RPL10
LTBP41	0.00451825	0.601428	0.269	0.368	1	10	LTBP4
TMSB4XP4	9.14376e-07	0.597701	0.139	0.226	0.00182875	10	TMSB4XP4
CNN1	4.29372e-11	0.586496	0.093	0.295	8.58743e-08	10	CNN1
LRRC32	3.918e-14	0.571835	0.107	0.312	7.83599e-11	10	LRRC32
EDNRA1	2.6443e-13	0.555003	0.147	0.433	5.2886e-10	10	EDNRA
CRIP2	1.5182e-07	0.537674	0.125	0.332	0.00030364	10	CRIP2
KCNA5	4.87263e-06	0.530939	0.091	0.229	0.00974527	10	KCNA5
TCF211	3.61551e-16	0.524738	0.203	0.497	7.23102e-13	10	TCF21
PTRF	4.60219e-22	0.502252	0.152	0.463	9.20438e-19	10	PTRF
HMGN21	2.56227e-05	0.496594	0.221	0.461	0.0512453	10	HMGN2
TGM2	8.50908e-09	0.492002	0.123	0.299	1.70182e-05	10	TGM2
ANXA2	9.17208e-08	0.482455	0.216	0.479	0.000183442	10	ANXA2
NUDT42	7.05539e-18	0.479838	0.203	0.53	1.41108e-14	10	NUDT4
RPS13P21	6.90738e-13	0.468186	0.195	0.484	1.38148e-09	10	RPS13P2
TMEM132C	0.000139682	0.451908	0.075	0.221	0.279363	10	TMEM132C
CD91	1.23998e-06	0.451588	0.131	0.391	0.00247995	10	CD9
APOD	7.0439e-08	0.449982	0.139	0.397	0.000140878	10	APOD
THY11	4.11364e-10	0.436922	0.16	0.435	8.22728e-07	10	THY1
FN11	2.0154e-12	0.426949	0.184	0.48	4.0308e-09	10	FN1
SPON2	1.16521e-22	0.425601	0.125	0.452	2.33042e-19	10	SPON2
NNAT	9.54062e-21	0.415445	0.109	0.384	1.90812e-17	10	NNAT
RPL10P161	1.16933e-26	0.410968	0.171	0.519	2.33866e-23	10	RPL10P16
FRZB1	1.19278e-20	0.408836	0.147	0.482	2.38556e-17	10	FRZB
HSPB63	0.000787714	0.407634	0.168	0.284	1	10	HSPB6
MCAM	0.000202691	0.407446	0.101	0.266	0.405382	10	MCAM
MT1E	1.00388e-14	0.399656	0.117	0.366	2.00775e-11	10	MT1E
RGS16	0.000383252	0.397491	0.099	0.277	0.766503	10	RGS16
RPL13A2	0.00668992	0.394858	0.403	0.502	1	10	RPL13A
LY6H	5.17439e-08	0.392491	0.12	0.308	0.000103488	10	LY6H
RPS252	0.00109078	0.391138	0.339	0.429	1	10	RPS25
RPS3A2	0.00141658	0.387107	0.395	0.483	1	10	RPS3A
FAM162B	5.70105e-13	0.38578	0.101	0.299	1.14021e-09	10	FAM162B
CAV21	0.000288712	0.376953	0.123	0.306	0.577423	10	CAV2
ECM1	3.21383e-26	0.371382	0.123	0.441	6.42766e-23	10	ECM1
AHNAK1	1.62901e-15	0.371292	0.187	0.501	3.25803e-12	10	AHNAK
CKLF	1.26501e-05	0.365459	0.123	0.37	0.0253001	10	CKLF
EYA2	1.45898e-15	0.361411	0.043	0.239	2.91797e-12	10	EYA2
CNRIP11	9.63724e-17	0.359248	0.208	0.525	1.92745e-13	10	CNRIP1
RSPO3	4.73043e-08	0.35667	0.109	0.292	9.46085e-05	10	RSPO3
RPS272	7.934e-05	0.352392	0.427	0.473	0.15868	10	RPS27
MAP3K7CL	2.91812e-09	0.350265	0.061	0.135	5.83625e-06	10	MAP3K7CL
IGFBP52	5.12276e-17	0.34029	0.224	0.537	1.02455e-13	10	IGFBP5
LGALSL	1.78451e-28	0.334418	0.096	0.416	3.56903e-25	10	LGALSL
PDE5A1	6.21734e-16	0.330672	0.12	0.419	1.24347e-12	10	PDE5A
RPL23A2	9.96076e-06	0.330132	0.427	0.478	0.0199215	10	RPL23A
MGLL	5.27833e-28	0.323662	0.115	0.422	1.05567e-24	10	MGLL
CARMN	5.01406e-09	0.320897	0.056	0.229	1.00281e-05	10	CARMN
PLPP31	3.7432e-11	0.318208	0.165	0.456	7.4864e-08	10	PLPP3
MCM2	2.99116e-29	0.317334	0.139	0.496	5.98233e-26	10	MCM2
IRS11	2.6295e-08	0.314755	0.099	0.272	5.259e-05	10	IRS1
COL3A12	0.00221859	0.306207	0.419	0.493	1	10	COL3A1
ID31	5.54997e-13	0.304214	0.211	0.24	1.10999e-09	10	ID3
GJA41	1.31195e-07	0.303943	0.083	0.235	0.00026239	10	GJA4
PGF	0.000808611	0.301151	0.08	0.274	1	10	PGF
RPS152	0.000822894	0.299294	0.371	0.449	1	10	RPS15
GNG11	6.64337e-09	0.298479	0.197	0.466	1.32867e-05	10	GNG11
SERPINI1	0.00544621	0.294941	0.064	0.292	1	10	SERPINI1
CTSH	3.27456e-13	0.293478	0.096	0.321	6.54913e-10	10	CTSH
FOXO41	2.35323e-18	0.276372	0.104	0.413	4.70647e-15	10	FOXO4
PDGFC	2.69254e-30	0.271556	0.112	0.461	5.38508e-27	10	PDGFC
TGFBI	2.05226e-13	0.270693	0.101	0.36	4.10453e-10	10	TGFBI
ATP1B3	1.765e-09	0.260754	0.125	0.39	3.53e-06	10	ATP1B3
BASP1	0.000723578	0.253382	0.083	0.172	1	10	BASP1
NPM1P27	3.15983e-28	0.250723	0.123	0.45	6.31965e-25	10	NPM1P27
VWF	2.41094e-57	2.61078	0.64	0.431	4.82189e-54	11	VWF
ESAM	1.34408e-78	2.56414	0.619	0.278	2.68816e-75	11	ESAM
A2M	4.29724e-90	2.37789	0.743	0.44	8.59448e-87	11	A2M
GNG111	1.3969e-93	2.34169	0.758	0.444	2.79379e-90	11	GNG11
TMSB4X2	4.57494e-147	2.19506	0.906	0.484	9.14988e-144	11	TMSB4X
TM4SF1	7.96654e-50	2.09351	0.558	0.33	1.59331e-46	11	TM4SF1
PCAT19	7.37436e-24	1.94621	0.46	0.326	1.47487e-20	11	PCAT19
CD34	6.31862e-50	1.90517	0.484	0.229	1.26372e-46	11	CD34
EMCN	5.22541e-15	1.90145	0.375	0.261	1.04508e-11	11	EMCN
IGFBP71	2.51219e-109	1.8937	0.858	0.566	5.02438e-106	11	IGFBP7
RAMP2	4.2794e-46	1.88283	0.614	0.439	8.5588e-43	11	RAMP2
APLNR	1.13453e-36	1.87853	0.401	0.191	2.26906e-33	11	APLNR
EGFL7	3.53785e-13	1.84681	0.425	0.364	7.0757e-10	11	EGFL7
SPP1	2.63722e-21	1.80196	0.407	0.301	5.27444e-18	11	SPP1
HSPG2	1.1287e-18	1.75892	0.442	0.374	2.2574e-15	11	HSPG2
CDH5	1.46646e-79	1.74912	0.345	0.07	2.93293e-76	11	CDH5
PRCP	1.17581e-16	1.68826	0.525	0.492	2.35161e-13	11	PRCP
CTGF1	8.85383e-25	1.68658	0.33	0.225	1.77077e-21	11	CTGF
ITM2A	2.549e-15	1.65758	0.442	0.387	5.09799e-12	11	ITM2A
MGP1	1.19997e-22	1.61264	0.552	0.487	2.39994e-19	11	MGP
CRIP21	4.19956e-07	1.5905	0.348	0.323	0.000839913	11	CRIP2
AFAP1L1	2.66133e-10	1.5741	0.304	0.22	5.32267e-07	11	AFAP1L1
FN12	0.00695785	1.57359	0.383	0.472	1	11	FN1
CAV12	1.05557e-13	1.56272	0.422	0.385	2.11115e-10	11	CAV1
CALCRL	3.99727e-22	1.55168	0.363	0.269	7.99454e-19	11	CALCRL
EMP1	0.00135313	1.54817	0.354	0.397	1	11	EMP1
ECSCR	6.10833e-22	1.54571	0.295	0.13	1.22167e-18	11	ECSCR
CLDN5	8.36255e-41	1.50624	0.206	0.025	1.67251e-37	11	CLDN5
HLA-E	2.71093e-25	1.49877	0.422	0.301	5.42187e-22	11	HLA-E
RBP7	1.95843e-27	1.48319	0.271	0.106	3.91685e-24	11	RBP7
PODXL	3.18957e-74	1.46795	0.271	0.046	6.37914e-71	11	PODXL
TGFBR2	7.11892e-19	1.41778	0.313	0.221	1.42378e-15	11	TGFBR2
ADGRL4	5.09069e-06	1.40157	0.307	0.283	0.0101814	11	ADGRL4
SPARCL14	2.69518e-47	1.39962	0.708	0.524	5.39035e-44	11	SPARCL1
HLA-B	6.01804e-51	1.39159	0.425	0.181	1.20361e-47	11	HLA-B
TIE1	7.96571e-35	1.38029	0.277	0.094	1.59314e-31	11	TIE1
B2M	1.13917e-101	1.37518	0.914	0.677	2.27834e-98	11	B2M
CD93	1.59961e-25	1.35041	0.289	0.144	3.19922e-22	11	CD93
PECAM1	5.04972e-21	1.3294	0.277	0.146	1.00994e-17	11	PECAM1
KDR	2.77083e-18	1.32172	0.257	0.122	5.54165e-15	11	KDR
NTS	1.88317e-06	1.30746	0.106	0.23	0.00376634	11	NTS
ADGRF5	1.8834e-15	1.30104	0.301	0.175	3.7668e-12	11	ADGRF5
AQP1	4.9769e-19	1.28912	0.218	0.086	9.9538e-16	11	AQP1
NPNT	3.88418e-21	1.28844	0.236	0.088	7.76837e-18	11	NPNT
TEK	4.09564e-09	1.28827	0.254	0.172	8.19127e-06	11	TEK
RPS62	4.99098e-44	1.25557	0.699	0.523	9.98196e-41	11	RPS6
IFI27	2.22452e-32	1.20688	0.198	0.113	4.44903e-29	11	IFI27
MYCT1	5.63942e-51	1.20182	0.236	0.043	1.12788e-47	11	MYCT1
RPS6KA2	4.52865e-15	1.20137	0.236	0.116	9.0573e-12	11	RPS6KA2
LPAR6	1.82498e-10	1.19262	0.304	0.29	3.64995e-07	11	LPAR6
MMRN1	1.10092e-06	1.18256	0.177	0.125	0.00220184	11	MMRN1
PLVAP	1.32475e-06	1.17593	0.209	0.139	0.0026495	11	PLVAP
ROBO4	4.2501e-30	1.1759	0.23	0.068	8.5002e-27	11	ROBO4
MMRN2	0.00140004	1.16558	0.212	0.163	1	11	MMRN2
TM4SF18	4.10593e-11	1.15638	0.274	0.256	8.21186e-08	11	TM4SF18
ID11	2.30274e-20	1.14487	0.351	0.269	4.60548e-17	11	ID1
SELE	9.08538e-09	1.13388	0.177	0.113	1.81708e-05	11	SELE
TIMP31	0.00977113	1.08361	0.375	0.459	1	11	TIMP3
RAMP3	2.8494e-10	1.06275	0.153	0.052	5.6988e-07	11	RAMP3
SOX18	7.41866e-06	1.04236	0.254	0.193	0.0148373	11	SOX18
RPS231	7.48005e-28	1.03326	0.611	0.486	1.49601e-24	11	RPS23
HLA-C	0.00115265	1.0319	0.425	0.498	1	11	HLA-C
SOX7	5.45243e-16	1.02431	0.195	0.079	1.09049e-12	11	SOX7
DUSP1	2.90172e-36	1.01868	0.499	0.292	5.80344e-33	11	DUSP1
GIMAP4	9.07964e-16	1.00146	0.139	0.017	1.81593e-12	11	GIMAP4
IL33	0.00376815	0.99877	0.221	0.35	1	11	IL33
ACKR1	4.95841e-05	0.998668	0.139	0.243	0.0991681	11	ACKR1
CXorf36	3.91055e-07	0.979617	0.183	0.099	0.000782111	11	CXorf36
TMSB4XP41	1.73315e-18	0.958637	0.301	0.219	3.4663e-15	11	TMSB4XP4
GMFG	6.31915e-07	0.949825	0.236	0.222	0.00126383	11	GMFG
ERG	1.88669e-81	0.918564	0.183	0.011	3.77338e-78	11	ERG
ENG3	2.74447e-05	0.90204	0.383	0.424	0.0548894	11	ENG
KLF2	1.19785e-24	0.888789	0.254	0.173	2.39571e-21	11	KLF2
RGCC	6.65741e-12	0.866751	0.177	0.081	1.33148e-08	11	RGCC
EDN1	5.28717e-05	0.854086	0.15	0.109	0.105743	11	EDN1
ACKR3	1.76732e-25	0.852679	0.147	0.03	3.53465e-22	11	ACKR3
GIMAP7	2.49902e-77	0.849708	0.168	0.013	4.99804e-74	11	GIMAP7
TMSB102	0.000416775	0.84815	0.537	0.616	0.83355	11	TMSB10
SOX17	1.92942e-08	0.834236	0.15	0.091	3.85884e-05	11	SOX17
SLCO2B1	0.000929785	0.82584	0.165	0.1	1	11	SLCO2B1
BCL6B	9.34663e-20	0.823073	0.171	0.058	1.86933e-16	11	BCL6B
MMP28	1.10726e-28	0.80972	0.142	0.018	2.21453e-25	11	MMP28
PLAT	1.55816e-06	0.798511	0.251	0.485	0.00311632	11	PLAT
CCL21	9.33548e-14	0.795092	0.183	0.178	1.8671e-10	11	CCL2
TSPO	5.88706e-08	0.794658	0.227	0.208	0.000117741	11	TSPO
S1PR1	2.40209e-08	0.783903	0.133	0.054	4.80417e-05	11	S1PR1
SAT11	1.1683e-20	0.769	0.336	0.244	2.33661e-17	11	SAT1
ID2	4.19694e-26	0.768663	0.345	0.215	8.39387e-23	11	ID2
TSPAN18	0.000793018	0.76644	0.183	0.33	1	11	TSPAN18
TSPAN4	1.92096e-06	0.755741	0.218	0.434	0.00384193	11	TSPAN4
ST6GAL1	4.23566e-09	0.739819	0.204	0.431	8.47133e-06	11	ST6GAL1
AHNAK2	0.0021761	0.737456	0.301	0.496	1	11	AHNAK
SLCO2A1	7.00257e-138	0.732906	0.121	0.001	1.40051e-134	11	SLCO2A1
CSRP2	4.80705e-06	0.730143	0.153	0.079	0.0096141	11	CSRP2
PCDH12	2.4969e-51	0.707115	0.156	0.004	4.99381e-48	11	PCDH12
CD74	3.22753e-36	0.702116	0.271	0.126	6.45506e-33	11	CD74
QRFPR	0.00910345	0.685898	0.127	0.21	1	11	QRFPR
LYVE1	0.00119606	0.683817	0.115	0.272	1	11	LYVE1
MECOM	1.24154e-67	0.642488	0.15	0.016	2.48309e-64	11	MECOM
ID32	8.34346e-21	0.635823	0.345	0.235	1.66869e-17	11	ID3
SRGN	2.70105e-28	0.627858	0.198	0.117	5.40209e-25	11	SRGN
C8orf42	1.24969e-07	0.623624	0.322	0.333	0.000249939	11	C8orf4
FAM129B	2.03847e-07	0.594385	0.221	0.437	0.000407695	11	FAM129B
GPIHBP1	2.15837e-86	0.570086	0.121	0.007	4.31674e-83	11	GPIHBP1
IER3	2.26838e-18	0.565712	0.156	0.137	4.53677e-15	11	IER3
SH3BGRL3	3.66735e-08	0.5573	0.283	0.301	7.33471e-05	11	SH3BGRL3
RASGRP3	7.82754e-08	0.555286	0.112	0.118	0.000156551	11	RASGRP3
PFN1	1.22741e-09	0.550352	0.504	0.471	2.45482e-06	11	PFN1
JAG12	0.000189596	0.549743	0.274	0.488	0.379191	11	JAG1
THY12	0.00979415	0.546353	0.245	0.43	1	11	THY1
RPL103	5.45708e-12	0.543221	0.499	0.452	1.09142e-08	11	RPL10
SNCG	3.88562e-05	0.539997	0.115	0.192	0.0777123	11	SNCG
SHE	4.07393e-05	0.538223	0.103	0.041	0.0814786	11	SHE
KIAA1671	9.14205e-15	0.537905	0.147	0.396	1.82841e-11	11	KIAA1671
GPM6A	1.908e-23	0.52833	0.112	0.013	3.816e-20	11	GPM6A
FAM171A11	1.23965e-08	0.516929	0.206	0.459	2.4793e-05	11	FAM171A1
HMGA1	7.40249e-16	0.51581	0.139	0.045	1.4805e-12	11	HMGA1
RPL321	1.88204e-08	0.515362	0.54	0.536	3.76407e-05	11	RPL32
SLC7A53	2.07998e-08	0.499768	0.301	0.321	4.15996e-05	11	SLC7A5
TPT12	7.69494e-11	0.49477	0.646	0.619	1.53899e-07	11	TPT1
ITGA91	1.54941e-08	0.492521	0.204	0.246	3.09882e-05	11	ITGA9
LRRC321	0.00018373	0.486967	0.177	0.308	0.367459	11	LRRC32
VEGFC	1.17042e-06	0.483893	0.124	0.267	0.00234083	11	VEGFC
FRY	1.46693e-14	0.481951	0.142	0.375	2.93386e-11	11	FRY
PRSS231	0.00745272	0.481085	0.263	0.455	1	11	PRSS23
EEF1A13	0.00257486	0.478674	0.599	0.691	1	11	EEF1A1
ANGPT2	2.69377e-10	0.477139	0.15	0.352	5.38754e-07	11	ANGPT2
ELN1	0.000200474	0.472661	0.227	0.437	0.400949	11	ELN
FAM212A	0.000174125	0.469753	0.186	0.337	0.34825	11	FAM212A
RPL27A3	0.000127019	0.463579	0.487	0.527	0.254037	11	RPL27A
RPL132	1.1234e-06	0.460633	0.531	0.539	0.00224681	11	RPL13
COTL1	5.39591e-10	0.455381	0.18	0.201	1.07918e-06	11	COTL1
RPL301	8.38777e-05	0.441394	0.422	0.446	0.167755	11	RPL30
IGFBP21	7.75176e-07	0.41967	0.277	0.507	0.00155035	11	IGFBP2
HBG21	0.00162702	0.419377	0.044	0.135	1	11	HBG2
FOXC11	8.41629e-11	0.410864	0.201	0.462	1.68326e-07	11	FOXC1
GGT5	5.4548e-11	0.409941	0.106	0.093	1.09096e-07	11	GGT5
JUP	0.00094337	0.409209	0.215	0.415	1	11	JUP
ARHGDIB	9.809e-05	0.406127	0.174	0.23	0.19618	11	ARHGDIB
RPL313	1.27631e-05	0.405655	0.525	0.537	0.0255262	11	RPL31
RPL113	4.66986e-09	0.405251	0.49	0.454	9.33972e-06	11	RPL11
RPS33	0.00125761	0.403431	0.49	0.564	1	11	RPS3
TSPAN12	0.00586898	0.39521	0.165	0.341	1	11	TSPAN12
AIM1	7.52493e-13	0.388726	0.109	0.036	1.50499e-09	11	AIM1
RPS27A1	0.00999393	0.381699	0.375	0.457	1	11	RPS27A
ESM1	0.00193719	0.379197	0.056	0.113	1	11	ESM1
LGALS91	2.46282e-08	0.378927	0.156	0.374	4.92563e-05	11	LGALS9
RPS153	4.84648e-05	0.378826	0.428	0.447	0.0969296	11	RPS15
MGLL1	1.61819e-11	0.364028	0.186	0.418	3.23637e-08	11	MGLL
RPS3A3	0.000765637	0.361889	0.431	0.482	1	11	RPS3A
DLC1	3.88089e-11	0.360247	0.121	0.354	7.76178e-08	11	DLC1
RPLP21	2.75036e-07	0.355948	0.463	0.443	0.000550072	11	RPLP2
CTHRC1	1.16195e-11	0.353176	0.103	0.256	2.32391e-08	11	CTHRC1
IPO11	0.00435316	0.351647	0.156	0.34	1	11	IPO11
RPL10P162	2.98339e-12	0.345739	0.236	0.515	5.96678e-09	11	RPL10P16
XAF1	8.14812e-15	0.344748	0.156	0.408	1.62962e-11	11	XAF1
RPL362	0.000140368	0.343273	0.487	0.503	0.280737	11	RPL36
RPS253	6.17299e-05	0.343023	0.401	0.427	0.12346	11	RPS25
TFF34	1.02272e-06	0.340929	0.189	0.255	0.00204545	11	TFF3
RPL13A3	0.000301981	0.340764	0.463	0.499	0.603962	11	RPL13A
NFKBIA	2.29713e-14	0.334727	0.316	0.249	4.59426e-11	11	NFKBIA
RPL373	1.2973e-08	0.334075	0.484	0.449	2.5946e-05	11	RPL37
PLPP32	1.41204e-05	0.318751	0.221	0.453	0.0282407	11	PLPP3
KLHL51	0.000265969	0.314024	0.13	0.175	0.531939	11	KLHL5
TUBA4A	2.15783e-08	0.310764	0.13	0.32	4.31566e-05	11	TUBA4A
HTRA1	9.27957e-05	0.301968	0.165	0.351	0.185591	11	HTRA1
TP53I11	3.06428e-09	0.29768	0.115	0.276	6.12855e-06	11	TP53I11
STAB1	2.72608e-05	0.296273	0.1	0.105	0.0545217	11	STAB1
LIMD2	0.00105879	0.295118	0.077	0.141	1	11	LIMD2
NNAT1	6.5353e-10	0.294298	0.15	0.382	1.30706e-06	11	NNAT
RPL232	0.00123773	0.291348	0.445	0.497	1	11	RPL23
CTBP21	6.73205e-09	0.289609	0.162	0.402	1.34641e-05	11	CTBP2
RAB11B-AS1	6.55397e-08	0.28207	0.103	0.077	0.000131079	11	RAB11B-AS1
ARL15	2.33308e-20	0.277307	0.127	0.425	4.66616e-17	11	ARL15
PDGFC1	8.74362e-26	0.271957	0.136	0.458	1.74872e-22	11	PDGFC
RPL35A2	0.000152127	0.269294	0.454	0.467	0.304253	11	RPL35A
IFITM1	1.36953e-05	0.263485	0.159	0.355	0.0273907	11	IFITM1
GPX1	0.00158191	0.259538	0.242	0.447	1	11	GPX1
HLA-DRA	3.26824e-77	3.21114	0.789	0.067	6.53649e-74	12	HLA-DRA
CD741	5.49133e-122	3.12891	0.887	0.109	1.09827e-118	12	CD74
HLA-DPA1	2.17172e-20	3.04525	0.62	0.284	4.34344e-17	12	HLA-DPA1
S100A81	4.7406e-08	2.60748	0.278	0.174	9.48119e-05	12	S100A8
HLA-DPB1	0.00114372	2.56964	0.477	0.191	1	12	HLA-DPB1
CCL4L2	1.24314e-24	2.55662	0.605	0.274	2.48628e-21	12	CCL4L2
TYROBP	1.3569e-66	2.54054	0.699	0.046	2.7138e-63	12	TYROBP
S100A9	6.96469e-07	2.47218	0.267	0.07	0.00139294	12	S100A9
S100A4	1.80906e-45	2.39402	0.707	0.309	3.61812e-42	12	S100A4
AIF1	7.70812e-39	2.36044	0.658	0.088	1.54162e-35	12	AIF1
TMSB4X3	4.35731e-111	2.26189	0.947	0.486	8.71462e-108	12	TMSB4X
SRGN1	2.66639e-24	2.24309	0.635	0.105	5.33279e-21	12	SRGN
LST1	2.95886e-24	2.2017	0.571	0.029	5.91773e-21	12	LST1
PLAC8	2.20969e-44	2.19621	0.523	0.011	4.41937e-41	12	PLAC8
CD14	7.80322e-21	2.06286	0.586	0.185	1.56064e-17	12	CD14
ARHGDIB1	1.52443e-08	2.01826	0.545	0.219	3.04886e-05	12	ARHGDIB
HLA-DRB1	1.36077e-30	2.01777	0.62	0.064	2.72154e-27	12	HLA-DRB1
CST3	4.94174e-36	1.98669	0.812	0.535	9.88349e-33	12	CST3
F13A1	1.29198e-09	1.96702	0.447	0.026	2.58395e-06	12	F13A1
RETN	0.00138992	1.94379	0.47	0.019	1	12	RETN
CCL3L3	3.39354e-46	1.93967	0.5	0.006	6.78709e-43	12	CCL3L3
CCL4	0.000365828	1.90602	0.459	0.06	0.731657	12	CCL4
MS4A4A	0.00221633	1.90174	0.387	0.075	1	12	MS4A4A
B2M1	1.02734e-106	1.83395	0.97	0.678	2.05468e-103	12	B2M
COTL11	2.74732e-56	1.82318	0.684	0.187	5.49465e-53	12	COTL1
LAPTM5	2.69917e-29	1.8016	0.553	0.011	5.39835e-26	12	LAPTM5
RGS1	1.36552e-64	1.75373	0.59	0.024	2.73104e-61	12	RGS1
CORO1A	0	1.74249	0.594	0.002	0	12	CORO1A
C1QC	3.8482e-05	1.73793	0.342	0.006	0.0769641	12	C1QC
CXCL8	0.0016913	1.71395	0.425	0.012	1	12	CXCL8
CSF1R	6.28213e-49	1.70057	0.556	0.007	1.25643e-45	12	CSF1R
FTL1	1.47612e-77	1.68403	0.966	0.752	2.95224e-74	12	FTL
LCP1	1.174e-18	1.62287	0.474	0.066	2.348e-15	12	LCP1
ITGB2	0.000129874	1.61125	0.451	0.006	0.259748	12	ITGB2
VAMP8	7.02198e-21	1.5915	0.617	0.326	1.4044e-17	12	VAMP8
HLA-DRB6	0.000501242	1.56623	0.447	0.02	1	12	HLA-DRB6
PTPRC	2.22731e-24	1.555	0.5	0.015	4.45461e-21	12	PTPRC
HCST	6.08256e-43	1.54357	0.556	0.01	1.21651e-39	12	HCST
SPP11	3.47503e-07	1.5107	0.368	0.303	0.000695006	12	SPP1
CTSB	4.34818e-22	1.50794	0.665	0.334	8.69636e-19	12	CTSB
HLA-DMA	0.00593922	1.43341	0.489	0.164	1	12	HLA-DMA
STAB11	0.0063483	1.42319	0.308	0.099	1	12	STAB1
SAMHD1	5.16135e-19	1.42106	0.617	0.272	1.03227e-15	12	SAMHD1
SH3BGRL31	1.4611e-33	1.40091	0.695	0.289	2.92219e-30	12	SH3BGRL3
HCLS1	5.25918e-07	1.39247	0.474	0.017	0.00105184	12	HCLS1
HLA-B1	1.65158e-21	1.37793	0.605	0.178	3.30316e-18	12	HLA-B
LYVE11	1.39072e-18	1.36184	0.274	0.267	2.78144e-15	12	LYVE1
MPO	6.86805e-82	1.35544	0.331	0.003	1.37361e-78	12	MPO
ARPC1B	1.8276e-07	1.34313	0.579	0.376	0.00036552	12	ARPC1B
FCGR2A	0.000126215	1.30788	0.32	0.008	0.25243	12	FCGR2A
TMSB4XP42	1.88667e-22	1.28286	0.624	0.211	3.77334e-19	12	TMSB4XP4
FOLR2	3.01701e-38	1.23278	0.248	0.029	6.03402e-35	12	FOLR2
MRC1	2.16695e-34	1.22539	0.534	0.036	4.3339e-31	12	MRC1
CYBB	4.45689e-14	1.22359	0.421	0.013	8.91378e-11	12	CYBB
S100A11	1.83723e-17	1.21315	0.703	0.453	3.67446e-14	12	S100A11
HCK	1.43196e-27	1.19416	0.421	0.002	2.86393e-24	12	HCK
DAB21	4.66852e-12	1.19351	0.613	0.324	9.33704e-09	12	DAB2
TMSB103	9.40589e-21	1.17822	0.831	0.607	1.88118e-17	12	TMSB10
CD69	6.70634e-07	1.16902	0.199	0.005	0.00134127	12	CD69
GPR183	2.71614e-31	1.16216	0.252	0.005	5.43229e-28	12	GPR183
LSP1	4.40072e-51	1.15677	0.669	0.164	8.80144e-48	12	LSP1
C1QB	1.54082e-05	1.14269	0.316	0.016	0.0308163	12	C1QB
HLA-DQA2	0	1.13843	0.53	0.001	0	12	HLA-DQA2
CD36	0.000294608	1.12751	0.289	0.012	0.589216	12	CD36
IRF8	2.42119e-27	1.12688	0.391	0.008	4.84239e-24	12	IRF8
HMGA11	3.50077e-176	1.12001	0.654	0.031	7.00154e-173	12	HMGA1
GPR34	5.85317e-94	1.11674	0.447	0.001	1.17063e-90	12	GPR34
CPVL	0.00478809	1.108	0.395	0.308	1	12	CPVL
RGS10	1.27603e-40	1.10676	0.639	0.249	2.55205e-37	12	RGS10
TSPO1	1.61826e-13	1.10219	0.553	0.199	3.23652e-10	12	TSPO
FCN1	2.11397e-58	1.0922	0.105	0.026	4.22794e-55	12	FCN1
CD931	7.71439e-30	1.07923	0.504	0.139	1.54288e-26	12	CD93
HLA-DQA1	0.000215379	1.06047	0.297	0.002	0.430759	12	HLA-DQA1
FGL2	2.30559e-07	1.05209	0.372	0.308	0.000461118	12	FGL2
GPX11	2.63077e-17	1.04561	0.703	0.432	5.26154e-14	12	GPX1
CD163	1.698e-13	1.04255	0.297	0.019	3.396e-10	12	CD163
CD1C	0.00470614	1.03959	0.35	0.002	1	12	CD1C
IL1B	6.20881e-64	1.02826	0.267	0.005	1.24176e-60	12	IL1B
CTSS	1.23588e-09	1.02742	0.357	0.155	2.47176e-06	12	CTSS
FCGR3A	1.71556e-22	1.00604	0.259	0.006	3.43113e-19	12	FCGR3A
PGK11	0.00234857	0.983655	0.571	0.412	1	12	PGK1
LIMD21	6.38792e-91	0.974916	0.647	0.124	1.27758e-87	12	LIMD2
2021-03-01	7.47793e-42	0.973116	0.526	0.054	1.49559e-38	12	2021-03-01
PLEK	5.1853e-11	0.968109	0.391	0.002	1.03706e-07	12	PLEK
NAPSB	7.2994e-07	0.956869	0.346	0.002	0.00145988	12	NAPSB
LMNB11	0.00162813	0.947691	0.526	0.302	1	12	LMNB1
CX3CR1	1.00021e-175	0.945764	0.489	0.04	2.00042e-172	12	CX3CR1
FPR1	6.47415e-58	0.943756	0.192	0.006	1.29483e-54	12	FPR1
JAML	2.84895e-07	0.941718	0.395	0.002	0.00056979	12	JAML
PCED1B-AS1	3.3555e-11	0.926114	0.32	0.001	6.71101e-08	12	PCED1B-AS1
SERPINA1	1.49623e-58	0.925097	0.222	0.005	2.99245e-55	12	SERPINA1
RAC2	3.2078e-30	0.915396	0.436	0.072	6.41559e-27	12	RAC2
S100A12	0.000252616	0.890533	0.237	0.022	0.505233	12	S100A12
PTAFR	0	0.885565	0.485	0	0	12	PTAFR
NR4A22	8.77361e-22	0.882546	0.226	0.203	1.75472e-18	12	NR4A2
PFN11	1.10171e-05	0.882483	0.628	0.468	0.0220342	12	PFN1
C1orf54	6.55562e-22	0.868304	0.62	0.244	1.31112e-18	12	C1orf54
PLBD1	1.82239e-09	0.86428	0.624	0.409	3.64479e-06	12	PLBD1
TNFSF13B	1.92526e-24	0.863423	0.169	0.011	3.85053e-21	12	TNFSF13B
CSTA	1.98016e-52	0.85962	0.105	0.002	3.96033e-49	12	CSTA
MPEG1	9.63004e-12	0.857424	0.395	0.024	1.92601e-08	12	MPEG1
IL4I1	6.51844e-73	0.85392	0.184	0.002	1.30369e-69	12	IL4I1
CD52	1.32397e-05	0.839205	0.398	0.011	0.0264793	12	CD52
C3	1.20513e-08	0.828038	0.357	0.004	2.41027e-05	12	C3
BCL2A1	3.32052e-15	0.827005	0.5	0.218	6.64105e-12	12	BCL2A1
PTPRE	0.00246331	0.824806	0.391	0.275	1	12	PTPRE
HLA-C1	0.00012528	0.824463	0.654	0.49	0.25056	12	HLA-C
HPGDS	8.46589e-05	0.815783	0.301	0.021	0.169318	12	HPGDS
GLRX	5.39461e-31	0.812485	0.541	0.098	1.07892e-27	12	GLRX
HRH2	1.70805e-150	0.810751	0.541	0.026	3.41609e-147	12	HRH2
CD48	2.84416e-06	0.807275	0.38	0.177	0.00568833	12	CD48
MSR1	2.7848e-194	0.800571	0.105	0.002	5.5696e-191	12	MSR1
EVI2A	9.52441e-92	0.796738	0.41	0.003	1.90488e-88	12	EVI2A
TNFAIP8	1.64626e-18	0.795623	0.556	0.19	3.29251e-15	12	TNFAIP8
VSIG4	3.70234e-79	0.781671	0.184	0.002	7.40468e-76	12	VSIG4
S100B	3.9974e-21	0.765403	0.192	0.054	7.99481e-18	12	S100B
TYMP	3.3274e-33	0.756255	0.218	0.147	6.6548e-30	12	TYMP
CYTIP	0.004766	0.749145	0.203	0.001	1	12	CYTIP
NKG7	3.40841e-09	0.746073	0.248	0.003	6.81681e-06	12	NKG7
MS4A3	3.11162e-40	0.735378	0.132	0.005	6.22323e-37	12	MS4A3
CLEC10A	1.08454e-11	0.734208	0.278	0	2.16908e-08	12	CLEC10A
NFKBIA1	0.00127738	0.727705	0.53	0.243	1	12	NFKBIA
CCL5	3.49595e-13	0.722856	0.248	0.016	6.99189e-10	12	CCL5
BIN2	4.31565e-29	0.721488	0.444	0.161	8.63131e-26	12	BIN2
RNASE2	3.08296e-62	0.7101	0.278	0.002	6.16591e-59	12	RNASE2
FCGR1A	3.04131e-80	0.703859	0.15	0.003	6.08261e-77	12	FCGR1A
PLAUR	2.08329e-38	0.699323	0.218	0.224	4.16658e-35	12	PLAUR
KIAA01011	6.00006e-47	0.696772	0.812	0.445	1.20001e-43	12	KIAA0101
RPLP12	7.52558e-15	0.69128	0.898	0.666	1.50512e-11	12	RPLP1
LY96	2.44735e-51	0.691081	0.165	0.048	4.8947e-48	12	LY96
CTSH1	3.35682e-20	0.687559	0.613	0.303	6.71364e-17	12	CTSH
NFKBIZ	4.41718e-08	0.678272	0.124	0.108	8.83437e-05	12	NFKBIZ
FYB	5.06353e-60	0.673752	0.128	0.011	1.01271e-56	12	FYB
CCL22	3.8214e-29	0.670462	0.594	0.166	7.6428e-26	12	CCL2
H2AFZ1	2.84569e-13	0.664669	0.677	0.36	5.69139e-10	12	H2AFZ
FOS1	1.17951e-07	0.662678	0.962	0.818	0.000235902	12	FOS
SLCO2B11	8.20503e-27	0.660938	0.177	0.1	1.64101e-23	12	SLCO2B1
EVI2B	4.01743e-90	0.656386	0.406	0.007	8.03485e-87	12	EVI2B
HBEGF	1.05058e-18	0.652818	0.117	0.083	2.10115e-15	12	HBEGF
LAT2	4.46968e-11	0.650386	0.218	0.001	8.93937e-08	12	LAT2
CXCL2	1.70921e-52	0.64837	0.165	0.061	3.41842e-49	12	CXCL2
SELPLG	2.40773e-186	0.646119	0.47	0.001	4.81547e-183	12	SELPLG
HSPA6	4.56133e-48	0.621636	0.173	0.027	9.12265e-45	12	HSPA6
CST7	2.53682e-29	0.620642	0.241	0.002	5.07365e-26	12	CST7
CD83	0.000917024	0.617274	0.365	0.237	1	12	CD83
ANXA21	1.34728e-05	0.611154	0.673	0.463	0.0269455	12	ANXA2
SAT12	0.00145046	0.606294	0.549	0.239	1	12	SAT1
POU2F2	1.38069e-154	0.600915	0.436	0.004	2.76138e-151	12	POU2F2
LRRFIP1	0.00047556	0.600347	0.534	0.328	0.951119	12	LRRFIP1
G0S2	5.11446e-14	0.593619	0.703	0.4	1.02289e-10	12	G0S2
PLIN2	1.67749e-34	0.591902	0.229	0.294	3.35498e-31	12	PLIN2
GIMAP41	1.12485e-08	0.584619	0.18	0.016	2.24969e-05	12	GIMAP4
CTSZ	1.62371e-57	0.581611	0.184	0.332	3.24742e-54	12	CTSZ
FTH13	7.88146e-09	0.581519	0.786	0.645	1.57629e-05	12	FTH1
INPP5D	1.75712e-185	0.577608	0.447	0.002	3.51424e-182	12	INPP5D
SLC16A3	2.01267e-64	0.576786	0.177	0.321	4.02534e-61	12	SLC16A3
TK11	3.82899e-31	0.570717	0.617	0.177	7.65798e-28	12	TK1
SNRPG1	0.000335506	0.56995	0.62	0.423	0.671012	12	SNRPG
KPNA21	3.4385e-33	0.557326	0.632	0.22	6.877e-30	12	KPNA2
PIK3AP1	0.00677145	0.55168	0.109	0.063	1	12	PIK3AP1
CLEC4A	2.55881e-117	0.548464	0.534	0.103	5.11763e-114	12	CLEC4A
A2M1	4.66501e-05	0.544759	0.602	0.446	0.0933002	12	A2M
SELL	5.43649e-14	0.544745	0.368	0.415	1.0873e-10	12	SELL
RPLP22	4.12135e-13	0.543914	0.722	0.436	8.24269e-10	12	RPLP2
LAIR1	1.79505e-124	0.541645	0.184	0.003	3.5901e-121	12	LAIR1
HMGB21	1.74344e-05	0.537061	0.639	0.434	0.0348689	12	HMGB2
CLEC7A	2.93158e-129	0.536681	0.128	0.001	5.86316e-126	12	CLEC7A
ETS2	3.5729e-05	0.528386	0.414	0.343	0.0714581	12	ETS2
RPS273	4.13815e-17	0.523583	0.812	0.462	8.27631e-14	12	RPS27
ADM1	1.07559e-09	0.522362	0.207	0.079	2.15117e-06	12	ADM
LPAR61	1.35278e-17	0.520901	0.274	0.291	2.70556e-14	12	LPAR6
CD163L1	1.34051e-05	0.514081	0.147	0.001	0.0268103	12	CD163L1
IL1RN	6.15761e-12	0.511857	0.293	0.001	1.23152e-08	12	IL1RN
RP11-1143G9.4	0	0.50708	0.504	0.007	0	12	RP11-1143G9.4
CD200R1	0	0.496634	0.305	0.006	0	12	CD200R1
TUBA1C1	1.09426e-53	0.494577	0.808	0.378	2.18853e-50	12	TUBA1C
LYST	1.62528e-39	0.493471	0.609	0.303	3.25056e-36	12	LYST
CYB5R4	9.98108e-54	0.492766	0.575	0.158	1.99622e-50	12	CYB5R4
RAN1	4.52738e-09	0.48245	0.865	0.676	9.05475e-06	12	RAN
RPL23A3	3.29397e-08	0.477029	0.703	0.47	6.58794e-05	12	RPL23A
CSF3R	1.59406e-09	0.472657	0.335	0.082	3.18811e-06	12	CSF3R
KLRB1	1.49176e-74	0.471101	0.252	0.016	2.98353e-71	12	KLRB1
FCER1A	2.02897e-23	0.465728	0.259	0.001	4.05794e-20	12	FCER1A
MKNK1	1.42738e-14	0.460748	0.699	0.405	2.85477e-11	12	MKNK1
TREM2	1.43293e-137	0.460061	0.229	0	2.86586e-134	12	TREM2
GRB21	1.19771e-10	0.457	0.68	0.407	2.39541e-07	12	GRB2
HLA-F	7.30052e-292	0.456955	0.474	0.022	1.4601e-288	12	HLA-F
ADAP2	1.07483e-19	0.45555	0.169	0.001	2.14966e-16	12	ADAP2
CDKN1A	7.74439e-07	0.444911	0.289	0.182	0.00154888	12	CDKN1A
DUSP11	3.0287e-05	0.443442	0.568	0.292	0.0605739	12	DUSP1
CYTH4	4.09093e-05	0.442362	0.301	0.001	0.0818186	12	CYTH4
LINC00152	0.0013667	0.441791	0.282	0.013	1	12	LINC00152
ARL8B	4.57255e-33	0.436301	0.756	0.399	9.1451e-30	12	ARL8B
CKS1B1	6.59682e-13	0.435444	0.628	0.345	1.31936e-09	12	CKS1B
TMEM106A	0.0014087	0.434641	0.263	0.084	1	12	TMEM106A
PYGL	1.03881e-15	0.432272	0.41	0.037	2.07762e-12	12	PYGL
RPL114	0.000155662	0.429957	0.68	0.449	0.311323	12	RPL11
ANXA3	1.12426e-11	0.418842	0.305	0.116	2.24853e-08	12	ANXA3
AIM11	4.54637e-160	0.415472	0.38	0.029	9.09274e-157	12	AIM1
ABRACL4	2.48693e-29	0.414443	0.805	0.447	4.97386e-26	12	ABRACL
CTD-3014M21.1	6.15752e-45	0.412951	0.226	0.328	1.2315e-41	12	CTD-3014M21.1
RPS132	5.17154e-05	0.408482	0.643	0.466	0.103431	12	RPS13
DOPEY2	3.4033e-77	0.403416	0.128	0.033	6.8066e-74	12	DOPEY2
ST8SIA4	0.00156057	0.402515	0.372	0.301	1	12	ST8SIA4
S100P	1.8809e-26	0.39635	0.162	0.02	3.7618e-23	12	S100P
S100A61	0.000981857	0.385266	0.65	0.465	1	12	S100A6
IGSF6	6.82427e-10	0.382202	0.241	0.068	1.36485e-06	12	IGSF6
EGFL71	3.07044e-28	0.378894	0.692	0.357	6.14088e-25	12	EGFL7
AC092580.4	1.24988e-74	0.369877	0.244	0.001	2.49975e-71	12	AC092580.4
RPS15A3	8.49145e-08	0.369813	0.688	0.419	0.000169829	12	RPS15A
KLF21	7.28043e-10	0.369637	0.237	0.174	1.45609e-06	12	KLF2
DHRS9	0	0.366225	0.338	0	0	12	DHRS9
RPS232	1.43959e-06	0.366168	0.726	0.484	0.00287918	12	RPS23
RGL4	8.85583e-21	0.364672	0.226	0.001	1.77117e-17	12	RGL4
RPS254	0.000497652	0.363797	0.635	0.42	0.995305	12	RPS25
GZMA	3.11333e-143	0.356587	0.248	0.016	6.22665e-140	12	GZMA
BASP11	4.3057e-12	0.353846	0.263	0.166	8.6114e-09	12	BASP1
CELF2	6.76344e-26	0.336369	0.688	0.365	1.35269e-22	12	CELF2
PLCB2	1.48848e-56	0.334784	0.293	0.002	2.97697e-53	12	PLCB2
RPS292	9.0184e-05	0.333115	0.786	0.572	0.180368	12	RPS29
EHD4	1.73291e-18	0.332667	0.707	0.42	3.46581e-15	12	EHD4
TAGAP	9.6433e-38	0.324969	0.147	0.02	1.92866e-34	12	TAGAP
PTTG11	1.62653e-27	0.318818	0.695	0.333	3.25306e-24	12	PTTG1
CREM	2.66071e-15	0.315464	0.406	0.404	5.32142e-12	12	CREM
MROH81	1.08536e-05	0.312267	0.165	0.109	0.0217071	12	MROH8
DOCK4	7.63583e-61	0.305516	0.549	0.14	1.52717e-57	12	DOCK4
LTBP2	8.16611e-74	0.305285	0.823	0.351	1.63322e-70	12	LTBP2
BATF3	2.80614e-193	0.297929	0.263	0	5.61228e-190	12	BATF3
BRI3BP	2.06193e-31	0.294703	0.711	0.38	4.12386e-28	12	BRI3BP
GLA	2.60653e-09	0.289543	0.154	0.087	5.21307e-06	12	GLA
IRF5	1.12529e-19	0.282764	0.241	0.001	2.25058e-16	12	IRF5
FAM101B	1.1786e-18	0.278444	0.056	0.215	2.3572e-15	12	FAM101B
PLAU	4.20381e-17	0.277929	0.489	0.202	8.40762e-14	12	PLAU
DEPDC7	3.32289e-168	0.277132	0.602	0.076	6.64579e-165	12	DEPDC7
ST6GAL11	3.69244e-50	0.272229	0.812	0.412	7.38487e-47	12	ST6GAL1
NEK6	2.32538e-14	0.270943	0.267	0.227	4.65075e-11	12	NEK6
PSTPIP2	1.04953e-34	0.267724	0.368	0.095	2.09905e-31	12	PSTPIP2
CDK11	2.63327e-14	0.267071	0.624	0.4	5.26654e-11	12	CDK1
TP53I111	0.00309683	0.262722	0.444	0.265	1	12	TP53I11
TUBA4A1	6.21702e-08	0.251064	0.267	0.314	0.00012434	12	TUBA4A
COL1A11	3.76559e-88	2.87851	0.883	0.335	7.53117e-85	13	COL1A1
COL1A2	1.10037e-70	2.79844	0.862	0.472	2.20075e-67	13	COL1A2
LUM	1.00375e-15	2.11979	0.566	0.484	2.00749e-12	13	LUM
COL3A13	7.57839e-41	1.65412	0.77	0.484	1.51568e-37	13	COL3A1
GPC31	2.30755e-10	1.65081	0.51	0.456	4.6151e-07	13	GPC3
ITM2A1	1.41174e-11	1.59924	0.459	0.388	2.82349e-08	13	ITM2A
SPARC3	5.11471e-26	1.46484	0.776	0.587	1.02294e-22	13	SPARC
POSTN1	0.00908233	1.38703	0.357	0.4	1	13	POSTN
IGFBP6	7.55121e-06	1.25021	0.342	0.301	0.0151024	13	IGFBP6
OLFML34	1.40598e-09	1.1526	0.571	0.533	2.81195e-06	13	OLFML3
ANXA22	1.02226e-06	1.13934	0.485	0.469	0.00204451	13	ANXA2
ID21	2.63307e-14	0.850766	0.357	0.217	5.26615e-11	13	ID2
FSTL13	0.000970516	0.800213	0.418	0.446	1	13	FSTL1
DLK13	3.85083e-11	0.761622	0.658	0.601	7.70166e-08	13	DLK1
LTBP42	4.60467e-06	0.720343	0.383	0.364	0.00920933	13	LTBP4
C74	0.00179527	0.637073	0.617	0.668	1	13	C7
PI15	3.41508e-05	0.625919	0.194	0.369	0.0683016	13	PI15
SPARCL15	0.0015683	0.527396	0.51	0.531	1	13	SPARCL1
SFRP2	9.81613e-05	0.489224	0.158	0.084	0.196323	13	SFRP2
SULT1A1	0.00688238	0.481546	0.23	0.355	1	13	SULT1A1
FTL2	1.86013e-09	0.446035	0.77	0.758	3.72027e-06	13	FTL
PTRF1	0.00019216	0.440449	0.281	0.455	0.38432	13	PTRF
MGST1	0.00429026	0.429199	0.25	0.406	1	13	MGST1
TXN2	6.87054e-06	0.426232	0.505	0.462	0.0137411	13	TXN
B3GALT21	0.000428908	0.408227	0.107	0.298	0.857816	13	B3GALT2
IGFBP3	0.00959932	0.392053	0.23	0.236	1	13	IGFBP3
COL8A2	1.76407e-06	0.38721	0.173	0.364	0.00352814	13	COL8A2
ID33	6.24764e-07	0.379163	0.281	0.238	0.00124953	13	ID3
RPL10P163	1.18435e-07	0.371368	0.286	0.51	0.00023687	13	RPL10P16
PLPP33	0.000380475	0.365993	0.25	0.449	0.76095	13	PLPP3
NUDT43	0.000115396	0.328899	0.306	0.521	0.230793	13	NUDT4
RABIF	2.12697e-10	0.323797	0.097	0.346	4.25394e-07	13	RABIF
PLAT1	0.000837403	0.320995	0.276	0.481	1	13	PLAT
PCDH17	0.000360301	0.313206	0.112	0.226	0.720602	13	PCDH17
ZBTB1	5.30277e-06	0.305991	0.214	0.423	0.0106055	13	ZBTB1
NPM1P271	3.64471e-05	0.298242	0.255	0.441	0.0728943	13	NPM1P27
PDGFC2	5.81766e-06	0.291598	0.25	0.451	0.0116353	13	PDGFC
JRK	5.21258e-06	0.274674	0.24	0.44	0.0104252	13	JRK
TAGLN1	0.000279785	0.264245	0.265	0.473	0.559571	13	TAGLN
EMX2	5.72172e-05	0.263597	0.112	0.256	0.114434	13	EMX2
ASTN1	0.000553998	0.263139	0.179	0.298	1	13	ASTN1
NFKBIA2	5.72362e-06	0.258893	0.26	0.251	0.0114472	13	NFKBIA
LTBP21	2.05882e-06	0.250647	0.173	0.368	0.00411765	13	LTBP2
PCSK1N	1.44684e-49	2.11045	0.736	0.196	2.89368e-46	14	PCSK1N
POU5F1	5.14192e-216	2.08008	0.681	0.02	1.02838e-212	14	POU5F1
FAM162B1	1.99786e-18	2.03062	0.56	0.288	3.99573e-15	14	FAM162B
TUBA1C2	2.22929e-22	1.96298	0.692	0.387	4.45858e-19	14	TUBA1C
PDPN2	7.26774e-18	1.83006	0.736	0.481	1.45355e-14	14	PDPN
PQLC3	4.12093e-20	1.79206	0.659	0.394	8.24186e-17	14	PQLC3
RPLP13	2.88855e-19	1.77345	0.835	0.671	5.7771e-16	14	RPLP1
RPS3A4	1.43465e-27	1.7172	0.835	0.476	2.8693e-24	14	RPS3A
RPS233	3.38952e-35	1.71358	0.879	0.487	6.77904e-32	14	RPS23
NDUFAB1	7.08695e-24	1.65054	0.791	0.443	1.41739e-20	14	NDUFAB1
ALPL	2.01258e-45	1.61949	0.571	0.095	4.02515e-42	14	ALPL
SOX15	6.52848e-18	1.59888	0.56	0.291	1.3057e-14	14	SOX15
GPX12	1.00462e-22	1.531	0.747	0.436	2.00925e-19	14	GPX1
RPS274	5.02388e-25	1.50782	0.824	0.468	1.00478e-21	14	RPS27
TCL1A	1.5784e-118	1.49954	0.516	0.003	3.1568e-115	14	TCL1A
DSCR8	0	1.44452	0.429	0.001	0	14	DSCR8
RAN2	1.64189e-25	1.41018	0.912	0.679	3.28378e-22	14	RAN
RPLP02	1.03168e-28	1.39169	0.857	0.455	2.06335e-25	14	RPLP0
ERP29	2.93978e-12	1.39143	0.659	0.433	5.87956e-09	14	ERP29
RPS192	2.96039e-22	1.36007	0.857	0.545	5.92077e-19	14	RPS19
LUZP4	1.46738e-24	1.34739	0.549	0.216	2.93477e-21	14	LUZP4
RPS293	9.71791e-21	1.3253	0.857	0.576	1.94358e-17	14	RPS29
SNRPG2	3.89284e-14	1.29201	0.692	0.426	7.78569e-11	14	SNRPG
CFLAR	6.28319e-13	1.27658	0.516	0.314	1.25664e-09	14	CFLAR
RPL37A2	6.13504e-19	1.26671	0.769	0.465	1.22701e-15	14	RPL37A
RPL115	5.56645e-21	1.2548	0.802	0.452	1.11329e-17	14	RPL11
DPPA5	3.50995e-38	1.24695	0.319	0.001	7.01991e-35	14	DPPA5
RPS63	2.28441e-22	1.20124	0.802	0.527	4.56882e-19	14	RPS6
RPL23A4	6.02081e-18	1.1805	0.769	0.473	1.20416e-14	14	RPL23A
ARPC1B1	1.09527e-08	1.1608	0.538	0.38	2.19053e-05	14	ARPC1B
RPLP23	2.45861e-18	1.15947	0.791	0.44	4.91722e-15	14	RPLP2
DPPA4	1.72325e-229	1.14942	0.516	0.017	3.44651e-226	14	DPPA4
TRIML2	0	1.13643	0.505	0.01	0	14	TRIML2
RPL213	7.26054e-15	1.12938	0.769	0.51	1.45211e-11	14	RPL21
CKS21	3.55058e-17	1.10804	0.659	0.337	7.10116e-14	14	CKS2
RPS255	4.31678e-20	1.09439	0.813	0.422	8.63355e-17	14	RPS25
KPNA22	7.83264e-07	1.07227	0.429	0.23	0.00156653	14	KPNA2
RPL374	6.73331e-20	1.06997	0.835	0.446	1.34666e-16	14	RPL37
RPS133	5.39044e-18	1.05955	0.769	0.468	1.07809e-14	14	RPS13
PPM1N	1.39016e-48	1.04289	0.484	0.078	2.78032e-45	14	PPM1N
RPS183	2.10168e-18	1.04208	0.868	0.565	4.20336e-15	14	RPS18
DAZL	1.49586e-18	1.01805	0.495	0.195	2.99172e-15	14	DAZL
RPL151	3.08627e-15	1.00404	0.758	0.535	6.17255e-12	14	RPL15
CENPH	1.65221e-09	1.00317	0.473	0.302	3.30442e-06	14	CENPH
RPL302	7.22423e-14	0.984508	0.703	0.443	1.44485e-10	14	RPL30
RPS34	1.87745e-18	0.968792	0.835	0.559	3.7549e-15	14	RPS3
UBE2T1	0.00123389	0.953132	0.451	0.4	1	14	UBE2T
KHDC3L	2.70507e-35	0.929923	0.451	0.004	5.41015e-32	14	KHDC3L
SFRP21	6.95788e-25	0.909482	0.44	0.083	1.39158e-21	14	SFRP2
KCNV2	7.85186e-07	0.900174	0.308	0.038	0.00157037	14	KCNV2
TCTEX1D2	6.67231e-08	0.8873	0.473	0.35	0.000133446	14	TCTEX1D2
APOE1	1.18152e-09	0.878816	0.571	0.471	2.36305e-06	14	APOE
ACTG2	1.8779e-13	0.871414	0.527	0.3	3.75579e-10	14	ACTG2
SPINK2	3.42959e-51	0.869649	0.505	0.088	6.85919e-48	14	SPINK2
RPL322	5.95126e-16	0.86255	0.813	0.533	1.19025e-12	14	RPL32
RPS161	3.61814e-12	0.858669	0.78	0.51	7.23628e-09	14	RPS16
IFITM11	5.85812e-08	0.855499	0.462	0.347	0.000117162	14	IFITM1
PPHLN1	4.23547e-12	0.850524	0.473	0.263	8.47094e-09	14	PPHLN1
RPS154	1.13125e-15	0.849993	0.758	0.443	2.2625e-12	14	RPS15
DPPA3	4.97224e-77	0.840802	0.418	0.001	9.94447e-74	14	DPPA3
PFN12	1.00337e-08	0.835538	0.659	0.47	2.00675e-05	14	PFN1
RPL233	4.00519e-10	0.833341	0.736	0.493	8.01038e-07	14	RPL23
HMGA12	8.53899e-09	0.818741	0.352	0.045	1.7078e-05	14	HMGA1
HMGB3	4.76222e-05	0.816634	0.473	0.4	0.0952444	14	HMGB3
NANOG	3.41279e-21	0.800187	0.407	0.116	6.82557e-18	14	NANOG
VAMP81	6.75612e-10	0.790604	0.495	0.332	1.35122e-06	14	VAMP8
MND11	1.40936e-17	0.790352	0.451	0.143	2.81872e-14	14	MND1
ETV4	3.34332e-15	0.771701	0.451	0.184	6.68664e-12	14	ETV4
RMND1	6.15395e-06	0.768201	0.187	0.306	0.0123079	14	RMND1
RPS142	8.4914e-09	0.753712	0.736	0.596	1.69828e-05	14	RPS14
CCNB1	0.00214365	0.75154	0.187	0.259	1	14	CCNB1
GMNN1	1.21267e-10	0.745867	0.495	0.329	2.42534e-07	14	GMNN
RPL363	7.46567e-10	0.719954	0.714	0.5	1.49313e-06	14	RPL36
GAGE2A	2.08341e-30	0.709148	0.484	0.13	4.16683e-27	14	GAGE2A
RPS27A2	1.87079e-08	0.705628	0.615	0.452	3.74159e-05	14	RPS27A
RACGAP11	1.46774e-05	0.700432	0.385	0.27	0.0293549	14	RACGAP1
LHX1	0	0.685214	0.429	0.003	0	14	LHX1
CD53	7.59956e-21	0.661144	0.341	0.017	1.51991e-17	14	CD53
CPVL1	1.99923e-12	0.658321	0.516	0.309	3.99846e-09	14	CPVL
UTF1	2.10235e-06	0.652642	0.396	0.248	0.00420471	14	UTF1
RPL314	6.81866e-06	0.643972	0.67	0.535	0.0136373	14	RPL31
RPS15A4	7.48477e-08	0.627841	0.692	0.424	0.000149695	14	RPS15A
PIP5K1B	2.11848e-10	0.62413	0.473	0.302	4.23696e-07	14	PIP5K1B
SOX171	1.54543e-15	0.617947	0.341	0.091	3.09085e-12	14	SOX17
ELOVL3	2.15737e-126	0.603183	0.407	0.006	4.31473e-123	14	ELOVL3
MAP7D2	1.4822e-10	0.602833	0.132	0.006	2.9644e-07	14	MAP7D2
RPL35A3	9.21805e-07	0.592805	0.692	0.465	0.00184361	14	RPL35A
TSACC	8.78953e-83	0.590011	0.341	0.023	1.75791e-79	14	TSACC
RPL27A4	4.16982e-07	0.571335	0.659	0.524	0.000833964	14	RPL27A
OARD1	0.00400386	0.567114	0.275	0.381	1	14	OARD1
RP11-6N17.4	2.25953e-06	0.562472	0.385	0.19	0.00451905	14	RP11-6N17.4
LINC01597	4.47575e-07	0.56084	0.352	0.17	0.00089515	14	LINC01597
ADGRV1	1.3883e-196	0.553162	0.451	0.003	2.7766e-193	14	ADGRV1
PODXL1	6.69957e-10	0.533545	0.319	0.051	1.33991e-06	14	PODXL
TP53I112	0.00320103	0.531817	0.374	0.269	1	14	TP53I11
ZFP42	0	0.527436	0.352	0.001	0	14	ZFP42
PIFO	1.70151e-16	0.524139	0.473	0.208	3.40302e-13	14	PIFO
IGFBP61	2.09464e-10	0.523342	0.473	0.3	4.18927e-07	14	IGFBP6
RABIF1	1.10312e-05	0.519062	0.451	0.34	0.0220624	14	RABIF
DPPA2	0	0.516379	0.429	0.003	0	14	DPPA2
HMGB22	1.13185e-09	0.511996	0.648	0.438	2.2637e-06	14	HMGB2
SCGB3A2	1.05479e-35	0.50986	0.374	0.064	2.10957e-32	14	SCGB3A2
CENPW1	0.000107354	0.50915	0.154	0.274	0.214707	14	CENPW
RPL13A4	1.50146e-06	0.48954	0.681	0.496	0.00300291	14	RPL13A
CENPA1	1.74149e-31	0.484967	0.308	0.044	3.48297e-28	14	CENPA
SYTL4	6.8022e-08	0.481174	0.418	0.262	0.000136044	14	SYTL4
PLXNA2	2.07561e-25	0.480996	0.176	0.017	4.15123e-22	14	PLXNA2
CKS1B2	0.000298507	0.478169	0.451	0.352	0.597014	14	CKS1B
TUBB4B1	7.88685e-13	0.476575	0.659	0.349	1.57737e-09	14	TUBB4B
PSMD11	1.0697e-05	0.472172	0.516	0.449	0.0213941	14	PSMD11
TPM1	0.000528901	0.467609	0.516	0.463	1	14	TPM1
RUVBL1	0.00223231	0.454636	0.297	0.447	1	14	RUVBL1
DCAF13	4.56336e-07	0.446649	0.198	0.429	0.000912672	14	DCAF13
KIF9	5.7515e-06	0.443119	0.429	0.311	0.011503	14	KIF9
RPL91	1.68352e-05	0.437025	0.637	0.462	0.0336705	14	RPL9
CENPF	3.88024e-05	0.436182	0.253	0.378	0.0776048	14	CENPF
CEBPA	2.04356e-63	0.432865	0.429	0.039	4.08712e-60	14	CEBPA
RPL52	8.97765e-05	0.430318	0.659	0.478	0.179553	14	RPL5
SCOC-AS1	2.68915e-07	0.422818	0.374	0.185	0.000537831	14	SCOC-AS1
RRP12	4.51794e-05	0.42247	0.264	0.387	0.0903589	14	RRP12
CD7	7.69016e-128	0.41523	0.451	0.021	1.53803e-124	14	CD7
MT2A3	2.85609e-11	0.410535	0.473	0.275	5.71219e-08	14	MT2A
APOC11	0.00200099	0.399393	0.516	0.464	1	14	APOC1
KIF22	8.20328e-06	0.386502	0.462	0.401	0.0164066	14	KIF22
DDX25	9.39915e-05	0.383748	0.143	0.034	0.187983	14	DDX25
PRDM1	9.32841e-30	0.376346	0.374	0.059	1.86568e-26	14	PRDM1
ATP23	5.8626e-05	0.374138	0.363	0.232	0.117252	14	ATP23
ORC6	9.84349e-05	0.370811	0.451	0.387	0.19687	14	ORC6
HUS1	0.00209295	0.366917	0.396	0.317	1	14	HUS1
HIST1H1C	2.78602e-07	0.360877	0.363	0.207	0.000557203	14	HIST1H1C
AURKB1	3.18076e-23	0.358876	0.341	0.042	6.36151e-20	14	AURKB
ELK3	1.17816e-07	0.353602	0.451	0.32	0.000235631	14	ELK3
ESAM1	2.94415e-09	0.353131	0.473	0.289	5.8883e-06	14	ESAM
SOD2	1.24279e-07	0.346994	0.495	0.357	0.000248557	14	SOD2
CHGB1	0.000199839	0.34229	0.088	0.248	0.399677	14	CHGB
DLG5-AS1	1.87299e-14	0.337751	0.396	0.152	3.74597e-11	14	DLG5-AS1
FAM122C1	1.87894e-06	0.331196	0.462	0.349	0.00375789	14	FAM122C
PYY	1.10101e-12	0.329624	0.33	0.091	2.20201e-09	14	PYY
KNL11	1.60239e-09	0.323205	0.121	0.32	3.20478e-06	14	KNL1
RPS13P22	9.58003e-06	0.318995	0.527	0.472	0.0191601	14	RPS13P2
TAC3	0	0.318048	0.286	0	0	14	TAC3
PYGL1	1.01855e-19	0.313182	0.319	0.045	2.03711e-16	14	PYGL
JUP1	1.92578e-05	0.312252	0.495	0.407	0.0385157	14	JUP
H2AFZ2	5.47404e-07	0.308473	0.626	0.366	0.00109481	14	H2AFZ
KRT8	5.07321e-07	0.308172	0.44	0.302	0.00101464	14	KRT8
NEK61	5.71335e-05	0.299872	0.374	0.227	0.114267	14	NEK6
NAGPA	4.30151e-10	0.29965	0.33	0.131	8.60303e-07	14	NAGPA
NMU1	0.00198577	0.297011	0.055	0.187	1	14	NMU
POU2F21	1.43672e-28	0.295931	0.286	0.014	2.87345e-25	14	POU2F2
IFI16	0.000483734	0.286695	0.198	0.332	0.967468	14	IFI16
MT1F	1.0315e-21	0.284395	0.363	0.039	2.06299e-18	14	MT1F
NFKBIB	0.0014267	0.273323	0.363	0.425	1	14	NFKBIB
NODAL	0	0.272546	0.385	0	0	14	NODAL
SAMD13	0.000651743	0.267953	0.363	0.247	1	14	SAMD13
RP11-392P7.6	1.80188e-11	0.2642	0.451	0.253	3.60375e-08	14	RP11-392P7.6
ARID3B	0.00321728	0.262069	0.396	0.324	1	14	ARID3B
TGFBR1	7.88446e-08	0.256173	0.473	0.375	0.000157689	14	TGFBR1
SHROOM3	1.39188e-55	0.255299	0.44	0.059	2.78375e-52	14	SHROOM3
ANLN	1.4906e-18	0.253658	0.088	0.379	2.98121e-15	14	ANLN
CTBP22	8.19854e-05	0.250995	0.473	0.392	0.163971	14	CTBP2
SCGB2A1	3.16664e-75	3.21936	0.542	0.046	6.33328e-72	15	SCGB2A1
ADGRG2	2.86924e-23	2.70048	0.746	0.364	5.73847e-20	15	ADGRG2
PCP41	9.45929e-08	2.57832	0.542	0.398	0.000189186	15	PCP4
MMP7	3.37607e-27	2.57589	0.525	0.121	6.75214e-24	15	MMP7
CXCL14	1.94941e-158	2.49308	0.441	0.013	3.89882e-155	15	CXCL14
C1orf194	3.37733e-26	2.20312	0.339	0.049	6.75467e-23	15	C1orf194
RP11-356K23.1	2.65924e-36	2.15773	0.322	0.032	5.31848e-33	15	RP11-356K23.1
CAPS	4.69298e-05	2.07213	0.39	0.25	0.0938596	15	CAPS
TPPP3	0.00100058	2.01026	0.356	0.263	1	15	TPPP3
POU3F3	5.99691e-47	1.9954	0.492	0.061	1.19938e-43	15	POU3F3
C11orf88	2.85991e-21	1.97941	0.322	0.054	5.71982e-18	15	C11orf88
SMIM24	1.3339e-50	1.88342	0.356	0.029	2.66781e-47	15	SMIM24
KRT18	0.00387271	1.8334	0.441	0.412	1	15	KRT18
C20orf85	1.72927e-10	1.83033	0.322	0.099	3.45855e-07	15	C20orf85
EMX21	1.15451e-05	1.81966	0.424	0.252	0.0230902	15	EMX2
FAM183A	1.10162e-05	1.79893	0.288	0.13	0.0220324	15	FAM183A
LEFTY1	8.06704e-10	1.79573	0.373	0.14	1.61341e-06	15	LEFTY1
MT2A4	3.86918e-06	1.77608	0.458	0.276	0.00773836	15	MT2A
RSPH1	5.88357e-20	1.76803	0.356	0.043	1.17671e-16	15	RSPH1
KRT81	2.28141e-09	1.75641	0.508	0.302	4.56282e-06	15	KRT8
CCDC146	3.43449e-10	1.74744	0.475	0.228	6.86898e-07	15	CCDC146
DRC3	0.000215254	1.73349	0.373	0.259	0.430508	15	DRC3
EPCAM2	9.99002e-10	1.70033	0.559	0.36	1.998e-06	15	EPCAM
CFAP126	2.8696e-17	1.70031	0.356	0.078	5.7392e-14	15	CFAP126
MT1E1	2.41049e-05	1.67993	0.458	0.355	0.0482097	15	MT1E
DYNLRB2	1.18789e-06	1.63214	0.373	0.198	0.00237577	15	DYNLRB2
KIF91	1.44828e-05	1.61992	0.424	0.312	0.0289657	15	KIF9
AGR3	0	1.61188	0.339	0.001	0	15	AGR3
SPAG11B	2.52838e-10	1.5854	0.356	0.125	5.05677e-07	15	SPAG11B
MT1F1	2.03234e-18	1.57579	0.356	0.04	4.06468e-15	15	MT1F
IFITM12	0.00511257	1.56356	0.373	0.348	1	15	IFITM1
ODF3B	1.47286e-32	1.48434	0.254	0.008	2.94573e-29	15	ODF3B
CDKN1A1	3.09729e-07	1.47784	0.339	0.184	0.000619458	15	CDKN1A
CAPSL	1.35963e-14	1.46079	0.288	0.059	2.71926e-11	15	CAPSL
CD24	2.24842e-21	1.45455	0.39	0.08	4.49684e-18	15	CD24
TUBB4B2	2.51262e-06	1.45409	0.492	0.351	0.00502525	15	TUBB4B
CLDN2	3.14562e-60	1.37942	0.322	0.019	6.29125e-57	15	CLDN2
C5orf49	2.14207e-83	1.35237	0.288	0.011	4.28414e-80	15	C5orf49
ARMC3	7.24586e-19	1.33077	0.169	0.017	1.44917e-15	15	ARMC3
SPA17	1.35272e-10	1.31872	0.339	0.099	2.70544e-07	15	SPA17
RNASET2	1.72889e-06	1.3023	0.39	0.264	0.00345777	15	RNASET2
RAMP1	2.81685e-10	1.29285	0.305	0.089	5.63369e-07	15	RAMP1
RP4-666F24.3	2.69241e-33	1.27739	0.254	0.022	5.38482e-30	15	RP4-666F24.3
CLDN3	9.9268e-09	1.23037	0.339	0.144	1.98536e-05	15	CLDN3
SMIM6	8.77858e-38	1.18141	0.271	0.022	1.75572e-34	15	SMIM6
NAPSA	1.12667e-31	1.1758	0.119	0.003	2.25333e-28	15	NAPSA
CCDC173	0.000257871	1.15185	0.288	0.15	0.515742	15	CCDC173
SPINK21	1.92558e-10	1.14361	0.305	0.09	3.85115e-07	15	SPINK2
NME5	0.0017632	1.12385	0.305	0.229	1	15	NME5
C9orf135	1.56963e-18	1.11485	0.254	0.038	3.13927e-15	15	C9orf135
KIF12	2.69648e-10	1.11412	0.305	0.079	5.39296e-07	15	KIF12
CLDN4	0	1.10865	0.254	0	0	15	CLDN4
TSTD12	2.08916e-05	1.10054	0.542	0.441	0.0417833	15	TSTD1
ANXA23	0.00890445	1.08371	0.492	0.469	1	15	ANXA2
FTH14	5.87343e-06	1.07425	0.695	0.649	0.0117469	15	FTH1
CLDN7	9.39269e-36	1.06659	0.271	0.001	1.87854e-32	15	CLDN7
TXN3	5.40425e-05	1.06527	0.593	0.462	0.108085	15	TXN
TEKT1	2.14713e-33	1.05345	0.254	0.022	4.29426e-30	15	TEKT1
LHX11	2.2906e-135	1.05216	0.271	0.005	4.58119e-132	15	LHX1
HOXB7	5.07461e-25	1.04861	0.305	0.041	1.01492e-21	15	HOXB7
MORN5	3.04166e-16	1.04086	0.254	0.043	6.08332e-13	15	MORN5
GNG112	2.2143e-05	1.02606	0.542	0.455	0.0442861	15	GNG11
ENKUR	1.69726e-08	1.01811	0.254	0.073	3.39451e-05	15	ENKUR
FAM216B	0	1.01756	0.254	0	0	15	FAM216B
LCN8	6.42099e-93	1.01292	0.254	0.007	1.2842e-89	15	LCN8
MGAM	2.91036e-245	1.01269	0.119	0	5.82072e-242	15	MGAM
CDH16	6.77207e-07	1.00208	0.102	0.01	0.00135441	15	CDH16
DCDC2	7.05257e-05	0.986515	0.102	0.024	0.141051	15	DCDC2
RP11-327J17.2	1.2669e-56	0.981748	0.22	0.009	2.53379e-53	15	RP11-327J17.2
CFAP52	1.04492e-62	0.981227	0.237	0.01	2.08984e-59	15	CFAP52
SBSPON	4.13973e-06	0.980261	0.237	0.087	0.00827946	15	SBSPON
CLDN10	1.06285e-06	0.98001	0.288	0.117	0.0021257	15	CLDN10
SNTN	8.1044e-48	0.949063	0.22	0.011	1.62088e-44	15	SNTN
IGFBP72	7.51258e-06	0.945898	0.695	0.576	0.0150252	15	IGFBP7
ROPN1L	1.88443e-19	0.881314	0.237	0.032	3.76885e-16	15	ROPN1L
FAM81B	5.72795e-195	0.861949	0.254	0.003	1.14559e-191	15	FAM81B
RP11-354M20.3	2.86957e-79	0.836325	0.203	0.005	5.73915e-76	15	RP11-354M20.3
PDZK1IP1	2.21137e-09	0.80067	0.237	0.062	4.42273e-06	15	PDZK1IP1
SPAG6	1.1688e-27	0.789231	0.22	0.019	2.3376e-24	15	SPAG6
NEAT11	3.84069e-07	0.784689	0.441	0.26	0.000768139	15	NEAT1
CDH12	0.00101073	0.783309	0.237	0.462	1	15	CDH1
ZC2HC1C	1.25894e-10	0.777201	0.22	0.022	2.51788e-07	15	ZC2HC1C
C11orf70	3.61387e-05	0.77534	0.203	0.076	0.0722773	15	C11orf70
LAMB3	1.61275e-142	0.770321	0.22	0.003	3.22551e-139	15	LAMB3
RARRES1	1.20023e-10	0.767607	0.22	0.034	2.40047e-07	15	RARRES1
TSPO2	0.00122447	0.739377	0.271	0.209	1	15	TSPO
SPAG11A	7.81146e-25	0.728848	0.119	0.006	1.56229e-21	15	SPAG11A
UPK3B	5.72561e-131	0.708516	0.186	0.002	1.14512e-127	15	UPK3B
PLA1A	1.50594e-69	0.68257	0.22	0.007	3.01188e-66	15	PLA1A
PANX2	6.45457e-73	0.675708	0.186	0.005	1.29091e-69	15	PANX2
RIIAD1	5.63865e-97	0.653781	0.186	0.003	1.12773e-93	15	RIIAD1
TMSB4XP43	0.00119347	0.651613	0.254	0.222	1	15	TMSB4XP4
SNRPG3	0.0036464	0.608716	0.475	0.428	1	15	SNRPG
CCDC65	1.47914e-18	0.605656	0.203	0.025	2.95828e-15	15	CCDC65
AC013264.2	0	0.595966	0.186	0	0	15	AC013264.2
CSRP21	0.000584457	0.579152	0.203	0.081	1	15	CSRP2
STOML3	4.58304e-12	0.573098	0.22	0.04	9.16608e-09	15	STOML3
TMSB4X4	0.00379083	0.57254	0.525	0.499	1	15	TMSB4X
MGLL2	0.00568055	0.564468	0.203	0.411	1	15	MGLL
RPS27A3	0.00439745	0.557128	0.458	0.454	1	15	RPS27A
FTL3	8.64517e-05	0.540607	0.797	0.758	0.172903	15	FTL
ERICH2	3.59936e-11	0.523042	0.203	0.04	7.19872e-08	15	ERICH2
PLBD11	0.0051238	0.522604	0.203	0.416	1	15	PLBD1
WDR86-AS1	1.42747e-05	0.5048	0.186	0.061	0.0285493	15	WDR86-AS1
MSLN	2.21141e-08	0.495344	0.203	0.047	4.42283e-05	15	MSLN
KRTCAP3	0.00106223	0.494328	0.203	0.184	1	15	KRTCAP3
PODXL2	1.3049e-07	0.470891	0.203	0.053	0.000260979	15	PODXL
FAM47E	8.13459e-10	0.458209	0.203	0.012	1.62692e-06	15	FAM47E
KLK11	6.49163e-23	0.442489	0.186	0.013	1.29833e-19	15	KLK11
HTRA11	0.000190938	0.428171	0.085	0.346	0.381877	15	HTRA1
H1FX-AS1	3.43379e-12	0.400379	0.169	0.013	6.86759e-09	15	H1FX-AS1
SLC37A4	3.70309e-05	0.393275	0.153	0.424	0.0740618	15	SLC37A4
UCP2	0.000144235	0.3797	0.136	0.397	0.288471	15	UCP2
CST31	0.0017957	0.369719	0.61	0.542	1	15	CST3
EMP11	1.01082e-05	0.357694	0.085	0.397	0.0202165	15	EMP1
SPRR2F1	0.00534085	0.353383	0.085	0.214	1	15	SPRR2F
ABCC6	5.10995e-14	0.350272	0.186	0.002	1.02199e-10	15	ABCC6
MGST11	0.00576915	0.3502	0.186	0.404	1	15	MGST1
DSC3	1.10884e-155	0.336656	0.186	0.002	2.21769e-152	15	DSC3
TMEM37	0.000171562	0.336498	0.034	0.2	0.343123	15	TMEM37
NFKBIA3	3.63062e-05	0.335063	0.339	0.251	0.0726123	15	NFKBIA
NPR3	0.00302057	0.329354	0.085	0.146	1	15	NPR3
2021-09-08	5.29058e-08	0.328204	0.068	0.415	0.000105812	15	2021-09-08
RAB30-AS1	1.18477e-05	0.324358	0.169	0.455	0.0236953	15	RAB30-AS1
HMGA13	3.2627e-08	0.323654	0.22	0.047	6.52541e-05	15	HMGA1
RP11-568A7.2	6.95065e-06	0.314882	0.169	0.053	0.0139013	15	RP11-568A7.2
NPY	2.83069e-29	0.313753	0.169	0.011	5.66137e-26	15	NPY
GLA1	8.99073e-08	0.290552	0.203	0.089	0.000179815	15	GLA
SAT13	4.82036e-05	0.28337	0.339	0.247	0.0964072	15	SAT1
ABHD12	3.9191e-06	0.277394	0.102	0.432	0.0078382	15	ABHD12
TMEM229B	0.0016607	0.273572	0.034	0.23	1	15	TMEM229B
SERTAD4-AS1	3.17575e-05	0.270537	0.068	0.303	0.0635151	15	SERTAD4-AS1
TTL	5.27905e-05	0.270076	0.186	0.445	0.105581	15	TTL
LGALS2	2.69259e-15	0.269305	0.169	0.003	5.38518e-12	15	LGALS2
HOXD1	8.94722e-11	0.258682	0.186	0.004	1.78944e-07	15	HOXD1
MAOB	0.00592747	0.257761	0.136	0.313	1	15	MAOB
EGFL72	0.00879689	0.256096	0.203	0.367	1	15	EGFL7
UBE2F	0.00374602	0.255708	0.136	0.384	1	15	UBE2F
TSPAN181	3.04391e-05	0.253925	0.051	0.327	0.0608782	15	TSPAN18
HBA21	2.21902e-16	3.10342	0.955	0.059	4.43805e-13	16	HBA2
HBG22	4.32962e-18	2.38212	1	0.13	8.65924e-15	16	HBG2
HBA1	9.44257e-15	2.15656	0.909	0.075	1.88851e-11	16	HBA1
FATE14	2.05055e-07	1.17502	0.864	0.211	0.00041011	16	FATE1
RPS111	3.76296e-07	1.16179	1	0.493	0.000752592	16	RPS11
CXCR4	6.30213e-17	1.13686	0.955	0.24	1.26043e-13	16	CXCR4
TNFSF10	2.19996e-55	1.06505	0.955	0.009	4.39993e-52	16	TNFSF10
PHF244	3.98306e-08	0.996689	0.909	0.37	7.96613e-05	16	PHF24
RPS35	0.00467983	0.988403	0.909	0.561	1	16	RPS3
HBB	8.86682e-07	0.940977	0.727	0.101	0.00177336	16	HBB
MT-ND33	0.000286292	0.921875	1	0.594	0.572584	16	MT-ND3
SPARCL16	3.48512e-07	0.917117	0.955	0.53	0.000697024	16	SPARCL1
LINC01152	1.26551e-12	0.844355	0.091	0.356	2.53102e-09	16	LINC01152
CLDN113	1.75959e-06	0.838279	0.955	0.375	0.00351918	16	CLDN11
C10orf101	1.81066e-17	0.828373	0.955	0.086	3.62132e-14	16	C10orf10
HIGD1B1	2.24307e-17	0.81928	0.955	0.344	4.48613e-14	16	HIGD1B
ABCA21	0.000438087	0.809626	0.409	0.424	0.876174	16	ABCA2
SLC16A91	2.50848e-16	0.804431	0.955	0.363	5.01697e-13	16	SLC16A9
HIST1H1C1	5.21126e-13	0.773078	0.091	0.209	1.04225e-09	16	HIST1H1C
MOV103	8.56576e-09	0.742624	0.909	0.459	1.71315e-05	16	MOV10
TM4SF181	2.32067e-08	0.730872	0.136	0.257	4.64134e-05	16	TM4SF18
HLA-DRB5	0.00106279	0.730763	0.136	0.05	1	16	HLA-DRB5
PRKDC	3.98361e-10	0.722654	0.955	0.449	7.96723e-07	16	PRKDC
STXBP3	1.98625e-13	0.717764	0.955	0.334	3.97249e-10	16	STXBP3
NNAT2	1.66866e-10	0.716587	0.909	0.372	3.33733e-07	16	NNAT
RPL92	0.00573277	0.70575	0.727	0.463	1	16	RPL9
ALAS2	0.000847262	0.689844	0.455	0.002	1	16	ALAS2
SOD21	1.98996e-13	0.68939	0.955	0.356	3.97992e-10	16	SOD2
CKS22	9.41013e-08	0.686769	0.909	0.338	0.000188203	16	CKS2
MT-ATP64	0.00234798	0.684768	0.955	0.693	1	16	MT-ATP6
NFKBIA4	0.000207304	0.682775	0.773	0.25	0.414609	16	NFKBIA
MMD2	1.18029e-12	0.682698	0.955	0.391	2.36058e-09	16	MMD
CCNB2	5.5846e-16	0.680886	0.955	0.336	1.11692e-12	16	CCNB2
KIF13B	1.86077e-08	0.679656	0.955	0.42	3.72154e-05	16	KIF13B
CTD-3014M21.11	2.68035e-12	0.644384	0.091	0.325	5.3607e-09	16	CTD-3014M21.1
FAM122C2	0.00664633	0.638612	0.364	0.35	1	16	FAM122C
SPP12	2.92789e-15	0.631974	1	0.303	5.85577e-12	16	SPP1
GMFG1	1.83884e-12	0.618767	0.045	0.223	3.67768e-09	16	GMFG
BCYRN1	3.31765e-18	0.617952	0.091	0.14	6.6353e-15	16	BCYRN1
CFH3	0.000539488	0.613423	0.318	0.346	1	16	CFH
SPIRE1	0.00416897	0.608566	0.591	0.166	1	16	SPIRE1
DGCR8	5.53709e-17	0.607411	0.955	0.36	1.10742e-13	16	DGCR8
FCER1G	5.29891e-05	0.600936	0.273	0.073	0.105978	16	FCER1G
COL15A14	3.78594e-06	0.598753	0.955	0.449	0.00757189	16	COL15A1
MTSS13	0.00105698	0.596385	0.773	0.393	1	16	MTSS1
LYPD1	4.47117e-07	0.587191	0.182	0.239	0.000894234	16	LYPD1
HSD17B33	1.33275e-06	0.5851	0.182	0.186	0.0026655	16	HSD17B3
PIK3AP11	7.33091e-08	0.582811	0.682	0.063	0.000146618	16	PIK3AP1
RPL392	0.00188709	0.579871	0.955	0.499	1	16	RPL39
TRPC5OS3	1.19467e-06	0.578351	0.818	0.225	0.00238935	16	TRPC5OS
ADM2	0.00594858	0.572425	0.136	0.083	1	16	ADM
PPHLN11	1.11589e-12	0.569071	0.955	0.264	2.23177e-09	16	PPHLN1
LYST1	0.00804444	0.566094	0.773	0.31	1	16	LYST
ROBO41	7.53119e-69	0.54852	1	0.072	1.50624e-65	16	ROBO4
SDE2	3.11236e-15	0.544599	0.955	0.276	6.22472e-12	16	SDE2
APOD1	1.07957e-13	0.531703	0.955	0.386	2.15914e-10	16	APOD
ADRA2A	2.58741e-07	0.52589	0.227	0.409	0.000517481	16	ADRA2A
EPOR	0.00908832	0.523549	0.182	0.067	1	16	EPOR
HSPB111	0.00153872	0.522517	0.773	0.398	1	16	HSPB11
S100A131	5.21775e-07	0.515005	0.955	0.514	0.00104355	16	S100A13
SCARB11	5.37886e-13	0.513518	0.955	0.417	1.07577e-09	16	SCARB1
RP11-392P7.61	3.31058e-09	0.506825	0.136	0.255	6.62116e-06	16	RP11-392P7.6
FRS2	3.02899e-10	0.506584	0.955	0.355	6.05797e-07	16	FRS2
AIF11	0.00169787	0.502912	0.182	0.104	1	16	AIF1
RP11-277P12.204	7.54893e-07	0.500798	0.909	0.448	0.00150979	16	RP11-277P12.20
PTPN4	0.00430574	0.490191	0.318	0.309	1	16	PTPN4
PKP4	0.00115915	0.482497	0.364	0.329	1	16	PKP4
ALAS11	2.76712e-06	0.481776	0.182	0.262	0.00553425	16	ALAS1
TOM1L1	2.12313e-09	0.479851	0.182	0.426	4.24626e-06	16	TOM1L1
ITPR12	3.36369e-06	0.477298	0.273	0.367	0.00672737	16	ITPR1
HLTF3	4.69614e-07	0.475593	0.955	0.423	0.000939227	16	HLTF
RHOU	0.00748914	0.451329	0.273	0.393	1	16	RHOU
PPIF3	3.97567e-09	0.448109	0.955	0.379	7.95134e-06	16	PPIF
BOD1	4.38658e-10	0.443863	0.955	0.477	8.77316e-07	16	BOD1
TMEM100	0.00115562	0.443101	0.318	0.173	1	16	TMEM100
ALOX5AP	5.7498e-12	0.44225	0.091	0.194	1.14996e-08	16	ALOX5AP
CCDC137	8.78505e-26	0.438733	0.955	0.115	1.75701e-22	16	CCDC137
CXCL3	2.82529e-21	0.428421	0.136	0.02	5.65058e-18	16	CXCL3
CKAP21	5.70812e-08	0.428022	0.136	0.267	0.000114162	16	CKAP2
AHSP	1.47668e-07	0.427518	0.182	0.014	0.000295336	16	AHSP
CD831	6.62167e-15	0.422796	0.955	0.239	1.32433e-11	16	CD83
FBLN5	0.00274471	0.422625	0.182	0.238	1	16	FBLN5
RP11-452L6.1	0.00448924	0.421673	0.273	0.086	1	16	RP11-452L6.1
DAPK3	2.46239e-05	0.419379	0.318	0.427	0.0492477	16	DAPK3
ZHX3	7.91073e-06	0.417518	0.227	0.247	0.0158215	16	ZHX3
PIK3R3	6.52158e-10	0.415136	0.182	0.247	1.30432e-06	16	PIK3R3
GYPB	3.43136e-29	0.414112	0.136	0.001	6.86271e-26	16	GYPB
CTBP23	1.16219e-12	0.413049	0.955	0.392	2.32438e-09	16	CTBP2
GJA13	5.75135e-11	0.412382	0.955	0.477	1.15027e-07	16	GJA1
CTSH2	2.456e-05	0.411076	0.091	0.313	0.0491201	16	CTSH
NTNG23	3.48364e-07	0.401757	0.955	0.362	0.000696727	16	NTNG2
HEMK1	1.40495e-17	0.396113	1	0.363	2.80989e-14	16	HEMK1
NDUFA4L21	9.20939e-05	0.391071	0.045	0.315	0.184188	16	NDUFA4L2
RP11-53O19.3	8.49335e-08	0.370133	0.773	0.189	0.000169867	16	RP11-53O19.3
PPP1R3D	0.000281008	0.367336	0.318	0.316	0.562017	16	PPP1R3D
ECM11	1.90718e-05	0.359232	0.909	0.427	0.0381436	16	ECM1
TUBB4B3	9.1465e-07	0.353583	0.955	0.35	0.0018293	16	TUBB4B
TXN4	0.00015335	0.35339	1	0.462	0.3067	16	TXN
LINC00936	5.83319e-05	0.350038	0.273	0.222	0.116664	16	LINC00936
EGR41	1.34872e-09	0.346085	0.045	0.112	2.69744e-06	16	EGR4
CTSV4	3.0204e-05	0.342246	1	0.521	0.0604081	16	CTSV
GNG73	0.00118289	0.341786	0.818	0.42	1	16	GNG7
POLE1	4.11262e-36	0.341194	0.955	0.12	8.22523e-33	16	POLE
HLA-DQB1	1.45352e-05	0.338045	0.182	0.156	0.0290703	16	HLA-DQB1
CAV22	0.00289482	0.338037	0.364	0.299	1	16	CAV2
MT-ND23	0.00977779	0.335721	1	0.69	1	16	MT-ND2
ZNF175	7.2353e-12	0.331743	0.864	0.278	1.44706e-08	16	ZNF175
PCAT191	2.32587e-07	0.331486	0.773	0.33	0.000465173	16	PCAT19
UBE2F1	5.26118e-07	0.330654	0.227	0.383	0.00105224	16	UBE2F
RAB30-AS11	4.67135e-11	0.327925	1	0.452	9.34269e-08	16	RAB30-AS1
PLPP34	2.9514e-11	0.326718	0.091	0.446	5.9028e-08	16	PLPP3
HHIP2	7.13642e-05	0.321276	0.182	0.235	0.142728	16	HHIP
KPNA23	6.20753e-06	0.317822	0.136	0.232	0.0124151	16	KPNA2
PLP12	1.1902e-09	0.31268	0.955	0.324	2.38041e-06	16	PLP1
CD92	1.88097e-08	0.312371	0.136	0.382	3.76195e-05	16	CD9
GPAA1	1.89968e-06	0.310351	0.273	0.453	0.00379935	16	GPAA1
APOOL	1.58872e-06	0.306569	0.909	0.266	0.00317744	16	APOOL
C15orf65	1.19237e-22	0.304314	0.727	0.098	2.38475e-19	16	C15orf65
DPEP11	1.0001e-07	0.300632	0.182	0.244	0.00020002	16	DPEP1
TPPP31	5.40698e-11	0.299193	0.091	0.264	1.0814e-07	16	TPPP3
BCL6B1	1.13786e-74	0.291762	0.955	0.06	2.27572e-71	16	BCL6B
CYB5A1	0.000235191	0.290866	0.273	0.407	0.470381	16	CYB5A
NFKBIZ1	1.20423e-07	0.29086	0.136	0.108	0.000240846	16	NFKBIZ
SEC631	4.89738e-10	0.290382	0.955	0.483	9.79475e-07	16	SEC63
TCEAL6	0.000121747	0.289078	0.864	0.258	0.243495	16	TCEAL6
ESR2	6.68779e-06	0.288322	0.136	0.025	0.0133756	16	ESR2
RGS101	1.91599e-09	0.286785	0.136	0.26	3.83198e-06	16	RGS10
RP11-481J2.3	1.05475e-08	0.28644	0.182	0.159	2.10951e-05	16	RP11-481J2.3
ADGRL41	3.63202e-10	0.285536	0.136	0.284	7.26405e-07	16	ADGRL4
COTL12	0.00411333	0.28409	0.227	0.201	1	16	COTL1
NUSAP11	3.51659e-13	0.271695	0.955	0.403	7.03317e-10	16	NUSAP1
FANCI	1.87473e-15	0.26977	0.955	0.372	3.74946e-12	16	FANCI
PTN3	7.68393e-05	0.265057	0.864	0.312	0.153679	16	PTN
SLC16A4	4.98565e-09	0.259996	0.182	0.323	9.97131e-06	16	SLC16A4
SCD4	0.000804646	0.257556	0.909	0.502	1	16	SCD
SOX172	7.01034e-16	0.255296	0.727	0.092	1.40207e-12	16	SOX17
TRMT2B	3.85616e-36	0.254371	0.955	0.077	7.71232e-33	16	TRMT2B
CD521	0.00533725	0.25247	0.318	0.021	1	16	CD52

## Sheet: Muscle
gene	p_val	avg_log2FC	pct.1	pct.2	p_val_adj	cluster	gene
NPY	8.43945e-18	1.11605	0.55	0.61	1.68789e-14	1	NPY
MEG3	7.92368e-36	0.8453	0.622	0.637	1.58474e-32	1	MEG3
MT-TL1	1.22819e-16	0.716909	0.701	0.741	2.45638e-13	1	MT-TL1
NPPC	2.16632e-05	0.647459	0.453	0.473	0.0433264	1	NPPC
DLK1	1.21236e-57	0.627438	0.442	0.312	2.42472e-54	1	DLK1
CCL2	8.56243e-17	0.61282	0.562	0.611	1.71249e-13	1	CCL2
MT-TM	0.00127779	0.576186	0.453	0.478	1	1	MT-TM
HEY1	6.52123e-20	0.568128	0.206	0.299	1.30425e-16	1	HEY1
APOC1	1.79529e-34	0.56771	0.251	0.405	3.59057e-31	1	APOC1
TPPP3	2.89851e-24	0.542326	0.22	0.375	5.79702e-21	1	TPPP3
SDPR	4.7368e-18	0.435688	0.129	0.235	9.47359e-15	1	SDPR
MT1X	3.03525e-15	0.409608	0.18	0.28	6.0705e-12	1	MT1X
RPL10A	5.5486e-07	0.370825	0.497	0.518	0.00110972	1	RPL10A
HSPA1B	0.000291929	0.319822	0.515	0.538	0.583859	1	HSPA1B
NECTIN1	7.051e-42	0.307218	0.427	0.327	1.4102e-38	1	NECTIN1
MT2A	6.20946e-21	0.303962	0.375	0.545	1.24189e-17	1	MT2A
FABP5	0.00096678	0.301029	0.562	0.651	1	1	FABP5
HSPA8	0.00195782	0.272029	0.621	0.686	1	1	HSPA8
GATM	1.41044e-16	0.264444	0.442	0.416	2.82087e-13	1	GATM
COL3A1	0	5.12947	0.859	0.254	0	2	COL3A1
COL1A2	0	4.76823	0.833	0.138	0	2	COL1A2
COL1A1	0	4.48881	0.808	0.183	0	2	COL1A1
DCN	0	3.12409	0.894	0.444	0	2	DCN
POSTN	1.00984e-73	3.12335	0.614	0.389	2.01968e-70	2	POSTN
LUM	0	3.0515	0.896	0.386	0	2	LUM
OGN	2.30969e-223	3.01305	0.738	0.382	4.61938e-220	2	OGN
CXCL14	2.22391e-61	2.89473	0.515	0.256	4.44783e-58	2	CXCL14
PCOLCE	1.92891e-140	2.77919	0.665	0.366	3.85783e-137	2	PCOLCE
MGP	2.14824e-226	2.7646	0.776	0.452	4.29648e-223	2	MGP
MFAP5	1.74138e-120	2.74981	0.648	0.419	3.48275e-117	2	MFAP5
ISLR	3.3051e-127	2.63489	0.588	0.233	6.61019e-124	2	ISLR
SPARC	1.56273e-140	2.55769	0.638	0.289	3.12547e-137	2	SPARC
ASPN	5.38532e-35	2.53328	0.497	0.284	1.07706e-31	2	ASPN
ITM2A	1.50721e-255	2.40972	0.836	0.549	3.01441e-252	2	ITM2A
FNDC1	1.66655e-192	2.40841	0.684	0.387	3.3331e-189	2	FNDC1
COL6A3	5.35859e-146	2.34722	0.661	0.375	1.07172e-142	2	COL6A3
C1S	1.19674e-21	2.31578	0.465	0.295	2.39349e-18	2	C1S
OLFML3	2.61222e-21	2.28613	0.491	0.337	5.22444e-18	2	OLFML3
COL5A1	2.09965e-142	2.22209	0.695	0.402	4.1993e-139	2	COL5A1
COL5A2	1.24005e-178	2.17631	0.775	0.491	2.48009e-175	2	COL5A2
SERPINE2	4.61818e-218	2.10058	0.655	0.325	9.23636e-215	2	SERPINE2
NID2	1.23491e-102	2.08999	0.598	0.34	2.46983e-99	2	NID2
FBLN1	4.89111e-231	2.08965	0.69	0.372	9.78221e-228	2	FBLN1
FN1	1.46344e-49	2.08142	0.577	0.392	2.92689e-46	2	FN1
THY1	3.36196e-47	2.05554	0.562	0.404	6.72392e-44	2	THY1
C1R	1.28105e-40	2.04243	0.467	0.214	2.56209e-37	2	C1R
FSTL1	2.46053e-113	2.03377	0.686	0.446	4.92106e-110	2	FSTL1
DPT	5.63449e-33	1.94892	0.478	0.28	1.1269e-29	2	DPT
ANGPTL1	2.58937e-207	1.93032	0.627	0.289	5.17874e-204	2	ANGPTL1
COL12A1	1.03377e-142	1.89763	0.665	0.418	2.06753e-139	2	COL12A1
FBN1	4.89033e-96	1.84287	0.645	0.446	9.78065e-93	2	FBN1
CXCL12	1.1861e-41	1.79085	0.522	0.332	2.37219e-38	2	CXCL12
COL16A1	1.9039e-216	1.78794	0.64	0.31	3.8078e-213	2	COL16A1
EGFL6	2.52766e-102	1.77337	0.579	0.331	5.05532e-99	2	EGFL6
MFAP4	9.67394e-06	1.75158	0.399	0.258	0.0193479	2	MFAP4
PLAC9	7.73137e-31	1.7393	0.571	0.446	1.54627e-27	2	PLAC9
LAMA4	0.00225621	1.72998	0.481	0.445	1	2	LAMA4
IGFBP6	0.000265656	1.72749	0.443	0.367	0.531312	2	IGFBP6
COL6A6	7.69054e-210	1.71745	0.638	0.287	1.53811e-206	2	COL6A6
LOX	1.90936e-16	1.6938	0.458	0.337	3.81873e-13	2	LOX
PROCR	5.71378e-06	1.68557	0.348	0.346	0.0114276	2	PROCR
CRABP2	5.7651e-194	1.68385	0.611	0.263	1.15302e-190	2	CRABP2
SFRP2	9.44284e-110	1.66428	0.574	0.321	1.88857e-106	2	SFRP2
APOD	3.40445e-09	1.65159	0.335	0.17	6.80889e-06	2	APOD
PI16	1.76755e-29	1.63724	0.384	0.078	3.5351e-26	2	PI16
MRC2	3.53373e-16	1.62172	0.404	0.183	7.06747e-13	2	MRC2
THBS2	3.04076e-06	1.56887	0.298	0.198	0.00608151	2	THBS2
COL14A1	1.97263e-108	1.55837	0.523	0.196	3.94527e-105	2	COL14A1
TNFAIP6	3.15312e-56	1.55475	0.534	0.353	6.30625e-53	2	TNFAIP6
PDGFRA	0.000138671	1.53154	0.342	0.256	0.277343	2	PDGFRA
SPON2	7.80046e-50	1.51915	0.547	0.375	1.56009e-46	2	SPON2
NOV	7.47796e-239	1.49403	0.661	0.311	1.49559e-235	2	NOV
IGFBP4	5.46925e-198	1.4916	0.71	0.433	1.09385e-194	2	IGFBP4
SMOC2	1.43884e-38	1.48258	0.445	0.193	2.87769e-35	2	SMOC2
PDGFRL	1.14228e-14	1.38609	0.288	0.249	2.28456e-11	2	PDGFRL
FMOD	3.20169e-11	1.35063	0.42	0.267	6.40338e-08	2	FMOD
FHL1	4.81493e-20	1.34549	0.373	0.182	9.62986e-17	2	FHL1
GSN	2.87847e-42	1.32009	0.54	0.334	5.75694e-39	2	GSN
AGTR1	2.36955e-97	1.3138	0.479	0.169	4.73909e-94	2	AGTR1
IGF1	3.19313e-112	1.28097	0.494	0.175	6.38627e-109	2	IGF1
EMP1	2.68779e-100	1.27134	0.589	0.381	5.37559e-97	2	EMP1
CTSC	1.39569e-12	1.24736	0.417	0.276	2.79137e-09	2	CTSC
PLP1	6.11602e-09	1.24615	0.371	0.131	1.2232e-05	2	PLP1
ANGPTL2	2.83883e-83	1.23979	0.462	0.177	5.67766e-80	2	ANGPTL2
CCDC80	0.0033581	1.23132	0.39	0.306	1	2	CCDC80
PTN	6.24269e-134	1.19031	0.638	0.437	1.24854e-130	2	PTN
FST	1.63376e-74	1.17689	0.529	0.316	3.26751e-71	2	FST
CD248	1.06193e-59	1.17344	0.478	0.226	2.12386e-56	2	CD248
MXRA5	1.31583e-244	1.13763	0.638	0.277	2.63166e-241	2	MXRA5
GJA1	4.72438e-27	1.13209	0.443	0.256	9.44876e-24	2	GJA1
CPE	6.7574e-171	1.13148	0.614	0.322	1.35148e-167	2	CPE
EFEMP1	5.35773e-09	1.12758	0.274	0.156	1.07155e-05	2	EFEMP1
PEAR1	9.96423e-137	1.12447	0.564	0.284	1.99285e-133	2	PEAR1
IGFBP5	4.87444e-42	1.11029	0.547	0.362	9.74888e-39	2	IGFBP5
CLEC11A	3.72597e-71	1.09619	0.219	0.336	7.45193e-68	2	CLEC11A
ABI3BP	2.23681e-14	1.0662	0.238	0.177	4.47362e-11	2	ABI3BP
AGTR2	1.42772e-29	1.04538	0.537	0.395	2.85544e-26	2	AGTR2
CNTN1	2.98403e-74	1.02829	0.465	0.167	5.96805e-71	2	CNTN1
NGFR	5.27492e-70	1.01974	0.57	0.405	1.05498e-66	2	NGFR
ELN	0.000911444	1.01056	0.441	0.369	1	2	ELN
SVEP1	2.64301e-161	1.00832	0.56	0.236	5.28601e-158	2	SVEP1
BGN	5.99536e-07	0.998123	0.464	0.393	0.00119907	2	BGN
SFRP4	4.54992e-69	0.990956	0.13	0.188	9.09985e-66	2	SFRP4
MEOX2	1.9985e-38	0.953166	0.232	0.244	3.997e-35	2	MEOX2
FIBIN	1.44997e-23	0.94753	0.288	0.284	2.89995e-20	2	FIBIN
PRSS35	7.17964e-18	0.94364	0.365	0.105	1.43593e-14	2	PRSS35
NRP1	1.95945e-36	0.940685	0.476	0.278	3.9189e-33	2	NRP1
C3	2.09837e-126	0.940517	0.504	0.186	4.19675e-123	2	C3
ADH1B	1.35689e-139	0.937889	0.117	0.031	2.71377e-136	2	ADH1B
SEMA3C	7.5361e-17	0.922833	0.374	0.204	1.50722e-13	2	SEMA3C
CD34	6.54582e-31	0.921564	0.473	0.303	1.30916e-27	2	CD34
ANGPTL7	6.10155e-52	0.877903	0.21	0.041	1.22031e-48	2	ANGPTL7
FGF7	8.31394e-37	0.876309	0.29	0.357	1.66279e-33	2	FGF7
SCARA5	1.71027e-172	0.841168	0.506	0.129	3.42053e-169	2	SCARA5
GPRC5B	5.03471e-61	0.840014	0.467	0.21	1.00694e-57	2	GPRC5B
C7	1.14925e-82	0.833295	0.335	0.038	2.29851e-79	2	C7
IGFBP3	2.15451e-12	0.829132	0.312	0.314	4.30903e-09	2	IGFBP3
CTGF	1.85935e-14	0.821409	0.508	0.45	3.71871e-11	2	CTGF
F10	8.95387e-12	0.821108	0.224	0.14	1.79077e-08	2	F10
VCAM1	6.15113e-133	0.804912	0.14	0.19	1.23023e-129	2	VCAM1
SOSTDC1	3.76584e-72	0.799023	0.183	0.034	7.53169e-69	2	SOSTDC1
SEPP1	0.00387775	0.793475	0.375	0.234	1	2	SEPP1
PDGFRB	3.71546e-63	0.767729	0.483	0.241	7.43092e-60	2	PDGFRB
JAM2	5.38916e-08	0.760624	0.247	0.191	0.000107783	2	JAM2
UROD	0.00207586	0.759254	0.405	0.324	1	2	UROD
EDNRA	4.27999e-29	0.755133	0.454	0.239	8.55998e-26	2	EDNRA
PLA2G2A	2.96307e-212	0.743573	0.345	0.027	5.92615e-209	2	PLA2G2A
ADAMTS1	8.22712e-19	0.733909	0.213	0.16	1.64542e-15	2	ADAMTS1
SLC40A1	2.4477e-06	0.732566	0.33	0.322	0.0048954	2	SLC40A1
HIC1	1.95184e-66	0.724648	0.576	0.402	3.90367e-63	2	HIC1
LINC01133	0	0.683621	0.55	0.117	0	2	LINC01133
IFI6	2.93302e-07	0.678596	0.395	0.279	0.000586605	2	IFI6
SOX4	0.000717324	0.673406	0.417	0.325	1	2	SOX4
CTSL	2.92602e-24	0.647864	0.47	0.292	5.85204e-21	2	CTSL
VASN	6.5802e-85	0.638467	0.497	0.206	1.31604e-81	2	VASN
ENTPD2	5.00623e-09	0.638442	0.251	0.097	1.00125e-05	2	ENTPD2
MGST1	2.07947e-79	0.63429	0.523	0.287	4.15893e-76	2	MGST1
CCK	2.83435e-13	0.626916	0.15	0.129	5.66871e-10	2	CCK
PENK	4.0266e-06	0.62503	0.167	0.063	0.0080532	2	PENK
FGF18	9.5754e-180	0.620456	0.481	0.11	1.91508e-176	2	FGF18
KERA	8.8964e-35	0.610462	0.188	0.213	1.77928e-31	2	KERA
ANGPT2	7.0992e-07	0.583474	0.241	0.151	0.00141984	2	ANGPT2
LRRC32	0.000360892	0.575408	0.396	0.3	0.721784	2	LRRC32
CYP1B1	1.06878e-104	0.575122	0.412	0.099	2.13757e-101	2	CYP1B1
HGF	0.00303876	0.572371	0.231	0.07	1	2	HGF
ROR1	9.60989e-277	0.565424	0.549	0.133	1.92198e-273	2	ROR1
PLTP	1.22339e-43	0.551656	0.2	0.218	2.44678e-40	2	PLTP
GEM	6.89477e-06	0.550256	0.266	0.144	0.0137895	2	GEM
PTCH2	4.58883e-46	0.542694	0.157	0.054	9.17767e-43	2	PTCH2
CLDN1	6.84802e-16	0.542006	0.19	0.012	1.3696e-12	2	CLDN1
TWIST2	1.13718e-223	0.531203	0.426	0.033	2.27437e-220	2	TWIST2
PTGDS	4.16197e-22	0.528392	0.395	0.21	8.32394e-19	2	PTGDS
COL4A1	9.75389e-26	0.524695	0.683	0.538	1.95078e-22	2	COL4A1
CTHRC1	7.94994e-29	0.517223	0.404	0.176	1.58999e-25	2	CTHRC1
DPYSL3	0.000124723	0.510112	0.321	0.266	0.249446	2	DPYSL3
TSPAN8	2.47139e-79	0.50426	0.137	0.049	4.94277e-76	2	TSPAN8
INHBA	9.17481e-15	0.487116	0.374	0.165	1.83496e-11	2	INHBA
TMEM173	1.11642e-26	0.458801	0.437	0.266	2.23284e-23	2	TMEM173
TNC	7.63329e-51	0.4571	0.563	0.413	1.52666e-47	2	TNC
GUCY1A3	2.08913e-93	0.455203	0.456	0.181	4.17827e-90	2	GUCY1A3
THBS1	0.000754946	0.451864	0.264	0.208	1	2	THBS1
FOXS1	1.57176e-116	0.451738	0.096	0.124	3.14353e-113	2	FOXS1
COL4A2	1.57856e-22	0.4493	0.584	0.432	3.15712e-19	2	COL4A2
ZNF503	2.36017e-38	0.446845	0.463	0.282	4.72034e-35	2	ZNF503
FBLN2	1.22617e-17	0.445083	0.301	0.294	2.45234e-14	2	FBLN2
S100A11	2.60065e-45	0.440516	0.757	0.557	5.2013e-42	2	S100A11
DCX	1.76327e-123	0.438945	0.399	0.132	3.52654e-120	2	DCX
HHIP	2.25156e-42	0.434179	0.204	0.157	4.50313e-39	2	HHIP
FAM69C	3.43568e-90	0.419685	0.394	0.138	6.87136e-87	2	FAM69C
SCRG1	2.85466e-200	0.417559	0.541	0.162	5.70931e-197	2	SCRG1
CALD1	3.24707e-62	0.411579	0.64	0.454	6.49414e-59	2	CALD1
IFIT3	5.89454e-55	0.410764	0.36	0.108	1.17891e-51	2	IFIT3
CRABP1	2.52974e-117	0.397175	0.438	0.102	5.05949e-114	2	CRABP1
STOM	0.00162899	0.396626	0.269	0.225	1	2	STOM
SCUBE2	1.1333e-119	0.393025	0.36	0.067	2.26659e-116	2	SCUBE2
DLK11	9.21107e-10	0.392613	0.473	0.325	1.84221e-06	2	DLK1
P2RY14	0.00205403	0.386139	0.12	0.057	1	2	P2RY14
FOS	1.88081e-06	0.385848	0.555	0.459	0.00376163	2	FOS
DAB2	7.16518e-89	0.385838	0.196	0.332	1.43304e-85	2	DAB2
MMP19	1.93705e-05	0.384715	0.244	0.084	0.0387409	2	MMP19
CALCRL	1.60365e-235	0.37457	0.577	0.164	3.2073e-232	2	CALCRL
SLIT3	3.23184e-16	0.365691	0.243	0.129	6.46367e-13	2	SLIT3
PTX3	7.05444e-129	0.363972	0.399	0.152	1.41089e-125	2	PTX3
LGR4	1.54515e-144	0.354938	0.56	0.261	3.09031e-141	2	LGR4
ZFP36	5.80929e-05	0.348974	0.318	0.294	0.116186	2	ZFP36
IFITM1	7.48783e-22	0.347238	0.354	0.162	1.49757e-18	2	IFITM1
IL33	4.47511e-18	0.3426	0.192	0.066	8.95022e-15	2	IL33
PAMR1	1.708e-09	0.336216	0.196	0.135	3.416e-06	2	PAMR1
RP11-60A8.1	7.06245e-65	0.334027	0.106	0.002	1.41249e-61	2	RP11-60A8.1
ANXA1	0.000113008	0.329662	0.498	0.411	0.226017	2	ANXA1
CHRDL1	1.25751e-50	0.329143	0.171	0.032	2.51503e-47	2	CHRDL1
MT-ND4	3.69098e-36	0.324463	0.65	0.423	7.38196e-33	2	MT-ND4
PLAT	4.96438e-08	0.324244	0.316	0.278	9.92877e-05	2	PLAT
HPGD	4.00424e-180	0.315585	0.506	0.112	8.00848e-177	2	HPGD
SHOX2	2.71696e-170	0.315122	0.359	0.048	5.43393e-167	2	SHOX2
MAN1A1	2.15452e-60	0.309278	0.44	0.181	4.30903e-57	2	MAN1A1
HILPDA	5.43891e-08	0.293248	0.264	0.256	0.000108778	2	HILPDA
ID1	3.22946e-21	0.285624	0.478	0.288	6.45892e-18	2	ID1
FZD7	2.24771e-40	0.285197	0.427	0.157	4.49543e-37	2	FZD7
NQO1	2.10077e-142	0.279471	0.546	0.219	4.20155e-139	2	NQO1
VMP1	1.24715e-51	0.279137	0.526	0.318	2.49431e-48	2	VMP1
PDGFD	2.30565e-43	0.277531	0.279	0.119	4.6113e-40	2	PDGFD
HS6ST1	4.48669e-103	0.271922	0.495	0.171	8.97338e-100	2	HS6ST1
ICAM1	1.0048e-12	0.268807	0.302	0.135	2.0096e-09	2	ICAM1
CD55	0.0078877	0.260095	0.297	0.185	1	2	CD55
ANPEP	1.19003e-60	0.259488	0.274	0.055	2.38006e-57	2	ANPEP
VEGFA	4.91086e-194	0.257335	0.546	0.16	9.82171e-191	2	VEGFA
UBE2C	2.39468e-45	2.65481	0.581	0.551	4.78935e-42	3	UBE2C
PTTG1	3.32058e-67	2.52211	0.598	0.508	6.64117e-64	3	PTTG1
KIAA0101	5.13533e-98	2.34102	0.7	0.591	1.02707e-94	3	KIAA0101
RRM2	2.07432e-17	2.27055	0.475	0.527	4.14863e-14	3	RRM2
CDK1	1.64136e-23	2.25188	0.483	0.498	3.28271e-20	3	CDK1
TOP2A	2.5533e-09	2.18833	0.46	0.525	5.1066e-06	3	TOP2A
CDKN3	2.41475e-27	2.15679	0.458	0.457	4.8295e-24	3	CDKN3
AURKB	1.37097e-08	2.13594	0.398	0.45	2.74194e-05	3	AURKB
UBE2T	3.50096e-06	2.12939	0.411	0.491	0.00700193	3	UBE2T
NUSAP1	3.72032e-10	2.06129	0.417	0.468	7.44064e-07	3	NUSAP1
TUBB4B	8.67744e-40	2.05677	0.57	0.563	1.73549e-36	3	TUBB4B
HMGB2	5.18117e-227	2.02184	0.854	0.538	1.03623e-223	3	HMGB2
CCNB1	3.88358e-07	1.98533	0.402	0.469	0.000776716	3	CCNB1
TUBA1C	8.13961e-15	1.94751	0.482	0.538	1.62792e-11	3	TUBA1C
SMC4	5.64475e-19	1.94577	0.445	0.457	1.12895e-15	3	SMC4
CKS2	5.75296e-23	1.91265	0.519	0.545	1.15059e-19	3	CKS2
TYMS	0.000758607	1.91143	0.445	0.542	1	3	TYMS
TUBA1B	5.81629e-254	1.87947	0.939	0.739	1.16326e-250	3	TUBA1B
HIST1H4C	0.000160553	1.86846	0.402	0.504	0.321107	3	HIST1H4C
ARL6IP1	7.17924e-37	1.83584	0.52	0.464	1.43585e-33	3	ARL6IP1
RACGAP1	2.3103e-40	1.80417	0.388	0.327	4.62061e-37	3	RACGAP1
H2AFZ	1.92835e-168	1.76832	0.858	0.677	3.85669e-165	3	H2AFZ
KPNA2	2.86364e-05	1.73327	0.424	0.53	0.0572728	3	KPNA2
LGALS1	1.1328e-88	1.72407	0.652	0.499	2.2656e-85	3	LGALS1
FAM64A	0.00019295	1.68205	0.291	0.423	0.3859	3	FAM64A
HMGB1	2.5171e-183	1.64326	0.894	0.715	5.0342e-180	3	HMGB1
STMN1	9.42127e-201	1.6429	0.915	0.745	1.88425e-197	3	STMN1
KIF2C	2.4488e-26	1.60243	0.212	0.441	4.8976e-23	3	KIF2C
PRC1	7.44456e-05	1.57666	0.251	0.411	0.148891	3	PRC1
CDC20	1.50362e-23	1.56871	0.237	0.466	3.00724e-20	3	CDC20
LMNB2	0.0010423	1.56474	0.387	0.507	1	3	LMNB2
HMGB3	2.93507e-12	1.56262	0.459	0.531	5.87013e-09	3	HMGB3
TUBB	2.82438e-121	1.54378	0.811	0.658	5.64876e-118	3	TUBB
CCNA2	1.61069e-08	1.52419	0.237	0.385	3.22137e-05	3	CCNA2
H2AFV	2.80764e-08	1.48759	0.518	0.578	5.61529e-05	3	H2AFV
H2AFX	5.69943e-05	1.41334	0.337	0.401	0.113989	3	H2AFX
PSRC1	1.437e-06	1.35825	0.273	0.269	0.002874	3	PSRC1
FOXM1	6.25535e-05	1.31447	0.269	0.249	0.125107	3	FOXM1
DEPDC1	0.00290848	1.31169	0.195	0.221	1	3	DEPDC1
KIF22	0.00078514	1.3071	0.228	0.386	1	3	KIF22
SPC25	1.48049e-08	1.27933	0.265	0.435	2.96098e-05	3	SPC25
CENPF	9.17141e-06	1.24619	0.259	0.376	0.0183428	3	CENPF
KIFC1	0.00471243	1.24113	0.314	0.392	1	3	KIFC1
HJURP	3.53526e-11	1.22376	0.198	0.327	7.07051e-08	3	HJURP
MKI67	5.40363e-10	1.19007	0.245	0.422	1.08073e-06	3	MKI67
KNSTRN	0.00045602	1.18109	0.192	0.299	0.912041	3	KNSTRN
PLK1	2.0708e-21	1.16649	0.186	0.362	4.1416e-18	3	PLK1
KIF20A	0.00219552	1.16525	0.179	0.201	1	3	KIF20A
TACC3	1.18834e-20	1.16222	0.192	0.346	2.37667e-17	3	TACC3
MXD3	7.02449e-07	1.15755	0.184	0.311	0.0014049	3	MXD3
PCNA	4.30525e-09	1.14481	0.335	0.526	8.61049e-06	3	PCNA
LMNB1	3.45039e-08	1.1335	0.267	0.441	6.90078e-05	3	LMNB1
HN1	0.00420935	1.10582	0.409	0.506	1	3	HN1
MT2A1	9.39612e-23	1.06761	0.517	0.499	1.87922e-19	3	MT2A
FEN1	1.71005e-09	1.03524	0.223	0.377	3.4201e-06	3	FEN1
NCAPD2	0.00250266	1.02841	0.234	0.342	1	3	NCAPD2
TK1	6.04901e-40	0.99359	0.185	0.466	1.2098e-36	3	TK1
ANLN	5.95356e-18	0.96047	0.196	0.349	1.19071e-14	3	ANLN
FAM83D	4.74633e-10	0.878739	0.203	0.333	9.49267e-07	3	FAM83D
GINS2	1.56363e-21	0.866841	0.229	0.473	3.12726e-18	3	GINS2
GAPDH	6.98883e-21	0.858648	0.668	0.676	1.39777e-17	3	GAPDH
TNFRSF12A	4.38893e-06	0.828773	0.321	0.522	0.00877787	3	TNFRSF12A
AURKA	3.92418e-44	0.819225	0.133	0.328	7.84835e-41	3	AURKA
RANBP1	2.3912e-06	0.796078	0.404	0.463	0.0047824	3	RANBP1
BORA	2.98979e-14	0.767401	0.155	0.276	5.97958e-11	3	BORA
NEK2	0.00059048	0.748834	0.214	0.202	1	3	NEK2
MT-CO3	6.22225e-07	0.735758	0.401	0.445	0.00124445	3	MT-CO3
MCM4	1.22791e-21	0.716823	0.147	0.368	2.45582e-18	3	MCM4
HSP90AA1	1.24868e-26	0.685711	0.708	0.706	2.49736e-23	3	HSP90AA1
RPS15	3.21077e-14	0.683308	0.567	0.593	6.42153e-11	3	RPS15
TUBG1	2.73699e-27	0.681447	0.204	0.457	5.47397e-24	3	TUBG1
KIF11	1.94738e-41	0.679899	0.114	0.312	3.89476e-38	3	KIF11
RPS16	1.82016e-12	0.679807	0.512	0.531	3.64032e-09	3	RPS16
RPL23A	6.6614e-14	0.625538	0.539	0.553	1.33228e-10	3	RPL23A
RPL35	3.06277e-17	0.621777	0.467	0.455	6.12553e-14	3	RPL35
MROH8	1.48583e-08	0.609885	0.238	0.427	2.97166e-05	3	MROH8
NPPC1	0.000146632	0.58994	0.312	0.486	0.293263	3	NPPC
RPL32	4.15386e-06	0.583871	0.531	0.614	0.00830773	3	RPL32
RPS18	3.78822e-28	0.574957	0.499	0.425	7.57644e-25	3	RPS18
RPS25	0.00045986	0.570373	0.465	0.558	0.91972	3	RPS25
KNL1	1.91083e-12	0.562081	0.173	0.298	3.82166e-09	3	KNL1
HSPA81	2.20617e-05	0.548449	0.613	0.675	0.0441233	3	HSPA8
FITM1	4.72581e-12	0.548105	0.286	0.505	9.45162e-09	3	FITM1
RPL37A	6.48029e-08	0.538219	0.516	0.582	0.000129606	3	RPL37A
DNAJB1	0.000765606	0.528334	0.541	0.586	1	3	DNAJB1
TUBB6	3.83349e-11	0.521623	0.229	0.43	7.66698e-08	3	TUBB6
CLSPN	1.02216e-23	0.521249	0.15	0.296	2.04432e-20	3	CLSPN
NME1	0.00169893	0.505483	0.439	0.613	1	3	NME1
KIAA1524	0.000319774	0.492938	0.17	0.252	0.639549	3	KIAA1524
NNAT	9.55603e-11	0.484061	0.202	0.327	1.91121e-07	3	NNAT
CDC45	8.9741e-05	0.480817	0.233	0.247	0.179482	3	CDC45
RPL37	4.45413e-15	0.478614	0.569	0.574	8.90825e-12	3	RPL37
BNIP3	9.16241e-10	0.477837	0.228	0.257	1.83248e-06	3	BNIP3
CD9	0.000587689	0.472749	0.352	0.434	1	3	CD9
KIF14	7.85888e-13	0.470962	0.165	0.285	1.57178e-09	3	KIF14
CCNF	1.87579e-06	0.470619	0.114	0.13	0.00375158	3	CCNF
CDC6	2.12384e-32	0.469721	0.165	0.352	4.24768e-29	3	CDC6
RPS23	9.60018e-05	0.466911	0.514	0.583	0.192004	3	RPS23
RPL11	0.000506425	0.465638	0.494	0.583	1	3	RPL11
CCDC18	1.77477e-06	0.465411	0.186	0.169	0.00354955	3	CCDC18
RPLP1	2.07077e-13	0.452801	0.567	0.548	4.14154e-10	3	RPLP1
RPL21	8.54133e-13	0.450079	0.567	0.558	1.70827e-09	3	RPL21
RPL7	8.12474e-25	0.447374	0.512	0.445	1.62495e-21	3	RPL7
RPLP2	1.84901e-06	0.446232	0.517	0.577	0.00369802	3	RPLP2
MT-ND1	2.27467e-10	0.444952	0.394	0.424	4.54934e-07	3	MT-ND1
MCM2	2.01652e-41	0.441395	0.1	0.339	4.03304e-38	3	MCM2
ATAD2	2.35222e-18	0.439384	0.169	0.324	4.70444e-15	3	ATAD2
CYCS	0.000141247	0.43837	0.402	0.58	0.282493	3	CYCS
RPL39	0.000129369	0.436056	0.462	0.536	0.258737	3	RPL39
RPL6	2.91302e-13	0.434138	0.482	0.495	5.82605e-10	3	RPL6
AC004381.6	6.36225e-57	0.43211	0.077	0.244	1.27245e-53	3	AC004381.6
RPL36	2.31401e-08	0.431914	0.517	0.549	4.62802e-05	3	RPL36
HSPE1	1.13297e-14	0.430327	0.702	0.737	2.26595e-11	3	HSPE1
DLK12	7.07426e-15	0.424289	0.364	0.344	1.41485e-11	3	DLK1
RPL9	0.000399857	0.419552	0.46	0.537	0.799715	3	RPL9
RPS3	0.00111285	0.41142	0.529	0.599	1	3	RPS3
RPS3A	2.62254e-13	0.396069	0.497	0.491	5.24509e-10	3	RPS3A
TXN	0.00155057	0.395161	0.552	0.639	1	3	TXN
E2F8	9.78543e-10	0.391751	0.155	0.241	1.95709e-06	3	E2F8
APOLD1	1.85424e-28	0.390106	0.121	0.333	3.70848e-25	3	APOLD1
RPS14	4.50026e-16	0.387482	0.472	0.446	9.00052e-13	3	RPS14
RPL26	0.00196	0.382203	0.429	0.517	1	3	RPL26
RPS12	9.68198e-05	0.376271	0.509	0.584	0.19364	3	RPS12
RPL35A	0.000871809	0.374105	0.509	0.6	1	3	RPL35A
RPS6	1.7527e-11	0.373781	0.579	0.57	3.5054e-08	3	RPS6
MLYCD	1.74945e-23	0.354134	0.183	0.383	3.49891e-20	3	MLYCD
UHRF1	6.68121e-15	0.350183	0.128	0.198	1.33624e-11	3	UHRF1
RPS15A	6.59861e-05	0.347809	0.506	0.573	0.131972	3	RPS15A
MT-TE	0.00119177	0.344718	0.277	0.333	1	3	MT-TE
TNC1	8.80107e-08	0.330535	0.264	0.454	0.000176021	3	TNC
RPS8	0.000159797	0.32212	0.439	0.513	0.319594	3	RPS8
MT-CYB	0.000774823	0.32085	0.402	0.463	1	3	MT-CYB
RPL27	2.54911e-07	0.317576	0.495	0.537	0.000509822	3	RPL27
UCHL1	1.77132e-19	0.307819	0.262	0.486	3.54263e-16	3	UCHL1
RPL18A	0.00585008	0.27846	0.504	0.579	1	3	RPL18A
RPL24	0.000812564	0.278042	0.43	0.507	1	3	RPL24
CDCA7	8.21034e-15	0.269896	0.154	0.327	1.64207e-11	3	CDCA7
RPS17	2.1291e-06	0.265832	0.424	0.466	0.0042582	3	RPS17
NAA38	5.53571e-14	0.260485	0.28	0.497	1.10714e-10	3	NAA38
PIF1	0.00812222	0.259558	0.189	0.18	1	3	PIF1
HIST1H3G	6.38567e-39	0.25568	0.063	0.156	1.27713e-35	3	HIST1H3G
RPS27	1.58456e-159	1.86534	0.806	0.374	3.16911e-156	4	RPS27
RPS181	6.53706e-126	1.64514	0.755	0.401	1.30741e-122	4	RPS18
RPL34	1.39123e-149	1.64173	0.818	0.441	2.78246e-146	4	RPL34
RPL71	2.46179e-138	1.54209	0.806	0.418	4.92359e-135	4	RPL7
RPS141	1.46187e-127	1.51517	0.781	0.416	2.92374e-124	4	RPS14
RPS27A	5.89122e-135	1.51284	0.805	0.438	1.17824e-131	4	RPS27A
RPL10	1.54326e-128	1.50817	0.827	0.492	3.08652e-125	4	RPL10
RPS3A1	4.15095e-124	1.50257	0.803	0.461	8.3019e-121	4	RPS3A
RPL111	1.06788e-86	1.47768	0.757	0.556	2.13576e-83	4	RPL11
RPL37A1	1.65542e-101	1.46165	0.78	0.555	3.31085e-98	4	RPL37A
RPS121	2.61764e-105	1.44809	0.804	0.554	5.23527e-102	4	RPS12
RPL30	5.02183e-95	1.43985	0.757	0.553	1.00437e-91	4	RPL30
RPL15	2.32287e-80	1.43736	0.734	0.563	4.64575e-77	4	RPL15
RPL23	1.3358e-95	1.42266	0.73	0.481	2.67159e-92	4	RPL23
RPS231	7.61774e-91	1.41073	0.794	0.555	1.52355e-87	4	RPS23
RPL321	1.52537e-92	1.40149	0.805	0.586	3.05074e-89	4	RPL32
RPL211	4.03858e-109	1.39175	0.813	0.534	8.07717e-106	4	RPL21
RPL31	3.28855e-103	1.38857	0.813	0.558	6.57709e-100	4	RPL31
RPL13A	9.95101e-116	1.38748	0.782	0.458	1.9902e-112	4	RPL13A
RPL35A1	7.86046e-108	1.37001	0.82	0.568	1.57209e-104	4	RPL35A
RPS61	4.91939e-117	1.36876	0.831	0.546	9.83878e-114	4	RPS6
RPL61	1.56619e-98	1.32858	0.743	0.469	3.13238e-95	4	RPL6
RPL27A	8.6581e-91	1.3283	0.783	0.561	1.73162e-87	4	RPL27A
RPS251	3.14721e-74	1.32349	0.743	0.53	6.29441e-71	4	RPS25
RPL41	5.78241e-80	1.29633	0.749	0.529	1.15648e-76	4	RPL41
EEF1A1	4.13694e-99	1.28645	0.783	0.485	8.27388e-96	4	EEF1A1
RPL91	3.73149e-82	1.28004	0.725	0.51	7.46298e-79	4	RPL9
RPL13	4.41741e-86	1.27383	0.72	0.413	8.83481e-83	4	RPL13
RPS15A1	5.7486e-89	1.26373	0.789	0.545	1.14972e-85	4	RPS15A
RPL391	3.1416e-72	1.25338	0.724	0.51	6.28321e-69	4	RPL39
RPS11	9.57214e-81	1.23351	0.778	0.574	1.91443e-77	4	RPS11
RPS13	4.83366e-63	1.23046	0.697	0.5	9.66732e-60	4	RPS13
RPL261	6.39283e-76	1.22042	0.703	0.489	1.27857e-72	4	RPL26
RPS29	1.04349e-72	1.19946	0.743	0.515	2.08698e-69	4	RPS29
RPS19	3.03595e-75	1.19817	0.716	0.487	6.0719e-72	4	RPS19
RPL3	4.69986e-95	1.17397	0.81	0.596	9.39972e-92	4	RPL3
RPS31	7.57745e-71	1.14947	0.772	0.574	1.51549e-67	4	RPS3
RPS171	2.33849e-53	1.13166	0.634	0.445	4.67698e-50	4	RPS17
RPL23A1	1.01826e-64	1.12724	0.726	0.535	2.03653e-61	4	RPL23A
RPL5	5.61979e-69	1.0975	0.72	0.499	1.12396e-65	4	RPL5
DLK13	1.18284e-63	1.08986	0.572	0.325	2.36568e-60	4	DLK1
RPS81	1.54729e-60	1.08917	0.688	0.488	3.09459e-57	4	RPS8
RPL371	3.1164e-79	1.08427	0.782	0.554	6.23281e-76	4	RPL37
MT-CO31	3.95213e-38	1.05994	0.577	0.428	7.90426e-35	4	MT-CO3
RPL19	8.17115e-78	1.04564	0.775	0.562	1.63423e-74	4	RPL19
RPS151	4.11084e-72	1.0391	0.773	0.572	8.22168e-69	4	RPS15
RPL10A1	4.20927e-75	1.0294	0.758	0.488	8.41854e-72	4	RPL10A
RPLP21	5.2427e-54	1.0004	0.715	0.557	1.04854e-50	4	RPLP2
RPL241	4.36854e-50	0.9759	0.673	0.482	8.73707e-47	4	RPL24
RPS161	2.48657e-48	0.939955	0.684	0.514	4.97315e-45	4	RPS16
RPL18A1	7.69384e-51	0.937663	0.717	0.557	1.53877e-47	4	RPL18A
RPL271	5.86638e-56	0.923383	0.72	0.514	1.17328e-52	4	RPL27
RPL361	9.42142e-51	0.902833	0.688	0.532	1.88428e-47	4	RPL36
RPL351	1.59408e-42	0.879676	0.62	0.44	3.18815e-39	4	RPL35
MT-ATP6	7.14113e-27	0.874514	0.642	0.551	1.42823e-23	4	MT-ATP6
RPS24	3.14871e-52	0.869569	0.657	0.46	6.29741e-49	4	RPS24
MT-CYB1	3.15402e-18	0.859994	0.524	0.451	6.30804e-15	4	MT-CYB
MT-CO1	5.64573e-30	0.838091	0.645	0.533	1.12915e-26	4	MT-CO1
MT-RNR2	1.55998e-33	0.815238	0.645	0.549	3.11996e-30	4	MT-RNR2
MT-ND11	6.17434e-32	0.763297	0.559	0.407	1.23487e-28	4	MT-ND1
RPS2	1.86818e-44	0.744866	0.6	0.414	3.73636e-41	4	RPS2
MT-ND3	1.42415e-26	0.701294	0.517	0.376	2.84831e-23	4	MT-ND3
MT-RNR1	8.87742e-26	0.655749	0.572	0.457	1.77548e-22	4	MT-RNR1
MT-TE1	1.66755e-15	0.629131	0.386	0.322	3.33509e-12	4	MT-TE
RPLP11	1.14212e-36	0.62454	0.717	0.534	2.28424e-33	4	RPLP1
MT-TM1	0.00338045	0.61634	0.431	0.475	1	4	MT-TM
LGALS11	4.42284e-29	0.611068	0.632	0.503	8.84567e-26	4	LGALS1
MEG31	7.49306e-36	0.593408	0.763	0.62	1.49861e-32	4	MEG3
MT-TV	5.75352e-17	0.593314	0.583	0.509	1.1507e-13	4	MT-TV
NPY1	9.21678e-14	0.590604	0.555	0.598	1.84336e-10	4	NPY
MT-ND41	3.1503e-06	0.58052	0.476	0.454	0.00630059	4	MT-ND4
MT-CO2	5.86163e-08	0.554492	0.53	0.488	0.000117233	4	MT-CO2
CCL21	6.48268e-11	0.551355	0.567	0.601	1.29654e-07	4	CCL2
MT-TL11	3.50974e-24	0.547608	0.773	0.726	7.01948e-21	4	MT-TL1
APOC11	5.30249e-10	0.434691	0.355	0.366	1.0605e-06	4	APOC1
HEY11	4.9485e-06	0.422272	0.177	0.284	0.00989699	4	HEY1
FABP51	1.85839e-10	0.419472	0.597	0.631	3.71679e-07	4	FABP5
MT-ND2	7.36024e-10	0.369263	0.459	0.388	1.47205e-06	4	MT-ND2
PTGDS1	0.00052311	0.345767	0.205	0.24	1	4	PTGDS
KLC4	5.78093e-31	0.26303	0.205	0.069	1.15619e-27	4	KLC4
ACTC1	0	3.58679	0.94	0.615	0	5	ACTC1
MYOG	1.35014e-276	3.57064	0.885	0.554	2.70027e-273	5	MYOG
CTD-2545M3.8	1.01529e-90	3.0131	0.606	0.439	2.03058e-87	5	CTD-2545M3.8
CKB	3.66477e-64	2.38072	0.557	0.402	7.32954e-61	5	CKB
TNNT2	2.02387e-14	2.24892	0.378	0.299	4.04775e-11	5	TNNT2
RP1-302G2.5	3.6897e-28	2.17648	0.503	0.466	7.37941e-25	5	RP1-302G2.5
EMC10	1.03472e-83	2.16223	0.646	0.502	2.06944e-80	5	EMC10
MRLN	2.98628e-07	2.14837	0.348	0.303	0.000597256	5	MRLN
FITM11	3.02886e-54	2.09327	0.596	0.473	6.05773e-51	5	FITM1
CHRND	7.72502e-35	2.07299	0.545	0.498	1.545e-31	5	CHRND
MYLPF	3.52785e-15	2.06721	0.297	0.218	7.0557e-12	5	MYLPF
2023-09-04	5.24887e-08	2.01948	0.407	0.408	0.000104977	5	2023-09-04
SIRT2	1.89671e-100	1.93782	0.607	0.293	3.79343e-97	5	SIRT2
VGLL2	2.45557e-36	1.92105	0.509	0.463	4.91113e-33	5	VGLL2
FNDC5	7.09955e-26	1.82039	0.503	0.505	1.41991e-22	5	FNDC5
MYL4	1.7358e-22	1.8097	0.431	0.353	3.47159e-19	5	MYL4
TMEM8C	6.35252e-76	1.63945	0.435	0.214	1.2705e-72	5	TMEM8C
RPL242	4.15471e-80	1.61546	0.713	0.48	8.30943e-77	5	RPL24
MYH3	5.65429e-39	1.48182	0.192	0.079	1.13086e-35	5	MYH3
KRT40	6.47842e-72	1.4691	0.399	0.183	1.29568e-68	5	KRT40
TPM2	1.48885e-62	1.43493	0.617	0.401	2.97771e-59	5	TPM2
TNNI2	1.01736e-52	1.41068	0.262	0.11	2.03472e-49	5	TNNI2
BLCAP	2.62391e-14	1.38418	0.315	0.264	5.24782e-11	5	BLCAP
ERBB3	1.19771e-43	1.37903	0.383	0.21	2.39542e-40	5	ERBB3
NEU4	1.56335e-77	1.36872	0.371	0.121	3.12669e-74	5	NEU4
TNNC2	1.87892e-16	1.30385	0.248	0.205	3.75784e-13	5	TNNC2
RPL37A2	1.33941e-45	1.28921	0.701	0.564	2.67883e-42	5	RPL37A
RPL362	6.32917e-80	1.28877	0.75	0.528	1.26583e-76	5	RPL36
RPLP22	2.68152e-46	1.22879	0.71	0.559	5.36304e-43	5	RPLP2
RPL27A1	2.24959e-49	1.21384	0.708	0.569	4.49919e-46	5	RPL27A
TNNI1	1.08289e-18	1.18988	0.264	0.194	2.16577e-15	5	TNNI1
RPL33	2.06558e-48	1.1624	0.724	0.605	4.13115e-45	5	RPL3
DUSP4	9.84844e-50	1.16057	0.317	0.114	1.96969e-46	5	DUSP4
MYOZ2	0.000128899	1.13486	0.166	0.199	0.257798	5	MYOZ2
ACTN2	8.76163e-08	1.09569	0.218	0.162	0.000175233	5	ACTN2
RPS191	7.90983e-35	1.09065	0.635	0.496	1.58197e-31	5	RPS19
RPS3A2	3.94492e-48	1.07934	0.663	0.476	7.88983e-45	5	RPS3A
RPL231	2.03536e-33	1.05148	0.61	0.493	4.07071e-30	5	RPL23
RPS21	1.35156e-52	1.04492	0.62	0.414	2.70312e-49	5	RPS2
RPL51	1.10397e-39	1.03032	0.669	0.505	2.20794e-36	5	RPL5
RPL151	1.48832e-25	1.01249	0.655	0.572	2.97663e-22	5	RPL15
RPL262	4.00082e-34	0.999239	0.614	0.499	8.00164e-31	5	RPL26
RPL352	1.89887e-38	0.987351	0.614	0.442	3.79774e-35	5	RPL35
RPL13A1	2.36489e-44	0.98027	0.66	0.471	4.72979e-41	5	RPL13A
HN11	7.81376e-05	0.957953	0.455	0.5	0.156275	5	HN1
RPS271	4.97664e-33	0.956222	0.572	0.398	9.95328e-30	5	RPS27
TNNC1	2.0409e-24	0.947638	0.262	0.187	4.0818e-21	5	TNNC1
RPS162	1.32161e-27	0.947318	0.631	0.52	2.64322e-24	5	RPS16
RPS182	8.21262e-35	0.931577	0.593	0.418	1.64252e-31	5	RPS18
RPL322	1.36549e-30	0.920216	0.677	0.599	2.73098e-27	5	RPL32
RPL392	5.58731e-24	0.916693	0.629	0.52	1.11746e-20	5	RPL39
RPS152	2.30869e-30	0.90951	0.678	0.582	4.61737e-27	5	RPS15
NNAT1	6.99214e-29	0.906766	0.401	0.307	1.39843e-25	5	NNAT
RPL35A2	1.89668e-22	0.891664	0.667	0.584	3.79336e-19	5	RPL35A
RPL131	2.51348e-42	0.882145	0.611	0.425	5.02696e-39	5	RPL13
RPS32	1.64542e-27	0.881367	0.673	0.585	3.29084e-24	5	RPS3
RPL191	1.99961e-30	0.86689	0.674	0.573	3.99922e-27	5	RPL19
RPL411	3.82732e-16	0.8582	0.625	0.542	7.65464e-13	5	RPL41
UCP2	3.26431e-08	0.849337	0.299	0.45	6.52863e-05	5	UCP2
RPL18A2	6.92746e-25	0.841185	0.684	0.562	1.38549e-21	5	RPL18A
RPL92	4.78666e-22	0.827706	0.617	0.522	9.57333e-19	5	RPL9
RPS62	9.8101e-22	0.814569	0.652	0.564	1.96202e-18	5	RPS6
RPL62	6.98556e-24	0.814133	0.6	0.484	1.39711e-20	5	RPL6
NEXN	1.19428e-09	0.794866	0.383	0.372	2.38856e-06	5	NEXN
RPS252	2.84482e-14	0.790357	0.593	0.545	5.68965e-11	5	RPS25
RPL72	1.7227e-28	0.788636	0.607	0.439	3.44539e-25	5	RPL7
HFE2	9.70718e-09	0.779397	0.166	0.07	1.94144e-05	5	HFE2
TNNT3	4.02925e-20	0.771653	0.266	0.176	8.0585e-17	5	TNNT3
RPL212	6.59397e-24	0.768494	0.653	0.55	1.31879e-20	5	RPL21
RPS15A2	1.30875e-18	0.755014	0.655	0.559	2.61751e-15	5	RPS15A
GYPC	1.40116e-57	0.75376	0.431	0.247	2.80233e-54	5	GYPC
EEF1A11	6.49821e-29	0.743782	0.645	0.5	1.29964e-25	5	EEF1A1
RPS27A1	8.98996e-25	0.742078	0.573	0.462	1.79799e-21	5	RPS27A
RPL23A2	2.27379e-18	0.741913	0.627	0.545	4.54757e-15	5	RPL23A
SLC15A3	0.000297702	0.739371	0.248	0.314	0.595404	5	SLC15A3
CFHR1	0.00526122	0.737514	0.284	0.351	1	5	CFHR1
RPL112	1.05008e-14	0.730102	0.611	0.57	2.10016e-11	5	RPL11
RPS172	3.25382e-18	0.728951	0.554	0.454	6.50765e-15	5	RPS17
RPL301	1.04511e-11	0.726417	0.608	0.567	2.09021e-08	5	RPL30
RPS131	4.98857e-13	0.718138	0.579	0.512	9.97713e-10	5	RPS13
RPL372	5.86031e-21	0.707219	0.659	0.566	1.17206e-17	5	RPL37
RPL101	9.80215e-22	0.705335	0.615	0.513	1.96043e-18	5	RPL10
RPS111	1.8089e-13	0.703942	0.631	0.589	3.61779e-10	5	RPS11
RPL10A2	1.00877e-22	0.700163	0.627	0.502	2.01753e-19	5	RPL10A
HES6	0.00220079	0.689758	0.326	0.319	1	5	HES6
TMCC2	1.86758e-31	0.687091	0.278	0.115	3.73516e-28	5	TMCC2
RPS291	1.59797e-20	0.679098	0.627	0.527	3.19594e-17	5	RPS29
RPL272	1.04182e-19	0.676786	0.613	0.525	2.08364e-16	5	RPL27
ACTA1	3.66357e-22	0.658227	0.331	0.253	7.32715e-19	5	ACTA1
RPS122	2.15303e-18	0.654884	0.621	0.572	4.30605e-15	5	RPS12
RPS241	1.89283e-16	0.64268	0.547	0.471	3.78566e-13	5	RPS24
FGF71	1.96223e-18	0.642072	0.382	0.344	3.92445e-15	5	FGF7
RPS82	4.79211e-17	0.640245	0.566	0.5	9.58422e-14	5	RPS8
RPL341	9.16203e-24	0.638318	0.597	0.463	1.83241e-20	5	RPL34
RPL311	9.07762e-16	0.631553	0.642	0.575	1.81552e-12	5	RPL31
CKM	7.11805e-19	0.614451	0.171	0.103	1.42361e-15	5	CKM
RPS232	1.13325e-10	0.61273	0.636	0.571	2.2665e-07	5	RPS23
DDIT4	4.1982e-24	0.596857	0.348	0.234	8.3964e-21	5	DDIT4
RPS142	2.20382e-12	0.59572	0.516	0.442	4.40764e-09	5	RPS14
RPLP12	6.9291e-20	0.559302	0.649	0.541	1.38582e-16	5	RPLP1
MLYCD1	4.28195e-16	0.538632	0.243	0.373	8.56391e-13	5	MLYCD
MYBPH	1.23106e-18	0.493189	0.046	0.129	2.46212e-15	5	MYBPH
MT-CO32	0.00013604	0.436226	0.445	0.44	0.272081	5	MT-CO3
SRL	2.41349e-28	0.41721	0.126	0.191	4.82698e-25	5	SRL
GATM1	8.97666e-07	0.406896	0.407	0.424	0.00179533	5	GATM
AFAP1L1	0.000427906	0.373263	0.175	0.217	0.855811	5	AFAP1L1
MARCO	1.075e-18	0.366864	0.273	0.135	2.14999e-15	5	MARCO
ART3	5.42443e-05	0.365365	0.152	0.045	0.108489	5	ART3
C1QBP	2.3956e-08	0.365023	0.333	0.473	4.79121e-05	5	C1QBP
CACNG1	1.79458e-16	0.361166	0.11	0.06	3.58917e-13	5	CACNG1
MEG32	2.39517e-10	0.351741	0.691	0.628	4.79034e-07	5	MEG3
FAM65B	2.67704e-15	0.35015	0.28	0.166	5.35408e-12	5	FAM65B
CAV3	0.00326736	0.347705	0.131	0.194	1	5	CAV3
PHACTR3	8.90101e-63	0.322848	0.077	0.11	1.7802e-59	5	PHACTR3
NELL1	0.00887992	0.305589	0.138	0.009	1	5	NELL1
NCK2	1.87963e-15	0.302561	0.242	0.156	3.75927e-12	5	NCK2
EXOC3L1	3.48529e-33	0.298651	0.221	0.026	6.97057e-30	5	EXOC3L1
RANBP11	0.00494696	0.266836	0.355	0.466	1	5	RANBP1
KCND3	2.86341e-76	0.264543	0.207	0.031	5.72683e-73	5	KCND3
PDCL3	2.94549e-05	0.259571	0.22	0.343	0.0589098	5	PDCL3
FHAD1	3.96675e-22	0.254577	0.101	0.133	7.93351e-19	5	FHAD1
SNAI1	9.64585e-11	0.252809	0.11	0.192	1.92917e-07	5	SNAI1
HMOX1	0	4.56984	0.932	0.5	0	6	HMOX1
FTL	0	4.08623	0.98	0.473	0	6	FTL
SPP1	6.70194e-38	3.81722	0.556	0.224	1.34039e-34	6	SPP1
CTSB	2.71443e-265	3.51313	0.88	0.309	5.42887e-262	6	CTSB
CTSD	1.6123e-176	3.44336	0.761	0.237	3.22461e-173	6	CTSD
RNASE1	1.33952e-164	3.28073	0.754	0.235	2.67903e-161	6	RNASE1
CD14	5.46233e-150	3.12426	0.743	0.219	1.09247e-146	6	CD14
CXCL8	1.79288e-31	2.93528	0.548	0.232	3.58577e-28	6	CXCL8
CD163	1.99893e-124	2.90341	0.682	0.208	3.99786e-121	6	CD163
LYVE1	1.52961e-32	2.89016	0.561	0.2	3.05923e-29	6	LYVE1
FOLR2	5.58982e-40	2.86651	0.565	0.176	1.11796e-36	6	FOLR2
LGMN	1.05731e-69	2.79043	0.64	0.233	2.11461e-66	6	LGMN
C1QA	1.61105e-104	2.78673	0.658	0.153	3.22211e-101	6	C1QA
F13A1	8.53095e-78	2.68473	0.626	0.146	1.70619e-74	6	F13A1
HSPH1	2.24063e-209	2.435	0.925	0.57	4.48126e-206	6	HSPH1
CYBB	3.348e-217	2.39583	0.795	0.29	6.696e-214	6	CYBB
DAB21	7.91186e-46	2.36321	0.599	0.287	1.58237e-42	6	DAB2
FTH1	7.53499e-168	2.3603	0.972	0.732	1.507e-164	6	FTH1
TNFRSF1B	1.36772e-09	2.33008	0.462	0.122	2.73543e-06	6	TNFRSF1B
ITGB2	1.50543e-123	2.24466	0.694	0.232	3.01085e-120	6	ITGB2
AIF1	9.30389e-107	2.23957	0.77	0.399	1.86078e-103	6	AIF1
STAB1	1.586e-17	2.22894	0.501	0.152	3.172e-14	6	STAB1
DNAJA4	2.11604e-286	2.22277	0.835	0.356	4.23209e-283	6	DNAJA4
CSF1R	1.06693e-10	2.2116	0.496	0.233	2.13385e-07	6	CSF1R
C1QC	1.00373e-32	2.1805	0.534	0.147	2.00746e-29	6	C1QC
MS4A6A	4.34848e-11	2.17234	0.517	0.249	8.69695e-08	6	MS4A6A
CREG1	2.32974e-182	2.16538	0.756	0.238	4.65948e-179	6	CREG1
GLUL	6.88265e-107	2.16418	0.71	0.249	1.37653e-103	6	GLUL
MAF	0.00462853	2.15936	0.49	0.348	1	6	MAF
IER5	1.95641e-170	2.14142	0.725	0.295	3.91282e-167	6	IER5
PSAP	1.32614e-183	2.12721	0.898	0.418	2.65228e-180	6	PSAP
SRGN	1.61976e-165	2.12573	0.835	0.372	3.23951e-162	6	SRGN
SLC16A3	6.94201e-103	2.11559	0.616	0.183	1.3884e-99	6	SLC16A3
CEBPB	1.92032e-44	2.06585	0.559	0.205	3.84064e-41	6	CEBPB
GPNMB	2.30156e-18	2.06077	0.508	0.229	4.60311e-15	6	GPNMB
CD36	4.64825e-46	2.05767	0.606	0.292	9.2965e-43	6	CD36
HSPA6	1.49686e-278	2.03587	0.811	0.266	2.99371e-275	6	HSPA6
LIPA	3.2809e-53	2.03516	0.626	0.346	6.5618e-50	6	LIPA
HSP90AA11	1.09476e-130	2.0305	0.952	0.685	2.18952e-127	6	HSP90AA1
HSPA1A	1.20483e-116	2.02608	0.969	0.708	2.40966e-113	6	HSPA1A
TYROBP	3.98196e-44	2.02535	0.651	0.32	7.96391e-41	6	TYROBP
PYGL	2.4022e-163	2.01067	0.737	0.331	4.8044e-160	6	PYGL
MS4A4A	1.78815e-14	2.00819	0.475	0.075	3.57631e-11	6	MS4A4A
MAFB	4.59204e-196	2.00343	0.709	0.17	9.18407e-193	6	MAFB
C1QB	4.3614e-59	1.99454	0.588	0.202	8.72281e-56	6	C1QB
PLIN2	1.33916e-18	1.98687	0.501	0.191	2.67831e-15	6	PLIN2
SAT1	3.30763e-103	1.9752	0.734	0.243	6.61526e-100	6	SAT1
RHOB	5.47864e-32	1.96735	0.562	0.271	1.09573e-28	6	RHOB
IL1RN	6.43923e-57	1.96543	0.535	0.101	1.28785e-53	6	IL1RN
NR4A2	1.04065e-69	1.91298	0.561	0.187	2.08129e-66	6	NR4A2
NEAT1	8.9201e-107	1.90656	0.867	0.552	1.78402e-103	6	NEAT1
CTSL1	3.19151e-89	1.88564	0.694	0.286	6.38303e-86	6	CTSL
ASAH1	2.42616e-56	1.87449	0.671	0.375	4.85233e-53	6	ASAH1
CD68	0.000185671	1.85542	0.367	0.096	0.371341	6	CD68
LILRB5	1.515e-08	1.83726	0.356	0.11	3.03e-05	6	LILRB5
TPP1	3.08106e-84	1.83618	0.648	0.238	6.16212e-81	6	TPP1
SGK1	4.32874e-05	1.82816	0.363	0.212	0.0865747	6	SGK1
LY96	2.9718e-80	1.81531	0.589	0.146	5.9436e-77	6	LY96
GADD45B	6.69095e-34	1.80571	0.542	0.159	1.33819e-30	6	GADD45B
NPL	0	1.79096	0.758	0.118	0	6	NPL
PLTP1	4.09672e-09	1.77957	0.479	0.193	8.19343e-06	6	PLTP
CTSS	3.29684e-238	1.75874	0.819	0.263	6.59367e-235	6	CTSS
CD53	1.97842e-18	1.74687	0.541	0.285	3.95685e-15	6	CD53
CD74	1.04626e-104	1.74235	0.794	0.509	2.09253e-101	6	CD74
BLVRB	7.65805e-184	1.72323	0.785	0.199	1.53161e-180	6	BLVRB
LAPTM5	4.29102e-12	1.72213	0.531	0.277	8.58205e-09	6	LAPTM5
BAG3	1.16219e-239	1.71541	0.843	0.452	2.32437e-236	6	BAG3
RNASE6	2.82243e-30	1.70217	0.525	0.142	5.64486e-27	6	RNASE6
SLCO2B1	0.00186794	1.67165	0.414	0.057	1	6	SLCO2B1
C3AR1	9.04764e-23	1.65833	0.306	0.127	1.80953e-19	6	C3AR1
VAMP8	6.06314e-160	1.65513	0.775	0.313	1.21263e-156	6	VAMP8
RGS2	1.03321e-18	1.65239	0.552	0.335	2.06641e-15	6	RGS2
CXCL2	2.0493e-10	1.65152	0.328	0.129	4.09861e-07	6	CXCL2
VSIG4	6.84817e-44	1.64782	0.264	0.16	1.36963e-40	6	VSIG4
RAP2B	8.00237e-64	1.63668	0.63	0.333	1.60047e-60	6	RAP2B
CSTB	9.24246e-97	1.6291	0.781	0.405	1.84849e-93	6	CSTB
SLC2A3	2.35001e-86	1.62555	0.664	0.18	4.70002e-83	6	SLC2A3
NFKBIA	4.18386e-160	1.6251	0.771	0.214	8.36773e-157	6	NFKBIA
CCL3L3	4.45315e-73	1.61897	0.219	0.094	8.90629e-70	6	CCL3L3
MPEG1	1.25517e-81	1.61851	0.61	0.162	2.51034e-78	6	MPEG1
SH3BGRL3	2.38314e-138	1.61424	0.849	0.412	4.76627e-135	6	SH3BGRL3
SDCBP	8.88042e-79	1.61179	0.675	0.245	1.77608e-75	6	SDCBP
LRRC25	1.38748e-150	1.60605	0.593	0.072	2.77497e-147	6	LRRC25
FCGR3A	1.12617e-288	1.60473	0.715	0.134	2.25234e-285	6	FCGR3A
CD83	2.48787e-112	1.60132	0.689	0.295	4.97573e-109	6	CD83
FCER1G	1.74059e-23	1.59936	0.593	0.262	3.48117e-20	6	FCER1G
RGS1	6.29109e-15	1.58642	0.497	0.153	1.25822e-11	6	RGS1
FOSL2	8.48947e-09	1.57481	0.322	0.19	1.69789e-05	6	FOSL2
CST3	1.63239e-144	1.57066	0.949	0.613	3.26478e-141	6	CST3
PTPRE	0.00460364	1.56227	0.371	0.205	1	6	PTPRE
HBEGF	4.01283e-24	1.55708	0.285	0.045	8.02567e-21	6	HBEGF
SQSTM1	2.40844e-200	1.55265	0.829	0.26	4.81688e-197	6	SQSTM1
THBS11	4.28789e-41	1.54172	0.244	0.213	8.57578e-38	6	THBS1
FTLP3	2.39085e-126	1.5382	0.74	0.323	4.78171e-123	6	FTLP3
MAN1A11	6.88537e-07	1.52839	0.347	0.207	0.00137707	6	MAN1A1
NR4A1	1.88974e-106	1.524	0.695	0.321	3.77948e-103	6	NR4A1
HLA-DMA	3.43653e-08	1.52101	0.359	0.175	6.87305e-05	6	HLA-DMA
SEPP11	9.018e-46	1.51769	0.613	0.224	1.8036e-42	6	SEPP1
ETS2	4.5433e-05	1.51643	0.453	0.275	0.0908659	6	ETS2
HLA-B	2.25591e-44	1.51619	0.661	0.328	4.51183e-41	6	HLA-B
NAMPT	2.02932e-05	1.51444	0.35	0.175	0.0405865	6	NAMPT
GPR183	9.48229e-09	1.51159	0.476	0.19	1.89646e-05	6	GPR183
MFSD1	0.00108175	1.50397	0.477	0.277	1	6	MFSD1
CD86	4.06433e-36	1.49913	0.254	0.101	8.12866e-33	6	CD86
LCP1	4.26938e-91	1.4853	0.664	0.222	8.53876e-88	6	LCP1
CD209	5.12075e-31	1.46739	0.288	0.095	1.02415e-27	6	CD209
COTL1	4.15021e-185	1.46056	0.809	0.341	8.30042e-182	6	COTL1
SAMSN1	0.00074853	1.45949	0.415	0.127	1	6	SAMSN1
METRNL	6.18728e-17	1.45326	0.305	0.188	1.23746e-13	6	METRNL
PFKFB3	1.52211e-40	1.45079	0.249	0.205	3.04422e-37	6	PFKFB3
FCGR1A	4.04189e-41	1.43904	0.266	0.083	8.08378e-38	6	FCGR1A
DUSP1	2.53888e-11	1.43728	0.523	0.306	5.07776e-08	6	DUSP1
FPR1	1.02856e-12	1.41977	0.316	0.109	2.05711e-09	6	FPR1
OTUD1	0.000725417	1.4188	0.401	0.095	1	6	OTUD1
IDH1	9.80595e-82	1.41233	0.62	0.241	1.96119e-78	6	IDH1
CREM	2.02143e-10	1.39822	0.535	0.356	4.04287e-07	6	CREM
LPAR6	0.000684138	1.39156	0.48	0.278	1	6	LPAR6
HSPA1B1	9.05352e-47	1.39025	0.788	0.51	1.8107e-43	6	HSPA1B
IL10RA	9.16912e-40	1.37812	0.271	0.048	1.83382e-36	6	IL10RA
HLA-DRB1	7.51331e-87	1.37698	0.732	0.241	1.50266e-83	6	HLA-DRB1
GNAI2	4.21856e-11	1.3709	0.581	0.395	8.43711e-08	6	GNAI2
GPX1	1.30472e-09	1.36731	0.588	0.436	2.60944e-06	6	GPX1
ARL4C	4.6505e-17	1.36684	0.297	0.109	9.30099e-14	6	ARL4C
HLA-DRA	2.67772e-76	1.3657	0.75	0.353	5.35544e-73	6	HLA-DRA
CASP1	1.65664e-08	1.36457	0.449	0.111	3.31329e-05	6	CASP1
MXD1	0.00501035	1.35588	0.419	0.178	1	6	MXD1
TGFBI	8.39338e-12	1.34777	0.535	0.28	1.67868e-08	6	TGFBI
IL4I1	2.38201e-97	1.34526	0.186	0.085	4.76402e-94	6	IL4I1
SAMHD1	1.26128e-24	1.3344	0.572	0.305	2.52257e-21	6	SAMHD1
FERMT3	1.57274e-268	1.3323	0.737	0.134	3.14547e-265	6	FERMT3
LILRB2	4.94067e-123	1.3316	0.599	0.135	9.88134e-120	6	LILRB2
PLEK	5.87714e-71	1.32772	0.647	0.266	1.17543e-67	6	PLEK
CCL4L2	1.7188e-59	1.32649	0.202	0.026	3.43759e-56	6	CCL4L2
TFRC	7.26288e-11	1.32302	0.295	0.089	1.45258e-07	6	TFRC
ARPC1B	2.93609e-90	1.31713	0.723	0.377	5.87217e-87	6	ARPC1B
PLAUR	1.95789e-28	1.31319	0.291	0.234	3.91579e-25	6	PLAUR
ZFP361	8.24413e-70	1.3069	0.701	0.262	1.64883e-66	6	ZFP36
NCF2	0.00018839	1.30193	0.342	0.08	0.376781	6	NCF2
B2M	1.96198e-50	1.28067	0.764	0.504	3.92397e-47	6	B2M
ADAP2	0	1.27496	0.744	0.094	0	6	ADAP2
CTSZ	2.00521e-175	1.26498	0.73	0.291	4.01042e-172	6	CTSZ
LGALS9	0	1.26203	0.77	0.165	0	6	LGALS9
VEGFA1	3.81552e-15	1.25449	0.304	0.209	7.63104e-12	6	VEGFA
VMP11	0.00432753	1.24951	0.424	0.342	1	6	VMP1
CSF2RA	1.66646e-15	1.2489	0.302	0.028	3.33291e-12	6	CSF2RA
ANXA11	6.5878e-119	1.2373	0.811	0.39	1.31756e-115	6	ANXA1
RETN	4.16415e-202	1.23407	0.809	0.39	8.3283e-199	6	RETN
TMEM176B	5.68735e-46	1.23364	0.605	0.306	1.13747e-42	6	TMEM176B
RUNX1	4.06311e-43	1.2329	0.271	0.147	8.12622e-40	6	RUNX1
CLEC7A	1.85522e-25	1.22854	0.297	0.057	3.71043e-22	6	CLEC7A
CXCL16	3.49449e-35	1.21317	0.261	0.143	6.98898e-32	6	CXCL16
DOK2	1.07738e-294	1.2098	0.746	0.159	2.15477e-291	6	DOK2
HK2	9.26793e-63	1.2048	0.232	0.117	1.85359e-59	6	HK2
RB1	8.22561e-21	1.19891	0.311	0.277	1.64512e-17	6	RB1
TKT	2.31148e-207	1.19362	0.808	0.352	4.62296e-204	6	TKT
HCK	1.50539e-31	1.19227	0.285	0.159	3.01078e-28	6	HCK
S100A111	2.51796e-89	1.1795	0.911	0.558	5.03592e-86	6	S100A11
LILRB3	6.36581e-108	1.16927	0.182	0.069	1.27316e-104	6	LILRB3
ACSL1	2.34525e-112	1.16277	0.621	0.149	4.69049e-109	6	ACSL1
LAIR1	9.30344e-60	1.16006	0.257	0.117	1.86069e-56	6	LAIR1
CDKN1A	6.02963e-07	1.15201	0.328	0.22	0.00120593	6	CDKN1A
TYMP	5.94557e-14	1.14841	0.319	0.174	1.18911e-10	6	TYMP
RAB20	3.56429e-80	1.14136	0.215	0.067	7.12858e-77	6	RAB20
HLA-C	6.09766e-49	1.14044	0.648	0.305	1.21953e-45	6	HLA-C
TLR2	2.24012e-158	1.13612	0.177	0.013	4.48024e-155	6	TLR2
MYL2	9.83293e-09	1.13525	0.397	0.052	1.96659e-05	6	MYL2
CCR1	4.81024e-13	1.1338	0.321	0.075	9.62048e-10	6	CCR1
CYBA	1.01892e-122	1.12752	0.761	0.398	2.03784e-119	6	CYBA
APBB3	0.000334946	1.11097	0.362	0.116	0.669892	6	APBB3
TNFAIP8	1.53127e-140	1.10213	0.705	0.281	3.06253e-137	6	TNFAIP8
EVI2A	4.58211e-218	1.09251	0.692	0.126	9.16422e-215	6	EVI2A
MGAT4A	4.19356e-13	1.09133	0.468	0.165	8.38713e-10	6	MGAT4A
BHLHE40	2.82922e-11	1.07778	0.291	0.14	5.65844e-08	6	BHLHE40
SLC11A1	3.49277e-114	1.0609	0.191	0.023	6.98554e-111	6	SLC11A1
HLA-DQB1	1.92701e-18	1.05633	0.29	0.101	3.85402e-15	6	HLA-DQB1
TBXAS1	1.59855e-110	1.0464	0.559	0.067	3.19709e-107	6	TBXAS1
FCN1	5.0173e-172	1.04322	0.763	0.318	1.00346e-168	6	FCN1
PRDM1	4.66045e-74	1.03431	0.233	0.058	9.3209e-71	6	PRDM1
NCKAP1L	2.80789e-45	1.02679	0.564	0.187	5.61577e-42	6	NCKAP1L
IL1B	3.71226e-38	1.02434	0.29	0.232	7.42451e-35	6	IL1B
HLA-DMB	1.16489e-61	1.00724	0.246	0.138	2.32978e-58	6	HLA-DMB
RNF144B	3.54076e-166	1.00461	0.14	0.137	7.08152e-163	6	RNF144B
ZNF331	9.57678e-84	0.998376	0.151	0.248	1.91536e-80	6	ZNF331
MT-ND42	1.03185e-30	0.993146	0.692	0.436	2.06371e-27	6	MT-ND4
IRF8	1.96766e-123	0.991525	0.637	0.111	3.93533e-120	6	IRF8
RP11-386I14.4	7.65333e-49	0.978431	0.257	0.272	1.53067e-45	6	RP11-386I14.4
JUNB	8.6187e-25	0.971935	0.556	0.221	1.72374e-21	6	JUNB
MSR1	2.95442e-173	0.970422	0.164	0.042	5.90884e-170	6	MSR1
PTPRC	2.33724e-20	0.965618	0.321	0.202	4.67449e-17	6	PTPRC
TNFSF13B	1.13483e-53	0.964838	0.249	0.145	2.26966e-50	6	TNFSF13B
SLC15A31	6.35705e-114	0.957728	0.671	0.277	1.27141e-110	6	SLC15A3
CLEC2B	4.36259e-56	0.95757	0.218	0.178	8.72517e-53	6	CLEC2B
GATM2	4.26517e-11	0.957245	0.39	0.426	8.53033e-08	6	GATM
NR4A3	1.90571e-20	0.954892	0.46	0.099	3.81142e-17	6	NR4A3
PLD4	0.00176752	0.945796	0.414	0.134	1	6	PLD4
ATF5	1.07632e-88	0.944688	0.191	0.243	2.15264e-85	6	ATF5
LAT2	1.13232e-17	0.933395	0.493	0.171	2.26465e-14	6	LAT2
BST2	9.49286e-11	0.931308	0.329	0.185	1.89857e-07	6	BST2
CD163L1	3.32021e-132	0.923195	0.196	0.107	6.64042e-129	6	CD163L1
ERO1A	9.4954e-89	0.920691	0.182	0.224	1.89908e-85	6	ERO1A
MT-ATP61	1.00358e-17	0.911981	0.727	0.544	2.00717e-14	6	MT-ATP6
MYL1	1.57046e-05	0.907293	0.403	0.209	0.0314093	6	MYL1
ARHGDIB	2.67086e-65	0.900413	0.763	0.443	5.34173e-62	6	ARHGDIB
PTGS2	7.81709e-96	0.894264	0.182	0.114	1.56342e-92	6	PTGS2
CARD16	1.38169e-43	0.890209	0.28	0.24	2.76339e-40	6	CARD16
MBP	6.77684e-201	0.885144	0.744	0.247	1.35537e-197	6	MBP
HLA-DRB5	1.38297e-05	0.874679	0.308	0.055	0.0276594	6	HLA-DRB5
DMXL2	3.45089e-174	0.874265	0.701	0.257	6.90178e-171	6	DMXL2
AFF1	7.20621e-10	0.871544	0.356	0.182	1.44124e-06	6	AFF1
DNAJB11	1.43083e-70	0.867623	0.903	0.554	2.86165e-67	6	DNAJB1
RILPL2	4.90778e-188	0.867439	0.74	0.248	9.81556e-185	6	RILPL2
IL6R	9.43129e-115	0.864224	0.558	0.074	1.88626e-111	6	IL6R
CTSH	1.70334e-20	0.863707	0.284	0.167	3.40668e-17	6	CTSH
C1orf162	1.02701e-07	0.854723	0.364	0.243	0.000205402	6	C1orf162
RHBDF2	2.25962e-148	0.844495	0.168	0.061	4.51925e-145	6	RHBDF2
TNFAIP3	6.4121e-10	0.842528	0.404	0.079	1.28242e-06	6	TNFAIP3
FOS1	2.7288e-40	0.836581	0.726	0.451	5.4576e-37	6	FOS
LGALS3	4.0687e-129	0.832467	0.761	0.373	8.1374e-126	6	LGALS3
CD37	1.57556e-20	0.824341	0.483	0.122	3.15112e-17	6	CD37
SLC40A11	1.04142e-31	0.821819	0.573	0.302	2.08284e-28	6	SLC40A1
SLA	9.35773e-47	0.814442	0.5	0.089	1.87155e-43	6	SLA
CTD-3014M21.1	8.52927e-22	0.809845	0.287	0.196	1.70585e-18	6	CTD-3014M21.1
USP36	7.87822e-101	0.808411	0.205	0.312	1.57564e-97	6	USP36
CD300A	1.20879e-49	0.802715	0.236	0.037	2.41759e-46	6	CD300A
LY86	9.7763e-105	0.80108	0.209	0.269	1.95526e-101	6	LY86
INPP5D	7.48886e-58	0.799231	0.254	0.196	1.49777e-54	6	INPP5D
GAPDH1	7.7643e-16	0.789014	0.831	0.662	1.55286e-12	6	GAPDH
CPVL	7.43642e-37	0.781145	0.544	0.168	1.48728e-33	6	CPVL
OSM	5.53664e-23	0.779889	0.222	0.03	1.10733e-19	6	OSM
RGCC	2.46627e-90	0.774759	0.609	0.177	4.93254e-87	6	RGCC
JAML	4.47604e-151	0.769081	0.141	0.1	8.95208e-148	6	JAML
CHST15	0.00719235	0.754854	0.398	0.215	1	6	CHST15
HILPDA1	3.93892e-105	0.746714	0.129	0.269	7.87783e-102	6	HILPDA
IGSF6	2.79827e-36	0.745808	0.514	0.128	5.59653e-33	6	IGSF6
ITGAL	0	0.742477	0.657	0.031	0	6	ITGAL
PYCARD	1.39201e-61	0.736565	0.637	0.301	2.78403e-58	6	PYCARD
STK10	1.24977e-06	0.728258	0.356	0.162	0.00249953	6	STK10
PLA2G7	2.64503e-36	0.728012	0.468	0.093	5.29006e-33	6	PLA2G7
ASGR1	2.22131e-200	0.727619	0.595	0.085	4.44262e-197	6	ASGR1
ACTB	3.19303e-48	0.726182	0.863	0.597	6.38605e-45	6	ACTB
ABRACL	8.53578e-109	0.722513	0.725	0.383	1.70716e-105	6	ABRACL
SLC2A1	2.57541e-94	0.716259	0.117	0.264	5.15081e-91	6	SLC2A1
GLRX	1.22885e-81	0.71524	0.631	0.177	2.4577e-78	6	GLRX
DDIT41	0.000383354	0.705141	0.479	0.223	0.766708	6	DDIT4
MT-RNR11	2.96335e-36	0.703362	0.758	0.442	5.92671e-33	6	MT-RNR1
TRIB1	2.56193e-203	0.703006	0.66	0.165	5.12386e-200	6	TRIB1
FNIP2	7.02406e-29	0.7015	0.453	0.168	1.40481e-25	6	FNIP2
FAM20A	1.51437e-14	0.699956	0.325	0.099	3.02874e-11	6	FAM20A
ISG15	2.85109e-52	0.69649	0.644	0.346	5.70218e-49	6	ISG15
FAM105A	5.91329e-12	0.694809	0.479	0.168	1.18266e-08	6	FAM105A
ADGRE2	2.52291e-14	0.692455	0.328	0.101	5.04583e-11	6	ADGRE2
ALOX5AP	1.96959e-22	0.687062	0.316	0.102	3.93918e-19	6	ALOX5AP
NFKBIZ	1.08383e-111	0.677786	0.147	0.069	2.16767e-108	6	NFKBIZ
TMC8	4.79925e-284	0.676409	0.592	0.039	9.5985e-281	6	TMC8
IRF7	7.89929e-99	0.674149	0.112	0.168	1.57986e-95	6	IRF7
MX1	6.3059e-05	0.673671	0.326	0.095	0.126118	6	MX1
AGR2	9.34429e-299	0.662319	0.547	0.019	1.86886e-295	6	AGR2
CD93	4.75821e-31	0.649602	0.319	0.34	9.51643e-28	6	CD93
SLC2A5	3.47524e-159	0.644986	0.131	0.051	6.95049e-156	6	SLC2A5
DUSP6	3.80283e-132	0.643584	0.74	0.372	7.60566e-129	6	DUSP6
PTAFR	6.82339e-12	0.641422	0.438	0.114	1.36468e-08	6	PTAFR
CA3	1.97529e-53	0.64131	0.113	0.064	3.95058e-50	6	CA3
EPSTI1	7.01355e-57	0.638614	0.206	0.043	1.40271e-53	6	EPSTI1
TLR4	6.89838e-228	0.637218	0.65	0.11	1.37968e-224	6	TLR4
SELPLG	4.96088e-124	0.633035	0.167	0.098	9.92175e-121	6	SELPLG
TREM2	0	0.632299	0.678	0.05	0	6	TREM2
PDGFB	1.6446e-66	0.63215	0.243	0.154	3.28919e-63	6	PDGFB
POU2F2	9.47744e-81	0.630302	0.582	0.147	1.89549e-77	6	POU2F2
SIGLEC7	5.14237e-118	0.620103	0.199	0.037	1.02847e-114	6	SIGLEC7
UAP1L1	0.00355309	0.616819	0.305	0.027	1	6	UAP1L1
ACTA11	2.80212e-25	0.614387	0.267	0.259	5.60424e-22	6	ACTA1
PLXND1	1.61238e-37	0.611715	0.301	0.268	3.22476e-34	6	PLXND1
SLN	7.58796e-06	0.60885	0.148	0.085	0.0151759	6	SLN
KLF2	5.50506e-64	0.60397	0.638	0.267	1.10101e-60	6	KLF2
SERPINA1	3.56743e-36	0.600068	0.257	0.019	7.13485e-33	6	SERPINA1
LINC00996	2.26152e-77	0.591197	0.371	0.001	4.52304e-74	6	LINC00996
UCP21	5.67014e-92	0.588861	0.768	0.409	1.13403e-88	6	UCP2
MAP3K1	1.17048e-25	0.583708	0.297	0.139	2.34096e-22	6	MAP3K1
TMEM140	1.12046e-26	0.582774	0.298	0.046	2.24091e-23	6	TMEM140
TMEM106A	1.72753e-68	0.579864	0.232	0.18	3.45506e-65	6	TMEM106A
CEBPA	0	0.574291	0.686	0.026	0	6	CEBPA
PCDH12	3.3505e-132	0.569571	0.161	0.114	6.70101e-129	6	PCDH12
PILRA	5.7449e-223	0.569139	0.12	0.05	1.14898e-219	6	PILRA
FAM177B	2.97067e-141	0.563648	0.514	0.053	5.94134e-138	6	FAM177B
SLC16A10	7.01955e-30	0.557895	0.277	0.157	1.40391e-26	6	SLC16A10
ENGASE	1.5626e-06	0.556947	0.349	0.135	0.0031252	6	ENGASE
STXBP2	1.77153e-78	0.551246	0.203	0.123	3.54306e-75	6	STXBP2
VTRNA1-1	7.6056e-99	0.548901	0.205	0.196	1.52112e-95	6	VTRNA1-1
ENG	1.83908e-05	0.547768	0.349	0.227	0.0367817	6	ENG
HIP1	2.60812e-252	0.545292	0.746	0.171	5.21624e-249	6	HIP1
SDS	4.74544e-39	0.54515	0.179	0.003	9.49088e-36	6	SDS
AKNA	1.19924e-05	0.544228	0.347	0.206	0.0239848	6	AKNA
BNIP31	5.13892e-16	0.543964	0.301	0.25	1.02778e-12	6	BNIP3
IRF5	5.88317e-236	0.542925	0.63	0.077	1.17663e-232	6	IRF5
GCLM	9.03646e-234	0.541743	0.756	0.31	1.80729e-230	6	GCLM
DRAM2	8.51911e-80	0.540755	0.208	0.301	1.70382e-76	6	DRAM2
CSTA	5.4698e-135	0.537091	0.726	0.356	1.09396e-131	6	CSTA
MT-RNR21	7.47442e-48	0.533539	0.822	0.535	1.49488e-44	6	MT-RNR2
TREM1	9.07546e-34	0.532874	0.496	0.16	1.81509e-30	6	TREM1
NDRG1	6.27412e-85	0.527376	0.145	0.199	1.25482e-81	6	NDRG1
ZFAND2A	1.26868e-154	0.526166	0.791	0.406	2.53736e-151	6	ZFAND2A
LPAR5	1.50582e-13	0.524852	0.403	0.024	3.01163e-10	6	LPAR5
MT-ND31	1.44216e-19	0.524334	0.653	0.365	2.88431e-16	6	MT-ND3
MX2	7.96729e-193	0.522542	0.12	0.048	1.59346e-189	6	MX2
IL10	1.47202e-162	0.516749	0.569	0.038	2.94404e-159	6	IL10
FXYD5	1.53164e-41	0.516015	0.284	0.304	3.06328e-38	6	FXYD5
ST6GAL1	0.000647637	0.513956	0.363	0.146	1	6	ST6GAL1
SERPINB1	2.4934e-34	0.511293	0.541	0.222	4.98681e-31	6	SERPINB1
CXCL1	4.16693e-32	0.510828	0.288	0.057	8.33385e-29	6	CXCL1
GCA	6.50209e-105	0.497961	0.148	0.219	1.30042e-101	6	GCA
CLEC10A	3.72535e-50	0.497372	0.24	0.064	7.45069e-47	6	CLEC10A
SLC25A37	9.37668e-24	0.492314	0.537	0.255	1.87534e-20	6	SLC25A37
JAK2	7.25414e-90	0.481954	0.472	0.124	1.45083e-86	6	JAK2
CD200R1	9.07623e-24	0.473784	0.278	0.026	1.81525e-20	6	CD200R1
HMGA1	1.41985e-69	0.468117	0.645	0.265	2.8397e-66	6	HMGA1
GCNT1	2.31015e-29	0.464809	0.5	0.239	4.6203e-26	6	GCNT1
HSPE11	1.14157e-26	0.462631	0.912	0.718	2.28314e-23	6	HSPE1
CFD	5.86383e-144	0.461086	0.581	0.058	1.17277e-140	6	CFD
TESC	8.61901e-111	0.458923	0.583	0.105	1.7238e-107	6	TESC
CCL8	6.13971e-91	0.458146	0.404	0.025	1.22794e-87	6	CCL8
SPINT2	8.36649e-87	0.454612	0.181	0.164	1.6733e-83	6	SPINT2
HPGDS	5.68812e-39	0.449572	0.257	0.082	1.13762e-35	6	HPGDS
BIN2	1.37083e-57	0.448282	0.503	0.06	2.74166e-54	6	BIN2
ITGAX	4.84071e-44	0.434523	0.532	0.185	9.68143e-41	6	ITGAX
CKM1	2.76161e-32	0.434344	0.182	0.102	5.52321e-29	6	CKM
TUBA1C1	2.34934e-117	0.42826	0.823	0.507	4.69867e-114	6	TUBA1C
MNDA	3.57346e-09	0.42729	0.476	0.225	7.14692e-06	6	MNDA
CORO1A	5.84568e-131	0.421473	0.681	0.204	1.16914e-127	6	CORO1A
ANKH	9.92876e-70	0.420004	0.223	0.143	1.98575e-66	6	ANKH
GPR65	2.41395e-72	0.413947	0.51	0.06	4.8279e-69	6	GPR65
EGLN1	5.55777e-81	0.411212	0.212	0.303	1.11155e-77	6	EGLN1
MT-TW	4.42902e-22	0.39979	0.812	0.553	8.85805e-19	6	MT-TW
FMN1	4.30992e-173	0.399733	0.144	0.001	8.61984e-170	6	FMN1
TMEM1731	9.85632e-109	0.393618	0.179	0.301	1.97126e-105	6	TMEM173
FCGR1CP	2.23889e-298	0.393397	0.609	0.11	4.47778e-295	6	FCGR1CP
MOB3B	5.35087e-169	0.386138	0.589	0.085	1.07017e-165	6	MOB3B
TBC1D12	0.00337594	0.382438	0.246	0.091	1	6	TBC1D12
HLA-DQA1	4.47876e-88	0.379804	0.161	0.131	8.95752e-85	6	HLA-DQA1
TNNC11	2.43204e-198	0.378218	0.044	0.206	4.86407e-195	6	TNNC1
PIM1	4.41484e-29	0.377353	0.196	0.144	8.82968e-26	6	PIM1
GPR84	0.00230425	0.37153	0.4	0.051	1	6	GPR84
CD48	1.23456e-53	0.368508	0.581	0.228	2.46913e-50	6	CD48
RUBCNL	3.86125e-108	0.367036	0.147	0.16	7.7225e-105	6	RUBCNL
GDF15	7.49277e-174	0.360386	0.689	0.202	1.49855e-170	6	GDF15
SLC48A1	2.05042e-166	0.360244	0.679	0.237	4.10085e-163	6	SLC48A1
TLR6	9.5413e-31	0.360134	0.362	0.03	1.90826e-27	6	TLR6
TMSB4XP4	9.71343e-13	0.359558	0.316	0.203	1.94269e-09	6	TMSB4XP4
OSBPL8	1.08196e-162	0.356119	0.688	0.195	2.16391e-159	6	OSBPL8
RAC2	2.21775e-69	0.353474	0.226	0.249	4.4355e-66	6	RAC2
LILRB1	0	0.351917	0.684	0.016	0	6	LILRB1
C10orf10	2.1048e-25	0.346913	0.493	0.185	4.2096e-22	6	C10orf10
CSF3R	2.57959e-101	0.345053	0.16	0.084	5.15918e-98	6	CSF3R
DEFB1	0	0.344739	0.655	0.086	0	6	DEFB1
NCF1C	0.0089399	0.342515	0.261	0.054	1	6	NCF1C
ARHGAP31	1.10355e-12	0.342426	0.415	0.084	2.2071e-09	6	ARHGAP31
CFP	3.88497e-38	0.340303	0.525	0.158	7.76994e-35	6	CFP
DOPEY2	2.63329e-57	0.338238	0.227	0.125	5.26658e-54	6	DOPEY2
OSBPL3	2.10934e-244	0.336019	0.579	0.042	4.21868e-241	6	OSBPL3
LYST	7.16588e-05	0.335913	0.445	0.207	0.143318	6	LYST
CA2	0	0.330481	0.694	0.104	0	6	CA2
CIITA	1.74332e-99	0.325922	0.504	0.031	3.48664e-96	6	CIITA
PDCL31	1.91747e-48	0.325474	0.623	0.308	3.83494e-45	6	PDCL3
CLEC4G	6.3662e-40	0.323767	0.208	0	1.27324e-36	6	CLEC4G
MT-ND21	1.60892e-13	0.321515	0.629	0.374	3.21785e-10	6	MT-ND2
TRPV2	1.27002e-82	0.320877	0.556	0.105	2.54004e-79	6	TRPV2
LINC01272	3.67882e-05	0.318336	0.441	0.14	0.0735763	6	LINC01272
MT-CO21	4.47982e-19	0.317479	0.705	0.473	8.95963e-16	6	MT-CO2
AVPI1	1.40978e-132	0.314744	0.14	0.239	2.81956e-129	6	AVPI1
TNFSF14	0	0.313917	0.651	0.048	0	6	TNFSF14
MYOF	2.82639e-198	0.311448	0.737	0.258	5.65278e-195	6	MYOF
NQO11	3.11786e-216	0.300805	0.689	0.23	6.23573e-213	6	NQO1
NFATC1	6.28613e-07	0.300237	0.342	0.195	0.00125723	6	NFATC1
ANGPTL4	6.76697e-54	0.300058	0.216	0.048	1.35339e-50	6	ANGPTL4
TAGAP	1.32491e-123	0.29961	0.48	0.084	2.64981e-120	6	TAGAP
HHEX	3.41614e-63	0.299249	0.528	0.117	6.83229e-60	6	HHEX
FCGR2B	4.58287e-255	0.296343	0.121	0.032	9.16574e-252	6	FCGR2B
C15orf48	9.49967e-97	0.291569	0.129	0.03	1.89993e-93	6	C15orf48
CCDC170	0	0.291097	0.662	0.025	0	6	CCDC170
CLECL1	0	0.290869	0.684	0.074	0	6	CLECL1
SCARF1	5.7762e-163	0.29021	0.547	0.105	1.15524e-159	6	SCARF1
GIMAP8	1.37671e-07	0.286046	0.1	0.043	0.000275343	6	GIMAP8
PER3	1.43221e-23	0.285703	0.285	0.044	2.86442e-20	6	PER3
CD300E	5.8281e-123	0.28484	0.472	0.096	1.16562e-119	6	CD300E
PSTPIP2	2.34205e-05	0.28355	0.366	0.177	0.046841	6	PSTPIP2
MFSD14B	7.90234e-105	0.281112	0.641	0.3	1.58047e-101	6	MFSD14B
MARCO1	0	0.278654	0.671	0.101	0	6	MARCO
IL3RA	2.99787e-24	0.277431	0.412	0.082	5.99575e-21	6	IL3RA
EPOR	2.15408e-163	0.277356	0.131	0.099	4.30817e-160	6	EPOR
HECTD4	2.1981e-71	0.270883	0.424	0.058	4.3962e-68	6	HECTD4
NUP214	8.05209e-16	0.26938	0.355	0.262	1.61042e-12	6	NUP214
TMEM86A	1.96238e-146	0.267044	0.11	0.117	3.92476e-143	6	TMEM86A
CPOX	8.78759e-66	0.262743	0.477	0.089	1.75752e-62	6	CPOX
PDE3B	5.10447e-70	0.261233	0.177	0.012	1.02089e-66	6	PDE3B
RNASE2	7.24594e-257	0.253609	0.734	0.202	1.44919e-253	6	RNASE2
ACTA2	7.45969e-180	4.48041	0.954	0.607	1.49194e-176	7	ACTA2
TAGLN	4.28895e-62	3.6847	0.646	0.354	8.57791e-59	7	TAGLN
RGS5	2.39137e-84	3.18113	0.635	0.319	4.78274e-81	7	RGS5
ACTG2	9.28557e-16	3.09972	0.335	0.151	1.85711e-12	7	ACTG2
MYL9	4.32037e-47	3.05959	0.595	0.373	8.64075e-44	7	MYL9
NDUFA4L2	7.28556e-27	2.84633	0.456	0.238	1.45711e-23	7	NDUFA4L2
IGFBP7	1.6225e-96	2.80336	0.783	0.433	3.245e-93	7	IGFBP7
CALD11	1.44614e-58	2.71442	0.681	0.473	2.89228e-55	7	CALD1
TPM1	1.68411e-63	2.36603	0.555	0.238	3.36821e-60	7	TPM1
CTGF1	2.23232e-07	2.34293	0.466	0.458	0.000446464	7	CTGF
FABP4	1.18814e-25	2.31293	0.587	0.453	2.37628e-22	7	FABP4
ELN1	0.00684169	2.28818	0.357	0.38	1	7	ELN
KCNJ8	1.17197e-07	2.27508	0.381	0.262	0.000234393	7	KCNJ8
MYLK	3.44078e-22	2.25814	0.464	0.36	6.88157e-19	7	MYLK
CAV1	1.14302e-78	2.23256	0.764	0.433	2.28604e-75	7	CAV1
PDLIM1	1.1072e-06	2.13876	0.426	0.378	0.0022144	7	PDLIM1
AOC3	0.00765068	2.12557	0.29	0.197	1	7	AOC3
CYR61	2.27166e-24	2.10352	0.528	0.399	4.54331e-21	7	CYR61
ADIRF	1.28552e-22	2.07205	0.432	0.293	2.57104e-19	7	ADIRF
PDGFRB1	1.01346e-08	2.06484	0.351	0.273	2.02692e-05	7	PDGFRB
C8orf4	2.26922e-42	2.04214	0.488	0.26	4.53843e-39	7	C8orf4
CSRP1	8.34395e-21	1.98694	0.491	0.401	1.66879e-17	7	CSRP1
PLN	9.64763e-113	1.98132	0.349	0.048	1.92953e-109	7	PLN
CPE1	1.18553e-06	1.95903	0.402	0.363	0.00237106	7	CPE
GPC6	8.31156e-33	1.89945	0.373	0.176	1.66231e-29	7	GPC6
SERPINI1	1.46367e-19	1.80201	0.335	0.146	2.92734e-16	7	SERPINI1
MYH11	7.42748e-20	1.75382	0.335	0.157	1.4855e-16	7	MYH11
MT2A2	3.6402e-41	1.73237	0.686	0.492	7.2804e-38	7	MT2A
FOS2	1.7977e-35	1.64444	0.684	0.464	3.5954e-32	7	FOS
SULT1E1	8.19436e-14	1.64148	0.437	0.335	1.63887e-10	7	SULT1E1
COL6A31	5.89675e-24	1.63528	0.552	0.411	1.17935e-20	7	COL6A3
THY11	1.255e-31	1.62561	0.584	0.42	2.51e-28	7	THY1
COL4A21	2.67667e-44	1.60766	0.665	0.445	5.35333e-41	7	COL4A2
A2M	1.49242e-09	1.58563	0.488	0.419	2.98483e-06	7	A2M
COX4I2	4.24795e-17	1.58142	0.357	0.164	8.49589e-14	7	COX4I2
COL4A11	2.04841e-52	1.57469	0.775	0.55	4.09682e-49	7	COL4A1
ISYNA1	3.87026e-24	1.52852	0.365	0.223	7.74052e-21	7	ISYNA1
BGN1	6.23599e-21	1.52001	0.493	0.4	1.2472e-17	7	BGN
TIMP3	1.08967e-07	1.49924	0.464	0.422	0.000217933	7	TIMP3
ID3	1.22975e-11	1.49345	0.517	0.459	2.4595e-08	7	ID3
BMP5	5.49021e-13	1.47491	0.335	0.187	1.09804e-09	7	BMP5
INHBA1	6.74976e-14	1.46555	0.308	0.191	1.34995e-10	7	INHBA
IFITM11	5.94627e-26	1.35057	0.367	0.182	1.18925e-22	7	IFITM1
LAMA41	3.47144e-17	1.32707	0.536	0.447	6.94289e-14	7	LAMA4
EDNRA1	1.65804e-16	1.31737	0.386	0.265	3.31608e-13	7	EDNRA
CARMN	9.77825e-07	1.30947	0.298	0.201	0.00195565	7	CARMN
SOX41	3.89867e-09	1.29611	0.426	0.334	7.79734e-06	7	SOX4
CNN1	0.00246214	1.2706	0.231	0.22	1	7	CNN1
RERG	0.000363677	1.2422	0.155	0.077	0.727355	7	RERG
TPM21	2.00147e-23	1.23982	0.579	0.412	4.00295e-20	7	TPM2
PTN1	6.55136e-10	1.2224	0.292	0.474	1.31027e-06	7	PTN
SORBS2	1.34771e-05	1.22149	0.193	0.06	0.0269541	7	SORBS2
TGFBI1	1.75072e-10	1.21876	0.386	0.297	3.50143e-07	7	TGFBI
CASQ2	2.706e-59	1.21554	0.354	0.071	5.41201e-56	7	CASQ2
TMSB15A	1.3671e-05	1.20643	0.493	0.518	0.027342	7	TMSB15A
ADAMTS11	2.40089e-05	1.19363	0.263	0.164	0.0480177	7	ADAMTS1
AVPR1A	1.15388e-77	1.1853	0.349	0.07	2.30776e-74	7	AVPR1A
FABP52	5.50403e-08	1.15328	0.651	0.627	0.000110081	7	FABP5
ESAM	9.7879e-06	1.12943	0.349	0.304	0.0195758	7	ESAM
TMSB4X	6.25174e-56	1.09383	0.831	0.559	1.25035e-52	7	TMSB4X
SPARC1	2.23608e-27	1.0933	0.55	0.331	4.47217e-24	7	SPARC
FHL11	1.18013e-09	1.07498	0.271	0.208	2.36026e-06	7	FHL1
FGF72	0.00609091	1.0646	0.349	0.347	1	7	FGF7
FHL5	1.12834e-23	1.03018	0.282	0.067	2.25667e-20	7	FHL5
ID2	1.55631e-08	1.02352	0.287	0.242	3.11261e-05	7	ID2
1941-09-01	5.23547e-10	0.988851	0.252	0.415	1.04709e-06	7	2023-09-04
FOSB	8.13664e-36	0.988098	0.493	0.262	1.62733e-32	7	FOSB
KCNA5	1.23208e-49	0.978343	0.282	0.068	2.46417e-46	7	KCNA5
KRT18	4.93209e-07	0.967112	0.231	0.12	0.000986419	7	KRT18
PRSS351	2.93951e-12	0.959225	0.3	0.136	5.87903e-09	7	PRSS35
TMSB10	2.52914e-22	0.95636	0.764	0.614	5.05829e-19	7	TMSB10
CDH6	5.67471e-26	0.95127	0.311	0.101	1.13494e-22	7	CDH6
AGT	0.000178636	0.932639	0.247	0.196	0.357273	7	AGT
NR4A11	1.06333e-07	0.921214	0.389	0.349	0.000212667	7	NR4A1
SLIT31	3.52489e-09	0.918336	0.273	0.14	7.04977e-06	7	SLIT3
ANXA12	5.56181e-06	0.910985	0.461	0.422	0.0111236	7	ANXA1
GUCY1A31	0.00448274	0.905226	0.223	0.221	1	7	GUCY1A3
LRRC321	0.000895268	0.894239	0.319	0.314	1	7	LRRC32
KCNAB1	4.21314e-14	0.882859	0.239	0.056	8.42628e-11	7	KCNAB1
TMSB4XP41	6.69406e-06	0.867522	0.249	0.21	0.0133881	7	TMSB4XP4
PLAC91	1.20099e-11	0.859366	0.534	0.461	2.40198e-08	7	PLAC9
ATP1A2	2.60187e-05	0.858779	0.198	0.3	0.0520373	7	ATP1A2
APOLD11	7.74182e-12	0.839418	0.397	0.307	1.54836e-08	7	APOLD1
MGLL	1.36953e-11	0.834945	0.198	0.382	2.73906e-08	7	MGLL
NEURL1B	0.00317867	0.817458	0.383	0.385	1	7	NEURL1B
CCDC3	6.40049e-28	0.765893	0.327	0.135	1.2801e-24	7	CCDC3
NGF	6.00161e-21	0.749292	0.223	0.033	1.20032e-17	7	NGF
ZFP362	6.00982e-14	0.747923	0.424	0.292	1.20196e-10	7	ZFP36
CYCS1	6.87867e-06	0.71175	0.536	0.563	0.0137573	7	CYCS
LGALS12	0.00147521	0.701112	0.555	0.513	1	7	LGALS1
TRPC6	5.67372e-11	0.682307	0.105	0.058	1.13474e-07	7	TRPC6
THBS4	0.000107871	0.67557	0.196	0.262	0.215741	7	THBS4
SERPINE1	0.000552377	0.668298	0.311	0.241	1	7	SERPINE1
TNMD	1.04084e-12	0.664996	0.429	0.368	2.08169e-09	7	TNMD
GEM1	6.11191e-07	0.664089	0.137	0.163	0.00122238	7	GEM
VASN1	0.00539494	0.64493	0.225	0.249	1	7	VASN
PLAT1	2.69357e-09	0.641261	0.349	0.281	5.38714e-06	7	PLAT
JUNB1	0.00333309	0.64088	0.3	0.246	1	7	JUNB
SH2D3C	2.11161e-24	0.634033	0.381	0.211	4.22323e-21	7	SH2D3C
HEY2	5.16497e-31	0.630903	0.233	0.056	1.03299e-27	7	HEY2
MT-CO33	6.07011e-05	0.626987	0.493	0.438	0.121402	7	MT-CO3
KLF6	1.60938e-06	0.603283	0.359	0.293	0.00321875	7	KLF6
FOXS11	1.33256e-07	0.591382	0.105	0.121	0.000266512	7	FOXS1
RERGL	1.38279e-276	0.5865	0.19	0.001	2.76558e-273	7	RERGL
ACTB1	5.69393e-11	0.582441	0.692	0.615	1.13879e-07	7	ACTB
VCAM11	1.73055e-09	0.55966	0.102	0.186	3.4611e-06	7	VCAM1
NRIP2	3.68509e-12	0.533797	0.22	0.051	7.37018e-09	7	NRIP2
MT-CYB2	8.30267e-09	0.532708	0.544	0.453	1.66053e-05	7	MT-CYB
CCDC801	2.77572e-09	0.499627	0.169	0.324	5.55144e-06	7	CCDC80
EMCN	3.5598e-18	0.493714	0.15	0.284	7.1196e-15	7	EMCN
NID21	2.60999e-10	0.463465	0.424	0.375	5.21999e-07	7	NID2
COL14A11	0.00412371	0.462196	0.22	0.245	1	7	COL14A1
MYOF1	2.55332e-06	0.451156	0.209	0.3	0.00510665	7	MYOF
EPSTI11	3.94354e-31	0.437805	0.201	0.05	7.88708e-28	7	EPSTI1
OLFML31	0.00495905	0.430908	0.255	0.364	1	7	OLFML3
ADA	8.22311e-29	0.429401	0.306	0.132	1.64462e-25	7	ADA
ADGRF5	6.91461e-17	0.423257	0.362	0.221	1.38292e-13	7	ADGRF5
MYOCD	4.40166e-08	0.403846	0.147	0.034	8.80332e-05	7	MYOCD
RANBP12	9.1284e-06	0.389186	0.466	0.457	0.0182568	7	RANBP1
ISG151	8.93028e-06	0.386148	0.37	0.37	0.0178606	7	ISG15
GJA4	7.07657e-16	0.377124	0.29	0.15	1.41531e-12	7	GJA4
PEAR11	1.56288e-07	0.36082	0.228	0.329	0.000312576	7	PEAR1
TXN1	0.00161608	0.356354	0.622	0.631	1	7	TXN
TUBB61	0.00348029	0.343386	0.394	0.41	1	7	TUBB6
PGF	2.25991e-12	0.335037	0.298	0.201	4.51982e-09	7	PGF
NRP11	0.00669445	0.32395	0.214	0.311	1	7	NRP1
CNTN11	4.04534e-20	0.320202	0.11	0.215	8.09068e-17	7	CNTN1
IL17B	0.000282616	0.312998	0.102	0.003	0.565232	7	IL17B
DUSP61	1.15743e-12	0.303703	0.241	0.408	2.31487e-09	7	DUSP6
CD24	5.21265e-17	0.299139	0.161	0.049	1.04253e-13	7	CD24
SPON21	7.90974e-05	0.297264	0.255	0.407	0.158195	7	SPON2
EFHD1	3.94216e-38	0.296319	0.072	0.185	7.88433e-35	7	EFHD1
C2orf40	0.000330569	0.288825	0.241	0.317	0.661137	7	C2orf40
ORAI2	1.2843e-23	0.28667	0.322	0.157	2.56861e-20	7	ORAI2
HACD1	7.70528e-23	0.286385	0.223	0.061	1.54106e-19	7	HACD1
MT-ND43	1.90222e-07	0.284212	0.55	0.452	0.000380443	7	MT-ND4
UACA	2.93066e-19	0.282963	0.161	0.329	5.86131e-16	7	UACA
FOXC1	2.94413e-06	0.280092	0.169	0.082	0.00588826	7	FOXC1
S100A112	0.00100974	0.279502	0.601	0.586	1	7	S100A11
TRPV21	1.55119e-17	0.267	0.059	0.145	3.10237e-14	7	TRPV2
CLIC4	0.00319754	0.265113	0.399	0.427	1	7	CLIC4
HGF1	3.12213e-12	0.26351	0.185	0.09	6.24427e-09	7	HGF
ADM	0.000646133	0.260192	0.223	0.2	1	7	ADM
CD163L11	1.85311e-16	0.253351	0.244	0.108	3.70622e-13	7	CD163L1
RBP4	1.59151e-10	0.250307	0.206	0.094	3.18301e-07	7	RBP4
CLDN5	1.27213e-103	3.76403	0.724	0.279	2.54427e-100	8	CLDN5
PECAM1	1.4328e-99	3.62622	0.77	0.356	2.86561e-96	8	PECAM1
TM4SF1	8.75888e-132	3.54377	0.773	0.268	1.75178e-128	8	TM4SF1
A2M1	7.9622e-117	3.45981	0.827	0.405	1.59244e-113	8	A2M
IGFBP31	7.07909e-97	3.3656	0.744	0.296	1.41582e-93	8	IGFBP3
ESAM1	5.44656e-61	3.3278	0.668	0.291	1.08931e-57	8	ESAM
CDH5	3.17257e-83	3.27132	0.71	0.365	6.34515e-80	8	CDH5
CAV11	1.63858e-139	3.21945	0.889	0.429	3.27716e-136	8	CAV1
GNG11	2.82891e-90	3.21408	0.781	0.417	5.65783e-87	8	GNG11
RAMP2	2.98427e-33	3.03327	0.568	0.273	5.96854e-30	8	RAMP2
FABP41	7.23773e-61	3.01792	0.724	0.447	1.44755e-57	8	FABP4
CD931	2.09945e-65	2.90599	0.668	0.324	4.1989e-62	8	CD93
VWF	2.06917e-25	2.89182	0.548	0.326	4.13834e-22	8	VWF
TIE1	6.59188e-123	2.85484	0.659	0.209	1.31838e-119	8	TIE1
COL4A22	6.77496e-112	2.83185	0.866	0.437	1.35499e-108	8	COL4A2
AQP1	4.50481e-28	2.81673	0.554	0.312	9.00961e-25	8	AQP1
ICAM2	3.43048e-39	2.81288	0.565	0.282	6.86096e-36	8	ICAM2
CAV2	5.90179e-69	2.7895	0.679	0.351	1.18036e-65	8	CAV2
APLNR	1.98665e-101	2.78416	0.659	0.231	3.97329e-98	8	APLNR
COL4A12	1.18184e-107	2.75867	0.903	0.545	2.36367e-104	8	COL4A1
PCAT19	4.53957e-66	2.74809	0.551	0.131	9.07914e-63	8	PCAT19
ADGRL4	2.47996e-15	2.71272	0.472	0.184	4.95992e-12	8	ADGRL4
CD341	2.06798e-26	2.6996	0.56	0.318	4.13596e-23	8	CD34
PRND	1.25318e-15	2.542	0.403	0.137	2.50637e-12	8	PRND
HSPG2	1.42479e-52	2.51466	0.724	0.435	2.84958e-49	8	HSPG2
KDR	1.06598e-104	2.5144	0.653	0.252	2.13195e-101	8	KDR
PRCP	3.36321e-84	2.51374	0.716	0.381	6.72642e-81	8	PRCP
SOX7	3.05608e-38	2.39139	0.506	0.176	6.11216e-35	8	SOX7
EPAS1	4.211e-90	2.32841	0.599	0.179	8.42199e-87	8	EPAS1
FAM198B	2.87578e-89	2.29249	0.662	0.285	5.75157e-86	8	FAM198B
TMSB4X1	8.93476e-119	2.23341	0.915	0.556	1.78695e-115	8	TMSB4X
GJA41	1.96968e-55	2.22231	0.494	0.142	3.93936e-52	8	GJA4
PODXL	6.16405e-51	2.21886	0.528	0.191	1.23281e-47	8	PODXL
EGFL7	0.000650828	2.20733	0.401	0.236	1	8	EGFL7
IGFBP41	2.28114e-36	2.19967	0.688	0.464	4.56228e-33	8	IGFBP4
CLIC41	3.69694e-58	2.1983	0.676	0.416	7.39388e-55	8	CLIC4
ECSCR	4.8874e-30	2.18484	0.514	0.216	9.77481e-27	8	ECSCR
TMSB101	1.4281e-96	2.1826	0.901	0.608	2.85621e-93	8	TMSB10
EFNA1	9.57728e-14	2.13825	0.378	0.11	1.91546e-10	8	EFNA1
AFAP1L11	4.68981e-32	2.1079	0.491	0.202	9.37961e-29	8	AFAP1L1
PTPRB	3.96109e-121	2.10408	0.571	0.127	7.92217e-118	8	PTPRB
EGLN11	1.5691e-13	2.0894	0.483	0.288	3.1382e-10	8	EGLN1
PLVAP	1.31266e-15	2.08118	0.403	0.118	2.62531e-12	8	PLVAP
C1orf54	1.72642e-09	2.05774	0.48	0.324	3.45285e-06	8	C1orf54
MGLL1	0.000120686	2.04329	0.432	0.372	0.241373	8	MGLL
ROBO4	2.58086e-90	2.03315	0.622	0.266	5.16173e-87	8	ROBO4
ADGRF51	0.00204553	1.94948	0.315	0.223	1	8	ADGRF5
C10orf101	2.91887e-11	1.92313	0.426	0.201	5.83774e-08	8	C10orf10
STC1	1.49412e-08	1.9196	0.256	0.103	2.98823e-05	8	STC1
ENG1	1.72781e-34	1.90977	0.509	0.226	3.45563e-31	8	ENG
IGFBP71	1.5167e-43	1.89531	0.702	0.437	3.03341e-40	8	IGFBP7
C8orf41	0.000895311	1.89276	0.406	0.264	1	8	C8orf4
SOX18	7.11771e-22	1.88887	0.372	0.043	1.42354e-18	8	SOX18
KIAA1462	6.09172e-75	1.87757	0.528	0.13	1.21834e-71	8	KIAA1462
RGCC1	2.6262e-90	1.86023	0.597	0.195	5.2524e-87	8	RGCC
NRP12	4.23033e-09	1.8457	0.466	0.3	8.46066e-06	8	NRP1
B2M1	8.70208e-78	1.84075	0.844	0.512	1.74042e-74	8	B2M
SDPR1	2.13337e-17	1.83292	0.469	0.197	4.26674e-14	8	SDPR
NEURL1B1	7.57645e-19	1.79475	0.54	0.378	1.51529e-15	8	NEURL1B
HLA-E	1.6147e-40	1.79071	0.588	0.182	3.22939e-37	8	HLA-E
IL331	4.51599e-10	1.78911	0.335	0.074	9.03197e-07	8	IL33
PTPRM	1.0182e-21	1.77675	0.423	0.144	2.0364e-18	8	PTPRM
ELK3	3.20685e-23	1.75151	0.509	0.255	6.4137e-20	8	ELK3
DUSP11	3.38281e-63	1.74865	0.696	0.307	6.76562e-60	8	DUSP1
UACA1	2.6861e-53	1.73845	0.585	0.312	5.37221e-50	8	UACA
GNAI21	1.08874e-59	1.72114	0.71	0.398	2.17747e-56	8	GNAI2
CALCRL1	3.12371e-75	1.71686	0.568	0.21	6.24742e-72	8	CALCRL
NEDD9	1.56054e-28	1.6737	0.483	0.202	3.12109e-25	8	NEDD9
PLXND11	1.15914e-64	1.6712	0.591	0.257	2.31828e-61	8	PLXND1
ID31	7.23092e-16	1.66875	0.602	0.455	1.44618e-12	8	ID3
HLA-C1	3.01286e-23	1.64218	0.557	0.323	6.02572e-20	8	HLA-C
EFNB2	1.43913e-10	1.64214	0.443	0.296	2.87827e-07	8	EFNB2
EMP11	2.88544e-06	1.63036	0.506	0.407	0.00577089	8	EMP1
MYCT1	6.0877e-13	1.63015	0.23	0.05	1.21754e-09	8	MYCT1
CHST151	2.28521e-57	1.62245	0.537	0.217	4.57042e-54	8	CHST15
HLA-B1	7.42948e-49	1.59225	0.69	0.34	1.4859e-45	8	HLA-B
KLF61	9.58352e-58	1.58732	0.665	0.28	1.9167e-54	8	KLF6
PDGFB1	2.96856e-65	1.58399	0.509	0.147	5.93713e-62	8	PDGFB
PCDH121	1.39138e-49	1.58032	0.455	0.104	2.78276e-46	8	PCDH12
JAM21	0.0019336	1.56175	0.347	0.193	1	8	JAM2
MMRN2	1.14291e-62	1.55418	0.486	0.116	2.28581e-59	8	MMRN2
IL3RA1	2.13092e-89	1.55022	0.48	0.093	4.26184e-86	8	IL3RA
KLF21	1.27914e-41	1.54737	0.557	0.286	2.55828e-38	8	KLF2
ITGA6	2.8587e-20	1.54337	0.418	0.16	5.71741e-17	8	ITGA6
GJA11	3.13796e-05	1.51189	0.295	0.283	0.0627591	8	GJA1
TSPAN2	2.86747e-10	1.49316	0.182	0.069	5.73495e-07	8	TSPAN2
PLK2	1.38469e-21	1.48793	0.514	0.345	2.76938e-18	8	PLK2
NOTCH4	0.000466061	1.47878	0.253	0.096	0.932122	8	NOTCH4
STOM1	5.64533e-05	1.47264	0.403	0.224	0.112907	8	STOM
TIMP31	6.9538e-44	1.46547	0.662	0.414	1.39076e-40	8	TIMP3
RHOB1	3.2814e-38	1.44607	0.545	0.284	6.56279e-35	8	RHOB
CYR611	2.22722e-44	1.42166	0.642	0.394	4.45444e-41	8	CYR61
MYO10	6.45247e-20	1.38976	0.472	0.25	1.29049e-16	8	MYO10
DLL4	1.10029e-46	1.36941	0.179	0.047	2.20058e-43	8	DLL4
CTHRC11	2.86271e-16	1.36502	0.415	0.2	5.72541e-13	8	CTHRC1
GJA5	3.54558e-150	1.33582	0.514	0.057	7.09116e-147	8	GJA5
TNFSF10	1.40487e-17	1.32856	0.378	0.124	2.80973e-14	8	TNFSF10
OIT3	7.82399e-44	1.32652	0.386	0.044	1.5648e-40	8	OIT3
FABP53	2.69629e-16	1.32299	0.724	0.624	5.39257e-13	8	FABP5
HIC11	4.65018e-15	1.31745	0.548	0.422	9.30035e-12	8	HIC1
FLNB	3.20252e-11	1.30729	0.236	0.299	6.40505e-08	8	FLNB
GPRC5B1	0.00543644	1.30604	0.378	0.242	1	8	GPRC5B
DUSP62	6.9e-48	1.29957	0.616	0.393	1.38e-44	8	DUSP6
LPAR61	4.76981e-54	1.27527	0.588	0.282	9.53961e-51	8	LPAR6
UNC5B	1.84157e-105	1.26937	0.537	0.137	3.68313e-102	8	UNC5B
TSPAN7	1.78469e-07	1.2691	0.449	0.329	0.000356937	8	TSPAN7
TGM2	2.6695e-06	1.2491	0.341	0.12	0.005339	8	TGM2
LXN	3.53396e-07	1.24833	0.406	0.229	0.000706791	8	LXN
LRRC322	0.000943194	1.24389	0.409	0.31	1	8	LRRC32
NTS	0.00108534	1.23263	0.142	0.161	1	8	NTS
APOLD12	2.83819e-52	1.21967	0.574	0.3	5.67638e-49	8	APOLD1
HLA-F	9.01655e-20	1.21091	0.418	0.176	1.80331e-16	8	HLA-F
CFI	1.26548e-15	1.20604	0.284	0.02	2.53097e-12	8	CFI
WARS	3.0207e-07	1.19332	0.259	0.325	0.00060414	8	WARS
JUN	2.31723e-16	1.1884	0.455	0.244	4.63445e-13	8	JUN
ERG	3.56125e-11	1.17426	0.347	0.101	7.1225e-08	8	ERG
PRKCH	1.18579e-52	1.16928	0.381	0.025	2.37157e-49	8	PRKCH
EDNRB	3.48672e-38	1.15291	0.531	0.293	6.97344e-35	8	EDNRB
BTNL9	2.48073e-24	1.14758	0.19	0.033	4.96145e-21	8	BTNL9
RNASE11	7.50678e-29	1.14523	0.554	0.265	1.50136e-25	8	RNASE1
CETP	0.00163826	1.14254	0.244	0.092	1	8	CETP
MMRN1	1.76782e-55	1.13173	0.432	0.121	3.53563e-52	8	MMRN1
HHEX1	3.58139e-37	1.11974	0.443	0.138	7.16278e-34	8	HHEX
SEPP12	1.71927e-09	1.1178	0.449	0.247	3.43854e-06	8	SEPP1
GIMAP6	1.12283e-20	1.11335	0.188	0.115	2.24566e-17	8	GIMAP6
TSPAN13	8.83714e-11	1.11308	0.207	0.081	1.76743e-07	8	TSPAN13
DPYSL31	7.87044e-06	1.10966	0.395	0.269	0.0157409	8	DPYSL3
LAMA42	8.57646e-33	1.10301	0.642	0.443	1.71529e-29	8	LAMA4
F8	5.41803e-05	1.09977	0.222	0.072	0.108361	8	F8
IFI27	0.00675537	1.08983	0.173	0.053	1	8	IFI27
SHE	2.89801e-235	1.07609	0.489	0.039	5.79601e-232	8	SHE
CSGALNACT1	1.75799e-48	1.06998	0.477	0.162	3.51598e-45	8	CSGALNACT1
SEMA3G	1.67453e-60	1.05968	0.497	0.185	3.34906e-57	8	SEMA3G
ETS21	0.000765025	1.03376	0.378	0.285	1	8	ETS2
ADGRG1	1.41329e-63	1.0332	0.409	0.08	2.82657e-60	8	ADGRG1
BST21	0.00626375	1.03296	0.241	0.194	1	8	BST2
ACE	1.07112e-43	1.0293	0.128	0.04	2.14224e-40	8	ACE
SOX42	0.00633416	0.9977	0.452	0.333	1	8	SOX4
APLN	5.02308e-212	0.997134	0.54	0.072	1.00462e-208	8	APLN
PGF1	3.66408e-19	0.996179	0.182	0.206	7.32817e-16	8	PGF
GSN1	4.21114e-20	0.987863	0.565	0.356	8.42229e-17	8	GSN
CD361	2.67704e-05	0.957798	0.298	0.317	0.0535408	8	CD36
JAG2	1.00632e-145	0.944174	0.503	0.045	2.01265e-142	8	JAG2
GBP4	2.3437e-42	0.935861	0.111	0.095	4.68739e-39	8	GBP4
MT-ND22	3.15184e-11	0.924258	0.517	0.389	6.30368e-08	8	MT-ND2
SCARF11	1.10964e-115	0.916008	0.523	0.124	2.21928e-112	8	SCARF1
CCDC88C	1.50683e-97	0.903797	0.477	0.099	3.01366e-94	8	CCDC88C
ISG152	2.15394e-06	0.871049	0.446	0.367	0.00430787	8	ISG15
FBLN21	2.83365e-24	0.850856	0.188	0.299	5.66731e-21	8	FBLN2
CSRP11	6.51768e-31	0.850185	0.571	0.398	1.30354e-27	8	CSRP1
ANGPTL41	7.67433e-41	0.826236	0.108	0.059	1.53487e-37	8	ANGPTL4
S100A10	5.46566e-19	0.820767	0.71	0.486	1.09313e-15	8	S100A10
ICAM11	2.22033e-14	0.820083	0.145	0.16	4.44065e-11	8	ICAM1
ACKR3	6.23797e-18	0.817794	0.372	0.168	1.24759e-14	8	ACKR3
KITLG	4.44963e-112	0.807865	0.528	0.131	8.89926e-109	8	KITLG
RBP7	1.74271e-37	0.804505	0.148	0.172	3.48542e-34	8	RBP7
SOX17	6.33705e-201	0.802109	0.443	0.025	1.26741e-197	8	SOX17
TMSB4XP8	4.34627e-21	0.790178	0.5	0.305	8.69253e-18	8	TMSB4XP8
MEOX21	1.2757e-28	0.768031	0.466	0.233	2.55139e-25	8	MEOX2
MT-ATP62	1.47037e-22	0.767044	0.741	0.551	2.94074e-19	8	MT-ATP6
MT-ND44	1.23193e-21	0.752571	0.693	0.447	2.46386e-18	8	MT-ND4
C2orf401	7.41329e-19	0.750347	0.494	0.306	1.48266e-15	8	C2orf40
TUBB1	3.55563e-15	0.732153	0.77	0.67	7.11126e-12	8	TUBB
MYL91	2.76703e-29	0.730178	0.56	0.375	5.53406e-26	8	MYL9
LHX6	3.46099e-112	0.728725	0.372	0.016	6.92197e-109	8	LHX6
HOXB7	7.59402e-13	0.722006	0.415	0.228	1.5188e-09	8	HOXB7
SH2D3C1	3.03803e-62	0.719449	0.52	0.206	6.07605e-59	8	SH2D3C
TMSB4XP42	0.000531491	0.716309	0.355	0.206	1	8	TMSB4XP4
NETO2	1.31247e-07	0.71618	0.372	0.184	0.000262493	8	NETO2
CLIC5	9.30656e-48	0.707193	0.372	0.02	1.86131e-44	8	CLIC5
MT-CO22	1.17553e-07	0.704394	0.574	0.488	0.000235106	8	MT-CO2
SLC2A31	3.33329e-22	0.702532	0.452	0.209	6.66659e-19	8	SLC2A3
FAM69B	2.23759e-20	0.696242	0.298	0.046	4.47518e-17	8	FAM69B
ANXA3	7.85317e-142	0.68451	0.469	0.057	1.57063e-138	8	ANXA3
ARHGAP311	8.56931e-91	0.66742	0.469	0.096	1.71386e-87	8	ARHGAP31
PIK3C2B	1.0601e-85	0.667115	0.554	0.166	2.1202e-82	8	PIK3C2B
FAM167B	5.95418e-106	0.660788	0.446	0.08	1.19084e-102	8	FAM167B
SERPINE11	2.36126e-58	0.654132	0.116	0.249	4.72251e-55	8	SERPINE1
SOCS3	0.00603953	0.653585	0.23	0.16	1	8	SOCS3
ST6GAL11	4.40091e-24	0.641106	0.134	0.165	8.80182e-21	8	ST6GAL1
MEOX1	3.61962e-80	0.627831	0.082	0.125	7.23923e-77	8	MEOX1
MT-RNR22	3.40637e-12	0.626266	0.679	0.553	6.81275e-09	8	MT-RNR2
MXRA51	1.22425e-21	0.623288	0.537	0.321	2.44851e-18	8	MXRA5
GMFG	7.4512e-10	0.613672	0.463	0.311	1.49024e-06	8	GMFG
GATA2	0.00193773	0.606641	0.219	0.011	1	8	GATA2
PIK3R6	8.25248e-13	0.59942	0.361	0.196	1.6505e-09	8	PIK3R6
ARL4C1	2.57734e-17	0.598007	0.352	0.115	5.15467e-14	8	ARL4C
CD40	6.55395e-31	0.590558	0.338	0.035	1.31079e-27	8	CD40
ARPC1B1	1.06451e-05	0.589252	0.486	0.401	0.0212902	8	ARPC1B
MT-CYB3	8.78562e-29	0.589137	0.73	0.446	1.75712e-25	8	MT-CYB
NFATC11	4.72855e-27	0.583248	0.423	0.198	9.4571e-24	8	NFATC1
PEAR12	5.85193e-18	0.580804	0.514	0.317	1.17039e-14	8	PEAR1
ACTB2	8.18561e-13	0.580251	0.733	0.614	1.63712e-09	8	ACTB
CTGF2	2.46251e-13	0.577853	0.548	0.455	4.92501e-10	8	CTGF
SLC2A11	6.5402e-28	0.577208	0.455	0.244	1.30804e-24	8	SLC2A1
TNFRSF1B1	1.5011e-67	0.576973	0.526	0.134	3.0022e-64	8	TNFRSF1B
COL12A11	3.15833e-13	0.572154	0.562	0.45	6.31666e-10	8	COL12A1
TNFRSF4	0	0.572084	0.457	0.002	0	8	TNFRSF4
CXCL121	0.000734905	0.557801	0.452	0.356	1	8	CXCL12
TUBB62	2.15747e-22	0.557367	0.554	0.403	4.31494e-19	8	TUBB6
RP11-726G1.1	1.18866e-84	0.555808	0.528	0.167	2.37731e-81	8	RP11-726G1.1
CREM1	7.28984e-15	0.546742	0.5	0.365	1.45797e-11	8	CREM
MAP3K11	4.08422e-10	0.54313	0.165	0.151	8.16843e-07	8	MAP3K1
MT-ND12	0.000418032	0.530622	0.472	0.419	0.836064	8	MT-ND1
FXYD51	4.8189e-21	0.527728	0.472	0.296	9.6378e-18	8	FXYD5
MT-ND32	1.75477e-06	0.524996	0.477	0.385	0.00350955	8	MT-ND3
CALD12	1.66698e-23	0.524277	0.611	0.476	3.33396e-20	8	CALD1
HAPLN3	4.9542e-105	0.523295	0.418	0.077	9.9084e-102	8	HAPLN3
RGS16	3.26728e-16	0.521648	0.193	0.285	6.53455e-13	8	RGS16
CCL81	1.13893e-16	0.51808	0.122	0.052	2.27787e-13	8	CCL8
SELE	7.45274e-26	0.517716	0.259	0	1.49055e-22	8	SELE
CHST1	3.8265e-163	0.506407	0.438	0.043	7.653e-160	8	CHST1
NUAK1	2.729e-36	0.505712	0.097	0.11	5.458e-33	8	NUAK1
TCF15	1.90721e-101	0.50497	0.466	0.09	3.81441e-98	8	TCF15
KIT	6.14518e-08	0.488042	0.335	0.143	0.000122904	8	KIT
CPAMD8	2.45573e-19	0.481733	0.17	0.031	4.91146e-16	8	CPAMD8
MMP28	6.85597e-82	0.479589	0.327	0.014	1.37119e-78	8	MMP28
FBN11	9.74558e-16	0.467751	0.619	0.469	1.94912e-12	8	FBN1
SSUH2	1.02635e-118	0.46482	0.284	0.011	2.0527e-115	8	SSUH2
LGALS31	7.47811e-16	0.46311	0.264	0.41	1.49562e-12	8	LGALS3
GYPC1	0.00900816	0.455504	0.281	0.261	1	8	GYPC
STK101	1.07731e-60	0.433076	0.491	0.164	2.15463e-57	8	STK10
KCNA51	7.68449e-142	0.431594	0.491	0.06	1.5369e-138	8	KCNA5
FRAS1	1.85855e-17	0.431011	0.267	0.078	3.71711e-14	8	FRAS1
SMAD6	1.63681e-126	0.422864	0.358	0.037	3.27363e-123	8	SMAD6
FSTL11	8.12339e-23	0.420755	0.673	0.473	1.62468e-19	8	FSTL1
CEACAM1	1.96301e-34	0.406022	0.301	0.031	3.92601e-31	8	CEACAM1
PROCR1	2.38744e-22	0.403432	0.52	0.339	4.77488e-19	8	PROCR
PDZD2	4.2096e-59	0.397717	0.134	0.036	8.41921e-56	8	PDZD2
FOXC11	4.37763e-139	0.391066	0.474	0.07	8.75527e-136	8	FOXC1
PSMB9	2.22246e-16	0.390505	0.125	0.184	4.44492e-13	8	PSMB9
NQO12	2.9238e-11	0.388845	0.429	0.26	5.84761e-08	8	NQO1
HS6ST11	4.81737e-06	0.386652	0.355	0.212	0.00963475	8	HS6ST1
IQCA1	5.20778e-07	0.379469	0.148	0	0.00104156	8	IQCA1
FLT4	6.42963e-198	0.373796	0.429	0.033	1.28593e-194	8	FLT4
HEY12	3.52442e-09	0.36131	0.213	0.277	7.04883e-06	8	HEY1
LPL	1.29644e-56	0.359834	0.077	0.102	2.59288e-53	8	LPL
SEMA3F	0	0.356727	0.449	0.01	0	8	SEMA3F
FOSB1	2.51561e-39	0.35455	0.574	0.26	5.03122e-36	8	FOSB
INSR	1.76471e-12	0.348816	0.151	0.149	3.52943e-09	8	INSR
ALPL	3.02697e-134	0.347704	0.301	0.024	6.05393e-131	8	ALPL
HIP11	6.18162e-63	0.344372	0.068	0.222	1.23632e-59	8	HIP1
SLC16A7	6.93168e-69	0.343433	0.446	0.127	1.38634e-65	8	SLC16A7
NR5A2	1.4558e-193	0.342832	0.392	0.027	2.9116e-190	8	NR5A2
HBEGF1	3.90663e-23	0.342303	0.341	0.053	7.81326e-20	8	HBEGF
IFI61	1.4028e-10	0.339149	0.19	0.301	2.8056e-07	8	IFI6
FN11	9.85128e-26	0.337155	0.636	0.41	1.97026e-22	8	FN1
IFIT31	5.18717e-19	0.333033	0.057	0.148	1.03743e-15	8	IFIT3
TLR41	2.25252e-34	0.332572	0.406	0.142	4.50504e-31	8	TLR4
ANGPT21	0.00423185	0.331522	0.298	0.158	1	8	ANGPT2
TUBA1B1	0.000358	0.331149	0.795	0.758	0.716	8	TUBA1B
KLHL4	1.67849e-35	0.326721	0.315	0.031	3.35698e-32	8	KLHL4
PSAP1	1.86134e-07	0.324699	0.605	0.45	0.000372269	8	PSAP
HOXB2	1.52499e-12	0.319806	0.466	0.329	3.04999e-09	8	HOXB2
BNIP32	2.96444e-07	0.314958	0.188	0.257	0.000592888	8	BNIP3
CD551	7.88824e-61	0.30643	0.528	0.188	1.57765e-57	8	CD55
AGRN	3.0575e-14	0.297013	0.31	0.153	6.11499e-11	8	AGRN
EPHB1	7.75225e-121	0.295867	0.497	0.071	1.55045e-117	8	EPHB1
TNFRSF19	1.90661e-21	0.286875	0.352	0.138	3.81321e-18	8	TNFRSF19
NCK21	2.87166e-27	0.286512	0.406	0.153	5.74333e-24	8	NCK2
ERO1A1	0.000114067	0.286419	0.193	0.222	0.228134	8	ERO1A
MFSD14B1	5.61333e-07	0.279623	0.46	0.322	0.00112267	8	MFSD14B
GPR137C	4.33478e-49	0.276713	0.401	0.12	8.66957e-46	8	GPR137C
BTBD6	3.36096e-29	0.276665	0.452	0.209	6.72193e-26	8	BTBD6
ORAI21	9.05773e-56	0.27581	0.466	0.152	1.81155e-52	8	ORAI2
RN7SL832P	1.26022e-46	0.275418	0.42	0.111	2.52044e-43	8	RN7SL832P
LIPA1	0.000214195	0.275238	0.44	0.365	0.428391	8	LIPA
NPNT	1.34846e-61	0.274749	0.401	0.097	2.69693e-58	8	NPNT
OSBPL81	2.96687e-28	0.270832	0.474	0.225	5.93374e-25	8	OSBPL8
PLAT2	2.10396e-62	0.268774	0.08	0.292	4.20792e-59	8	PLAT
CX3CL1	0	0.268532	0.338	0.003	0	8	CX3CL1
PLAG1	0.000213686	0.264058	0.315	0.163	0.427372	8	PLAG1
KRT181	1.85333e-122	0.263214	0.503	0.109	3.70666e-119	8	KRT18
CENPF1	2.55438e-32	0.257107	0.54	0.357	5.10875e-29	8	CENPF
PTPRR	0	0.256115	0.409	0.016	0	8	PTPRR
FOS3	5.45411e-06	0.250766	0.628	0.467	0.0109082	8	FOS
ACTA12	5.9724e-05	0.250194	0.205	0.262	0.119448	8	ACTA1
HBG2	1.57025e-175	6.59561	0.963	0.518	3.14049e-172	9	HBG2
HBA1	6.25607e-186	6.15481	0.98	0.528	1.25121e-182	9	HBA1
HBA2	5.66187e-184	5.97526	0.987	0.56	1.13237e-180	9	HBA2
HBB	6.76375e-153	4.90735	0.943	0.537	1.35275e-149	9	HBB
HBM	3.88175e-61	3.07536	0.629	0.08	7.7635e-58	9	HBM
AHSP	5.96557e-44	2.86334	0.559	0.096	1.19311e-40	9	AHSP
ALAS2	1.28174e-52	2.43992	0.602	0.093	2.56348e-49	9	ALAS2
HBG1	1.26871e-57	2.29646	0.589	0.051	2.53741e-54	9	HBG1
SLC4A1	1.2482e-48	2.11203	0.538	0.051	2.49639e-45	9	SLC4A1
SLC25A371	3.21776e-09	2.03731	0.498	0.27	6.43551e-06	9	SLC25A37
HBZ	1.4034e-214	1.95467	0.696	0.086	2.80679e-211	9	HBZ
HEMGN	1.14167e-15	1.71726	0.418	0.02	2.28334e-12	9	HEMGN
SNCA	2.37816e-05	1.66877	0.415	0.1	0.0475633	9	SNCA
GYPA	5.19349e-10	1.65978	0.445	0.174	1.0387e-06	9	GYPA
EPB42	0.00267775	1.34715	0.261	0.026	1	9	EPB42
PRDX2	3.00556e-19	1.34323	0.602	0.381	6.01111e-16	9	PRDX2
BLVRB1	7.29872e-28	1.3255	0.562	0.235	1.45974e-24	9	BLVRB
HBQ1	7.975e-21	1.21988	0.241	0.028	1.595e-17	9	HBQ1
BPGM	2.26978e-12	1.16203	0.254	0.197	4.53956e-09	9	BPGM
MYL41	0.00403668	1.14975	0.488	0.355	1	9	MYL4
RHAG	1.22469e-14	1.08726	0.264	0.005	2.44937e-11	9	RHAG
RNF224	6.09241e-16	1.03694	0.268	0.009	1.21848e-12	9	RNF224
HBE1	3.57226e-249	0.983425	0.662	0.023	7.14453e-246	9	HBE1
DMTN	5.96105e-49	0.969044	0.164	0.023	1.19221e-45	9	DMTN
UROD1	0.0069721	0.939845	0.445	0.332	1	9	UROD
SMOX	2.55926e-07	0.918278	0.264	0.156	0.000511851	9	SMOX
SMIM1	2.88661e-36	0.810613	0.167	0.052	5.77323e-33	9	SMIM1
SELENBP1	3.11335e-06	0.786661	0.448	0.213	0.00622671	9	SELENBP1
SLC25A39	0.0018851	0.783713	0.452	0.316	1	9	SLC25A39
GYPC2	1.44769e-06	0.752382	0.448	0.255	0.00289537	9	GYPC
PIM11	1.6849e-09	0.707044	0.435	0.138	3.3698e-06	9	PIM1
CPOX1	6.26518e-15	0.706319	0.144	0.119	1.25304e-11	9	CPOX
KLF1	4.399e-54	0.677294	0.134	0.002	8.798e-51	9	KLF1
UBAC1	5.62427e-15	0.671946	0.204	0.242	1.12485e-11	9	UBAC1
SLC2A12	1.17038e-06	0.648784	0.261	0.252	0.00234075	9	SLC2A1
RHCE	2.81001e-93	0.645481	0.144	0.001	5.62003e-90	9	RHCE
RFESD	2.71335e-13	0.614494	0.151	0.107	5.42669e-10	9	RFESD
HBZP1	1.57745e-72	0.60629	0.207	0.003	3.1549e-69	9	HBZP1
HMGB21	1.33628e-13	0.573915	0.763	0.564	2.67255e-10	9	HMGB2
HMGA11	2.46004e-05	0.534182	0.502	0.288	0.0492007	9	HMGA1
CA21	2.06637e-48	0.513462	0.06	0.154	4.13275e-45	9	CA2
FAM46C	1.90599e-58	0.511714	0.134	0.127	3.81198e-55	9	FAM46C
NFE2	2.02544e-08	0.496223	0.181	0.068	4.05088e-05	9	NFE2
MINPP1	2.30895e-43	0.485058	0.161	0.329	4.61791e-40	9	MINPP1
CCNA21	6.24114e-42	0.478585	0.662	0.36	1.24823e-38	9	CCNA2
TUBG11	2.16146e-07	0.458241	0.388	0.432	0.000432292	9	TUBG1
CDC201	0.00240311	0.448639	0.488	0.441	1	9	CDC20
[truncated: 1,892 more rows]

## Sheet: Intestine
gene	p_val	avg_log2FC	pct.1	pct.2	p_val_adj	cluster	gene
[truncated: 2,407 more rows]

[truncated: 3 more sheets: Kidney, Brain, Annotations]
