# Supplementary material for: Single‐cell landscape analysis reveals systematic senescence in mammalian Down syndrome
Source: Clin Transl Med. 2023 Jul 17;13(7):e1310. doi: 10.1002/ctm2.1310 (PMC10352595; doi:10.1002/ctm2.1310)
Supplement: Supplementary file 4 — Supporting Information [file CTM2-13-e1310-s002.xlsx]

## Sheet: Intestine
p_val	avg_log2FC	pct.1	pct.2	p_val_adj	celltype	gene
MT-TG	0.0224249	1.91748	0.452	1	1	unknown	MT-TG
MT-TP	1.13e-05	1.86047	0.611	1	0.0226548	unknown	MT-TP
MT-CO1	6.16e-09	1.84687	0.644	0.917	1.23e-05	unknown	MT-CO1
FTH1	2.43e-25	1.84406	0.764	0.932	4.87e-22	unknown	FTH1
FTL	8.76e-41	1.72126	0.904	0.98	1.75e-37	unknown	FTL
MT-TL1	0.100003	1.71428	0.558	1	1	unknown	MT-TL1
MT-RNR1	0.351968	1.65656	0.567	0.983	1	unknown	MT-RNR1
SERF2	0.600179	1.65481	0.447	0.871	1	unknown	SERF2
ZFAND2A	5.82e-28	1.64856	0.255	0.999	1.16e-24	unknown	ZFAND2A
MT-TV	8.97e-10	1.55468	0.688	1	1.79e-06	unknown	MT-TV
MT-CO3	0.010796	1.48811	0.51	0.84	1	unknown	MT-CO3
MT-TS2	0.00390951	1.4506	0.567	1	1	unknown	MT-TS2
MT-RNR2	0.580367	1.34121	0.538	0.997	1	unknown	MT-RNR2
MT-TI	0.0793606	1.33417	0.587	0.999	1	unknown	MT-TI
CXCL2	1.46e-48	1.2699	0.163	0.991	2.91e-45	unknown	CXCL2
S100G	3.23e-49	1.26858	0.168	1	6.46e-46	unknown	S100G
RPL7	4.98e-06	1.26106	0.438	0.671	0.00995253	unknown	RPL7
MT-TD	0.2899	1.25469	0.538	1	1	unknown	MT-TD
MT-ND2	3.23e-09	1.25457	0.514	0.69	6.47e-06	unknown	MT-ND2
HMGCS2	2.73e-49	1.23719	0.168	0.999	5.46e-46	unknown	HMGCS2
MT-TM	1.14e-14	1.22366	0.702	1	2.28e-11	unknown	MT-TM
MT-ATP6	0.000606916	1.19626	0.577	0.866	1	unknown	MT-ATP6
IFI27	3.28e-29	1.12688	0.25	1	6.57e-26	unknown	IFI27
CCL2	2.37e-25	1.12516	0.269	1	4.75e-22	unknown	CCL2
HBA1	1.12e-12	1.12419	0.043	0.355	2.24e-09	unknown	HBA1
ISG15	8.38e-17	1.12412	0.322	1	1.68e-13	unknown	ISG15
COL3A111	1.6e-08	2.96019	0.204	1	3.2e-05	Endothelial cell	COL3A1
MT-TE	1.31e-16	1.11585	0.721	1	2.62e-13	unknown	MT-TE
MT-ND4	0.504322	1.0946	0.476	0.844	1	unknown	MT-ND4
CXCL3	6.19e-64	1.09322	0.12	1	1.24e-60	unknown	CXCL3
CFL1	7.85e-07	1.07967	0.529	0.759	0.0015695	unknown	CFL1
SAT1	1e-20	1.07813	0.793	0.885	2.01e-17	unknown	SAT1
GSTA1	1.91e-18	1.07576	0.856	0.92	3.81e-15	unknown	GSTA1
CD74	8.07e-66	1.06841	0.111	0.995	1.61e-62	unknown	CD74
SEPP1	2.84e-20	1.06434	0.87	0.947	5.67e-17	unknown	SEPP1
HBG2	5.75e-45	1.04342	0.034	0.189	1.15e-41	unknown	HBG2
COL1A110	1.75e-10	2.29617	0.167	1	3.51e-07	Endothelial cell	COL1A1
GADD45B	3.08e-36	1.0397	0.221	1	6.17e-33	unknown	GADD45B
TMSB4X	9.5e-25	1.02909	0.269	0.98	1.9e-21	unknown	TMSB4X
SPARC	1.61e-53	1.02041	0.154	1	3.21e-50	unknown	SPARC
ATF3	3e-38	1.01557	0.212	0.997	6e-35	unknown	ATF3
ACTG2	2.68e-52	0.995403	0.159	1	5.36e-49	unknown	ACTG2
ADIRF	5.79e-61	0.991917	0.111	0.978	1.16e-57	unknown	ADIRF
EGR1	2.48e-37	0.972107	0.216	1	4.96e-34	unknown	EGR1
TMSB10	4.18e-11	0.957317	0.37	1	8.36e-08	unknown	TMSB10
COL1A211	1.75e-10	2.09181	0.167	1	3.51e-07	Endothelial cell	COL1A2
UPK3A	3.34e-14	0.950803	0.37	0.497	6.68e-11	unknown	UPK3A
UGT2B7	2.72e-21	0.948826	0.298	0.997	5.45e-18	unknown	UGT2B7
TNFSF10	9.57e-08	0.940244	0.341	0.551	0.000191493	unknown	TNFSF10
TTR	0.27627	0.923765	0.505	0.876	1	unknown	TTR
DDIT3	1.19e-27	0.905509	0.24	0.971	2.38e-24	unknown	DDIT3
FABP1	7.11e-28	0.902183	0.962	0.993	1.42e-24	unknown	FABP1
HLA-DRB5	2.15e-70	0.881339	0.101	1	4.31e-67	unknown	HLA-DRB5
CD63	2.35e-11	0.874856	0.76	0.898	4.69e-08	unknown	CD63
GDF15	6.06e-08	0.869822	0.404	1	0.000121281	unknown	GDF15
RPL27A	5.27e-06	0.8695	0.514	0.72	0.0105499	unknown	RPL27A
MT-CO2	0.00385468	0.863433	0.567	0.829	1	unknown	MT-CO2
IL32	0.00054369	0.86278	0.457	1	1	unknown	IL32
IGFBP7	1.57e-58	0.851997	0.135	0.996	3.15e-55	unknown	IGFBP7
FGL2	1.02e-17	0.850795	0.197	0.857	2.04e-14	unknown	FGL2
TM4SF20	8.83e-08	0.849652	0.404	0.987	0.000176518	unknown	TM4SF20
NFKBIA	0.000251241	0.849035	0.462	1	0.502481	unknown	NFKBIA
PHLDA2	3.82e-61	0.848195	0.13	1	7.64e-58	unknown	PHLDA2
HBB	3.33e-53	0.844914	0.067	0.906	6.66e-50	unknown	HBB
MT-ND1	0.736819	0.837022	0.433	0.814	1	unknown	MT-ND1
RPS14	4.94e-05	0.835965	0.529	0.73	0.0987149	unknown	RPS14
GBP1	7.45e-54	0.831622	0.154	0.999	1.49e-50	unknown	GBP1
KHK	0.0798903	0.812434	0.49	0.944	1	unknown	KHK
MAFF	4.18e-74	0.804622	0.077	0.98	8.36e-71	unknown	MAFF
BTG2	2.92e-21	0.794864	0.144	0.829	5.84e-18	unknown	BTG2
HBA2	3.04e-43	0.794766	0.029	0.196	6.09e-40	unknown	HBA2
GSTA2	0.0084885	0.784	0.457	0.718	1	unknown	GSTA2
COTL1	6.5e-65	0.768391	0.091	0.971	1.3e-61	unknown	COTL1
DPT	4.13e-53	0.749706	0.154	0.996	8.26e-50	unknown	DPT
KLF6	3.03e-23	0.743293	0.293	0.999	6.06e-20	unknown	KLF6
SULT2A1	2.88e-06	0.742223	0.587	0.76	0.00576748	unknown	SULT2A1
CCL20	2.95e-81	0.734658	0.038	0.948	5.91e-78	unknown	CCL20
ANXA1	8.47e-60	0.734386	0.12	0.984	1.69e-56	unknown	ANXA1
NR0B2	0.234279	0.733709	0.341	0.76	1	unknown	NR0B2
MGP	1.38e-47	0.720505	0.178	1	2.76e-44	unknown	MGP
APOC3	0.0225192	0.719826	0.726	0.918	1	unknown	APOC3
FOS	0.00705091	0.719722	0.245	0.565	1	unknown	FOS
TDO2	4.95e-24	0.703266	0.207	0.907	9.89e-21	unknown	TDO2
GNG11	1.05e-41	0.700141	0.077	0.871	2.09e-38	unknown	GNG11
PPP1R15A	6.84e-09	0.699057	0.399	1	1.37e-05	unknown	PPP1R15A
S100A8	2.31e-66	0.698451	0.072	0.956	4.62e-63	unknown	S100A8
ELN	1.86e-16	0.696641	0.077	0.742	3.72e-13	unknown	ELN
PLAUR	3.34e-83	0.692263	0.062	0.993	6.68e-80	unknown	PLAUR
GEM	9.72e-79	0.691709	0.077	0.999	1.94e-75	unknown	GEM
HSPB1	0.00031625	0.689962	0.457	1	0.6325	unknown	HSPB1
KRT20	1.87e-65	0.681599	0.111	0.992	3.73e-62	unknown	KRT20
IFI6	7.94e-61	0.681049	0.125	0.993	1.59e-57	unknown	IFI6
PIGR	7.32e-82	0.678379	0.067	0.996	1.46e-78	unknown	PIGR
NCOA7	2e-55	0.674817	0.115	0.962	4.01e-52	unknown	NCOA7
S100B	5.06e-71	0.672586	0.096	0.996	1.01e-67	unknown	S100B
TAGLN	8.07e-45	0.671483	0.188	1	1.61e-41	unknown	TAGLN
CALD1	1.66e-55	0.671278	0.101	0.948	3.31e-52	unknown	CALD1
ARHGDIB	3.36e-41	0.670693	0.159	0.949	6.72e-38	unknown	ARHGDIB
RPL34	0.00171756	0.670483	0.476	0.716	1	unknown	RPL34
CTSB	0.000371499	0.669516	0.413	0.662	0.742999	unknown	CTSB
FGB	1.46e-17	0.659468	0.245	0.391	2.93e-14	unknown	FGB
S100A9	7.7e-05	0.655993	0.202	0.729	0.153939	unknown	S100A9
ADM	4.08e-66	0.654873	0.106	0.99	8.16e-63	unknown	ADM
CTSA	0.00112881	0.651689	0.582	0.844	1	unknown	CTSA
WARS	4.54e-67	0.649755	0.101	0.988	9.08e-64	unknown	WARS
TUBA1A	1.35e-44	0.64827	0.168	0.975	2.69e-41	unknown	TUBA1A
TMEM37	0.00406966	0.639911	0.284	0.765	1	unknown	TMEM37
ACSL5	0.00295559	0.638805	0.399	0.649	1	unknown	ACSL5
APOA4	0.000983351	0.636623	0.471	0.953	1	unknown	APOA4
IGKC	1.32e-52	0.634354	0.058	0.871	2.64e-49	unknown	IGKC
GCHFR	3.79e-05	0.629691	0.413	0.615	0.0757632	unknown	GCHFR
MT-CYB	0.0312904	0.623704	0.558	0.821	1	unknown	MT-CYB
RASD1	2.66e-87	0.616558	0.053	0.996	5.31e-84	unknown	RASD1
RBP2	4.32e-14	0.61628	0.933	0.982	8.65e-11	unknown	RBP2
SMIM24	8.32e-08	0.611944	0.726	0.851	0.000166489	unknown	SMIM24
HLA-DRB1	0.000427991	0.605349	0.24	0.746	0.855982	unknown	HLA-DRB1
MYL6	0.418944	0.597558	0.25	0.63	1	unknown	MYL6
FHL1	1.3e-62	0.593538	0.082	0.953	2.6e-59	unknown	FHL1
LGALS3	2.99e-13	0.592693	0.942	0.958	5.98e-10	unknown	LGALS3
LCT	7.37e-33	0.592662	0.12	0.871	1.47e-29	unknown	LCT
CLEC2B	2.86e-80	0.592038	0.062	0.988	5.72e-77	unknown	CLEC2B
A2M	8.11e-63	0.591373	0.091	0.963	1.62e-59	unknown	A2M
RPS29	0.016592	0.589964	0.51	0.757	1	unknown	RPS29
ANXA13	0.676703	0.588256	0.596	0.949	1	unknown	ANXA13
SOD2	2.38e-27	0.586422	0.178	0.896	4.76e-24	unknown	SOD2
GPR183	6.53e-65	0.586138	0.101	0.98	1.31e-61	unknown	GPR183
MUC13	7.57e-06	0.58428	0.399	0.618	0.0151476	unknown	MUC13
DEFA6	6.37e-13	0.584139	0.048	0.694	1.27e-09	unknown	DEFA6
EFNA1	7.53e-19	0.56756	0.284	0.949	1.51e-15	unknown	EFNA1
CXCL10	2.5e-84	0.55872	0.062	1	5e-81	unknown	CXCL10
CCL11	4.99e-85	0.551221	0.058	0.993	9.97e-82	unknown	CCL11
AKR1B10	3.82e-67	0.549454	0.111	0.997	7.63e-64	unknown	AKR1B10
ALPI	4.48e-67	0.544586	0.091	0.975	8.96e-64	unknown	ALPI
CKS2	5.57e-20	0.543541	0.317	0.999	1.11e-16	unknown	CKS2
TNFAIP3	9.38e-78	0.540214	0.077	0.996	1.88e-74	unknown	TNFAIP3
CST3	0.00571446	0.530879	0.567	0.787	1	unknown	CST3
VAMP5	2.04e-64	0.528464	0.091	0.969	4.08e-61	unknown	VAMP5
UBB	0.00342604	0.528089	0.543	0.737	1	unknown	UBB
TSPO	1.91e-15	0.52235	0.048	0.701	3.81e-12	unknown	TSPO
ELF3	7.79e-22	0.515014	0.298	0.986	1.56e-18	unknown	ELF3
PLEKHS1	9.41e-69	0.513415	0.072	0.944	1.88e-65	unknown	PLEKHS1
HSPA1B	0.918488	0.511506	0.572	1	1	unknown	HSPA1B
CCL21	1.44e-07	0.507927	0.034	0.465	0.000288225	unknown	CCL21
CD53	3.05e-17	0.507236	0.048	0.684	6.1e-14	unknown	CD53
AIF1	2.42e-52	0.504273	0.087	0.92	4.83e-49	unknown	AIF1
PLA2G2A	8.51e-56	0.503891	0.149	1	1.7e-52	unknown	PLA2G2A
RGS2	2.52e-51	0.500903	0.144	0.977	5.03e-48	unknown	RGS2
LCP1	2.05e-77	0.499228	0.048	0.958	4.1e-74	unknown	LCP1
ACE	0.000151574	0.498343	0.183	0.498	0.303149	unknown	ACE
ADH1B	4.44e-79	0.496309	0.072	0.995	8.88e-76	unknown	ADH1B
HSPA6	2.77e-76	0.496203	0.058	0.967	5.53e-73	unknown	HSPA6
TDP2	7.27e-11	0.493858	0.293	0.477	1.45e-07	unknown	TDP2
CCL19	2.45e-84	0.493543	0.053	0.99	4.9e-81	unknown	CCL19
INSIG1	6.41e-45	0.49128	0.091	0.897	1.28e-41	unknown	INSIG1
RNASE1	2.84e-68	0.490626	0.062	0.952	5.67e-65	unknown	RNASE1
PFN1	4.02e-08	0.486493	0.365	0.927	8.05e-05	unknown	PFN1
RGS1	1.49e-46	0.483088	0.101	0.913	2.97e-43	unknown	RGS1
IRF8	1.08e-72	0.480825	0.062	0.96	2.16e-69	unknown	IRF8
RPL15	0.0663352	0.48031	0.476	0.897	1	unknown	RPL15
NEU1	8.34e-05	0.479379	0.25	0.536	0.166772	unknown	NEU1
SLC7A7	4.46e-10	0.478202	0.192	0.439	8.92e-07	unknown	SLC7A7
MTTP	0.00790844	0.47249	0.476	0.738	1	unknown	MTTP
DUSP5	6.84e-48	0.470963	0.043	0.812	1.37e-44	unknown	DUSP5
TPSB2	5.35e-88	0.464965	0.053	1	1.07e-84	unknown	TPSB2
ARL14	2.72e-72	0.461299	0.072	0.967	5.44e-69	unknown	ARL14
THY1	1.36e-47	0.454266	0.058	0.874	2.73e-44	unknown	THY1
C8orf4	5.71e-88	0.451764	0.048	0.995	1.14e-84	unknown	C8orf4
RPL32	0.001093	0.451347	0.404	0.632	1	unknown	RPL32
CLDN4	0.891221	0.450761	0.62	1	1	unknown	CLDN4
CLDN2	1.04e-07	0.448383	0.13	0.708	0.000207097	unknown	CLDN2
H3F3B	0.455989	0.447322	0.284	0.699	1	unknown	H3F3B
FSTL1	2.76e-63	0.447141	0.087	0.96	5.53e-60	unknown	FSTL1
CPVL	0.0134934	0.446163	0.356	0.647	1	unknown	CPVL
PDGFRA	1.75e-55	0.445631	0.038	0.814	3.49e-52	unknown	PDGFRA
HES1	5.04e-17	0.44532	0.322	0.974	1.01e-13	unknown	HES1
ARL6IP1	1.24e-17	0.445205	0.207	0.374	2.48e-14	unknown	ARL6IP1
IGFBP2	2.3e-40	0.442902	0.149	0.934	4.61e-37	unknown	IGFBP2
COL3A110	3.95e-16	1.96316	0.104	1	7.9e-13	Enteroendocrine cell	COL3A1
CSRP2	3.58e-78	0.439419	0.043	0.957	7.15e-75	unknown	CSRP2
IER3	3.23e-71	0.439319	0.077	0.975	6.46e-68	unknown	IER3
CRYL1	0.000771045	0.43514	0.308	0.574	1	unknown	CRYL1
SFRP2	1.08e-78	0.432268	0.058	0.975	2.16e-75	unknown	SFRP2
TUBB2A	6.32e-57	0.431591	0.082	0.932	1.26e-53	unknown	TUBB2A
RP11-462G2.1	4.4e-59	0.430775	0.135	0.995	8.79e-56	unknown	RP11-462G2.1
RPS27	0.584935	0.430006	0.534	0.896	1	unknown	RPS27
PLAC9	3.77e-69	0.429222	0.087	0.979	7.54e-66	unknown	PLAC9
TRAC	0.758375	0.428197	0.053	0.535	1	unknown	TRAC
TM4SF4	2.32e-78	0.427933	0.077	0.997	4.64e-75	unknown	TM4SF4
SCT	1.58e-15	0.425486	0.288	0.92	3.17e-12	unknown	SCT
KRT18	2.23e-05	0.422675	0.817	0.936	0.044551	unknown	KRT18
CRYAB	1.64e-75	0.42225	0.053	0.963	3.29e-72	unknown	CRYAB
RPLP1	0.207901	0.419708	0.438	0.729	1	unknown	RPLP1
MFAP4	7.72e-58	0.4184	0.139	0.996	1.54e-54	unknown	MFAP4
CXCL1	3.08e-80	0.418122	0.062	0.988	6.16e-77	unknown	CXCL1
TM4SF1	5.06e-73	0.415348	0.053	0.957	1.01e-69	unknown	TM4SF1
RGCC	2.85e-16	0.412647	0.024	0.338	5.7e-13	unknown	RGCC
CAV1	1.49e-63	0.408633	0.058	0.923	2.98e-60	unknown	CAV1
RAB30-AS1	1.71e-37	0.407036	0.048	0.823	3.43e-34	unknown	RAB30-AS1
LIPA	1.82e-12	0.40542	0.269	0.439	3.63e-09	unknown	LIPA
APOB	0.611426	0.404829	0.264	0.684	1	unknown	APOB
APOA1	0.087097	0.404688	0.745	0.927	1	unknown	APOA1
GPX2	1.77e-91	0.404547	0.038	0.992	3.55e-88	unknown	GPX2
TPM2	5.43e-72	0.397862	0.091	0.993	1.09e-68	unknown	TPM2
HLA-DQA1	5.65e-72	0.396315	0.048	0.926	1.13e-68	unknown	HLA-DQA1
IPO9	2.12e-35	0.395504	0.058	0.781	4.25e-32	unknown	IPO9
RP11-386I14.4	2.83e-48	0.394248	0.053	0.842	5.66e-45	unknown	RP11-386I14.4
RGS5	8.55e-88	0.393671	0.038	0.984	1.71e-84	unknown	RGS5
KRTCAP3	0.758581	0.393109	0.125	0.559	1	unknown	KRTCAP3
NECAB3	4.1e-25	0.39214	0.029	0.694	8.19e-22	unknown	NECAB3
CTA-29F11.1	6.65e-59	0.391112	0.096	0.954	1.33e-55	unknown	CTA-29F11.1
HIGD1B	5.62e-79	0.390649	0.029	0.906	1.12e-75	unknown	HIGD1B
RPS6	0.0498461	0.390357	0.659	0.939	1	unknown	RPS6
LYZ	1.4e-49	0.389202	0.168	0.993	2.8e-46	unknown	LYZ
CTSD	0.0158055	0.380401	0.327	0.78	1	unknown	CTSD
FCGR3A	5.27e-35	0.379194	0.024	0.6	1.05e-31	unknown	FCGR3A
GNLY	6.77e-61	0.377996	0.048	0.914	1.35e-57	unknown	GNLY
SHISA3	5.07e-88	0.37752	0.048	0.993	1.01e-84	unknown	SHISA3
RGS16	1.17e-89	0.375087	0.048	0.999	2.35e-86	unknown	RGS16
RPS18	0.463202	0.373494	0.385	0.705	1	unknown	RPS18
GMFG	2.44e-39	0.37219	0.062	0.847	4.88e-36	unknown	GMFG
GCG	1.9e-82	0.371894	0.034	0.939	3.79e-79	unknown	GCG
RASSF5	1.74e-10	0.371669	0.029	0.336	3.48e-07	unknown	RASSF5
CCL25	0.444198	0.368519	0.644	1	1	unknown	CCL25
HBM	1.58e-83	0.367849	0.029	0.935	3.15e-80	unknown	HBM
CD69	5.83e-64	0.367461	0.067	0.943	1.17e-60	unknown	CD69
LGMN	7.94e-05	0.366039	0.37	0.598	0.158824	unknown	LGMN
APOA2	4.45e-09	0.364451	0.188	0.441	8.91e-06	unknown	APOA2
C1QA	1.38e-41	0.362864	0.077	0.87	2.76e-38	unknown	C1QA
TRBC1	2.85e-66	0.361326	0.062	0.945	5.69e-63	unknown	TRBC1
LAPTM5	3.57e-62	0.358926	0.077	0.945	7.14e-59	unknown	LAPTM5
RPL10	0.000804701	0.358783	0.428	0.898	1	unknown	RPL10
IL33	1.47e-77	0.356571	0.014	0.854	2.95e-74	unknown	IL33
EPAS1	3.73e-57	0.356011	0.024	0.782	7.45e-54	unknown	EPAS1
QTRT1	7.62e-38	0.352239	0.106	0.88	1.52e-34	unknown	QTRT1
CLDN23	1.28e-76	0.351872	0.058	0.969	2.55e-73	unknown	CLDN23
SULT1E1	3.06e-36	0.35105	0.144	0.909	6.13e-33	unknown	SULT1E1
TPP1	9.63e-10	0.349709	0.197	0.441	1.93e-06	unknown	TPP1
AKR1C3	7.89e-78	0.349618	0.053	0.965	1.58e-74	unknown	AKR1C3
PMAIP1	2.82e-78	0.349264	0.077	0.997	5.64e-75	unknown	PMAIP1
PLAC8	8.53e-19	0.345209	0.284	0.943	1.71e-15	unknown	PLAC8
ADAMTS1	1.39e-86	0.345192	0.053	0.996	2.77e-83	unknown	ADAMTS1
SLC37A4	3.09e-09	0.339698	0.212	0.451	6.19e-06	unknown	SLC37A4
ACTA2	4.44e-61	0.339264	0.12	0.986	8.88e-58	unknown	ACTA2
HLA-DMB	1.97e-14	0.339045	0.034	0.632	3.94e-11	unknown	HLA-DMB
STMN1	3.77e-05	0.338642	0.183	0.712	0.0754125	unknown	STMN1
CEP57L1	0.133353	0.338569	0.019	0.343	1	unknown	CEP57L1
RND1	1.62e-91	0.337818	0.043	0.999	3.24e-88	unknown	RND1
ARPC1B	6.36e-37	0.336408	0.111	0.88	1.27e-33	unknown	ARPC1B
C1QTNF3	6.42e-63	0.336002	0.106	0.978	1.28e-59	unknown	C1QTNF3
BASP1	9.68e-09	0.33516	0.014	0.181	1.94e-05	unknown	BASP1
PLAT	1.06e-72	0.335062	0.053	0.956	2.12e-69	unknown	PLAT
TMEM253	1.57e-35	0.33458	0.087	0.851	3.13e-32	unknown	TMEM253
ASPN	2.22e-78	0.331975	0.077	0.997	4.43e-75	unknown	ASPN
RSAD2	1.29e-51	0.331569	0.038	0.728	2.59e-48	unknown	RSAD2
PARD6G-AS1	2.66e-80	0.328325	0.034	0.924	5.32e-77	unknown	PARD6G-AS1
DCN	1.14e-11	0.32817	0.385	0.992	2.29e-08	unknown	DCN
MLN	5.22e-78	0.327262	0.024	0.877	1.04e-74	unknown	MLN
STMN2	4.57e-71	0.32723	0.034	0.879	9.14e-68	unknown	STMN2
EDN1	1.19e-17	0.326289	0.077	0.748	2.38e-14	unknown	EDN1
TBX3	2.42e-67	0.326116	0.053	0.931	4.85e-64	unknown	TBX3
TRBC2	4.34e-44	0.324709	0.12	0.92	8.68e-41	unknown	TRBC2
C1orf54	2.25e-41	0.324692	0.043	0.837	4.51e-38	unknown	C1orf54
SLC2A3	8.94e-79	0.322526	0.077	0.999	1.79e-75	unknown	SLC2A3
C15orf48	1.12e-14	0.321351	0.178	0.385	2.24e-11	unknown	C15orf48
ACKR1	1.07e-74	0.320262	0.029	0.867	2.14e-71	unknown	ACKR1
HMGB2	5.82e-34	0.31971	0.125	0.879	1.16e-30	unknown	HMGB2
MYLK	3.28e-87	0.319448	0.053	0.997	6.56e-84	unknown	MYLK
CD79A	0.359727	0.317692	0.029	0.271	1	unknown	CD79A
PPP1R14D	1.22e-35	0.316357	0.091	0.827	2.43e-32	unknown	PPP1R14D
SRPX	8.03e-80	0.316262	0.053	0.974	1.61e-76	unknown	SRPX
FADS1	0.00257395	0.310414	0.019	0.219	1	unknown	FADS1
TAGLN3	3.99e-45	0.310385	0.014	0.615	7.98e-42	unknown	TAGLN3
SKIL	7.59e-08	0.309908	0.053	0.653	0.000151726	unknown	SKIL
BST1	3.7e-16	0.306758	0.111	0.764	7.41e-13	unknown	BST1
FABP2	7.16e-06	0.306699	0.904	0.957	0.0143219	unknown	FABP2
VPREB3	5.78e-46	0.306409	0.019	0.735	1.16e-42	unknown	VPREB3
LYRM1	3.65e-25	0.305533	0.106	0.296	7.31e-22	unknown	LYRM1
TMIGD1	9.58e-22	0.305232	0.115	0.317	1.92e-18	unknown	TMIGD1
FXYD6	1.68e-46	0.304442	0.058	0.87	3.36e-43	unknown	FXYD6
GEMIN8	2.15e-20	0.304356	0.024	0.63	4.29e-17	unknown	GEMIN8
OLFM4	3.39e-86	0.299844	0.058	1	6.78e-83	unknown	OLFM4
FNDC1	9.3e-17	0.299583	0.038	0.698	1.86e-13	unknown	FNDC1
RP11-385F7.1	3.42e-51	0.296516	0.038	0.867	6.85e-48	unknown	RP11-385F7.1
TPM1	3.41e-18	0.296175	0.159	0.819	6.81e-15	unknown	TPM1
FBP1	0.585661	0.294152	0.308	0.658	1	unknown	FBP1
EMP1	0.18409	0.293848	0.029	0.451	1	unknown	EMP1
ABHD6	0.360697	0.293791	0.096	0.572	1	unknown	ABHD6
CCL4	1.05e-57	0.291505	0.101	0.954	2.1e-54	unknown	CCL4
LITAF	5.33e-20	0.289436	0.062	0.752	1.07e-16	unknown	LITAF
LSP1	2.54e-76	0.288191	0.048	0.957	5.08e-73	unknown	LSP1
LGI4	6.68e-37	0.287934	0.019	0.549	1.34e-33	unknown	LGI4
COL3A14	4.22e-100	1.41857	0.229	1	8.45e-97	Paneth cell	COL3A1
CTSG	8.78e-81	0.285948	0.024	0.894	1.76e-77	unknown	CTSG
IGFBP4	4.19e-90	0.285755	0.043	0.995	8.38e-87	unknown	IGFBP4
LRRC66	1.6e-16	0.285012	0.024	0.373	3.21e-13	unknown	LRRC66
CMBL	0.0892117	0.28392	0.101	0.511	1	unknown	CMBL
TSPAN13	4.23e-21	0.283534	0.13	0.327	8.47e-18	unknown	TSPAN13
IGHM	1.43e-25	0.2834	0.043	0.767	2.87e-22	unknown	IGHM
C1QC	4.02e-86	0.283331	0.048	0.99	8.05e-83	unknown	C1QC
BAG3	1.06e-66	0.283196	0.024	0.814	2.12e-63	unknown	BAG3
PTPRE	0.142018	0.282983	0.024	0.381	1	unknown	PTPRE
COL1A19	2.41e-17	1.22014	0.09	1	4.82e-14	Enteroendocrine cell	COL1A1
GSTZ1	0.0194793	0.282868	0.038	0.566	1	unknown	GSTZ1
ETFBKMT	3.03e-09	0.282099	0.019	0.356	6.06e-06	unknown	ETFBKMT
BCL2A1	1.17e-66	0.281012	0.043	0.927	2.33e-63	unknown	BCL2A1
PTGDS	5.41e-40	0.280405	0.014	0.568	1.08e-36	unknown	PTGDS
LUM	5.87e-09	0.280211	0.438	0.996	1.17e-05	unknown	LUM
PRSS2	1.26e-89	0.280003	0.048	0.999	2.52e-86	unknown	PRSS2
CYR61	1.03e-92	0.280002	0.038	0.997	2.06e-89	unknown	CYR61
NDUFA4L2	2.23e-93	0.279304	0.029	0.982	4.45e-90	unknown	NDUFA4L2
UCHL1	1.55e-10	0.278947	0.029	0.571	3.11e-07	unknown	UCHL1
FAM26F	2.28e-90	0.277072	0.024	0.952	4.56e-87	unknown	FAM26F
CA7	7.92e-60	0.276099	0.043	0.845	1.58e-56	unknown	CA7
LINC01504	3.22e-22	0.275391	0.024	0.648	6.43e-19	unknown	LINC01504
AADAC	7.13e-06	0.273901	0.361	0.871	0.0142573	unknown	AADAC
DPP4	0.00424785	0.272307	0.337	0.61	1	unknown	DPP4
TUBB2B	0.109846	0.271808	0.014	0.154	1	unknown	TUBB2B
C1QB	2.59e-49	0.271625	0.043	0.867	5.18e-46	unknown	C1QB
PXDN	2.42e-51	0.271205	0.053	0.884	4.85e-48	unknown	PXDN
FEZ1	0.205903	0.271067	0.014	0.147	1	unknown	FEZ1
CCR7	0.000149033	0.27039	0.029	0.583	0.298067	unknown	CCR7
GPX3	1.86e-84	0.26888	0.062	1	3.73e-81	unknown	GPX3
NID1	1.01e-80	0.268124	0.038	0.953	2.03e-77	unknown	NID1
MAP1B	6.69e-05	0.267564	0.019	0.296	0.133808	unknown	MAP1B
MSLN	1.48e-40	0.266399	0.019	0.772	2.95e-37	unknown	MSLN
PLEC	7.03e-05	0.266229	0.034	0.546	0.140642	unknown	PLEC
RARRES1	0.218863	0.265681	0.264	0.617	1	unknown	RARRES1
HLA-DRB6	0.622916	0.264035	0.029	0.499	1	unknown	HLA-DRB6
GIP	1.05e-79	0.262159	0.024	0.888	2.11e-76	unknown	GIP
TUBA1B	1.16e-11	0.261601	0.197	0.798	2.31e-08	unknown	TUBA1B
DNAH14	5.34e-06	0.261432	0.019	0.4	0.0106839	unknown	DNAH14
SCN3B	1.79e-35	0.261398	0.014	0.524	3.58e-32	unknown	SCN3B
SOCS1	1.18e-42	0.260497	0.014	0.593	2.36e-39	unknown	SOCS1
AGR3	1.22e-07	0.260395	0.264	0.808	0.000244671	unknown	AGR3
GZMA	1.64e-86	0.259889	0.043	0.986	3.29e-83	unknown	GZMA
CD7	3.91e-68	0.259863	0.038	0.927	7.83e-65	unknown	CD7
RPS15	0.283251	0.258711	0.413	0.711	1	unknown	RPS15
CDCA3	4.48e-61	0.257737	0.053	0.91	8.95e-58	unknown	CDCA3
FKBP4	3.26e-24	0.256833	0.067	0.78	6.52e-21	unknown	FKBP4
SPP1	4.11e-20	0.255674	0.019	0.505	8.21e-17	unknown	SPP1
COQ10B	0.0146084	0.255136	0.029	0.458	1	unknown	COQ10B
PLAU	3.46e-67	0.254972	0.024	0.866	6.93e-64	unknown	PLAU
CLDN3	0.000105856	0.254433	0.505	0.995	0.211713	unknown	CLDN3
MRVI1	1.23e-09	0.253847	0.014	0.202	2.45e-06	unknown	MRVI1
BDH1	0.00801159	0.251573	0.053	0.462	1	unknown	BDH1
MUC3A	1.08e-69	0.251153	0.043	0.932	2.17e-66	unknown	MUC3A
SELE	1.81e-46	0.251126	0.019	0.638	3.62e-43	unknown	SELE
CTD-3193K9.4	5.12e-10	0.25062	0.014	0.211	1.02e-06	unknown	CTD-3193K9.4
HEATR5B	1.84e-15	0.250609	0.01	0.632	3.68e-12	unknown	HEATR5B
RPS19	1.04e-05	0.250195	0.49	1	0.0207496	unknown	RPS19
NBL1	4.36e-57	0.249903	0.029	0.798	8.72e-54	unknown	NBL1
PTRF	0.00149207	0.248881	0.019	0.395	1	unknown	PTRF
CYP4F12	0.908056	0.247671	0.091	0.545	1	unknown	CYP4F12
RP1-266L20.2	1.29e-10	0.246249	0.01	0.194	2.57e-07	unknown	RP1-266L20.2
ZC3H12A	8.88e-73	0.246012	0.034	0.931	1.78e-69	unknown	ZC3H12A
CTSW	4.2e-23	0.244942	0.014	0.537	8.4e-20	unknown	CTSW
AFP	8.68e-05	0.242426	0.245	0.522	0.17355	unknown	AFP
PCK1	6.64e-42	0.241568	0.058	0.85	1.33e-38	unknown	PCK1
OGN	1.12e-57	0.238757	0.062	0.917	2.25e-54	unknown	OGN
PIK3AP1	1.01e-52	0.236585	0.019	0.708	2.03e-49	unknown	PIK3AP1
CCDC80	1.64e-84	0.235933	0.043	0.975	3.27e-81	unknown	CCDC80
CXCR4	1.04e-82	0.235896	0.048	0.978	2.09e-79	unknown	CXCR4
BCHE	2.92e-68	0.234126	0.034	0.854	5.84e-65	unknown	BCHE
TSPAN8	0.00874061	0.233185	0.538	0.997	1	unknown	TSPAN8
IGFBP6	6.18e-20	0.232141	0.024	0.415	1.24e-16	unknown	IGFBP6
PNMA1	3.27e-45	0.231949	0.029	0.752	6.53e-42	unknown	PNMA1
SYNPO2	1.27e-63	0.231907	0.024	0.828	2.54e-60	unknown	SYNPO2
AGR2	0.000356102	0.231454	0.447	0.923	0.712204	unknown	AGR2
CXCL8	0.000283477	0.231336	0.014	0.576	0.566954	unknown	CXCL8
CHI3L2	1.45e-18	0.229403	0.029	0.475	2.91e-15	unknown	CHI3L2
C7	7.62e-09	0.228099	0.053	0.631	1.52e-05	unknown	C7
APOBEC3A	9.69e-77	0.227547	0.019	0.859	1.94e-73	unknown	APOBEC3A
FHIT	0.493498	0.227311	0.034	0.488	1	unknown	FHIT
BATF2	4.81e-14	0.227176	0.029	0.615	9.63e-11	unknown	BATF2
PPM1M	1.4e-27	0.226449	0.01	0.486	2.79e-24	unknown	PPM1M
TGFBI	2.95e-90	0.225763	0.038	0.991	5.9e-87	unknown	TGFBI
DMBT1	0.00140733	0.225139	0.163	0.671	1	unknown	DMBT1
GCNT3	1.64e-33	0.224205	0.014	0.57	3.28e-30	unknown	GCNT3
CKB	5.17e-06	0.222991	0.058	0.421	0.0103471	unknown	CKB
LINC00467	8.1e-09	0.222897	0.014	0.353	1.62e-05	unknown	LINC00467
RELB	0.00250557	0.222624	0.014	0.265	1	unknown	RELB
RCAN1	1.03e-40	0.220656	0.058	0.849	2.07e-37	unknown	RCAN1
TONSL	6.86e-14	0.219813	0.014	0.226	1.37e-10	unknown	TONSL
FOLR2	1.66e-70	0.218943	0.019	0.824	3.33e-67	unknown	FOLR2
COL1A12	2.88e-63	1.18003	0.145	1	5.77e-60	Epithelial cell_MT high	COL1A1
RETN	1.08e-84	0.21836	0.024	0.919	2.17e-81	unknown	RETN
GALE	2.05e-20	0.217382	0.163	0.837	4.11e-17	unknown	GALE
RNPEP	0.710076	0.215648	0.048	0.533	1	unknown	RNPEP
VMO1	1.14e-14	0.215471	0.01	0.258	2.28e-11	unknown	VMO1
TNFAIP6	1.68e-35	0.215264	0.019	0.66	3.37e-32	unknown	TNFAIP6
SI	0.164477	0.21462	0.279	0.694	1	unknown	SI
HIST1H2BH	1.64e-40	0.214136	0.034	0.814	3.29e-37	unknown	HIST1H2BH
FRAT1	3.22e-12	0.213907	0.019	0.505	6.44e-09	unknown	FRAT1
PKIA	0.0796378	0.213171	0.01	0.14	1	unknown	PKIA
SULT1A1	0.469474	0.213115	0.139	0.592	1	unknown	SULT1A1
SYT11	1.82e-27	0.212318	0.014	0.648	3.65e-24	unknown	SYT11
RNF208	4.43e-09	0.210862	0.01	0.28	8.87e-06	unknown	RNF208
NUP205	5e-49	0.210391	0.019	0.717	1e-45	unknown	NUP205
CNN1	2.58e-54	0.209922	0.019	0.75	5.17e-51	unknown	CNN1
TMPRSS2	6.03e-38	0.209838	0.149	0.919	1.21e-34	unknown	TMPRSS2
TRIM16	6.18e-28	0.208895	0.01	0.611	1.24e-24	unknown	TRIM16
DNASE1L3	1.22e-10	0.207782	0.034	0.665	2.44e-07	unknown	DNASE1L3
PPP1R35	0.0669298	0.20706	0.014	0.343	1	unknown	PPP1R35
COL1A13	1.02e-84	1.17478	0.25	1	2.04e-81	Paneth cell	COL1A1
REG1A	7.73e-35	0.205661	0.019	0.528	1.55e-31	unknown	REG1A
TMEM91	6.14e-06	0.205125	0.019	0.541	0.0122806	unknown	TMEM91
PCSK1N	2.34e-22	0.204821	0.149	0.322	4.67e-19	unknown	PCSK1N
ARSJ	0.245301	0.204611	0.024	0.34	1	unknown	ARSJ
ABCG8	1.59e-58	0.203977	0.019	0.776	3.18e-55	unknown	ABCG8
FCER1G	2.18e-78	0.203628	0.048	0.967	4.36e-75	unknown	FCER1G
ME1	5.49e-36	0.203541	0.034	0.756	1.1e-32	unknown	ME1
H2AFZ	6.4e-10	0.203491	0.413	0.999	1.28e-06	unknown	H2AFZ
TMOD1	4.77e-12	0.202469	0.01	0.243	9.54e-09	unknown	TMOD1
ESAM	9.46e-93	0.202457	0.024	0.963	1.89e-89	unknown	ESAM
MT-ND3	0.173698	0.202423	0.37	0.776	1	unknown	MT-ND3
BMP4	0.00047362	0.201388	0.034	0.592	0.947239	unknown	BMP4
HSPB6	3.84e-77	0.198571	0.077	0.993	7.69e-74	unknown	HSPB6
PLN	2.35e-85	0.198523	0.014	0.901	4.7e-82	unknown	PLN
LST1	6.18e-19	0.19829	0.038	0.728	1.24e-15	unknown	LST1
EVI2B	9.86e-20	0.197777	0.014	0.404	1.97e-16	unknown	EVI2B
RPS3	0.434229	0.197696	0.543	0.817	1	unknown	RPS3
PIWIL2	0.0822618	0.196925	0.062	0.566	1	unknown	PIWIL2
SDCBP2	4.8e-15	0.19668	0.221	0.846	9.6e-12	unknown	SDCBP2
LINC01480	3.34e-10	0.196349	0.01	0.19	6.68e-07	unknown	LINC01480
ASF1B	4.98e-22	0.196021	0.01	0.411	9.96e-19	unknown	ASF1B
PTTG1	8.1e-08	0.195196	0.029	0.635	0.000161917	unknown	PTTG1
CCRL2	2.33e-72	0.195064	0.038	0.934	4.66e-69	unknown	CCRL2
BEX1	0.00844506	0.19435	0.029	0.558	1	unknown	BEX1
CDH5	1.03e-72	0.19368	0.024	0.857	2.06e-69	unknown	CDH5
CLEC11A	1.98e-94	0.192453	0.034	0.995	3.95e-91	unknown	CLEC11A
B2M	0.00262371	0.192156	0.817	0.999	1	unknown	B2M
CLDN5	4.01e-19	0.192125	0.019	0.666	8.01e-16	unknown	CLDN5
VIM	5.93e-51	0.192042	0.163	0.992	1.19e-47	unknown	VIM
CRIP2	1.56e-58	0.190948	0.034	0.89	3.12e-55	unknown	CRIP2
MAP3K7CL	1.22e-53	0.190232	0.019	0.728	2.44e-50	unknown	MAP3K7CL
KIF3A	2e-12	0.188753	0.014	0.428	4e-09	unknown	KIF3A
HBEGF	2.51e-69	0.188457	0.019	0.823	5.02e-66	unknown	HBEGF
JAG1	1.15e-05	0.18818	0.048	0.413	0.0229277	unknown	JAG1
DRAM1	5.2e-84	0.187698	0.019	0.934	1.04e-80	unknown	DRAM1
IFNG	3.42e-22	0.187106	0.014	0.375	6.85e-19	unknown	IFNG
DUSP2	0.00194093	0.185818	0.014	0.495	1	unknown	DUSP2
NKG7	1.05e-92	0.185685	0.038	0.997	2.11e-89	unknown	NKG7
METTL7B	3.04e-30	0.18473	0.135	0.275	6.09e-27	unknown	METTL7B
THAP10	5.67e-45	0.184535	0.01	0.604	1.13e-41	unknown	THAP10
CREB3L3	1.02e-06	0.184324	0.067	0.407	0.00203933	unknown	CREB3L3
CPE	1.13e-36	0.183141	0.053	0.223	2.27e-33	unknown	CPE
ZNF331	2.26e-71	0.182679	0.034	0.92	4.52e-68	unknown	ZNF331
MEX3B	3.42e-15	0.182067	0.01	0.266	6.83e-12	unknown	MEX3B
NBEA	2.73e-48	0.180992	0.014	0.643	5.47e-45	unknown	NBEA
GALNT6	0.00053519	0.179208	0.019	0.353	1	unknown	GALNT6
GLA	0.0667378	0.178123	0.178	0.546	1	unknown	GLA
GZMK	1.99e-22	0.17769	0.01	0.395	3.99e-19	unknown	GZMK
POSTN	0.605624	0.176108	0.024	0.502	1	unknown	POSTN
EAF2	1.47e-18	0.175868	0.019	0.6	2.94e-15	unknown	EAF2
FOLH1	0.0344502	0.175859	0.24	0.692	1	unknown	FOLH1
HIST1H2BC	8.99e-33	0.17503	0.029	0.668	1.8e-29	unknown	HIST1H2BC
ZNF273	3.78e-54	0.174848	0.014	0.696	7.57e-51	unknown	ZNF273
TWISTNB	0.122872	0.174598	0.038	0.484	1	unknown	TWISTNB
MRC1	9.25e-14	0.174576	0.014	0.519	1.85e-10	unknown	MRC1
ABCB10	1.71e-43	0.173907	0.019	0.132	3.43e-40	unknown	ABCB10
NCAM1	6.94e-16	0.172957	0.014	0.295	1.39e-12	unknown	NCAM1
FCMR	1.26e-27	0.172853	0.014	0.555	2.53e-24	unknown	FCMR
NTS	6.07e-66	0.172303	0.115	0.997	1.21e-62	unknown	NTS
SAMSN1	1.1e-93	0.17094	0.029	0.98	2.19e-90	unknown	SAMSN1
TFF1	0.000591194	0.170828	0.019	0.546	1	unknown	TFF1
FABP5	3.86e-11	0.17078	0.029	0.653	7.72e-08	unknown	FABP5
PRSS23	2.25e-84	0.17051	0.024	0.941	4.49e-81	unknown	PRSS23
RP11-566K19.6	6.07e-59	0.168544	0.01	0.717	1.21e-55	unknown	RP11-566K19.6
ARRB1	0.647785	0.167792	0.019	0.119	1	unknown	ARRB1
L1CAM	3.84e-12	0.166751	0.01	0.219	7.67e-09	unknown	L1CAM
CYSRT1	1.48e-33	0.166379	0.019	0.675	2.97e-30	unknown	CYSRT1
GAL	1.31e-53	0.166172	0.014	0.698	2.62e-50	unknown	GAL
PTGS2	2.63e-12	0.164832	0.01	0.222	5.26e-09	unknown	PTGS2
LSM14B	5.23e-15	0.164031	0.024	0.609	1.05e-11	unknown	LSM14B
OGDHL	0.420371	0.163898	0.014	0.291	1	unknown	OGDHL
EMCN	2.71e-75	0.163563	0.019	0.85	5.43e-72	unknown	EMCN
ANGPT1	1.49e-11	0.161766	0.01	0.24	2.97e-08	unknown	ANGPT1
GIMAP7	1.37e-33	0.161415	0.019	0.69	2.74e-30	unknown	GIMAP7
IL4I1	7.23e-14	0.161001	0.014	0.28	1.45e-10	unknown	IL4I1
GDA	2.21e-34	0.159225	0.087	0.846	4.41e-31	unknown	GDA
TAC1	1.38e-33	0.159186	0.024	0.747	2.76e-30	unknown	TAC1
GPR84	7.41e-40	0.158106	0.01	0.557	1.48e-36	unknown	GPR84
TM4SF5	8.63e-56	0.157492	0.062	0.906	1.73e-52	unknown	TM4SF5
RHOJ	1.27e-34	0.157434	0.014	0.518	2.54e-31	unknown	RHOJ
RNF19B	1.59e-07	0.157094	0.014	0.37	0.000317059	unknown	RNF19B
EGFL7	0.218273	0.156983	0.029	0.449	1	unknown	EGFL7
LMOD1	3.75e-25	0.156263	0.01	0.407	7.5e-22	unknown	LMOD1
CD83	1.76e-72	0.155387	0.043	0.941	3.51e-69	unknown	CD83
CD86	6.15e-23	0.154837	0.014	0.475	1.23e-19	unknown	CD86
LIMS2	1.11e-19	0.154582	0.01	0.492	2.22e-16	unknown	LIMS2
ZNF700	0.0140757	0.154335	0.01	0.155	1	unknown	ZNF700
APLNR	1.44e-14	0.153316	0.01	0.259	2.88e-11	unknown	APLNR
TNC	2.16e-57	0.153225	0.038	0.893	4.31e-54	unknown	TNC
LPGAT1	1.63e-29	0.152728	0.111	0.272	3.25e-26	unknown	LPGAT1
SMTN	8.02e-80	0.152619	0.043	0.966	1.6e-76	unknown	SMTN
LAD1	9.28e-18	0.15232	0.077	0.33	1.86e-14	unknown	LAD1
LCN2	6.31e-72	0.152217	0.014	0.841	1.26e-68	unknown	LCN2
SERPINF1	9.54e-38	0.150694	0.029	0.768	1.91e-34	unknown	SERPINF1
RAC2	2.95e-37	0.150065	0.029	0.802	5.9e-34	unknown	RAC2
HLA-DQA2	0.000112152	0.14911	0.01	0.179	0.224304	unknown	HLA-DQA2
UCP2	2.71e-43	0.148962	0.053	0.853	5.42e-40	unknown	UCP2
RP1-161P9.5	1.52e-17	0.148892	0.005	0.289	3.03e-14	unknown	RP1-161P9.5
ZNF503	6.43e-46	0.147424	0.029	0.773	1.29e-42	unknown	ZNF503
SECTM1	3.44e-22	0.147042	0.01	0.362	6.87e-19	unknown	SECTM1
LRRN4CL	1.39e-14	0.146688	0.01	0.257	2.78e-11	unknown	LRRN4CL
CH25H	6.07e-43	0.146133	0.01	0.585	1.21e-39	unknown	CH25H
MAPRE3	0.00702622	0.145883	0.014	0.246	1	unknown	MAPRE3
RNASET2	1.25e-07	0.14562	0.111	0.692	0.000250192	unknown	RNASET2
MYH11	0.725843	0.144572	0.014	0.456	1	unknown	MYH11
TRIL	2.47e-50	0.144433	0.01	0.757	4.94e-47	unknown	TRIL
FABP3	0.930761	0.143486	0.019	0.392	1	unknown	FABP3
HCN3	0.018035	0.142211	0.014	0.356	1	unknown	HCN3
BGN	1.73e-75	0.142141	0.019	0.859	3.45e-72	unknown	BGN
DES	5.83e-81	0.141091	0.014	0.875	1.17e-77	unknown	DES
SCHIP1	8.01e-49	0.141052	0.01	0.639	1.6e-45	unknown	SCHIP1
HS3ST1	4.75e-06	0.140621	0.01	0.117	0.00950525	unknown	HS3ST1
SYNJ1	2.64e-24	0.139902	0.019	0.708	5.28e-21	unknown	SYNJ1
RP11-135A1.2	7.71e-15	0.138863	0.005	0.286	1.54e-11	unknown	RP11-135A1.2
CD163	1.52e-30	0.138862	0.01	0.462	3.04e-27	unknown	CD163
RP11-495P10.1	4.71e-23	0.138612	0.005	0.502	9.42e-20	unknown	RP11-495P10.1
GAP43	2.74e-30	0.138357	0.01	0.477	5.47e-27	unknown	GAP43
SRGN	1.14e-42	0.138008	0.087	0.883	2.29e-39	unknown	SRGN
NUAK2	6.34e-36	0.137989	0.014	0.648	1.27e-32	unknown	NUAK2
COL3A11	1.1e-95	1.16052	0.061	1	2.21e-92	Enterocyte	COL3A1
HLA-DQB1	1.39e-30	0.13751	0.034	0.738	2.79e-27	unknown	HLA-DQB1
CEACAM6	3.1e-89	0.137329	0.019	0.934	6.19e-86	unknown	CEACAM6
HMP19	9.71e-22	0.135639	0.01	0.416	1.94e-18	unknown	HMP19
DRAXIN	6.07e-59	0.135135	0.01	0.717	1.21e-55	unknown	DRAXIN
FAM167B	7.2e-08	0.13425	0.005	0.137	0.00014409	unknown	FAM167B
RGMB	1.08e-29	0.133893	0.019	0.675	2.15e-26	unknown	RGMB
TYMS	7.55e-55	0.13327	0.048	0.892	1.51e-51	unknown	TYMS
TEFM	0.173075	0.132844	0.034	0.455	1	unknown	TEFM
TNFRSF12A	1.84e-51	0.132722	0.101	0.93	3.68e-48	unknown	TNFRSF12A
PIP4K2A	5.84e-42	0.132642	0.014	0.601	1.17e-38	unknown	PIP4K2A
KPNA2	3.05e-67	0.131949	0.029	0.892	6.1e-64	unknown	KPNA2
ADAMTS5	4.58e-47	0.131802	0.01	0.622	9.16e-44	unknown	ADAMTS5
ALOX5	1.71e-06	0.131667	0.01	0.134	0.00341138	unknown	ALOX5
CPA2	5.98e-50	0.131507	0.067	0.893	1.2e-46	unknown	CPA2
REG3G	3.08e-64	0.131276	0.019	0.85	6.15e-61	unknown	REG3G
NCR3	2.75e-25	0.131149	0.01	0.489	5.49e-22	unknown	NCR3
NKRF	0.521087	0.130791	0.01	0.306	1	unknown	NKRF
CNN3	2.1e-94	0.130672	0.024	0.987	4.2e-91	unknown	CNN3
FBXO36	7.04e-28	0.129438	0.01	0.432	1.41e-24	unknown	FBXO36
CHORDC1	5.06e-30	0.128606	0.038	0.776	1.01e-26	unknown	CHORDC1
LTBP2	7.43e-07	0.128261	0.01	0.129	0.00148579	unknown	LTBP2
DIXDC1	4.34e-06	0.127677	0.014	0.186	0.00868685	unknown	DIXDC1
LTB	1.75e-49	0.12759	0.072	0.896	3.49e-46	unknown	LTB
2023-09-04	6.98e-40	0.127389	0.019	0.713	1.4e-36	unknown	2023-09-04
CD14	1.69e-22	0.126463	0.014	0.469	3.39e-19	unknown	CD14
NNMT	1.6e-41	0.12626	0.01	0.572	3.21e-38	unknown	NNMT
HHIP	2.43e-17	0.126205	0.01	0.3	4.86e-14	unknown	HHIP
MAOA	6.94e-23	0.125819	0.101	0.306	1.39e-19	unknown	MAOA
MARK2	4.51e-09	0.125577	0.019	0.454	9.01e-06	unknown	MARK2
BATF3	4.28e-21	0.125172	0.005	0.338	8.56e-18	unknown	BATF3
ITM2A	1.31e-66	0.124958	0.082	0.965	2.62e-63	unknown	ITM2A
SHPK	7.56e-33	0.124212	0.014	0.644	1.51e-29	unknown	SHPK
VPS26B	2.55e-26	0.124212	0.019	0.711	5.1e-23	unknown	VPS26B
DEFA5	7.6e-86	0.123021	0.034	0.973	1.52e-82	unknown	DEFA5
PIGA	0.586811	0.121319	0.014	0.262	1	unknown	PIGA
MUC2	2.04e-07	0.120928	0.048	0.369	0.000407747	unknown	MUC2
ARFGEF3	4.93e-12	0.12073	0.01	0.497	9.86e-09	unknown	ARFGEF3
PIM2	1.12e-47	0.12061	0.01	0.673	2.25e-44	unknown	PIM2
CSTA	3.25e-57	0.120509	0.01	0.704	6.5e-54	unknown	CSTA
AOC1	0.000274289	0.120382	0.183	0.497	0.548578	unknown	AOC1
C1QTNF7	0.00045316	0.120157	0.005	0.1	0.906321	unknown	C1QTNF7
CREM	2.96e-68	0.119695	0.062	0.95	5.92e-65	unknown	CREM
LINC00682	8.63e-37	0.119436	0.014	0.596	1.73e-33	unknown	LINC00682
CD52	5.49e-53	0.118974	0.144	0.979	1.1e-49	unknown	CD52
RAMP2	3.85e-17	0.118632	0.019	0.601	7.7e-14	unknown	RAMP2
CASZ1	0.10255	0.118574	0.01	0.192	1	unknown	CASZ1
CLN8	3.71e-34	0.118032	0.024	0.718	7.43e-31	unknown	CLN8
SLC15A1	7.1e-06	0.117685	0.115	0.446	0.0142033	unknown	SLC15A1
TNNI2	1.95e-23	0.117665	0.005	0.368	3.89e-20	unknown	TNNI2
TSGA10	0.0471726	0.117623	0.019	0.318	1	unknown	TSGA10
SLAMF7	1.2e-23	0.117496	0.005	0.37	2.41e-20	unknown	SLAMF7
CTHRC1	6.57e-85	0.117346	0.014	0.898	1.31e-81	unknown	CTHRC1
TMEM59L	1.26e-19	0.116828	0.005	0.318	2.53e-16	unknown	TMEM59L
CDKN3	8.99e-45	0.116012	0.019	0.781	1.8e-41	unknown	CDKN3
FABP4	9.44e-83	0.115912	0.024	0.906	1.89e-79	unknown	FABP4
ZNRF3	9.42e-12	0.115803	0.01	0.336	1.88e-08	unknown	ZNRF3
SPOCK2	6.93e-54	0.115496	0.014	0.692	1.39e-50	unknown	SPOCK2
IGFBP3	1.01e-98	0.11483	0.019	0.988	2.01e-95	unknown	IGFBP3
VEGFC	8.04e-50	0.114644	0.005	0.639	1.61e-46	unknown	VEGFC
PRR14	1.93e-09	0.114566	0.014	0.579	3.86e-06	unknown	PRR14
RAB42	6.35e-47	0.11421	0.048	0.181	1.27e-43	unknown	RAB42
SLC6A19	3.11e-09	0.113527	0.111	0.408	6.22e-06	unknown	SLC6A19
NSG1	4.74e-43	0.112775	0.01	0.634	9.48e-40	unknown	NSG1
MALAT1	1.28e-12	0.112742	0.38	0.984	2.56e-09	unknown	MALAT1
SCARNA7	3.08e-33	0.112036	0.01	0.493	6.16e-30	unknown	SCARNA7
HTRA3	3.66e-86	0.111831	0.014	0.918	7.32e-83	unknown	HTRA3
AMOTL2	1.01e-25	0.111513	0.019	0.645	2.02e-22	unknown	AMOTL2
PROM1	1.02e-14	0.111225	0.01	0.267	2.04e-11	unknown	PROM1
MS4A1	9.05e-36	0.110924	0.024	0.767	1.81e-32	unknown	MS4A1
SULF1	2.4e-23	0.110869	0.014	0.658	4.8e-20	unknown	SULF1
APOBEC3G	1.48e-45	0.110668	0.014	0.635	2.95e-42	unknown	APOBEC3G
EHF	1.81e-46	0.110569	0.01	0.102	3.62e-43	unknown	EHF
C5AR1	0.0296829	0.109737	0.01	0.198	1	unknown	C5AR1
CDK12	8.29e-08	0.109587	0.014	0.475	0.000165866	unknown	CDK12
LINC01082	4.79e-31	0.109227	0.019	0.75	9.58e-28	unknown	LINC01082
BAG2	2.33e-47	0.108875	0.01	0.628	4.66e-44	unknown	BAG2
ENG	9.6e-19	0.107704	0.014	0.627	1.92e-15	unknown	ENG
DCBLD2	0.00762148	0.105901	0.005	0.278	1	unknown	DCBLD2
MADCAM1	1.13e-47	0.105462	0.01	0.627	2.27e-44	unknown	MADCAM1
AC104667.3	3.93e-23	0.105107	0.019	0.584	7.86e-20	unknown	AC104667.3
NT5DC4	1.66e-43	0.104801	0.014	0.716	3.32e-40	unknown	NT5DC4
MMP12	2.48e-85	0.104005	0.01	0.898	4.97e-82	unknown	MMP12
KAT8	4.87e-07	0.103995	0.014	0.112	0.000973271	unknown	KAT8
BIRC5	2.71e-25	0.10365	0.005	0.405	5.43e-22	unknown	BIRC5
BTC	2.96e-08	0.103502	0.01	0.613	5.92e-05	unknown	BTC
HIST1H2BJ	3.3e-20	0.102569	0.014	0.58	6.6e-17	unknown	HIST1H2BJ
HSPB8	1.07e-21	0.101924	0.005	0.346	2.15e-18	unknown	HSPB8
CHSY1	4.27e-14	0.101088	0.005	0.42	8.53e-11	unknown	CHSY1
PDE4C	5.49e-21	0.100068	0.005	0.352	1.1e-17	unknown	PDE4C
CD34	1.44e-36	-0.100665	0.005	0.716	2.87e-33	unknown	CD34
CPM	1.72e-07	-0.100874	0.005	0.561	0.000344573	unknown	CPM
SCG5	2.65e-84	-0.101229	0.005	0.885	5.29e-81	unknown	SCG5
HSPG2	8.84e-50	-0.102069	0.019	0.846	1.77e-46	unknown	HSPG2
CSGALNACT2	0.00298374	-0.10302	0	0.107	1	unknown	CSGALNACT2
BICD2	2.4e-12	-0.103116	0	0.362	4.8e-09	unknown	BICD2
C8orf76	0.122408	-0.103121	0.01	0.416	1	unknown	C8orf76
GRAP2	1.17e-14	-0.103829	0	0.254	2.35e-11	unknown	GRAP2
TPX2	2.11e-28	-0.104159	0	0.459	4.22e-25	unknown	TPX2
RPS18P12	8.13e-07	-0.104307	0	0.121	0.00162634	unknown	RPS18P12
POU2F1	0.424195	-0.104492	0	0.252	1	unknown	POU2F1
CXCL9	5.37e-58	-0.105151	0	0.743	1.07e-54	unknown	CXCL9
DDHD2	2.18e-08	-0.105195	0.014	0.325	4.35e-05	unknown	DDHD2
CLEC2D	1.67e-83	-0.105814	0.005	0.877	3.35e-80	unknown	CLEC2D
RCOR1	1.9e-69	-0.105943	0.01	0.853	3.79e-66	unknown	RCOR1
ZMYND11	0.143082	-0.10649	0.01	0.343	1	unknown	ZMYND11
IGLC2	1.64e-32	-0.106616	0.01	0.761	3.29e-29	unknown	IGLC2
CTB-36H16.2	5.8e-06	-0.107816	0	0.169	0.0116052	unknown	CTB-36H16.2
LYPD3	1.48e-11	-0.108046	0	0.201	2.96e-08	unknown	LYPD3
NFIA	7.36e-27	-0.109182	0.01	0.696	1.47e-23	unknown	NFIA
MYO7A	0.00325181	-0.109466	0.019	0.39	1	unknown	MYO7A
GUCA2A	1.05e-22	-0.109561	0.173	0.858	2.1e-19	unknown	GUCA2A
BCL11B	4.7e-13	-0.110059	0	0.449	9.41e-10	unknown	BCL11B
CYP2B7P	2.47e-06	-0.110314	0.01	0.339	0.00493205	unknown	CYP2B7P
MAD2L1	4.69e-08	-0.112204	0.014	0.377	9.38e-05	unknown	MAD2L1
FZR1	4.99e-53	-0.114072	0.005	0.801	9.97e-50	unknown	FZR1
TYW1B	4.01e-17	-0.114195	0.005	0.627	8.02e-14	unknown	TYW1B
PRPF8	8.34e-43	-0.115037	0.014	0.169	1.67e-39	unknown	PRPF8
BX322557.10	0.0727873	-0.115156	0	0.254	1	unknown	BX322557.10
NDC80	2.89e-34	-0.116722	0	0.494	5.79e-31	unknown	NDC80
RNASE6	3.91e-61	-0.117119	0.019	0.842	7.82e-58	unknown	RNASE6
RP11-448A19.1	6.46e-38	-0.12025	0	0.562	1.29e-34	unknown	RP11-448A19.1
N4BP1	4.4e-06	-0.120757	0	0.111	0.00880398	unknown	N4BP1
RP11-467L13.7	0.00020169	-0.122372	0.005	0.378	0.403379	unknown	RP11-467L13.7
RNF130	3.78e-28	-0.123661	0.005	0.597	7.57e-25	unknown	RNF130
RET	0.744932	-0.124545	0	0.412	1	unknown	RET
TMEM200A	1.51e-05	-0.124776	0.014	0.522	0.0303	unknown	TMEM200A
CYP3A4	0.922099	-0.12517	0.01	0.404	1	unknown	CYP3A4
CCNB1	8.71e-12	-0.125821	0.005	0.598	1.74e-08	unknown	CCNB1
TRMU	0.0207621	-0.127728	0.01	0.335	1	unknown	TRMU
CRYZ	0.000292036	-0.128368	0.067	0.446	0.584072	unknown	CRYZ
SNF8	5.76e-05	-0.128891	0.029	0.416	0.115118	unknown	SNF8
MELTF	2.04e-05	-0.130373	0.149	0.465	0.0407203	unknown	MELTF
PLEKHG6	2.32e-40	-0.131743	0.024	0.177	4.65e-37	unknown	PLEKHG6
DYRK1B	0.0444027	-0.131818	0	0.382	1	unknown	DYRK1B
MAL2	2.1e-08	-0.133187	0.048	0.385	4.19e-05	unknown	MAL2
TFB2M	7.67e-30	-0.13325	0	0.126	1.53e-26	unknown	TFB2M
SPAG5	0.0250768	-0.133382	0.005	0.524	1	unknown	SPAG5
MET	9.07e-23	-0.133386	0	0.379	1.81e-19	unknown	MET
POLE	0.875573	-0.134107	0	0.3	1	unknown	POLE
METTL21B	2.13e-13	-0.134377	0	0.169	4.26e-10	unknown	METTL21B
RACGAP1	0.428764	-0.134877	0	0.199	1	unknown	RACGAP1
DYNLL2	5.81e-07	-0.136678	0.019	0.609	0.00116219	unknown	DYNLL2
PGM2L1	5.86e-11	-0.137106	0	0.235	1.17e-07	unknown	PGM2L1
MS4A6A	1.03e-34	-0.138711	0.014	0.728	2.05e-31	unknown	MS4A6A
C6	0.0038866	-0.138891	0.01	0.299	1	unknown	C6
CRIM1	3.82e-21	-0.139113	0	0.133	7.65e-18	unknown	CRIM1
HACD1	0.0345508	-0.140631	0	0.263	1	unknown	HACD1
MAP3K11	9.89e-13	-0.141464	0.014	0.327	1.98e-09	unknown	MAP3K11
ALCAM	0.0659602	-0.141743	0.01	0.347	1	unknown	ALCAM
GCLM	2.79e-22	-0.142488	0.005	0.192	5.59e-19	unknown	GCLM
TRAPPC8	2.52e-68	-0.142586	0.019	0.9	5.04e-65	unknown	TRAPPC8
AP006621.5	0.798967	-0.143463	0	0.283	1	unknown	AP006621.5
NPY	7.29e-42	-0.14501	0.014	0.795	1.46e-38	unknown	NPY
LBH	1.47e-11	-0.145199	0	0.455	2.94e-08	unknown	LBH
CMPK2	0.00115387	-0.147345	0.005	0.558	1	unknown	CMPK2
LNX2	0.00268284	-0.147576	0.01	0.429	1	unknown	LNX2
MTPAP	3.04e-09	-0.148377	0.01	0.213	6.08e-06	unknown	MTPAP
PEX10	2.02e-14	-0.148724	0.005	0.275	4.04e-11	unknown	PEX10
ENDOD1	3.1e-11	-0.150462	0.005	0.292	6.21e-08	unknown	ENDOD1
GCLC	0.682645	-0.150591	0.014	0.452	1	unknown	GCLC
ATP7B	6.66e-09	-0.152957	0	0.229	1.33e-05	unknown	ATP7B
CAPN5	0.0538428	-0.15373	0.01	0.404	1	unknown	CAPN5
CLMN	1.67e-16	-0.154697	0.01	0.159	3.34e-13	unknown	CLMN
BEST4	0.0219582	-0.154763	0.005	0.239	1	unknown	BEST4
RPL31	0.00671716	-0.157533	0.587	0.97	1	unknown	RPL31
TMEM106A	1.38e-16	-0.158676	0.014	0.317	2.76e-13	unknown	TMEM106A
SPIB	8.2e-51	-0.158759	0.01	0.657	1.64e-47	unknown	SPIB
PCNA	0.0178572	-0.159613	0.024	0.561	1	unknown	PCNA
NEUROD1	3.32e-14	-0.159663	0	0.25	6.65e-11	unknown	NEUROD1
SLC13A1	1.22e-36	-0.159934	0.005	0.16	2.45e-33	unknown	SLC13A1
GLE1	0.09665	-0.161793	0.005	0.229	1	unknown	GLE1
TMEM170A	1.79e-47	-0.16251	0.01	0.171	3.58e-44	unknown	TMEM170A
TUBB	0.0383744	-0.166039	0.072	0.587	1	unknown	TUBB
CCL4L2	9.53e-07	-0.166073	0.038	0.634	0.00190527	unknown	CCL4L2
CXCL14	1.39e-30	-0.166507	0.264	0.999	2.77e-27	unknown	CXCL14
MED20	1.58e-09	-0.166655	0.005	0.301	3.17e-06	unknown	MED20
LTBP1	3.04e-77	-0.16863	0	0.847	6.09e-74	unknown	LTBP1
RP11-92K2.2	1.55e-06	-0.168669	0.019	0.392	0.00309875	unknown	RP11-92K2.2
COG8	0.0147468	-0.169493	0.005	0.372	1	unknown	COG8
PGM2	0.42975	-0.170121	0.019	0.48	1	unknown	PGM2
EDN3	0.635047	-0.172491	0	0.386	1	unknown	EDN3
IL7R	6.67e-17	-0.172657	0	0.404	1.33e-13	unknown	IL7R
ATPAF1	9.77e-06	-0.175239	0	0.213	0.0195317	unknown	ATPAF1
PPP4R3B	3.07e-28	-0.175468	0.043	0.778	6.14e-25	unknown	PPP4R3B
SLC7A6OS	9.36e-05	-0.175731	0.01	0.214	0.187188	unknown	SLC7A6OS
MAP3K4	0.768803	-0.176523	0	0.117	1	unknown	MAP3K4
HMGXB3	0.000256482	-0.177206	0	0.103	0.512964	unknown	HMGXB3
DENND4C	9.93e-14	-0.177617	0.005	0.22	1.99e-10	unknown	DENND4C
SLC5A9	1.02e-06	-0.17766	0.058	0.412	0.00204342	unknown	SLC5A9
ACVR1C	6.36e-35	-0.17936	0.014	0.202	1.27e-31	unknown	ACVR1C
KIF16B	0.127785	-0.181482	0	0.306	1	unknown	KIF16B
ZNF136	7.16e-52	-0.181831	0	0.703	1.43e-48	unknown	ZNF136
WAC-AS1	0.037836	-0.184044	0.01	0.286	1	unknown	WAC-AS1
RNF217	0.000163268	-0.186876	0.01	0.193	0.326536	unknown	RNF217
TSPAN7	1.09e-62	-0.187056	0.014	0.116	2.19e-59	unknown	TSPAN7
CFTR	0.355136	-0.188953	0.005	0.214	1	unknown	CFTR
FNDC3A	8.81e-45	-0.190769	0.034	0.841	1.76e-41	unknown	FNDC3A
PI4K2A	0.788315	-0.191694	0.01	0.323	1	unknown	PI4K2A
SMAP1	2.08e-18	-0.192325	0.067	0.322	4.16e-15	unknown	SMAP1
ISX	3.52e-11	-0.193183	0.019	0.3	7.04e-08	unknown	ISX
ADGRA3	1.28e-25	-0.195138	0.01	0.218	2.56e-22	unknown	ADGRA3
KDELR3	2.02e-13	-0.19605	0.058	0.704	4.04e-10	unknown	KDELR3
TMEM181	4.02e-14	-0.196782	0.01	0.257	8.05e-11	unknown	TMEM181
PLEKHA6	2.36e-16	-0.197129	0	0.334	4.71e-13	unknown	PLEKHA6
HIST1H4C	1.51e-47	-0.197519	0.038	0.858	3.03e-44	unknown	HIST1H4C
NPL	1.99e-30	-0.197867	0.014	0.224	3.98e-27	unknown	NPL
MARCKSL1	2.03e-34	-0.19799	0.01	0.778	4.07e-31	unknown	MARCKSL1
TSPAN1	0.00396718	-0.198152	0.024	0.574	1	unknown	TSPAN1
FAXDC2	0.00023752	-0.198676	0	0.143	0.47504	unknown	FAXDC2
REG4	4.98e-76	-0.20241	0.077	0.988	9.97e-73	unknown	REG4
ZNF621	9.97e-19	-0.203582	0	0.574	1.99e-15	unknown	ZNF621
TARSL2	0.0919028	-0.205169	0.005	0.392	1	unknown	TARSL2
EPB41L4B	2e-06	-0.205978	0.014	0.562	0.00400644	unknown	EPB41L4B
ZC3H3	4.61e-17	-0.206657	0.005	0.608	9.21e-14	unknown	ZC3H3
ADH1C	0.0217496	-0.210179	0.019	0.342	1	unknown	ADH1C
FOXK2	1.92e-20	-0.210292	0	0.542	3.84e-17	unknown	FOXK2
SLC28A2	0.000258748	-0.211029	0.024	0.387	0.517496	unknown	SLC28A2
CHML	8.92e-08	-0.213396	0	0.147	0.000178453	unknown	CHML
CCND3	0.0240646	-0.218118	0.014	0.435	1	unknown	CCND3
DOPEY2	4.43e-19	-0.22244	0	0.63	8.86e-16	unknown	DOPEY2
SPINK4	2.51e-61	-0.225391	0.087	0.95	5.02e-58	unknown	SPINK4
ZNF33B	2.55e-22	-0.225475	0.014	0.232	5.1e-19	unknown	ZNF33B
C3	1.28e-09	-0.228934	0.029	0.355	2.57e-06	unknown	C3
RPS27A	0.20728	-0.230338	0.63	0.943	1	unknown	RPS27A
CDC23	0.000387555	-0.233575	0	0.4	0.77511	unknown	CDC23
ARHGEF38-IT1	0.156441	-0.234601	0.005	0.459	1	unknown	ARHGEF38-IT1
A1CF	3.45e-13	-0.234781	0.048	0.695	6.91e-10	unknown	A1CF
TBC1D16	1.33e-13	-0.236385	0.005	0.271	2.66e-10	unknown	TBC1D16
SLCO4C1	2.92e-06	-0.236795	0.01	0.342	0.00583701	unknown	SLCO4C1
PLB1	3.24e-11	-0.239766	0.019	0.262	6.49e-08	unknown	PLB1
KLRB1	1.17e-11	-0.241359	0.01	0.644	2.33e-08	unknown	KLRB1
FTLP3	2.36e-23	-0.243054	0.091	0.299	4.72e-20	unknown	FTLP3
FGA	2.44e-06	-0.243153	0.019	0.353	0.00488482	unknown	FGA
ZFYVE27	1.86e-36	-0.248507	0	0.103	3.72e-33	unknown	ZFYVE27
RBP4	4.98e-50	-0.264254	0.038	0.171	9.97e-47	unknown	RBP4
SPANXN3	2.65e-49	-0.264321	0.034	0.167	5.29e-46	unknown	SPANXN3
CMTM8	7.46e-69	-0.268377	0.014	0.103	1.49e-65	unknown	CMTM8
PTMA	0.110955	-0.269202	0.582	1	1	unknown	PTMA
MT1G	0.870282	-0.270639	0.154	0.572	1	unknown	MT1G
CTSC	6.37e-44	-0.272134	0.111	0.907	1.27e-40	unknown	CTSC
VSTM4	1.5e-09	-0.274264	0.005	0.638	3.01e-06	unknown	VSTM4
ZNF33A	1.62e-11	-0.276015	0.019	0.351	3.25e-08	unknown	ZNF33A
COL3A12	2.14e-64	1.14846	0.143	1	4.28e-61	Epithelial cell_MT high	COL3A1
OVOL1	0.00261505	-0.280515	0.014	0.306	1	unknown	OVOL1
KCNJ13	2.28e-36	-0.28118	0.043	0.226	4.56e-33	unknown	KCNJ13
LAMB3	1.04e-26	-0.285365	0.048	0.271	2.08e-23	unknown	LAMB3
SLC7A8	0.351745	-0.28866	0.01	0.464	1	unknown	SLC7A8
BCAS1	5.27e-06	-0.288952	0.005	0.302	0.0105341	unknown	BCAS1
HECA	1.54e-13	-0.302002	0.005	0.305	3.08e-10	unknown	HECA
GNG4	2.75e-32	-0.302656	0.005	0.201	5.5e-29	unknown	GNG4
KHDRBS1	8.94e-11	-0.303292	0.043	0.369	1.79e-07	unknown	KHDRBS1
RPL13A	0.110198	-0.308323	0.793	0.996	1	unknown	RPL13A
SPON1	0.000177002	-0.308523	0.014	0.366	0.354004	unknown	SPON1
MT2A	0.0105514	-0.309772	0.115	0.492	1	unknown	MT2A
MT1X	8.45e-06	-0.315146	0.077	0.429	0.0169046	unknown	MT1X
SMYD2	0.118477	-0.319306	0.01	0.458	1	unknown	SMYD2
NHLRC3	7.11e-49	-0.319608	0.029	0.173	1.42e-45	unknown	NHLRC3
SLC46A3	0.000213201	-0.320548	0.13	0.469	0.426402	unknown	SLC46A3
RGN	2.04e-11	-0.320754	0.125	0.391	4.08e-08	unknown	RGN
RP13-436F16.1	2.18e-13	-0.32412	0.067	0.356	4.35e-10	unknown	RP13-436F16.1
ENPP3	0.435827	-0.324685	0.029	0.497	1	unknown	ENPP3
DMTF1	0.0337198	-0.327616	0.01	0.402	1	unknown	DMTF1
ERP27	1.18e-52	-0.331578	0.01	0.154	2.36e-49	unknown	ERP27
RAB29	0.495622	-0.334447	0.125	0.546	1	unknown	RAB29
SEL1L3	0.792346	-0.334521	0	0.451	1	unknown	SEL1L3
CCNG2	3e-08	-0.336557	0.082	0.405	6e-05	unknown	CCNG2
RPL23	0.00206429	-0.339404	0.543	0.905	1	unknown	RPL23
SLC6A20	4.86e-67	-0.353015	0.014	0.112	9.73e-64	unknown	SLC6A20
DDX21	8.65e-20	-0.355123	0.01	0.279	1.73e-16	unknown	DDX21
SLPI	8.85e-44	-0.367282	0.043	0.193	1.77e-40	unknown	SLPI
XAF1	2.43e-46	-0.368957	0.034	0.184	4.86e-43	unknown	XAF1
RNF220	4.19e-26	-0.392617	0.005	0.567	8.39e-23	unknown	RNF220
P2RX1	2.27e-14	-0.395261	0.014	0.322	4.53e-11	unknown	P2RX1
FBXO2	3.68e-49	-0.418342	0.024	0.172	7.35e-46	unknown	FBXO2
PPP1R3C	7.07e-23	-0.429901	0.043	0.288	1.41e-19	unknown	PPP1R3C
TUBA1C	4.6e-16	-0.443173	0.053	0.332	9.2e-13	unknown	TUBA1C
EEF1A1	0.0723966	-0.450658	0.812	0.988	1	unknown	EEF1A1
LBX2	3.01e-19	-0.450945	0.005	0.198	6.02e-16	unknown	LBX2
CTSV	0.0346115	-0.468643	0.043	0.472	1	unknown	CTSV
CYP2W1	1.13e-05	-0.490538	0.058	0.635	0.0226308	unknown	CYP2W1
PECR	2.77e-61	-0.490715	0.005	0.123	5.55e-58	unknown	PECR
C17orf99	3.55e-57	-0.493021	0	0.124	7.09e-54	unknown	C17orf99
TPT1	0.10498	-0.499467	0.793	0.999	1	unknown	TPT1
RPS3A	0.423393	-0.504902	0.755	0.975	1	unknown	RPS3A
MT1F	2.56e-31	-0.50808	0.034	0.245	5.12e-28	unknown	MT1F
ENPEP	3.87e-24	-0.527677	0.01	0.262	7.74e-21	unknown	ENPEP
RPL30	0.614812	-0.532903	0.731	1	1	unknown	RPL30
FUCA1	2.16e-11	-0.541498	0.072	0.372	4.32e-08	unknown	FUCA1
TFF3	4.65e-05	-0.544842	0.524	1	0.0929822	unknown	TFF3
FCGBP	0.0240516	-0.561738	0.058	0.473	1	unknown	FCGBP
RPL3	0.057517	-0.578484	0.788	0.997	1	unknown	RPL3
CLCA1	2.13e-16	-0.616288	0.159	0.794	4.27e-13	unknown	CLCA1
RPLP0	0.212509	-0.626858	0.76	0.997	1	unknown	RPLP0
GUCA2B	0.0030324	-0.639489	0.034	0.585	1	unknown	GUCA2B
FMO1	8.31e-25	-0.685313	0.024	0.275	1.66e-21	unknown	FMO1
FABP6	4.37e-16	-0.705656	0.043	0.33	8.73e-13	unknown	FABP6
CUBN	6.93e-07	-0.768259	0.058	0.409	0.00138682	unknown	CUBN
MT1H	0.755589	-0.908626	0.043	0.514	1	unknown	MT1H
RPS23	0.217772	-0.969644	0.846	1	1	unknown	RPS23
TPD52L1	4.75e-22	-1.03121	0.005	0.284	9.51e-19	unknown	TPD52L1
MT-TG1	6.05e-21	2.09825	0.301	1	1.21e-17	Enterocyte	MT-TG
MT-RNR21	5.86e-35	1.99091	0.245	0.999	1.17e-31	Enterocyte	MT-RNR2
MT-TV1	0.00308614	1.96496	0.45	1	1	Enterocyte	MT-TV
MT-TL11	0.0009721	1.93566	0.441	1	1	Enterocyte	MT-TL1
MT-TS21	0.743012	1.87977	0.493	1	1	Enterocyte	MT-TS2
MT-TP1	4.7e-06	1.86248	0.406	1	0.00940608	Enterocyte	MT-TP
S100G1	7e-48	1.8401	0.192	1	1.4e-44	Enterocyte	S100G
FTL1	0.00296108	1.80494	0.528	0.869	1	Enterocyte	FTL
MT-TD1	7.39e-10	1.72863	0.371	1	1.48e-06	Enterocyte	MT-TD
MT-TM1	8.65e-07	1.66781	0.607	1	0.0017309	Enterocyte	MT-TM
IFI271	5.34e-62	1.64991	0.148	1	1.07e-58	Enterocyte	IFI27
MT-RNR11	3.24e-32	1.63932	0.258	0.998	6.47e-29	Enterocyte	MT-RNR1
MT-TI1	1.5e-08	1.50822	0.397	1	3e-05	Enterocyte	MT-TI
FTH11	0.33956	1.46316	0.301	0.736	1	Enterocyte	FTH1
TMSB4X1	9.35e-94	1.40269	0.066	1	1.87e-90	Enterocyte	TMSB4X
S100A81	7.66e-38	1.38526	0.105	0.862	1.53e-34	Enterocyte	S100A8
CCL22	1.56e-36	1.36937	0.236	1	3.11e-33	Enterocyte	CCL2
MT-TE1	8.91e-07	1.3126	0.611	1	0.00178255	Enterocyte	MT-TE
SPARC1	4.07e-73	1.21212	0.118	1	8.13e-70	Enterocyte	SPARC
GDF151	4.22e-54	1.19335	0.175	1	8.45e-51	Enterocyte	GDF15
SAT11	1.92e-06	1.19227	0.511	0.763	0.00383533	Enterocyte	SAT1
SEPP11	2.46e-12	1.18799	0.707	0.91	4.92e-09	Enterocyte	SEPP1
CCL111	2.91e-88	1.17317	0.079	1	5.82e-85	Enterocyte	CCL11
HLA-DRB51	1.74e-87	1.16977	0.079	0.998	3.48e-84	Enterocyte	HLA-DRB5
ACTG21	4.15e-65	1.16584	0.14	0.999	8.31e-62	Enterocyte	ACTG2
COL3A1	6.65e-69	1.11853	0.106	1	1.33e-65	unknown	COL3A1
HMGCS21	1.67e-86	1.1069	0.083	1	3.33e-83	Enterocyte	HMGCS2
TM4SF201	1.13e-24	1.08963	0.293	0.995	2.27e-21	Enterocyte	TM4SF20
GCG1	2.54e-103	1.05305	0.022	0.957	5.09e-100	Enterocyte	GCG
TPSB21	9.98e-85	1.04434	0.087	1	2e-81	Enterocyte	TPSB2
UGT2B71	1.26e-52	1.03724	0.179	0.998	2.52e-49	Enterocyte	UGT2B7
C8orf41	2.14e-94	1.03549	0.057	0.991	4.27e-91	Enterocyte	C8orf4
CD631	3.55e-07	1.02191	0.485	0.714	0.000710903	Enterocyte	CD63
PLA2G2A1	3.19e-61	1.00612	0.153	1	6.39e-58	Enterocyte	PLA2G2A
SERF21	0.833939	1.00113	0.162	0.601	1	Enterocyte	SERF2
G0S2	1.3e-15	0.999307	0.205	0.412	2.6e-12	Enterocyte	G0S2
APOB1	2.55e-05	0.975854	0.275	0.812	0.0510839	Enterocyte	APOB
RPS291	1.14e-16	0.958853	0.114	0.759	2.27e-13	Enterocyte	RPS29
CRIP21	5.96e-21	0.944427	0.057	0.734	1.19e-17	Enterocyte	CRIP2
APOC31	4.61e-10	0.943856	0.721	0.923	9.21e-07	Enterocyte	APOC3
HSPA61	5.94e-94	0.940524	0.052	0.987	1.19e-90	Enterocyte	HSPA6
RGS161	5.51e-92	0.937292	0.07	1	1.1e-88	Enterocyte	RGS16
COL1A24	1.93e-31	1.06935	0.346	0.991	3.86e-28	Paneth cell	COL1A2
DPT1	9.09e-77	0.930942	0.105	0.996	1.82e-73	Enterocyte	DPT
ANXA131	2.85e-11	0.927565	0.332	0.929	5.71e-08	Enterocyte	ANXA13
GSTA11	3.07e-07	0.913517	0.633	0.817	0.000614691	Enterocyte	GSTA1
FCER1G1	1.39e-84	0.906672	0.079	0.99	2.78e-81	Enterocyte	FCER1G
WARS1	3.96e-75	0.876795	0.057	0.941	7.92e-72	Enterocyte	WARS
ISG151	2.2e-49	0.866685	0.192	1	4.41e-46	Enterocyte	ISG15
FABP11	2.52e-07	0.864769	0.803	0.993	0.000504895	Enterocyte	FABP1
FGL21	5.58e-11	0.853376	0.122	0.726	1.12e-07	Enterocyte	FGL2
GIP1	1.05e-46	0.852915	0.017	0.593	2.11e-43	Enterocyte	GIP
PPP1R15A1	1.73e-42	0.835783	0.218	1	3.46e-39	Enterocyte	PPP1R15A
TTR1	0.195243	0.83209	0.419	0.774	1	Enterocyte	TTR
GCHFR1	3.28e-14	0.831655	0.21	0.423	6.56e-11	Enterocyte	GCHFR
ARPC1B1	3.18e-24	0.824936	0.122	0.813	6.37e-21	Enterocyte	ARPC1B
CFL11	6.79e-06	0.823741	0.201	0.503	0.0135893	Enterocyte	CFL1
CCL191	7.21e-95	0.819561	0.061	0.998	1.44e-91	Enterocyte	CCL19
TMSB101	2.68e-70	0.810484	0.127	1	5.36e-67	Enterocyte	TMSB10
AKR1B101	5.16e-98	0.804206	0.052	0.995	1.03e-94	Enterocyte	AKR1B10
COL4A27	1.1e-12	1.05741	0.155	0.955	2.2e-09	Transit-amplyfying cell	COL4A2
CXCL101	1.69e-97	0.800947	0.057	1	3.39e-94	Enterocyte	CXCL10
RPS151	2.47e-28	0.794009	0.135	0.843	4.94e-25	Enterocyte	RPS15
ATF31	1.58e-80	0.789309	0.096	0.997	3.16e-77	Enterocyte	ATF3
CXCL11	9.68e-89	0.7878	0.061	0.982	1.94e-85	Enterocyte	CXCL1
TAGLN1	4.55e-52	0.776603	0.183	1	9.09e-49	Enterocyte	TAGLN
RGS11	7.76e-46	0.773742	0.083	0.872	1.55e-42	Enterocyte	RGS1
PIGR1	1.32e-102	0.766041	0.044	0.997	2.63e-99	Enterocyte	PIGR
GBP11	2.49e-86	0.765432	0.083	0.999	4.99e-83	Enterocyte	GBP1
TRDC	2.2e-78	0.763496	0.035	0.87	4.39e-75	Enterocyte	TRDC
TSPAN81	6.56e-10	0.759076	0.402	0.999	1.31e-06	Enterocyte	TSPAN8
CXCL31	1.23e-95	0.758192	0.061	1	2.46e-92	Enterocyte	CXCL3
PLAT1	1.99e-75	0.757914	0.061	0.946	3.97e-72	Enterocyte	PLAT
HES11	4.82e-65	0.755654	0.14	0.996	9.64e-62	Enterocyte	HES1
PRSS21	4.7e-99	0.755067	0.048	0.989	9.39e-96	Enterocyte	PRSS2
GADD45B1	1.96e-67	0.754897	0.135	1	3.91e-64	Enterocyte	GADD45B
CKS21	2.53e-53	0.750573	0.179	1	5.07e-50	Enterocyte	CKS2
CYR611	1.32e-92	0.743239	0.066	0.997	2.63e-89	Enterocyte	CYR61
SLC2A31	2.73e-90	0.741346	0.074	1	5.46e-87	Enterocyte	SLC2A3
COL1A2	4.06e-31	1.04298	0.24	1	8.12e-28	unknown	COL1A2
HSPB11	1.19e-15	0.728878	0.349	1	2.37e-12	Enterocyte	HSPB1
COTL11	2.06e-99	0.726029	0.048	0.995	4.13e-96	Enterocyte	COTL1
IER31	1.63e-96	0.722365	0.039	0.979	3.27e-93	Enterocyte	IER3
MUC3A1	3.4e-82	0.721474	0.07	0.973	6.81e-79	Enterocyte	MUC3A
CSRP21	1.56e-53	0.721438	0.039	0.858	3.12e-50	Enterocyte	CSRP2
IGKC1	7.31e-94	0.718843	0.061	0.995	1.46e-90	Enterocyte	IGKC
THY11	1.05e-75	0.715809	0.066	0.952	2.09e-72	Enterocyte	THY1
CREM1	2.78e-54	0.708605	0.044	0.858	5.57e-51	Enterocyte	CREM
IGFBP71	2.28e-68	0.707765	0.131	0.998	4.55e-65	Enterocyte	IGFBP7
RGS21	2.38e-64	0.706435	0.1	0.953	4.75e-61	Enterocyte	RGS2
A2M1	1.7e-51	0.705683	0.066	0.876	3.39e-48	Enterocyte	A2M
CTA-29F11.11	1.26e-64	0.700699	0.048	0.898	2.52e-61	Enterocyte	CTA-29F11.1
TUBB2A1	3.93e-89	0.698465	0.057	0.978	7.86e-86	Enterocyte	TUBB2A
C1QTNF31	8.97e-56	0.694582	0.083	0.907	1.79e-52	Enterocyte	C1QTNF3
GEM1	2.58e-97	0.692383	0.057	0.999	5.16e-94	Enterocyte	GEM
GUCA2B1	0.00127266	0.692023	0.052	0.455	1	Enterocyte	GUCA2B
RBP21	1.22e-10	0.69062	0.834	0.947	2.43e-07	Enterocyte	RBP2
TNFSF101	6.63e-26	0.684854	0.153	0.324	1.33e-22	Enterocyte	TNFSF10
CXCL21	3.2e-89	0.678552	0.061	0.984	6.39e-86	Enterocyte	CXCL2
GPX31	3.07e-90	0.674058	0.074	1	6.13e-87	Enterocyte	GPX3
FXYD61	6.44e-95	0.670709	0.044	0.979	1.29e-91	Enterocyte	FXYD6
PCSK1N1	1.12e-30	0.670165	0.14	0.296	2.24e-27	Enterocyte	PCSK1N
NID11	9.46e-98	0.670045	0.044	0.982	1.89e-94	Enterocyte	NID1
CD141	3.33e-32	0.667269	0.035	0.597	6.66e-29	Enterocyte	CD14
RP11-462G2.11	9.83e-93	0.663746	0.066	0.997	1.97e-89	Enterocyte	RP11-462G2.1
MUC131	0.00309888	0.663416	0.354	0.647	1	Enterocyte	MUC13
EGR11	4.96e-78	0.662191	0.105	0.999	9.91e-75	Enterocyte	EGR1
HLA-DPB1	7.39e-40	0.662052	0.066	0.833	1.48e-36	Enterocyte	HLA-DPB1
COL1A22	7.1e-32	1.02806	0.248	1	1.42e-28	Epithelial cell_MT high	COL1A2
MFAP41	5.75e-59	0.653428	0.162	1	1.15e-55	Enterocyte	MFAP4
TDO21	7.63e-69	0.65215	0.127	0.994	1.53e-65	Enterocyte	TDO2
RPL13	5.5e-48	0.651848	0.175	0.97	1.1e-44	Enterocyte	RPL13
CA71	1.66e-86	0.645196	0.031	0.89	3.32e-83	Enterocyte	CA7
TPM21	1.71e-80	0.644256	0.092	0.992	3.43e-77	Enterocyte	TPM2
ADIRF1	7.1e-94	0.642916	0.057	0.991	1.42e-90	Enterocyte	ADIRF
S100A91	1.09e-34	0.627659	0.122	0.863	2.17e-31	Enterocyte	S100A9
LITAF1	6.83e-40	0.626561	0.061	0.829	1.37e-36	Enterocyte	LITAF
CCL4L21	2.4e-61	0.62504	0.087	0.93	4.79e-58	Enterocyte	CCL4L2
CLDN231	4.68e-83	0.623159	0.039	0.943	9.35e-80	Enterocyte	CLDN23
GPR1831	1.86e-70	0.616602	0.061	0.932	3.73e-67	Enterocyte	GPR183
SDCBP21	0.00791178	0.615953	0.162	0.658	1	Enterocyte	SDCBP2
ALPI1	7.46e-70	0.615249	0.118	0.989	1.49e-66	Enterocyte	ALPI
IRF81	1.69e-101	0.608403	0.035	0.981	3.39e-98	Enterocyte	IRF8
KHK1	5.81e-13	0.608151	0.301	0.901	1.16e-09	Enterocyte	KHK
HSPG21	2.29e-46	0.606343	0.044	0.834	4.59e-43	Enterocyte	HSPG2
ADAMTS11	4.08e-97	0.603497	0.057	0.999	8.16e-94	Enterocyte	ADAMTS1
TM4SF11	3.65e-58	0.599053	0.039	0.873	7.3e-55	Enterocyte	TM4SF1
ACSL51	0.590056	0.598815	0.262	0.646	1	Enterocyte	ACSL5
PMAIP11	7.4e-103	0.597707	0.044	0.999	1.48e-99	Enterocyte	PMAIP1
MTTP1	1.12e-06	0.597686	0.384	0.608	0.0022401	Enterocyte	MTTP
CNN31	8.27e-99	0.595215	0.048	0.994	1.65e-95	Enterocyte	CNN3
CST31	0.000699074	0.594442	0.314	0.6	1	Enterocyte	CST3
MT-ND21	0.000111731	0.592156	0.201	0.512	0.223462	Enterocyte	MT-ND2
CNN11	2.74e-89	0.590043	0.026	0.891	5.49e-86	Enterocyte	CNN1
KPNA21	2.53e-35	0.588761	0.035	0.771	5.05e-32	Enterocyte	KPNA2
PHLDA21	2.73e-103	0.586881	0.044	1	5.46e-100	Enterocyte	PHLDA2
TMPRSS21	1.96e-12	0.58516	0.105	0.723	3.91e-09	Enterocyte	TMPRSS2
MT-CYB1	0.0120802	0.584651	0.258	0.574	1	Enterocyte	MT-CYB
MAFF1	2.15e-94	0.583184	0.035	0.965	4.3e-91	Enterocyte	MAFF
OLFM41	1.57e-97	0.581052	0.057	1	3.14e-94	Enterocyte	OLFM4
TGFBI1	9.45e-92	0.576378	0.039	0.954	1.89e-88	Enterocyte	TGFBI
CCK	1.07e-68	0.572394	0.031	0.78	2.14e-65	Enterocyte	CCK
RGS51	3.23e-100	0.568363	0.039	0.988	6.46e-97	Enterocyte	RGS5
UCHL11	4.17e-65	0.566612	0.026	0.838	8.35e-62	Enterocyte	UCHL1
PLAC81	3.45e-43	0.566565	0.197	0.975	6.89e-40	Enterocyte	PLAC8
BCL2A11	1.17e-51	0.563818	0.039	0.852	2.34e-48	Enterocyte	BCL2A1
SMIM241	0.000263575	0.55449	0.498	0.722	0.52715	Enterocyte	SMIM24
RETN1	1.69e-102	0.552337	0.031	0.969	3.37e-99	Enterocyte	RETN
GMFG1	4.58e-71	0.552016	0.07	0.942	9.16e-68	Enterocyte	GMFG
MYLK1	9.28e-94	0.549277	0.061	0.995	1.86e-90	Enterocyte	MYLK
SI1	0.056886	0.549004	0.218	0.577	1	Enterocyte	SI
GNG111	5.21e-32	0.546383	0.039	0.78	1.04e-28	Enterocyte	GNG11
IGFBP41	9.34e-102	0.545221	0.044	0.996	1.87e-98	Enterocyte	IGFBP4
DES1	8.01e-105	0.545012	0.035	0.989	1.6e-101	Enterocyte	DES
CD71	3.94e-99	0.543064	0.039	0.985	7.88e-96	Enterocyte	CD7
LIMD2	0.824133	0.542471	0.031	0.52	1	Enterocyte	LIMD2
CTSC1	3.97e-70	0.54169	0.127	0.998	7.94e-67	Enterocyte	CTSC
CPVL1	2.25e-08	0.539993	0.236	0.489	4.5e-05	Enterocyte	CPVL
CRMP1	2.3e-56	0.538323	0.026	0.745	4.61e-53	Enterocyte	CRMP1
NR0B21	0.0502114	0.537639	0.153	0.633	1	Enterocyte	NR0B2
CTSB1	8.32e-05	0.537635	0.389	0.649	0.166314	Enterocyte	CTSB
DEFA61	9.8e-68	0.53748	0.039	0.903	1.96e-64	Enterocyte	DEFA6
IGLC21	8.91e-85	0.53637	0.022	0.863	1.78e-81	Enterocyte	IGLC2
PLEKHS11	7.06e-89	0.535932	0.035	0.909	1.41e-85	Enterocyte	PLEKHS1
LSP11	2.44e-98	0.535117	0.035	0.969	4.87e-95	Enterocyte	LSP1
NKG71	1.64e-89	0.533784	0.052	0.975	3.29e-86	Enterocyte	NKG7
HMGB21	1.02e-76	0.533651	0.092	0.98	2.03e-73	Enterocyte	HMGB2
RPL301	0.0246684	0.531088	0.485	1	1	Enterocyte	RPL30
CD1631	4.71e-33	0.530645	0.022	0.48	9.43e-30	Enterocyte	CD163
CD521	3.36e-72	0.528627	0.118	0.995	6.73e-69	Enterocyte	CD52
HSPA1B1	1.41e-15	0.52786	0.358	1	2.82e-12	Enterocyte	HSPA1B
UCP21	4.71e-36	0.5258	0.044	0.791	9.42e-33	Enterocyte	UCP2
TMEM371	6.68e-10	0.524618	0.162	0.437	1.34e-06	Enterocyte	TMEM37
NNMT1	1.28e-58	0.522571	0.013	0.675	2.57e-55	Enterocyte	NNMT
TWISTNB1	1.3e-07	0.515593	0.031	0.398	0.000259758	Enterocyte	TWISTNB
CCL41	2.49e-58	0.515486	0.079	0.911	4.99e-55	Enterocyte	CCL4
CLDN31	2.42e-31	0.514625	0.262	0.985	4.84e-28	Enterocyte	CLDN3
IGFBP21	1.33e-06	0.51284	0.092	0.662	0.00265	Enterocyte	IGFBP2
CCL251	8.59e-19	0.511583	0.341	1	1.72e-15	Enterocyte	CCL25
RPS181	4.94e-25	0.509873	0.079	0.779	9.88e-22	Enterocyte	RPS18
LST11	2.09e-42	0.508028	0.044	0.82	4.19e-39	Enterocyte	LST1
SYNPO21	3.12e-64	0.506982	0.026	0.798	6.25e-61	Enterocyte	SYNPO2
MT-CO31	0.198919	0.504995	0.166	0.557	1	Enterocyte	MT-CO3
TSPO1	3.14e-32	0.502555	0.031	0.767	6.28e-29	Enterocyte	TSPO
LAMA4	2.48e-73	0.500766	0.022	0.865	4.97e-70	Enterocyte	LAMA4
HLA-DMA	3.72e-107	0.499686	0.031	0.995	7.44e-104	Enterocyte	HLA-DMA
LGALS31	4.2e-06	0.498698	0.716	0.895	0.00839488	Enterocyte	LGALS3
COL1A210	0.873873	1.0267	0.194	0.607	1	Enteroendocrine cell	COL1A2
IFI61	8.59e-87	0.495998	0.066	0.981	1.72e-83	Enterocyte	IFI6
VIP	1.27e-97	0.49597	0.022	0.932	2.55e-94	Enterocyte	VIP
FLNA	1.19e-105	0.494923	0.035	0.995	2.39e-102	Enterocyte	FLNA
FABP31	9.94e-43	0.49333	0.022	0.653	1.99e-39	Enterocyte	FABP3
PTTG11	1.17e-68	0.489166	0.035	0.897	2.33e-65	Enterocyte	PTTG1
CPA21	3.41e-87	0.488638	0.044	0.96	6.81e-84	Enterocyte	CPA2
TNC1	3.92e-92	0.488634	0.048	0.976	7.84e-89	Enterocyte	TNC
RPL27A1	8.97e-15	0.487754	0.214	0.83	1.79e-11	Enterocyte	RPL27A
TRBC21	2.8e-40	0.48639	0.079	0.847	5.59e-37	Enterocyte	TRBC2
ACE1	0.576969	0.482097	0.157	0.575	1	Enterocyte	ACE
SULT2A11	0.105818	0.481874	0.345	0.771	1	Enterocyte	SULT2A1
TUBA1A1	1.17e-56	0.481274	0.122	0.949	2.35e-53	Enterocyte	TUBA1A
FKRP	2.79e-09	0.480505	0.017	0.246	5.57e-06	Enterocyte	FKRP
TDP21	5.2e-11	0.479463	0.175	0.436	1.04e-07	Enterocyte	TDP2
MT-CO11	0.000736372	0.479229	0.227	0.54	1	Enterocyte	MT-CO1
HBB1	4.01e-73	0.479152	0.048	0.927	8.02e-70	Enterocyte	HBB
CD36	0.298732	0.478815	0.039	0.541	1	Enterocyte	CD36
NCOA71	9.2e-81	0.478324	0.061	0.961	1.84e-77	Enterocyte	NCOA7
KRT19	1.56e-101	0.478281	0.035	0.98	3.11e-98	Enterocyte	KRT19
TRBC11	2.23e-92	0.476577	0.066	0.996	4.45e-89	Enterocyte	TRBC1
C1orf541	2.18e-79	0.476383	0.039	0.935	4.36e-76	Enterocyte	C1orf54
TNFRSF12A1	5.87e-63	0.475239	0.061	0.909	1.17e-59	Enterocyte	TNFRSF12A
HLA-DRB11	4.66e-15	0.472763	0.135	0.766	9.32e-12	Enterocyte	HLA-DRB1
FRZB	3.27e-57	0.470895	0.026	0.853	6.54e-54	Enterocyte	FRZB
RPLP11	5.42e-34	0.467881	0.135	0.87	1.08e-30	Enterocyte	RPLP1
EDN11	8.94e-16	0.467603	0.026	0.687	1.79e-12	Enterocyte	EDN1
NDUFA4L21	1.09e-101	0.464479	0.017	0.937	2.18e-98	Enterocyte	NDUFA4L2
STMN11	0.132848	0.464452	0.131	0.609	1	Enterocyte	STMN1
H2AFX	3.07e-97	0.463083	0.031	0.97	6.14e-94	Enterocyte	H2AFX
CMPK21	0.739912	0.46307	0.026	0.493	1	Enterocyte	CMPK2
RPL151	1.49e-51	0.462054	0.183	0.995	2.99e-48	Enterocyte	RPL15
ANXA11	1.07e-85	0.459367	0.074	0.988	2.13e-82	Enterocyte	ANXA1
MIS18A	0.00130018	0.458924	0.022	0.539	1	Enterocyte	MIS18A
REG3G1	6.03e-36	0.458794	0.017	0.564	1.21e-32	Enterocyte	REG3G
TUBB1	1.8e-07	0.453585	0.109	0.683	0.000360557	Enterocyte	TUBB
ADH1B1	3.27e-92	0.451349	0.044	0.973	6.54e-89	Enterocyte	ADH1B
SRGN1	3.56e-87	0.451306	0.079	0.996	7.12e-84	Enterocyte	SRGN
PYY	5.86e-12	0.448742	0.013	0.3	1.17e-08	Enterocyte	PYY
NOTCH3	9.34e-61	0.447982	0.017	0.712	1.87e-57	Enterocyte	NOTCH3
ACTA21	3.93e-67	0.446284	0.092	0.952	7.86e-64	Enterocyte	ACTA2
C1QA1	2.17e-85	0.443731	0.061	0.973	4.34e-82	Enterocyte	C1QA
RPS31	1.83e-17	0.442535	0.249	0.885	3.66e-14	Enterocyte	RPS3
S100A12	2.37e-75	0.440043	0.026	0.847	4.74e-72	Enterocyte	S100A12
CCL201	3.39e-26	0.438075	0.022	0.698	6.77e-23	Enterocyte	CCL20
GSTZ11	3.52e-20	0.434322	0.031	0.685	7.05e-17	Enterocyte	GSTZ1
GZMB	2.55e-95	0.430941	0.026	0.943	5.11e-92	Enterocyte	GZMB
SOD21	1.13e-60	0.427756	0.131	0.971	2.25e-57	Enterocyte	SOD2
KRT201	1.29e-90	0.424304	0.031	0.947	2.58e-87	Enterocyte	KRT20
GNLY1	1.24e-80	0.424061	0.026	0.926	2.49e-77	Enterocyte	GNLY
EPAS11	3.83e-70	0.422087	0.017	0.813	7.65e-67	Enterocyte	EPAS1
KRTCAP31	1.1e-15	0.421772	0.035	0.693	2.2e-12	Enterocyte	KRTCAP3
CHI3L21	0.334402	0.419453	0.017	0.192	1	Enterocyte	CHI3L2
CD741	1.2e-88	0.419233	0.031	0.95	2.41e-85	Enterocyte	CD74
RPL21	1.74e-75	0.41506	0.114	1	3.48e-72	Enterocyte	RPL21
LTB1	2.56e-58	0.411769	0.048	0.883	5.12e-55	Enterocyte	LTB
CALD11	1.7e-87	0.405828	0.057	0.974	3.41e-84	Enterocyte	CALD1
VSTM41	5.19e-12	0.404758	0.026	0.661	1.04e-08	Enterocyte	VSTM4
RPS271	7.99e-66	0.404538	0.135	0.993	1.6e-62	Enterocyte	RPS27
GUCA2A1	1.18e-05	0.404353	0.148	0.69	0.0235078	Enterocyte	GUCA2A
MUC21	2.66e-14	0.402655	0.031	0.343	5.31e-11	Enterocyte	MUC2
ACE2	3.14e-10	0.402092	0.21	0.459	6.29e-07	Enterocyte	ACE2
SCT1	2.16e-57	0.401564	0.14	0.968	4.32e-54	Enterocyte	SCT
LHFP	4.16e-54	0.399448	0.022	0.764	8.32e-51	Enterocyte	LHFP
RSAD21	1.63e-68	0.398419	0.022	0.806	3.27e-65	Enterocyte	RSAD2
DDIT31	2.98e-55	0.397442	0.074	0.897	5.96e-52	Enterocyte	DDIT3
EPHA2	6.71e-82	0.394259	0.022	0.887	1.34e-78	Enterocyte	EPHA2
ADM1	2.91e-97	0.394171	0.044	0.986	5.81e-94	Enterocyte	ADM
TNFAIP31	3.54e-69	0.393384	0.044	0.911	7.08e-66	Enterocyte	TNFAIP3
LPAR6	1.53e-16	0.391762	0.026	0.688	3.07e-13	Enterocyte	LPAR6
RPL311	5.12e-37	0.390967	0.245	1	1.02e-33	Enterocyte	RPL31
AGR31	4.76e-25	0.388291	0.131	0.822	9.52e-22	Enterocyte	AGR3
MYH111	8.2e-31	0.387068	0.017	0.611	1.64e-27	Enterocyte	MYH11
TM4SF51	1.17e-52	0.387032	0.052	0.86	2.34e-49	Enterocyte	TM4SF5
STMN4	1.24e-31	0.386207	0.013	0.447	2.47e-28	Enterocyte	STMN4
H2AFZ1	2.77e-25	0.384828	0.31	1	5.54e-22	Enterocyte	H2AFZ
NEU11	0.876241	0.38127	0.131	0.579	1	Enterocyte	NEU1
SFRP21	3.55e-104	0.380997	0.039	0.997	7.1e-101	Enterocyte	SFRP2
ALOX5AP	1.59e-94	0.379715	0.031	0.95	3.19e-91	Enterocyte	ALOX5AP
RAB30-AS11	6.54e-33	0.379412	0.022	0.705	1.31e-29	Enterocyte	RAB30-AS1
AIF11	2.91e-33	0.379344	0.057	0.799	5.82e-30	Enterocyte	AIF1
LGMN1	0.00304497	0.379283	0.249	0.571	1	Enterocyte	LGMN
MSLN1	1.14e-56	0.378437	0.017	0.755	2.28e-53	Enterocyte	MSLN
GSTA21	5.6e-12	0.378293	0.24	0.826	1.12e-08	Enterocyte	GSTA2
IGHM1	2.99e-25	0.376417	0.031	0.736	5.99e-22	Enterocyte	IGHM
FSTL11	3.11e-80	0.376119	0.083	0.981	6.21e-77	Enterocyte	FSTL1
SRPX1	1.53e-100	0.375449	0.026	0.968	3.05e-97	Enterocyte	SRPX
FZR11	2.18e-36	0.375263	0.017	0.749	4.36e-33	Enterocyte	FZR1
GPX21	3.05e-81	0.375109	0.022	0.871	6.1e-78	Enterocyte	GPX2
RTN1	4.48e-09	0.374027	0.013	0.176	8.96e-06	Enterocyte	RTN1
COL1A1	6.62e-69	0.957212	0.106	1	1.32e-65	unknown	COL1A1
C1QC1	2.18e-104	0.372944	0.039	0.998	4.36e-101	Enterocyte	C1QC
SHISA31	2.19e-104	0.372723	0.039	0.998	4.38e-101	Enterocyte	SHISA3
APOC1	2.91e-66	0.370976	0.017	0.746	5.82e-63	Enterocyte	APOC1
TCF4	9.15e-43	0.370048	0.022	0.733	1.83e-39	Enterocyte	TCF4
CENPH	1.03e-20	0.369645	0.013	0.347	2.07e-17	Enterocyte	CENPH
C17orf78	9.74e-14	0.368678	0.013	0.233	1.95e-10	Enterocyte	C17orf78
RNPEP1	2.16e-34	0.36784	0.048	0.796	4.32e-31	Enterocyte	RNPEP
ASPN1	3.75e-106	0.366602	0.031	0.986	7.5e-103	Enterocyte	ASPN
APOA11	0.567076	0.366455	0.777	0.949	1	Enterocyte	APOA1
PI15	3.26e-40	0.365325	0.017	0.656	6.51e-37	Enterocyte	PI15
SPOCK21	4.51e-33	0.363934	0.013	0.461	9.02e-30	Enterocyte	SPOCK2
DMBT11	4.84e-56	0.363377	0.114	0.937	9.68e-53	Enterocyte	DMBT1
REG1A1	6.4e-63	0.363279	0.013	0.704	1.28e-59	Enterocyte	REG1A
CREB3L31	0.000339992	0.36248	0.07	0.618	0.679983	Enterocyte	CREB3L3
CTGF	8.91e-38	0.361759	0.017	0.629	1.78e-34	Enterocyte	CTGF
CLEC2B1	1.45e-101	0.361211	0.044	0.996	2.89e-98	Enterocyte	CLEC2B
COX4I2	7.78e-64	0.360395	0.013	0.711	1.56e-60	Enterocyte	COX4I2
FABP41	4.11e-108	0.359767	0.026	0.986	8.21e-105	Enterocyte	FABP4
KLRD1	2.31e-18	0.359157	0.013	0.3	4.62e-15	Enterocyte	KLRD1
CTD-3014M21.1	7.73e-22	0.358981	0.017	0.348	1.55e-18	Enterocyte	CTD-3014M21.1
FHL11	7.04e-98	0.358061	0.039	0.982	1.41e-94	Enterocyte	FHL1
RASD11	5.21e-109	0.355192	0.022	0.98	1.04e-105	Enterocyte	RASD1
F13A1	3.09e-32	0.354349	0.017	0.462	6.18e-29	Enterocyte	F13A1
RPS27A1	2.12e-06	0.353059	0.441	0.999	0.00424844	Enterocyte	RPS27A
CLEC11A1	1.59e-105	0.352392	0.026	0.973	3.17e-102	Enterocyte	CLEC11A
VIM1	1.27e-55	0.351244	0.17	0.994	2.55e-52	Enterocyte	VIM
NREP	0.110054	0.35122	0.039	0.485	1	Enterocyte	NREP
PLA2R1	0.763502	0.350248	0.017	0.252	1	Enterocyte	PLA2R1
PECAM1	3.47e-44	0.349063	0.022	0.749	6.94e-41	Enterocyte	PECAM1
RPL341	0.0127931	0.347162	0.14	0.514	1	Enterocyte	RPL34
PLAC91	6.48e-94	0.34458	0.057	0.991	1.3e-90	Enterocyte	PLAC9
SPINK41	5.34e-69	0.343553	0.079	0.944	1.07e-65	Enterocyte	SPINK4
RPS141	1.82e-12	0.343527	0.105	0.722	3.63e-09	Enterocyte	RPS14
ITGB2	6.19e-102	0.343338	0.035	0.986	1.24e-98	Enterocyte	ITGB2
ZFAND2A1	5.07e-95	0.340707	0.061	0.998	1.01e-91	Enterocyte	ZFAND2A
RND11	2.02e-111	0.336715	0.022	0.992	4.04e-108	Enterocyte	RND1
SCARF1	2.82e-11	0.335872	0.009	0.187	5.63e-08	Enterocyte	SCARF1
CRYL11	0.012501	0.335756	0.144	0.517	1	Enterocyte	CRYL1
SAMD9L	2.22e-65	0.335597	0.013	0.721	4.43e-62	Enterocyte	SAMD9L
RP11-299J3.8	3.59e-35	0.335337	0.017	0.507	7.18e-32	Enterocyte	RP11-299J3.8
CDH13	0.0418695	0.335187	0.013	0.176	1	Enterocyte	CDH13
NUP2051	0.00672732	0.334214	0.013	0.285	1	Enterocyte	NUP205
MAD2L11	0.992971	0.332858	0.022	0.442	1	Enterocyte	MAD2L1
OLFM3	5.41e-34	0.331771	0.07	0.261	1.08e-30	Enterocyte	OLFM3
KIAA0101	1.39e-55	0.331709	0.017	0.132	2.77e-52	Enterocyte	KIAA0101
KAT81	0.620332	0.331113	0.017	0.289	1	Enterocyte	KAT8
MYL9	5.76e-09	0.33012	0.179	0.751	1.15e-05	Enterocyte	MYL9
IGFBP31	2.98e-80	0.329657	0.022	0.876	5.96e-77	Enterocyte	IGFBP3
LIPA1	2.09e-14	0.328721	0.162	0.4	4.18e-11	Enterocyte	LIPA
VPREB31	1.01e-89	0.327524	0.039	0.952	2.02e-86	Enterocyte	VPREB3
KLF61	9.12e-59	0.327464	0.157	0.992	1.82e-55	Enterocyte	KLF6
CTSS	0.270119	0.327445	0.074	0.514	1	Enterocyte	CTSS
CLDN21	4.35e-12	0.32541	0.044	0.67	8.7e-09	Enterocyte	CLDN2
CRIM11	0.261127	0.32425	0.013	0.183	1	Enterocyte	CRIM1
FADS11	1.37e-11	0.322225	0.013	0.321	2.74e-08	Enterocyte	FADS1
PDGFRL	1.49e-17	0.320392	0.017	0.439	2.99e-14	Enterocyte	PDGFRL
EDN31	1.23e-26	0.320305	0.022	0.521	2.45e-23	Enterocyte	EDN3
PCGF6	2.08e-06	0.316768	0.009	0.345	0.00415664	Enterocyte	PCGF6
PCNA1	0.312578	0.316405	0.031	0.512	1	Enterocyte	PCNA
ZNF3311	6.72e-23	0.316366	0.026	0.714	1.34e-19	Enterocyte	ZNF331
CXCL81	8.85e-78	0.315917	0.022	0.886	1.77e-74	Enterocyte	CXCL8
PCOLCE8	1.54e-09	0.950562	0.172	0.916	3.08e-06	Transit-amplyfying cell	PCOLCE
CD341	3.36e-14	0.314693	0.017	0.441	6.72e-11	Enterocyte	CD34
TMEM2531	2.35e-09	0.313692	0.048	0.644	4.71e-06	Enterocyte	TMEM253
SLC18A2	0.000110844	0.313034	0.009	0.196	0.221687	Enterocyte	SLC18A2
HLA-DRA	2.29e-33	0.312326	0.266	0.998	4.59e-30	Enterocyte	HLA-DRA
PLAUR1	3.96e-108	0.312302	0.017	0.967	7.91e-105	Enterocyte	PLAUR
ITM2A1	6.3e-74	0.311258	0.052	0.933	1.26e-70	Enterocyte	ITM2A
ELF31	6.94e-46	0.311105	0.162	0.946	1.39e-42	Enterocyte	ELF3
ENPP31	0.141499	0.307635	0.048	0.473	1	Enterocyte	ENPP3
CPA3	1.7e-102	0.307368	0.013	0.933	3.41e-99	Enterocyte	CPA3
RAC21	5.75e-11	0.306805	0.026	0.648	1.15e-07	Enterocyte	RAC2
ZC3H12A1	3.08e-69	0.305255	0.022	0.891	6.15e-66	Enterocyte	ZC3H12A
CTSA1	0.171401	0.304636	0.48	0.795	1	Enterocyte	CTSA
BTG21	3.62e-45	0.303393	0.039	0.829	7.25e-42	Enterocyte	BTG2
UPK3A1	0.000155536	0.303303	0.192	0.513	0.311072	Enterocyte	UPK3A
S100A4	2.69e-39	0.301939	0.026	0.74	5.39e-36	Enterocyte	S100A4
TM4SF41	5.76e-107	0.301829	0.031	0.993	1.15e-103	Enterocyte	TM4SF4
HIST1H4C1	2.01e-80	0.299366	0.039	0.938	4.01e-77	Enterocyte	HIST1H4C
SERPINF11	1.03e-35	0.297914	0.017	0.764	2.05e-32	Enterocyte	SERPINF1
MADCAM11	2.37e-94	0.297119	0.009	0.881	4.75e-91	Enterocyte	MADCAM1
IDO1	1.05e-56	0.296286	0.013	0.683	2.09e-53	Enterocyte	IDO1
RPS3A1	0.000160865	0.295265	0.472	1	0.32173	Enterocyte	RPS3A
LINC00152	5.8e-51	0.294017	0.017	0.73	1.16e-47	Enterocyte	LINC00152
AC012146.7	1.03e-101	0.29389	0.013	0.927	2.05e-98	Enterocyte	AC012146.7
SECTM11	9.28e-43	0.293255	0.013	0.58	1.86e-39	Enterocyte	SECTM1
DCN1	2.38e-29	0.290729	0.288	0.999	4.77e-26	Enterocyte	DCN
CD4	0.0241928	0.290027	0.013	0.17	1	Enterocyte	CD4
MROH8	0.9978	0.287715	0.013	0.296	1	Enterocyte	MROH8
DPYSL3	8.15e-61	0.286291	0.031	0.868	1.63e-57	Enterocyte	DPYSL3
NCOA3	4.41e-26	0.285874	0.017	0.566	8.82e-23	Enterocyte	NCOA3
CAV11	1.75e-27	0.285789	0.035	0.733	3.5e-24	Enterocyte	CAV1
PIRT	5.24e-09	0.285618	0.009	0.152	1.05e-05	Enterocyte	PIRT
CLCA11	0.863191	0.285211	0.127	0.563	1	Enterocyte	CLCA1
RP11-386I14.41	4.66e-74	0.284681	0.022	0.88	9.32e-71	Enterocyte	RP11-386I14.4
COL1A21	1.42e-71	0.931635	0.122	1	2.83e-68	Enterocyte	COL1A2
MMRN1	7.19e-29	0.278356	0.009	0.409	1.44e-25	Enterocyte	MMRN1
APOA21	2.08e-14	0.277801	0.17	0.399	4.15e-11	Enterocyte	APOA2
ACOX3	2.22e-08	0.277343	0.013	0.381	4.45e-05	Enterocyte	ACOX3
LCT1	2.61e-74	0.274167	0.052	0.934	5.22e-71	Enterocyte	LCT
HIST1H2BH1	8.86e-36	0.273125	0.013	0.578	1.77e-32	Enterocyte	HIST1H2BH
BEX11	0.00715402	0.270734	0.013	0.351	1	Enterocyte	BEX1
AADAC1	5.79e-41	0.26943	0.192	0.956	1.16e-37	Enterocyte	AADAC
CTSE	0.0178609	0.268695	0.013	0.39	1	Enterocyte	CTSE
RNASET21	1.55e-21	0.268133	0.061	0.747	3.09e-18	Enterocyte	RNASET2
CAPN51	1.13e-07	0.268109	0.022	0.263	0.000225824	Enterocyte	CAPN5
LINC006821	1.23e-96	0.268053	0.017	0.917	2.46e-93	Enterocyte	LINC00682
PDCD1	2.38e-07	0.267891	0.009	0.126	0.000476953	Enterocyte	PDCD1
CHGA	7.01e-59	0.267709	0.035	0.839	1.4e-55	Enterocyte	CHGA
ITLN1	5.33e-32	0.26735	0.052	0.79	1.07e-28	Enterocyte	ITLN1
ECSCR	6.58e-30	0.266425	0.013	0.564	1.32e-26	Enterocyte	ECSCR
FEZ11	5.64e-13	0.266416	0.009	0.219	1.13e-09	Enterocyte	FEZ1
IL7R1	0.230176	0.264453	0.013	0.13	1	Enterocyte	IL7R
CD24	3.1e-92	0.261536	0.031	0.943	6.21e-89	Enterocyte	CD24
PRSS231	2.19e-60	0.261044	0.022	0.829	4.37e-57	Enterocyte	PRSS23
SCG2	1.04e-46	0.259899	0.013	0.584	2.07e-43	Enterocyte	SCG2
CRABP2	1.82e-11	0.258953	0.013	0.375	3.63e-08	Enterocyte	CRABP2
FAM26F1	1.57e-26	0.258209	0.013	0.69	3.14e-23	Enterocyte	FAM26F
TPM11	1.96e-64	0.257708	0.114	0.965	3.92e-61	Enterocyte	TPM1
GPBAR1	7.51e-05	0.256683	0.009	0.134	0.15013	Enterocyte	GPBAR1
KIAA0368	9.97e-14	0.255681	0.022	0.306	1.99e-10	Enterocyte	KIAA0368
SULT1E11	2.46e-75	0.255561	0.052	0.937	4.92e-72	Enterocyte	SULT1E1
RP11-385F7.11	1.69e-26	0.255362	0.009	0.681	3.37e-23	Enterocyte	RP11-385F7.1
ADAM28	1.17e-96	0.252866	0.031	0.969	2.34e-93	Enterocyte	ADAM28
HMOX1	4.84e-19	0.252271	0.052	0.325	9.69e-16	Enterocyte	HMOX1
PFN11	8.95e-43	0.252084	0.218	0.99	1.79e-39	Enterocyte	PFN1
BIRC3	1.29e-13	0.251689	0.031	0.675	2.58e-10	Enterocyte	BIRC3
CTHRC11	5.51e-48	0.250407	0.009	0.585	1.1e-44	Enterocyte	CTHRC1
SAMSN11	4.19e-96	0.250293	0.022	0.95	8.38e-93	Enterocyte	SAMSN1
NFKBIA1	2.72e-44	0.250023	0.218	0.999	5.44e-41	Enterocyte	NFKBIA
COQ10B1	4.14e-89	0.249371	0.026	0.947	8.29e-86	Enterocyte	COQ10B
C11orf96	3.42e-87	0.249264	0.013	0.852	6.84e-84	Enterocyte	C11orf96
REG1B	6.81e-13	0.248104	0.004	0.202	1.36e-09	Enterocyte	REG1B
KRT181	0.0020449	0.24737	0.511	0.959	1	Enterocyte	KRT18
FZD2	2.31e-15	0.247257	0.009	0.246	4.61e-12	Enterocyte	FZD2
ADAMDEC1	4.6e-42	0.246526	0.223	0.997	9.2e-39	Enterocyte	ADAMDEC1
TM6SF1	3.63e-51	0.245974	0.009	0.624	7.27e-48	Enterocyte	TM6SF1
CCL5	1.89e-10	0.245381	0.026	0.351	3.78e-07	Enterocyte	CCL5
DHDDS	0.00264866	0.245294	0.013	0.348	1	Enterocyte	DHDDS
IL11RA	1.13e-29	0.245044	0.017	0.731	2.27e-26	Enterocyte	IL11RA
HTR7P1	4.36e-19	0.244891	0.009	0.536	8.72e-16	Enterocyte	HTR7P1
GRAMD1A	0.00333882	0.244854	0.017	0.414	1	Enterocyte	GRAMD1A
TMEM71	6.17e-06	0.244323	0.009	0.173	0.0123432	Enterocyte	TMEM71
FABP51	1.83e-67	0.244137	0.022	0.884	3.66e-64	Enterocyte	FABP5
MT-ATP61	0.189463	0.243568	0.223	0.588	1	Enterocyte	MT-ATP6
ZC3H31	1.39e-56	0.242479	0.022	0.803	2.77e-53	Enterocyte	ZC3H3
MRC11	1.52e-26	0.241576	0.013	0.447	3.05e-23	Enterocyte	MRC1
UBE2C	1.94e-21	0.240478	0.017	0.393	3.88e-18	Enterocyte	UBE2C
DYRK1B1	0.846496	0.240109	0.013	0.138	1	Enterocyte	DYRK1B
TPP11	1.11e-16	0.239535	0.148	0.378	2.21e-13	Enterocyte	TPP1
CCL211	6.3e-11	0.239501	0.031	0.649	1.26e-07	Enterocyte	CCL21
VNN1	5.77e-74	0.237368	0.009	0.766	1.15e-70	Enterocyte	VNN1
OSM	2.19e-36	0.236254	0.009	0.484	4.38e-33	Enterocyte	OSM
MGP1	1.17e-78	0.235956	0.092	0.986	2.35e-75	Enterocyte	MGP
MAP3K7CL1	3.92e-87	0.235878	0.017	0.891	7.83e-84	Enterocyte	MAP3K7CL
CEACAM61	8.25e-75	0.235627	0.017	0.822	1.65e-71	Enterocyte	CEACAM6
FOLR21	4.32e-74	0.23396	0.013	0.778	8.63e-71	Enterocyte	FOLR2
LTF	1.87e-10	0.233481	0.009	0.296	3.74e-07	Enterocyte	LTF
AGR21	3.21e-37	0.233474	0.249	0.997	6.42e-34	Enterocyte	AGR2
SCG51	3.02e-97	0.233193	0.017	0.928	6.05e-94	Enterocyte	SCG5
CDCA7	7.47e-45	0.232688	0.009	0.6	1.49e-41	Enterocyte	CDCA7
MAOA1	0.0075052	0.232236	0.044	0.463	1	Enterocyte	MAOA
RARRES11	2.67e-06	0.231422	0.166	0.473	0.0053309	Enterocyte	RARRES1
SCGN	1.46e-71	0.23107	0.013	0.781	2.92e-68	Enterocyte	SCGN
CLDN51	1.71e-79	0.230995	0.009	0.867	3.43e-76	Enterocyte	CLDN5
CD831	8.27e-81	0.229922	0.026	0.916	1.65e-77	Enterocyte	CD83
ZNF1361	1.96e-39	0.228598	0.013	0.565	3.92e-36	Enterocyte	ZNF136
CTSW1	3.2e-33	0.227322	0.004	0.631	6.4e-30	Enterocyte	CTSW
QTRT11	7.49e-35	0.227284	0.031	0.782	1.5e-31	Enterocyte	QTRT1
TNKS2	0.00135546	0.2267	0.013	0.318	1	Enterocyte	TNKS2
ENG1	3.23e-50	0.226086	0.013	0.729	6.47e-47	Enterocyte	ENG
LTBP11	1.7e-48	0.225634	0.013	0.598	3.4e-45	Enterocyte	LTBP1
SPINK1	0.0733866	0.225045	0.576	0.999	1	Enterocyte	SPINK1
S100A14	8.52e-33	0.224113	0.087	0.271	1.7e-29	Enterocyte	S100A14
TPSAB1	8.49e-50	0.224061	0.009	0.599	1.7e-46	Enterocyte	TPSAB1
PRKCB	6.56e-31	0.2235	0.009	0.438	1.31e-27	Enterocyte	PRKCB
CPM1	3.03e-06	0.222898	0.009	0.253	0.00606148	Enterocyte	CPM
FPR1	1.08e-45	0.222679	0.013	0.579	2.16e-42	Enterocyte	FPR1
LINC00992	1.19e-105	0.222124	0.009	0.94	2.39e-102	Enterocyte	LINC00992
PLN1	1.17e-83	0.220896	0.013	0.832	2.33e-80	Enterocyte	PLN
FOLH11	2.07e-09	0.220459	0.122	0.421	4.14e-06	Enterocyte	FOLH1
GPC3	3.19e-13	0.219769	0.031	0.671	6.38e-10	Enterocyte	GPC3
GAP431	5.69e-69	0.219125	0.009	0.757	1.14e-65	Enterocyte	GAP43
CLDN6	3.62e-18	0.218045	0.009	0.554	7.24e-15	Enterocyte	CLDN6
PIM21	6.13e-62	0.217657	0.013	0.731	1.23e-58	Enterocyte	PIM2
MYLPF	1.18e-51	0.216181	0.004	0.605	2.37e-48	Enterocyte	MYLPF
LINC010821	0.032667	0.215586	0.022	0.528	1	Enterocyte	LINC01082
IL321	4.12e-43	0.215563	0.223	0.999	8.25e-40	Enterocyte	IL32
LCK	1.24e-55	0.215144	0.013	0.764	2.49e-52	Enterocyte	LCK
RP11-532F6.3	1.28e-14	0.214758	0.009	0.236	2.56e-11	Enterocyte	RP11-532F6.3
CST7	7.82e-39	0.214372	0.009	0.507	1.56e-35	Enterocyte	CST7
FABP21	0.604825	0.212896	0.729	0.978	1	Enterocyte	FABP2
TRAC1	7.87e-27	0.212354	0.035	0.751	1.57e-23	Enterocyte	TRAC
NUAK21	2.01e-18	0.211703	0.013	0.595	4.01e-15	Enterocyte	NUAK2
GIMAP71	2.33e-61	0.211663	0.013	0.702	4.66e-58	Enterocyte	GIMAP7
MIR155HG	3.91e-102	0.210748	0.013	0.929	7.81e-99	Enterocyte	MIR155HG
EGFL71	1.99e-12	0.210222	0.031	0.658	3.97e-09	Enterocyte	EGFL7
HCK	8.69e-28	0.209537	0.009	0.522	1.74e-24	Enterocyte	HCK
HLA-DQA11	1.22e-30	0.209449	0.017	0.754	2.43e-27	Enterocyte	HLA-DQA1
PTGDS1	2.53e-50	0.208103	0.009	0.604	5.07e-47	Enterocyte	PTGDS
IGFBP61	4.3e-19	0.207148	0.009	0.479	8.61e-16	Enterocyte	IGFBP6
RNASE11	4.19e-96	0.206388	0.026	0.962	8.38e-93	Enterocyte	RNASE1
PTN	2.34e-41	0.205055	0.031	0.808	4.69e-38	Enterocyte	PTN
CCR71	9.91e-20	0.203612	0.017	0.658	1.98e-16	Enterocyte	CCR7
SMTN1	1.22e-89	0.203489	0.022	0.94	2.45e-86	Enterocyte	SMTN
SH2D2A	6.43e-46	0.201796	0.009	0.598	1.29e-42	Enterocyte	SH2D2A
CDKN31	3.27e-16	0.201413	0.009	0.326	6.54e-13	Enterocyte	CDKN3
CD40	9e-37	0.201359	0.009	0.491	1.8e-33	Enterocyte	CD40
DNAJC12	9.38e-09	0.201126	0.013	0.487	1.88e-05	Enterocyte	DNAJC12
DUSP51	8.06e-85	0.200902	0.013	0.892	1.61e-81	Enterocyte	DUSP5
ARL6IP11	5.21e-07	0.20043	0.127	0.447	0.00104235	Enterocyte	ARL6IP1
MS4A7	7.05e-19	0.200305	0.009	0.562	1.41e-15	Enterocyte	MS4A7
RWDD2A	0.000626527	0.197127	0.004	0.44	1	Enterocyte	RWDD2A
C1QB1	4.51e-80	0.195963	0.031	0.929	9.03e-77	Enterocyte	C1QB
SNX16	1.73e-06	0.195382	0.009	0.229	0.003455	Enterocyte	SNX16
BATF31	5.71e-47	0.194051	0.009	0.577	1.14e-43	Enterocyte	BATF3
TMIGD11	1.03e-39	0.193291	0.07	0.237	2.07e-36	Enterocyte	TMIGD1
KCNMA1	3.11e-54	0.192857	0.013	0.643	6.22e-51	Enterocyte	KCNMA1
TSPAN11	2.98e-07	0.192272	0.044	0.391	0.000595461	Enterocyte	TSPAN1
OSR1	2.15e-40	0.192166	0.009	0.524	4.31e-37	Enterocyte	OSR1
RNF1301	8.44e-62	0.192144	0.013	0.783	1.69e-58	Enterocyte	RNF130
CDC20	3.46e-21	0.191768	0.013	0.451	6.91e-18	Enterocyte	CDC20
CBX7	0.000122303	0.191552	0.009	0.198	0.244607	Enterocyte	CBX7
EAF21	7.53e-35	0.190168	0.013	0.597	1.51e-31	Enterocyte	EAF2
AOC11	1.99e-14	0.190055	0.14	0.389	3.98e-11	Enterocyte	AOC1
CXCL141	1.7e-31	0.189783	0.275	1	3.41e-28	Enterocyte	CXCL14
WFDC21P	7.05e-09	0.18861	0.009	0.15	1.41e-05	Enterocyte	WFDC21P
HOXB3	1.02e-50	0.188132	0.009	0.607	2.04e-47	Enterocyte	HOXB3
GPM6B	2.41e-55	0.187655	0.009	0.642	4.81e-52	Enterocyte	GPM6B
KLRG1	1.83e-09	0.187557	0.009	0.16	3.65e-06	Enterocyte	KLRG1
DOPEY21	3.93e-93	0.187494	0.017	0.928	7.87e-90	Enterocyte	DOPEY2
NUDT7	1.07e-54	0.187317	0.013	0.759	2.15e-51	Enterocyte	NUDT7
AC091729.9	5.67e-06	0.185789	0.009	0.105	0.011336	Enterocyte	AC091729.9
HBM1	3.72e-92	0.185676	0.013	0.901	7.45e-89	Enterocyte	HBM
ZNF5031	0.00355287	0.185199	0.013	0.311	1	Enterocyte	ZNF503
CLEC14A	2.5e-31	0.18435	0.009	0.474	5e-28	Enterocyte	CLEC14A
MOXD1	4.71e-32	0.184256	0.009	0.451	9.42e-29	Enterocyte	MOXD1
ICOS	7.82e-43	0.184234	0.009	0.544	1.56e-39	Enterocyte	ICOS
ADAMTS9	3.07e-77	0.183373	0.013	0.795	6.14e-74	Enterocyte	ADAMTS9
TRMU1	0.935527	0.182212	0.013	0.308	1	Enterocyte	TRMU
MARCKSL11	7.5e-104	0.180613	0.017	0.966	1.5e-100	Enterocyte	MARCKSL1
HSPB61	2.13e-83	0.1795	0.031	0.937	4.26e-80	Enterocyte	HSPB6
DUSP4	6.42e-42	0.178989	0.009	0.538	1.28e-38	Enterocyte	DUSP4
HIST1H2BC1	2.35e-13	0.173748	0.013	0.617	4.7e-10	Enterocyte	HIST1H2BC
LGR5	6.74e-45	0.173584	0.009	0.57	1.35e-41	Enterocyte	LGR5
MME	0.385193	0.173482	0.127	0.548	1	Enterocyte	MME
CTSD1	0.0102203	0.172898	0.223	0.694	1	Enterocyte	CTSD
KLRB11	0.791541	0.172792	0.031	0.502	1	Enterocyte	KLRB1
DUSP21	7.82e-98	0.172736	0.013	0.922	1.56e-94	Enterocyte	DUSP2
LBH1	0.778494	0.172527	0.013	0.337	1	Enterocyte	LBH
RCAN11	3.19e-11	0.171825	0.048	0.673	6.37e-08	Enterocyte	RCAN1
RRS1	0.684064	0.17148	0.009	0.398	1	Enterocyte	RRS1
ARL141	1.99e-89	0.170231	0.017	0.937	3.99e-86	Enterocyte	ARL14
TMEM170A1	1.02e-77	0.170005	0.026	0.105	2.04e-74	Enterocyte	TMEM170A
LYZ1	1.58e-54	0.169218	0.096	0.915	3.16e-51	Enterocyte	LYZ
CDH51	2.44e-80	0.168542	0.009	0.805	4.87e-77	Enterocyte	CDH5
MT-ND11	0.0385082	0.168499	0.157	0.532	1	Enterocyte	MT-ND1
CALCB	0.000380493	0.167845	0.004	0.12	0.760987	Enterocyte	CALCB
MED201	2.64e-07	0.167347	0.009	0.263	0.000528217	Enterocyte	MED20
DKK3	3.73e-43	0.164544	0.009	0.684	7.46e-40	Enterocyte	DKK3
MLLT11	2.12e-14	0.163847	0.013	0.579	4.25e-11	Enterocyte	MLLT11
SLC46A31	1.37e-13	0.163493	0.135	0.395	2.74e-10	Enterocyte	SLC46A3
PACSIN3	1.12e-19	0.163334	0.022	0.64	2.25e-16	Enterocyte	PACSIN3
CD27	2.18e-49	0.162921	0.009	0.624	4.37e-46	Enterocyte	CD27
NIFK-AS1	1.48e-25	0.162475	0.009	0.482	2.95e-22	Enterocyte	NIFK-AS1
ACKR11	1.32e-103	0.161465	0.009	0.927	2.64e-100	Enterocyte	ACKR1
MYL61	1.19e-05	0.161034	0.083	0.444	0.0238527	Enterocyte	MYL6
ATP8B2	1.93e-07	0.161029	0.004	0.12	0.000385055	Enterocyte	ATP8B2
RGCC1	3.12e-28	0.15992	0.009	0.468	6.23e-25	Enterocyte	RGCC
GZMK1	3.46e-15	0.158855	0.009	0.501	6.92e-12	Enterocyte	GZMK
ZNF154	1.66e-35	0.158781	0.004	0.496	3.31e-32	Enterocyte	ZNF154
RPL71	0.00432148	0.158113	0.074	0.474	1	Enterocyte	RPL7
ZNF473	8.89e-08	0.158013	0.009	0.162	0.000177816	Enterocyte	ZNF473
MXRA5	9.27e-89	0.157904	0.009	0.867	1.85e-85	Enterocyte	MXRA5
MYO1F	5.2e-11	0.157772	0.009	0.216	1.04e-07	Enterocyte	MYO1F
CHSY11	1.16e-41	0.157615	0.009	0.648	2.31e-38	Enterocyte	CHSY1
AKR7L	0.219556	0.157559	0.009	0.26	1	Enterocyte	AKR7L
TAGLN31	8.26e-17	0.157192	0.004	0.258	1.65e-13	Enterocyte	TAGLN3
LUM1	9.58e-25	0.15668	0.314	0.99	1.92e-21	Enterocyte	LUM
TUBA1B1	7.36e-33	0.156481	0.135	0.864	1.47e-29	Enterocyte	TUBA1B
ESAM1	9.83e-81	0.156324	0.009	0.812	1.97e-77	Enterocyte	ESAM
NUDT10	1.33e-07	0.155896	0.004	0.133	0.000266375	Enterocyte	NUDT10
KDM6B	1.08e-05	0.15564	0.004	0.264	0.0216038	Enterocyte	KDM6B
ADGRF5	7.72e-33	0.155579	0.009	0.455	1.54e-29	Enterocyte	ADGRF5
NCAM2	2.31e-08	0.154621	0.004	0.133	4.61e-05	Enterocyte	NCAM2
IGFBP5	0.000281568	0.153627	0.017	0.396	0.563135	Enterocyte	IGFBP5
XCL1	1.77e-13	0.153194	0.009	0.227	3.53e-10	Enterocyte	XCL1
SSTR2	2.58e-25	0.153178	0.009	0.439	5.17e-22	Enterocyte	SSTR2
NRP1	4.06e-88	0.153176	0.017	0.904	8.12e-85	Enterocyte	NRP1
SIGLEC10	5.53e-35	0.153127	0.009	0.49	1.11e-31	Enterocyte	SIGLEC10
MAP3K41	0.00636594	0.152056	0.004	0.341	1	Enterocyte	MAP3K4
IL6	1.34e-06	0.152004	0.004	0.104	0.00268678	Enterocyte	IL6
SPARCL1	9.76e-95	0.151977	0.061	0.997	1.95e-91	Enterocyte	SPARCL1
FEN1	1.71e-59	0.151851	0.009	0.671	3.42e-56	Enterocyte	FEN1
PCDH17	4.27e-07	0.151483	0.004	0.112	0.000854644	Enterocyte	PCDH17
TRPV1	1.47e-17	0.148718	0.009	0.141	2.93e-14	Enterocyte	TRPV1
CCNG21	1.25e-17	0.148498	0.114	0.358	2.5e-14	Enterocyte	CCNG2
VEGFC1	1.05e-24	0.146641	0.004	0.37	2.09e-21	Enterocyte	VEGFC
LYRM11	2.14e-14	0.146564	0.079	0.366	4.28e-11	Enterocyte	LYRM1
RAB25	6.72e-05	0.146228	0.044	0.611	0.13434	Enterocyte	RAB25
RUNX1T1	2.57e-35	0.145753	0.004	0.464	5.14e-32	Enterocyte	RUNX1T1
IL10RA	2.14e-05	0.145571	0.004	0.124	0.042706	Enterocyte	IL10RA
ARHGEF38-IT11	1.2e-67	0.145368	0.013	0.764	2.41e-64	Enterocyte	ARHGEF38-IT1
TMEM55A	1.15e-66	0.145209	0.009	0.723	2.31e-63	Enterocyte	TMEM55A
ENC1	4.29e-08	0.144395	0.026	0.626	8.57e-05	Enterocyte	ENC1
TRIM161	7.18e-22	0.143366	0.009	0.487	1.44e-18	Enterocyte	TRIM16
MAP4K2	0.000153881	0.14265	0.009	0.119	0.307762	Enterocyte	MAP4K2
SKIL1	2.16e-13	0.142434	0.044	0.685	4.31e-10	Enterocyte	SKIL
NDRG4	7.71e-50	0.142156	0.004	0.595	1.54e-46	Enterocyte	NDRG4
CALCRL	9.75e-19	0.141721	0.004	0.299	1.95e-15	Enterocyte	CALCRL
EEF1A11	0.995094	0.140829	0.629	0.951	1	Enterocyte	EEF1A1
TMEM88	9.3e-34	0.140817	0.009	0.487	1.86e-30	Enterocyte	TMEM88
CD79B	7.62e-15	0.140385	0.009	0.505	1.52e-11	Enterocyte	CD79B
RNF19B1	2.99e-61	0.138853	0.009	0.746	5.98e-58	Enterocyte	RNF19B
ITGA9-AS1	0.000135971	0.13883	0.004	0.118	0.271941	Enterocyte	ITGA9-AS1
AREG	6.25e-68	0.138601	0.017	0.868	1.25e-64	Enterocyte	AREG
NECAB31	0.723506	0.138561	0.009	0.438	1	Enterocyte	NECAB3
PTRF1	5.6e-21	0.137637	0.013	0.627	1.12e-17	Enterocyte	PTRF
PLAU1	1.52e-84	0.137379	0.009	0.872	3.04e-81	Enterocyte	PLAU
RP11-448A19.11	2.88e-12	0.137168	0.004	0.209	5.75e-09	Enterocyte	RP11-448A19.1
LINC015041	3.23e-63	0.13668	0.009	0.767	6.45e-60	Enterocyte	LINC01504
BRF1	5.49e-06	0.136611	0.004	0.162	0.0109707	Enterocyte	BRF1
FAM64A	2.73e-72	0.136143	0.009	0.756	5.46e-69	Enterocyte	FAM64A
HLA-DQB11	1.55e-103	0.136047	0.026	0.98	3.1e-100	Enterocyte	HLA-DQB1
TPX21	4.09e-35	0.135795	0.009	0.481	8.17e-32	Enterocyte	TPX2
PARD6G-AS11	8.59e-85	0.135758	0.013	0.893	1.72e-81	Enterocyte	PARD6G-AS1
DDX60L	1.26e-23	0.135614	0.013	0.601	2.52e-20	Enterocyte	DDX60L
TMEM59L1	1.22e-35	0.135299	0.004	0.468	2.44e-32	Enterocyte	TMEM59L
DLX1	1.62e-60	0.135188	0.004	0.669	3.24e-57	Enterocyte	DLX1
HEPACAM2	0.000976188	0.135099	0.013	0.398	1	Enterocyte	HEPACAM2
DDHD21	1.26e-58	0.134383	0.022	0.841	2.53e-55	Enterocyte	DDHD2
SYT1	1.81e-30	0.133325	0.004	0.418	3.62e-27	Enterocyte	SYT1
FBP11	0.742134	0.13265	0.162	0.582	1	Enterocyte	FBP1
CTSG1	2.54e-42	0.132389	0.004	0.528	5.09e-39	Enterocyte	CTSG
SLC13A2	0.000116422	0.131175	0.004	0.112	0.232845	Enterocyte	SLC13A2
GAL1	9.81e-14	0.129765	0.004	0.462	1.96e-10	Enterocyte	GAL
FCRL2	1.88e-15	0.129535	0.004	0.238	3.75e-12	Enterocyte	FCRL2
SPIB1	3.39e-13	0.128511	0.009	0.358	6.78e-10	Enterocyte	SPIB
PLEK	9.17e-53	0.126667	0.009	0.654	1.83e-49	Enterocyte	PLEK
PTGR1	0.0145757	0.126217	0.048	0.471	1	Enterocyte	PTGR1
RHOH	9.57e-72	0.126116	0.013	0.853	1.91e-68	Enterocyte	RHOH
TONSL1	4.36e-23	0.124993	0.009	0.489	8.71e-20	Enterocyte	TONSL
ZNF34	8.19e-11	0.124394	0.004	0.211	1.64e-07	Enterocyte	ZNF34
FMN1	6.36e-18	0.124244	0.004	0.14	1.27e-14	Enterocyte	FMN1
CLEC9A	6.47e-78	0.124138	0.009	0.79	1.29e-74	Enterocyte	CLEC9A
PI4K2A1	4.8e-05	0.123858	0.022	0.515	0.0959913	Enterocyte	PI4K2A
CCL3L3	2.14e-09	0.123854	0.013	0.437	4.29e-06	Enterocyte	CCL3L3
GPR20	1.31e-13	0.123661	0.004	0.212	2.61e-10	Enterocyte	GPR20
COL1A17	7.8e-15	0.928282	0.247	0.973	1.56e-11	Smooth muscle cell	COL1A1
PIK3R6	1.35e-16	0.1232	0.004	0.253	2.71e-13	Enterocyte	PIK3R6
HOXB7	7.53e-65	0.123187	0.009	0.721	1.51e-61	Enterocyte	HOXB7
ANKS1B	5.82e-24	0.123075	0.004	0.353	1.16e-20	Enterocyte	ANKS1B
RP11-727F15.9	1.64e-76	0.121874	0.004	0.772	3.27e-73	Enterocyte	RP11-727F15.9
PTX3	1.19e-10	0.121315	0.004	0.187	2.37e-07	Enterocyte	PTX3
SPP11	2.18e-22	0.121058	0.004	0.326	4.37e-19	Enterocyte	SPP1
SLC35F6	0.0564602	0.120578	0.009	0.223	1	Enterocyte	SLC35F6
RNF2201	0.00288589	0.120505	0.013	0.371	1	Enterocyte	RNF220
CITED4	4.3e-05	0.120047	0.004	0.102	0.085967	Enterocyte	CITED4
PLEC1	0.913048	0.119485	0.022	0.469	1	Enterocyte	PLEC
NCAM11	3.14e-28	0.119275	0.009	0.408	6.28e-25	Enterocyte	NCAM1
BCHE1	7.85e-53	0.119143	0.013	0.656	1.57e-49	Enterocyte	BCHE
DLL1	2.92e-54	0.118173	0.009	0.775	5.84e-51	Enterocyte	DLL1
RNASE61	1.74e-45	0.11736	0.013	0.704	3.48e-42	Enterocyte	RNASE6
PGF	4e-68	0.116861	0.009	0.771	8.01e-65	Enterocyte	PGF
FCGR3A1	2.79e-38	0.116737	0.004	0.628	5.58e-35	Enterocyte	FCGR3A
ALDOB	9.91e-13	0.116601	0.162	0.406	1.98e-09	Enterocyte	ALDOB
RAB33B	1.97e-53	0.116404	0.009	0.7	3.95e-50	Enterocyte	RAB33B
AHSP	1.6e-107	0.116236	0.013	0.963	3.2e-104	Enterocyte	AHSP
HBG1	1.15e-67	0.116233	0.004	0.719	2.31e-64	Enterocyte	HBG1
CD96	1.82e-77	0.116137	0.017	0.82	3.63e-74	Enterocyte	CD96
CXCR41	2.48e-92	0.116017	0.022	0.937	4.97e-89	Enterocyte	CXCR4
STMN21	5.29e-59	0.115785	0.009	0.673	1.06e-55	Enterocyte	STMN2
COL1A28	2.07e-08	0.918743	0.281	0.92	4.14e-05	Smooth muscle cell	COL1A2
EFEMP1	1.13e-26	0.112855	0.009	0.41	2.27e-23	Enterocyte	EFEMP1
CBLN2	5.73e-24	0.112414	0.004	0.357	1.15e-20	Enterocyte	CBLN2
STAB1	8.73e-85	0.112409	0.017	0.92	1.75e-81	Enterocyte	STAB1
PTMA1	4.77e-05	0.112213	0.445	1	0.0953777	Enterocyte	PTMA
SOCS11	1.22e-35	0.112109	0.004	0.468	2.44e-32	Enterocyte	SOCS1
SCHIP11	2.86e-81	0.111925	0.004	0.8	5.73e-78	Enterocyte	SCHIP1
APOBEC3A1	2.24e-48	0.11146	0.004	0.579	4.48e-45	Enterocyte	APOBEC3A
LAMA3	1.28e-12	0.111373	0.031	0.351	2.56e-09	Enterocyte	LAMA3
ALAS2	4.08e-28	0.110435	0.004	0.391	8.16e-25	Enterocyte	ALAS2
HIST1H2BJ1	1.83e-80	0.109543	0.009	0.818	3.67e-77	Enterocyte	HIST1H2BJ
WDYHV1	2.67e-18	0.109364	0.004	0.329	5.33e-15	Enterocyte	WDYHV1
STX11	1.59e-39	0.109135	0.004	0.504	3.17e-36	Enterocyte	STX11
UTP3	6.72e-39	0.108506	0.013	0.714	1.34e-35	Enterocyte	UTP3
GC	3.33e-33	0.108483	0.004	0.444	6.67e-30	Enterocyte	GC
CA13	8.26e-44	0.107768	0.017	0.8	1.65e-40	Enterocyte	CA13
ULBP2	2.4e-07	0.10692	0.004	0.116	0.000479792	Enterocyte	ULBP2
SYNM	4.69e-06	0.106904	0.009	0.408	0.00937431	Enterocyte	SYNM
BAG31	1.88e-101	0.106544	0.009	0.926	3.75e-98	Enterocyte	BAG3
PIWIL21	6.61e-61	0.105879	0.035	0.876	1.32e-57	Enterocyte	PIWIL2
PLK1	0.00317578	0.105876	0.004	0.219	1	Enterocyte	PLK1
MCM4	0.156307	0.105557	0.009	0.187	1	Enterocyte	MCM4
MEF2C	3.06e-55	0.105552	0.017	0.783	6.11e-52	Enterocyte	MEF2C
EREG	1.2e-08	0.105282	0.004	0.255	2.39e-05	Enterocyte	EREG
MAL	4.16e-11	0.105277	0.004	0.187	8.31e-08	Enterocyte	MAL
PCDH12	1.31e-12	0.10521	0.004	0.198	2.62e-09	Enterocyte	PCDH12
BTNL9	7.86e-16	0.104499	0.004	0.243	1.57e-12	Enterocyte	BTNL9
DRAM11	1.64e-96	0.104142	0.013	0.919	3.28e-93	Enterocyte	DRAM1
RRM2	5.71e-11	0.103693	0.009	0.419	1.14e-07	Enterocyte	RRM2
MEX3B1	2.62e-33	0.10336	0.004	0.445	5.25e-30	Enterocyte	MEX3B
CCDC801	2.95e-34	0.102378	0.017	0.766	5.89e-31	Enterocyte	CCDC80
UCK1	0.209406	0.101109	0.009	0.28	1	Enterocyte	UCK1
MAP2K3	1.59e-75	0.100986	0.022	0.901	3.18e-72	Enterocyte	MAP2K3
TNFSF15	4.15e-23	0.100887	0.004	0.519	8.3e-20	Enterocyte	TNFSF15
RP11-495P10.11	7.23e-10	0.100048	0.004	0.157	1.45e-06	Enterocyte	RP11-495P10.1
TFF31	2.57e-21	-0.100018	0.336	1	5.14e-18	Enterocyte	TFF3
GNG41	0.0238914	-0.100162	0.013	0.447	1	Enterocyte	GNG4
CKAP2	8.88e-51	-0.100214	0.004	0.648	1.78e-47	Enterocyte	CKAP2
RASSF51	3.33e-65	-0.10039	0	0.692	6.66e-62	Enterocyte	RASSF5
DCLK1	5.4e-07	-0.100471	0	0.143	0.0010797	Enterocyte	DCLK1
PTPN7	1.16e-14	-0.101161	0	0.454	2.33e-11	Enterocyte	PTPN7
BCL10	1.37e-46	-0.10159	0.013	0.759	2.74e-43	Enterocyte	BCL10
KLF11	9.07e-32	-0.102515	0	0.2	1.81e-28	Enterocyte	KLF11
RACGAP11	2.87e-09	-0.103283	0	0.351	5.74e-06	Enterocyte	RACGAP1
DGKH	6.52e-11	-0.103379	0	0.492	1.3e-07	Enterocyte	DGKH
KITLG	9.92e-47	-0.103901	0	0.556	1.98e-43	Enterocyte	KITLG
AP006621.51	2.49e-08	-0.104082	0.004	0.361	4.97e-05	Enterocyte	AP006621.5
MS4A6A1	0.00714027	-0.10557	0.004	0.204	1	Enterocyte	MS4A6A
XXyac-YM21GA2.4	4.71e-11	-0.106049	0.017	0.643	9.42e-08	Enterocyte	XXyac-YM21GA2.4
CDK121	0.0185082	-0.106117	0.004	0.237	1	Enterocyte	CDK12
CGRRF1	7.35e-13	-0.106228	0.004	0.276	1.47e-09	Enterocyte	CGRRF1
APOD	9.72e-47	-0.106751	0.026	0.825	1.94e-43	Enterocyte	APOD
CCNA2	0.6626	-0.107584	0	0.104	1	Enterocyte	CCNA2
CLEC7A	1.21e-18	-0.107615	0	0.273	2.41e-15	Enterocyte	CLEC7A
RUFY3	1.99e-15	-0.109042	0	0.132	3.98e-12	Enterocyte	RUFY3
HID1	8.99e-08	-0.109349	0.004	0.228	0.000179784	Enterocyte	HID1
C1orf50	5.32e-62	-0.110269	0	0.67	1.06e-58	Enterocyte	C1orf50
ETFBKMT1	1.43e-16	-0.111412	0	0.523	2.86e-13	Enterocyte	ETFBKMT
RELB1	3.67e-07	-0.112015	0	0.119	0.000733264	Enterocyte	RELB
TRIB1	2.36e-85	-0.113106	0.009	0.903	4.73e-82	Enterocyte	TRIB1
HIST2H2AC	1.58e-18	-0.115311	0.004	0.588	3.16e-15	Enterocyte	HIST2H2AC
JAG11	5.63e-13	-0.118519	0.017	0.344	1.13e-09	Enterocyte	JAG1
OLFM1	1.61e-28	-0.118894	0	0.386	3.21e-25	Enterocyte	OLFM1
NAPSB	2.63e-25	-0.120777	0	0.379	5.25e-22	Enterocyte	NAPSB
THUMPD1	1.21e-30	-0.122102	0.009	0.135	2.43e-27	Enterocyte	THUMPD1
ZNF345	8.9e-07	-0.1224	0	0.137	0.00178069	Enterocyte	ZNF345
SLC37A41	0.362824	-0.122402	0.1	0.53	1	Enterocyte	SLC37A4
NKRF1	3.97e-08	-0.122408	0	0.24	7.94e-05	Enterocyte	NKRF
ADH1C1	0.000128443	-0.122686	0.004	0.265	0.256887	Enterocyte	ADH1C
TMEM200A1	0.0424669	-0.122719	0.009	0.414	1	Enterocyte	TMEM200A
C71	2.36e-84	-0.123296	0.017	0.923	4.72e-81	Enterocyte	C7
ALDH1A1	5.35e-67	-0.125184	0.026	0.889	1.07e-63	Enterocyte	ALDH1A1
RP11-467L13.71	0.0484237	-0.12704	0	0.169	1	Enterocyte	RP11-467L13.7
KNSTRN	1.46e-39	-0.12743	0	0.536	2.92e-36	Enterocyte	KNSTRN
AP4E1	1.82e-11	-0.12934	0.004	0.631	3.63e-08	Enterocyte	AP4E1
TOP2A	5.34e-10	-0.129881	0.004	0.342	1.07e-06	Enterocyte	TOP2A
BATF21	8.47e-22	-0.133308	0	0.524	1.69e-18	Enterocyte	BATF2
CCRL21	8.42e-50	-0.134743	0.004	0.764	1.68e-46	Enterocyte	CCRL2
ANGEL1	3.61e-19	-0.135535	0	0.389	7.21e-16	Enterocyte	ANGEL1
LILRB5	4.99e-29	-0.136051	0	0.575	9.98e-26	Enterocyte	LILRB5
LNX21	0.000895165	-0.136193	0.004	0.277	1	Enterocyte	LNX2
MT-ND31	0.0372605	-0.136242	0.24	0.684	1	Enterocyte	MT-ND3
HSPE1P2	2.81e-07	-0.137354	0	0.404	0.000561474	Enterocyte	HSPE1P2
SLC6A191	1.46e-07	-0.138042	0.092	0.425	0.000292183	Enterocyte	SLC6A19
DHX33	0.000222048	-0.138106	0	0.125	0.444095	Enterocyte	DHX33
FOXP2	3.12e-11	-0.138393	0	0.233	6.25e-08	Enterocyte	FOXP2
PAXIP1-AS1	0.0144601	-0.139136	0.009	0.497	1	Enterocyte	PAXIP1-AS1
RCOR11	0.00339907	-0.139313	0.004	0.503	1	Enterocyte	RCOR1
ZNF260	0.000181344	-0.139339	0	0.276	0.362689	Enterocyte	ZNF260
RPL101	2.13e-86	-0.139814	0.083	0.996	4.27e-83	Enterocyte	RPL10
AP1M2	4.75e-63	-0.140445	0.026	0.147	9.49e-60	Enterocyte	AP1M2
SNURF	1.87e-11	-0.141388	0	0.346	3.75e-08	Enterocyte	SNURF
OGN1	1.89e-91	-0.142789	0.026	0.953	3.78e-88	Enterocyte	OGN
SLC7A71	3.97e-07	-0.143857	0.1	0.436	0.000794698	Enterocyte	SLC7A7
C10orf10	7.78e-15	-0.143934	0	0.266	1.56e-11	Enterocyte	C10orf10
SMPDL3B	9.57e-38	-0.14439	0.004	0.165	1.91e-34	Enterocyte	SMPDL3B
RP11-392P7.6	0.056232	-0.146778	0	0.22	1	Enterocyte	RP11-392P7.6
NR2C2	0.270802	-0.147526	0.004	0.276	1	Enterocyte	NR2C2
SOSTDC1	6.74e-08	-0.14784	0	0.458	0.000134777	Enterocyte	SOSTDC1
LARP1B	1.52e-06	-0.149281	0.009	0.37	0.00303083	Enterocyte	LARP1B
OVOL11	1.26e-15	-0.149592	0.004	0.101	2.52e-12	Enterocyte	OVOL1
SLC43A3	4.56e-52	-0.1498	0	0.622	9.11e-49	Enterocyte	SLC43A3
HCN31	3.9e-32	-0.14986	0	0.189	7.8e-29	Enterocyte	HCN3
C3orf33	6.04e-11	-0.150345	0	0.245	1.21e-07	Enterocyte	C3orf33
FCGBP1	4e-06	-0.150705	0.057	0.425	0.00800398	Enterocyte	FCGBP
DNASE1L31	4.87e-47	-0.151358	0.013	0.815	9.73e-44	Enterocyte	DNASE1L3
FGA1	0.82005	-0.152063	0.022	0.492	1	Enterocyte	FGA
WRNIP1	1e-30	-0.15211	0.004	0.476	2.01e-27	Enterocyte	WRNIP1
UBE2H	4.79e-07	-0.153063	0.004	0.426	0.000957182	Enterocyte	UBE2H
TSPAN131	7.31e-28	-0.153389	0.074	0.289	1.46e-24	Enterocyte	TSPAN13
RPS61	3.47e-56	-0.154324	0.175	0.996	6.93e-53	Enterocyte	RPS6
SLC10A3	0.397168	-0.155197	0	0.176	1	Enterocyte	SLC10A3
ATPAF11	1.3e-12	-0.155462	0	0.385	2.59e-09	Enterocyte	ATPAF1
HSPD1	0.00292567	-0.155813	0.127	0.494	1	Enterocyte	HSPD1
RHBDF2	1.11e-07	-0.156185	0	0.208	0.000221386	Enterocyte	RHBDF2
MGST1	2.1e-51	-0.15652	0.035	0.187	4.2e-48	Enterocyte	MGST1
SMAP11	0.00149806	-0.157154	0.039	0.45	1	Enterocyte	SMAP1
LARGE1	8.52e-06	-0.157505	0	0.139	0.0170427	Enterocyte	LARGE1
CDK1	0.00617746	-0.161446	0	0.479	1	Enterocyte	CDK1
TMEM246	1.12e-27	-0.166501	0.009	0.193	2.24e-24	Enterocyte	TMEM246
PPP1R351	2.2e-15	-0.167155	0	0.485	4.39e-12	Enterocyte	PPP1R35
HMGN5	1.64e-41	-0.167805	0.004	0.127	3.29e-38	Enterocyte	HMGN5
SEMA6D	0.00146345	-0.168048	0.017	0.568	1	Enterocyte	SEMA6D
ZMYND111	3.25e-48	-0.16827	0	0.163	6.49e-45	Enterocyte	ZMYND11
PTPRE1	0.314281	-0.168712	0.004	0.433	1	Enterocyte	PTPRE
NBL11	4.62e-49	-0.171796	0.004	0.664	9.23e-46	Enterocyte	NBL1
SLC6A201	2.16e-28	-0.172384	0.031	0.274	4.33e-25	Enterocyte	SLC6A20
MELTF1	4.29e-11	-0.172415	0.118	0.406	8.57e-08	Enterocyte	MELTF
CLASP2	0.0149318	-0.174968	0.004	0.301	1	Enterocyte	CLASP2
GCNT31	0.619359	-0.17564	0	0.288	1	Enterocyte	GCNT3
SHPK1	1.2e-18	-0.176949	0	0.411	2.41e-15	Enterocyte	SHPK
LSM14B1	3.07e-53	-0.179633	0.004	0.12	6.13e-50	Enterocyte	LSM14B
SLC13A11	5.66e-09	-0.179811	0.013	0.296	1.13e-05	Enterocyte	SLC13A1
F2RL1	8.73e-07	-0.180119	0.035	0.41	0.00174656	Enterocyte	F2RL1
CENPJ	9.39e-22	-0.180871	0	0.432	1.88e-18	Enterocyte	CENPJ
CCND31	3.91e-10	-0.182135	0.013	0.304	7.82e-07	Enterocyte	CCND3
A1CF1	0.422788	-0.182154	0.035	0.499	1	Enterocyte	A1CF
RP11-92K2.21	1.17e-07	-0.182859	0.009	0.331	0.000234458	Enterocyte	RP11-92K2.2
CHORDC11	1.94e-26	-0.183731	0.004	0.705	3.88e-23	Enterocyte	CHORDC1
SNTB1	0.0903431	-0.18522	0	0.388	1	Enterocyte	SNTB1
PEX101	0.673272	-0.18552	0	0.154	1	Enterocyte	PEX10
CKB1	3.7e-09	-0.185717	0.026	0.385	7.4e-06	Enterocyte	CKB
SCAMP5	3.79e-10	-0.185888	0.004	0.552	7.58e-07	Enterocyte	SCAMP5
C8orf761	0.413983	-0.187325	0	0.318	1	Enterocyte	C8orf76
TPT1P9	0.00275	-0.188021	0	0.103	1	Enterocyte	TPT1P9
IL22RA1	2.47e-34	-0.18976	0.017	0.236	4.93e-31	Enterocyte	IL22RA1
RPL13A1	0.748669	-0.193211	0.559	1	1	Enterocyte	RPL13A
AKR1C31	1.89e-81	-0.193448	0.013	0.915	3.78e-78	Enterocyte	AKR1C3
DCBLD1	0.39238	-0.194415	0	0.288	1	Enterocyte	DCBLD1
MIEF1	4.41e-11	-0.196438	0.009	0.602	8.83e-08	Enterocyte	MIEF1
ZNF33A1	1.13e-64	-0.197414	0.013	0.133	2.26e-61	Enterocyte	ZNF33A
AMOTL21	1.04e-42	-0.2012	0.004	0.629	2.08e-39	Enterocyte	AMOTL2
KCNJ131	2.19e-07	-0.201493	0.035	0.404	0.000438471	Enterocyte	KCNJ13
TIMP3	5.76e-29	-0.204106	0.013	0.667	1.15e-25	Enterocyte	TIMP3
TAC11	1.38e-49	-0.206048	0	0.711	2.76e-46	Enterocyte	TAC1
WAC-AS11	4.18e-08	-0.206312	0	0.439	8.35e-05	Enterocyte	WAC-AS1
RP3-417L20.4	7.52e-46	-0.206952	0.048	0.209	1.5e-42	Enterocyte	RP3-417L20.4
FZD1	3.24e-05	-0.207156	0	0.111	0.064869	Enterocyte	FZD1
MT1G1	2.81e-42	-0.209523	0.057	0.223	5.62e-39	Enterocyte	MT1G
LAMB31	1.9e-52	-0.209569	0.044	0.185	3.8e-49	Enterocyte	LAMB3
RPL33	0.526791	-0.212613	0.585	1	1	Enterocyte	RPL3
AC013461.1	0.620089	-0.220629	0.009	0.473	1	Enterocyte	AC013461.1
CD9	2.33e-29	-0.220844	0.052	0.778	4.66e-26	Enterocyte	CD9
RET1	1.01e-15	-0.22329	0	0.528	2.02e-12	Enterocyte	RET
REEP1	1.95e-22	-0.224752	0.004	0.262	3.89e-19	Enterocyte	REEP1
MYO9A	1.65e-12	-0.229909	0	0.46	3.31e-09	Enterocyte	MYO9A
KDF1	0.0282162	-0.229961	0.004	0.289	1	Enterocyte	KDF1
DMTN	0.0271036	-0.233844	0	0.18	1	Enterocyte	DMTN
HEATR5B1	8.49e-41	-0.234054	0.004	0.756	1.7e-37	Enterocyte	HEATR5B
RPL321	2.25e-12	-0.23427	0.122	0.394	4.51e-09	Enterocyte	RPL32
LAD11	3.12e-08	-0.236686	0.022	0.391	6.25e-05	Enterocyte	LAD1
DNAJC5	1.54e-09	-0.236818	0	0.209	3.09e-06	Enterocyte	DNAJC5
APPBP2	6.28e-35	-0.237341	0.004	0.733	1.26e-31	Enterocyte	APPBP2
MARK21	0.927343	-0.238562	0.004	0.221	1	Enterocyte	MARK2
CDC231	1.14e-68	-0.240004	0.004	0.842	2.28e-65	Enterocyte	CDC23
MT1X1	0.108295	-0.242635	0.031	0.475	1	Enterocyte	MT1X
RP13-436F16.11	3.44e-32	-0.245062	0.022	0.231	6.87e-29	Enterocyte	RP13-436F16.1
TRAPPC81	4.76e-52	-0.250157	0.004	0.721	9.51e-49	Enterocyte	TRAPPC8
INSIG11	1.21e-76	-0.251512	0.026	0.916	2.42e-73	Enterocyte	INSIG1
SECISBP2	5.48e-21	-0.251853	0.009	0.665	1.1e-17	Enterocyte	SECISBP2
OSBPL1A	9.93e-10	-0.256804	0	0.102	1.99e-06	Enterocyte	OSBPL1A
SLC28A21	1.26e-20	-0.258361	0.009	0.609	2.52e-17	Enterocyte	SLC28A2
CCL3	5.3e-94	-0.261798	0.004	0.933	1.06e-90	Enterocyte	CCL3
PRPF81	4.69e-38	-0.265086	0.009	0.189	9.37e-35	Enterocyte	PRPF8
ANKRD36BP1	4.32e-30	-0.265087	0	0.597	8.64e-27	Enterocyte	ANKRD36BP1
LPGAT11	1.98e-21	-0.265698	0.057	0.316	3.96e-18	Enterocyte	LPGAT1
STRBP	6.73e-41	-0.268461	0	0.105	1.35e-37	Enterocyte	STRBP
KCTD12	0.0283662	-0.2707	0.004	0.417	1	Enterocyte	KCTD12
TSPAN17	6.72e-09	-0.271836	0	0.123	1.34e-05	Enterocyte	TSPAN17
B2M1	4.91e-18	-0.272731	0.376	0.988	9.82e-15	Enterocyte	B2M
COL1A29	0.000275196	0.899672	0.362	0.994	0.550392	Transit-amplyfying cell	COL1A2
RAB421	4.06e-10	-0.278861	0.026	0.364	8.12e-07	Enterocyte	RAB42
RNF2171	3.14e-11	-0.283955	0	0.154	6.28e-08	Enterocyte	RNF217
GALNT61	0.000291245	-0.289434	0.009	0.332	0.58249	Enterocyte	GALNT6
FRAT11	3.86e-46	-0.294098	0	0.744	7.72e-43	Enterocyte	FRAT1
CHML1	8.4e-21	-0.298225	0	0.1	1.68e-17	Enterocyte	CHML
PRRG4	0.00372495	-0.298938	0.009	0.522	1	Enterocyte	PRRG4
TASP1	0.230701	-0.29946	0	0.179	1	Enterocyte	TASP1
N4BP11	0.00979737	-0.300465	0	0.25	1	Enterocyte	N4BP1
PARN	1.89e-75	-0.301881	0.004	0.847	3.77e-72	Enterocyte	PARN
SLC12A2	3.91e-08	-0.303598	0.009	0.616	7.82e-05	Enterocyte	SLC12A2
SMYD21	0.00677171	-0.304342	0.009	0.518	1	Enterocyte	SMYD2
HECA1	8.3e-05	-0.307159	0.013	0.374	0.165903	Enterocyte	HECA
ZFYVE271	9.53e-49	-0.308463	0.004	0.164	1.91e-45	Enterocyte	ZFYVE27
DDX211	0.0211598	-0.310987	0.004	0.522	1	Enterocyte	DDX21
NPL1	8.12e-39	-0.311661	0.017	0.22	1.62e-35	Enterocyte	NPL
MAL21	0.00471324	-0.311913	0.013	0.394	1	Enterocyte	MAL2
HECTD1	1.22e-25	-0.312388	0	0.262	2.43e-22	Enterocyte	HECTD1
ENPEP1	2.39e-32	-0.317472	0.035	0.258	4.79e-29	Enterocyte	ENPEP
C31	7.2e-52	-0.318346	0.013	0.171	1.44e-48	Enterocyte	C3
DMTF11	3.83e-14	-0.319807	0.004	0.655	7.66e-11	Enterocyte	DMTF1
RAB291	1.07e-09	-0.327557	0.092	0.407	2.13e-06	Enterocyte	RAB29
PCK11	2.26e-20	-0.327658	0.009	0.686	4.52e-17	Enterocyte	PCK1
RP11-43F13.1	1.26e-26	-0.332176	0	0.13	2.51e-23	Enterocyte	RP11-43F13.1
NPY1	8.83e-07	-0.33396	0.004	0.567	0.00176585	Enterocyte	NPY
LAMC2	2.01e-07	-0.345045	0.022	0.334	0.000402389	Enterocyte	LAMC2
CYP3A41	8.69e-38	-0.34548	0.004	0.189	1.74e-34	Enterocyte	CYP3A4
HAAO	4.83e-11	-0.352464	0	0.308	9.67e-08	Enterocyte	HAAO
PPP1R3C1	1.6e-43	-0.357425	0.026	0.204	3.2e-40	Enterocyte	PPP1R3C
CSF1R	1.04e-90	-0.35906	0	0.892	2.07e-87	Enterocyte	CSF1R
RGN1	1.62e-27	-0.359383	0.092	0.295	3.24e-24	Enterocyte	RGN
IDS	7.28e-50	-0.362594	0.004	0.186	1.46e-46	Enterocyte	IDS
POSTN1	1.07e-29	-0.366316	0	0.246	2.13e-26	Enterocyte	POSTN
SLC7A81	6.73e-05	-0.36989	0.013	0.561	0.134565	Enterocyte	SLC7A8
MTPAP1	6.43e-13	-0.37494	0	0.148	1.29e-09	Enterocyte	MTPAP
TPT11	0.0287002	-0.375841	0.716	0.993	1	Enterocyte	TPT1
SNF81	4.08e-41	-0.376147	0.004	0.207	8.17e-38	Enterocyte	SNF8
SPON11	1.37e-46	-0.382082	0.004	0.171	2.74e-43	Enterocyte	SPON1
CYP4F121	6.79e-40	-0.389124	0.026	0.8	1.36e-36	Enterocyte	CYP4F12
NHLRC31	8.98e-49	-0.395871	0.022	0.193	1.8e-45	Enterocyte	NHLRC3
KHDRBS11	0.293102	-0.399636	0.017	0.481	1	Enterocyte	KHDRBS1
XAF11	1.38e-43	-0.402429	0.022	0.21	2.76e-40	Enterocyte	XAF1
ISX1	6.03e-13	-0.428958	0.004	0.223	1.21e-09	Enterocyte	ISX
MALAT11	1.32e-40	-0.432846	0.245	0.999	2.64e-37	Enterocyte	MALAT1
TSPAN71	4.63e-71	-0.440021	0.009	0.113	9.26e-68	Enterocyte	TSPAN7
SLC2A2	2.05e-22	-0.442957	0.066	0.313	4.09e-19	Enterocyte	SLC2A2
LBX21	6.86e-21	-0.467583	0.004	0.543	1.37e-17	Enterocyte	LBX2
IGF2R	5.53e-51	-0.472783	0.009	0.139	1.11e-47	Enterocyte	IGF2R
MT-ND41	0.0132417	-0.473464	0.148	0.632	1	Enterocyte	MT-ND4
TMEM1811	4.13e-12	-0.490573	0	0.582	8.27e-09	Enterocyte	TMEM181
MT1E	1.58e-66	-0.49076	0.017	0.138	3.16e-63	Enterocyte	MT1E
RPS231	0.715823	-0.522936	0.603	1	1	Enterocyte	RPS23
H3F3B1	0.0734848	-0.575954	0.048	0.485	1	Enterocyte	H3F3B
FUCA11	7.74e-39	-0.585412	0.044	0.234	1.55e-35	Enterocyte	FUCA1
FOS1	3.97e-16	-0.586066	0.061	0.347	7.94e-13	Enterocyte	FOS
GLA1	2.32e-11	-0.588729	0.083	0.388	4.64e-08	Enterocyte	GLA
MYO7A1	0.0942311	-0.590571	0	0.396	1	Enterocyte	MYO7A
FMO11	2.87e-43	-0.606248	0.013	0.211	5.74e-40	Enterocyte	FMO1
P2RX11	2.91e-49	-0.656594	0.004	0.185	5.83e-46	Enterocyte	P2RX1
FBXO21	4.48e-66	-0.718996	0.017	0.139	8.95e-63	Enterocyte	FBXO2
CPE1	6.54e-45	-0.758276	0.022	0.203	1.31e-41	Enterocyte	CPE
MT1H1	8.7e-37	-0.793608	0.026	0.238	1.74e-33	Enterocyte	MT1H
HBG21	8.85e-27	-0.881441	0.017	0.278	1.77e-23	Enterocyte	HBG2
CYP2W11	4.16e-18	-0.8821	0.022	0.323	8.31e-15	Enterocyte	CYP2W1
CTSV1	0.023918	-0.892371	0.009	0.456	1	Enterocyte	CTSV
CUBN1	6.26e-20	-0.98451	0.017	0.312	1.25e-16	Enterocyte	CUBN
HBA11	7.26e-54	-0.989674	0.004	0.174	1.45e-50	Enterocyte	HBA1
HBA21	7.96e-64	-1.01091	0.013	0.145	1.59e-60	Enterocyte	HBA2
RBP41	6.4e-48	-1.05386	0.017	0.196	1.28e-44	Enterocyte	RBP4
FABP61	5.97e-11	-1.16676	0.017	0.368	1.19e-07	Enterocyte	FABP6
MT-TG2	4.95e-07	2.3018	0.622	1	0.000990016	Epithelial cell_MT high	MT-TG
MT-TD2	1.93e-20	2.10932	0.729	1	3.86e-17	Epithelial cell_MT high	MT-TD
MT-TP2	1.47e-26	1.97641	0.782	0.995	2.94e-23	Epithelial cell_MT high	MT-TP
SPARC2	5.88e-52	1.73499	0.175	1	1.18e-48	Epithelial cell_MT high	SPARC
TAGLN2	7.49e-38	1.52493	0.222	1	1.5e-34	Epithelial cell_MT high	TAGLN
MT-TS22	1.28e-06	1.51131	0.618	1	0.00256898	Epithelial cell_MT high	MT-TS2
CCL23	3.85e-19	1.45828	0.306	1	7.71e-16	Epithelial cell_MT high	CCL2
MT-TI2	4.19e-14	1.44417	0.756	1	8.38e-11	Epithelial cell_MT high	MT-TI
IGFBP72	4e-48	1.41666	0.177	0.986	7.99e-45	Epithelial cell_MT high	IGFBP7
TPSB22	2.84e-93	1.41196	0.079	1	5.69e-90	Epithelial cell_MT high	TPSB2
MT-TL12	2.3e-08	1.39136	0.682	1	4.6e-05	Epithelial cell_MT high	MT-TL1
MT-CO32	7.4e-07	1.33538	0.677	0.931	0.00147919	Epithelial cell_MT high	MT-CO3
IFI272	8.24e-70	1.28935	0.128	1	1.65e-66	Epithelial cell_MT high	IFI27
ISG152	1.68e-44	1.24043	0.201	1	3.35e-41	Epithelial cell_MT high	ISG15
S100A82	1.98e-63	1.21824	0.145	1	3.96e-60	Epithelial cell_MT high	S100A8
MT-TV2	2.18e-12	1.21401	0.748	1	4.36e-09	Epithelial cell_MT high	MT-TV
SLC2A32	1.02e-79	1.204	0.103	0.995	2.03e-76	Epithelial cell_MT high	SLC2A3
CD742	2.03e-90	1.20164	0.081	0.995	4.06e-87	Epithelial cell_MT high	CD74
GADD45B2	1.16e-42	1.19699	0.207	1	2.31e-39	Epithelial cell_MT high	GADD45B
COL1A18	3.91e-08	0.823675	0.241	0.961	7.81e-05	Transit-amplyfying cell	COL1A1
COL1A11	2.66e-99	0.801846	0.052	0.999	5.33e-96	Enterocyte	COL1A1
IL322	2.36e-49	1.14204	0.184	1	4.73e-46	Epithelial cell_MT high	IL32
ADAMTS12	3.41e-77	1.10908	0.094	0.977	6.82e-74	Epithelial cell_MT high	ADAMTS1
SRGN2	9.63e-43	1.09323	0.16	0.94	1.93e-39	Epithelial cell_MT high	SRGN
GPX32	2.92e-89	1.08243	0.073	0.982	5.85e-86	Epithelial cell_MT high	GPX3
IFI62	5.83e-75	1.07798	0.092	0.968	1.17e-71	Epithelial cell_MT high	IFI6
GDF152	9.24e-44	1.07208	0.203	1	1.85e-40	Epithelial cell_MT high	GDF15
WARS2	1.86e-67	1.06649	0.124	0.986	3.73e-64	Epithelial cell_MT high	WARS
ATF32	1.38e-80	1.05249	0.105	1	2.75e-77	Epithelial cell_MT high	ATF3
TPM22	1.82e-64	1.04976	0.135	0.991	3.64e-61	Epithelial cell_MT high	TPM2
TM4SF202	1.72e-69	1.04942	0.115	0.982	3.45e-66	Epithelial cell_MT high	TM4SF20
CREM2	5.89e-89	1.04644	0.073	0.972	1.18e-85	Epithelial cell_MT high	CREM
COL6A39	2.41e-17	0.778854	0.09	1	4.82e-14	Enteroendocrine cell	COL6A3
NFKBIA2	3.35e-21	1.01069	0.303	1	6.69e-18	Epithelial cell_MT high	NFKBIA
CRYAB1	1.12e-93	1.00868	0.064	0.982	2.24e-90	Epithelial cell_MT high	CRYAB
MT-TM2	4.43e-36	1.00695	0.865	1	8.86e-33	Epithelial cell_MT high	MT-TM
B2M2	5.17e-49	1.00445	0.188	1	1.03e-45	Epithelial cell_MT high	B2M
CCL192	2.2e-93	1.00281	0.079	1	4.4e-90	Epithelial cell_MT high	CCL19
ZFAND2A2	5.36e-69	1.00276	0.13	1	1.07e-65	Epithelial cell_MT high	ZFAND2A
CYR612	2.15e-101	0.992947	0.064	1	4.3e-98	Epithelial cell_MT high	CYR61
PPP1R15A2	2.18e-41	0.954108	0.212	1	4.36e-38	Epithelial cell_MT high	PPP1R15A
ACTG22	3.41e-52	0.94282	0.177	1	6.82e-49	Epithelial cell_MT high	ACTG2
HSPB12	1.63e-07	0.941672	0.415	1	0.0003268	Epithelial cell_MT high	HSPB1
RGS162	6.79e-98	0.938817	0.071	1	1.36e-94	Epithelial cell_MT high	RGS16
TM4SF12	2.83e-92	0.931673	0.06	0.972	5.66e-89	Epithelial cell_MT high	TM4SF1
FHL12	0.51616	0.927364	0.075	0.525	1	Epithelial cell_MT high	FHL1
NID12	6.54e-95	0.919854	0.073	0.995	1.31e-91	Epithelial cell_MT high	NID1
TSPAN82	0.871368	0.915924	0.325	0.714	1	Epithelial cell_MT high	TSPAN8
HBA12	4.79e-74	0.894445	0.045	0.138	9.57e-71	Epithelial cell_MT high	HBA1
RGS52	2.64e-93	0.875462	0.068	0.986	5.28e-90	Epithelial cell_MT high	RGS5
DDIT32	2.69e-76	0.871671	0.085	0.963	5.39e-73	Epithelial cell_MT high	DDIT3
MT-CO12	0.000510453	0.86433	0.677	0.926	1	Epithelial cell_MT high	MT-CO1
DPT2	6.39e-61	0.859633	0.15	0.995	1.28e-57	Epithelial cell_MT high	DPT
FLNA1	6.2e-98	0.858319	0.071	1	1.24e-94	Epithelial cell_MT high	FLNA
C1orf542	8.96e-40	0.84355	0.068	0.802	1.79e-36	Epithelial cell_MT high	C1orf54
MYLK2	2.24e-75	0.829309	0.103	0.982	4.48e-72	Epithelial cell_MT high	MYLK
C8orf42	2.02e-102	0.82853	0.058	0.991	4.05e-99	Epithelial cell_MT high	C8orf4
CD832	1.14e-75	0.82568	0.049	0.917	2.27e-72	Epithelial cell_MT high	CD83
CXCL12	1.22e-100	0.823327	0.062	0.995	2.45e-97	Epithelial cell_MT high	CXCL1
HBB2	3.55e-77	0.823104	0.053	0.926	7.1e-74	Epithelial cell_MT high	HBB
GZMA1	1.98e-75	0.819356	0.073	0.945	3.96e-72	Epithelial cell_MT high	GZMA
RGS22	2.21e-43	0.802213	0.111	0.885	4.41e-40	Epithelial cell_MT high	RGS2
S100G2	2.28e-107	0.797405	0.051	0.991	4.55e-104	Epithelial cell_MT high	S100G
REG3G2	1.35e-77	0.786495	0.028	0.802	2.69e-74	Epithelial cell_MT high	REG3G
EFNA11	1.6e-53	0.780939	0.141	0.959	3.21e-50	Epithelial cell_MT high	EFNA1
S100A92	8.87e-34	0.779453	0.105	0.839	1.77e-30	Epithelial cell_MT high	S100A9
SRPX2	0.00392237	0.777742	0.088	0.479	1	Epithelial cell_MT high	SRPX
PLAC92	9.34e-71	0.774383	0.128	1	1.87e-67	Epithelial cell_MT high	PLAC9
IER32	5.01e-96	0.772163	0.049	0.968	1e-92	Epithelial cell_MT high	IER3
RPL152	2.95e-27	0.762992	0.269	0.995	5.89e-24	Epithelial cell_MT high	RPL15
ACTA22	2.81e-60	0.761163	0.15	0.991	5.61e-57	Epithelial cell_MT high	ACTA2
TRBC12	2.77e-82	0.758851	0.073	0.963	5.55e-79	Epithelial cell_MT high	TRBC1
CCL112	8.09e-97	0.758418	0.073	1	1.62e-93	Epithelial cell_MT high	CCL11
PHLDA22	2.36e-106	0.74679	0.056	1	4.71e-103	Epithelial cell_MT high	PHLDA2
TUBA1B2	0.000474175	0.736962	0.175	0.512	0.94835	Epithelial cell_MT high	TUBA1B
GZMB1	1.28e-103	0.736231	0.053	0.991	2.56e-100	Epithelial cell_MT high	GZMB
FRZB1	1.5e-59	0.731429	0.041	0.793	3.01e-56	Epithelial cell_MT high	FRZB
CLEC11A2	1.02e-114	0.722838	0.041	0.995	2.04e-111	Epithelial cell_MT high	CLEC11A
SFRP22	4.09e-11	0.716051	0.064	0.677	8.18e-08	Epithelial cell_MT high	SFRP2
GEM2	6.13e-98	0.715367	0.071	1	1.23e-94	Epithelial cell_MT high	GEM
TMSB102	1.42e-46	0.712251	0.199	1	2.85e-43	Epithelial cell_MT high	TMSB10
EMP11	1.93e-28	0.71035	0.03	0.733	3.86e-25	Epithelial cell_MT high	EMP1
SAMSN12	1.36e-76	0.70738	0.028	0.88	2.73e-73	Epithelial cell_MT high	SAMSN1
MT-TE2	9.07e-31	0.706663	0.859	1	1.81e-27	Epithelial cell_MT high	MT-TE
ADIRF2	1.07e-95	0.706196	0.075	1	2.15e-92	Epithelial cell_MT high	ADIRF
GBP12	5.27e-98	0.705295	0.071	1	1.05e-94	Epithelial cell_MT high	GBP1
SAT12	4.66e-06	0.702679	0.261	0.525	0.0093263	Epithelial cell_MT high	SAT1
RPS272	3.1e-43	0.69717	0.201	0.991	6.21e-40	Epithelial cell_MT high	RPS27
PTTG12	6.97e-32	0.696941	0.056	0.779	1.39e-28	Epithelial cell_MT high	PTTG1
HLA-DRB52	2.22e-104	0.68626	0.056	0.995	4.45e-101	Epithelial cell_MT high	HLA-DRB5
GCHFR2	1.2e-05	0.664916	0.118	0.668	0.0240503	Epithelial cell_MT high	GCHFR
C1QC2	4.35e-34	0.660027	0.058	0.793	8.7e-31	Epithelial cell_MT high	C1QC
COL4A17	5.21e-12	0.770182	0.207	1	1.04e-08	Transit-amplyfying cell	COL4A1
HBA22	1.77e-50	0.652808	0.021	0.207	3.54e-47	Epithelial cell_MT high	HBA2
RPL27A2	4.35e-09	0.652021	0.241	0.811	8.69e-06	Epithelial cell_MT high	RPL27A
OGN2	2.02e-73	0.651401	0.081	0.949	4.05e-70	Epithelial cell_MT high	OGN
GAL2	1.06e-71	0.645502	0.026	0.687	2.11e-68	Epithelial cell_MT high	GAL
GNG112	1.83e-93	0.636839	0.079	1	3.65e-90	Epithelial cell_MT high	GNG11
ELN1	2.37e-87	0.634488	0.051	0.949	4.74e-84	Epithelial cell_MT high	ELN
CXCL102	3.49e-100	0.633056	0.066	1	6.97e-97	Epithelial cell_MT high	CXCL10
IGKC2	1.07e-84	0.626416	0.09	0.991	2.13e-81	Epithelial cell_MT high	IGKC
TUBA1A2	1.81e-54	0.62601	0.162	0.986	3.63e-51	Epithelial cell_MT high	TUBA1A
C1QTNF32	6.76e-67	0.624075	0.105	0.959	1.35e-63	Epithelial cell_MT high	C1QTNF3
HBG22	5.64e-42	0.619357	0.024	0.235	1.13e-38	Epithelial cell_MT high	HBG2
RGS12	0.109938	0.618376	0.09	0.512	1	Epithelial cell_MT high	RGS1
GMFG2	4.39e-47	0.616711	0.056	0.839	8.78e-44	Epithelial cell_MT high	GMFG
AIF12	1.02e-29	0.604388	0.12	0.834	2.04e-26	Epithelial cell_MT high	AIF1
IRF82	8.58e-111	0.597469	0.045	0.995	1.72e-107	Epithelial cell_MT high	IRF8
CTSB2	1.01e-09	0.596322	0.235	0.47	2.01e-06	Epithelial cell_MT high	CTSB
CD91	4.26e-09	0.595355	0.105	0.419	8.51e-06	Epithelial cell_MT high	CD9
HSPA62	1.57e-109	0.593436	0.049	0.995	3.13e-106	Epithelial cell_MT high	HSPA6
GSTA12	0.0833245	0.590862	0.335	0.654	1	Epithelial cell_MT high	GSTA1
PLVAP	1.73e-69	0.590419	0.026	0.724	3.45e-66	Epithelial cell_MT high	PLVAP
GNLY2	3.75e-43	0.585024	0.056	0.825	7.49e-40	Epithelial cell_MT high	GNLY
MT-ND22	0.237855	0.584984	0.536	0.811	1	Epithelial cell_MT high	MT-ND2
EGR2	4.22e-19	0.576758	0.021	0.544	8.43e-16	Epithelial cell_MT high	EGR2
CXCL22	5.99e-110	0.574707	0.043	0.991	1.2e-106	Epithelial cell_MT high	CXCL2
PTN1	0.000140548	0.570392	0.085	0.631	0.281095	Epithelial cell_MT high	PTN
VPREB32	1.85e-92	0.569805	0.038	0.917	3.7e-89	Epithelial cell_MT high	VPREB3
DEFA62	1.43e-87	0.569236	0.062	0.963	2.87e-84	Epithelial cell_MT high	DEFA6
MYH112	2.83e-66	0.564949	0.03	0.839	5.67e-63	Epithelial cell_MT high	MYH11
LITAF2	3.22e-33	0.559359	0.047	0.779	6.45e-30	Epithelial cell_MT high	LITAF
GPX22	1.94e-55	0.559109	0.092	0.903	3.88e-52	Epithelial cell_MT high	GPX2
COL4A21	1.03e-90	0.738436	0.052	0.978	2.07e-87	Enterocyte	COL4A2
1941-09-01	1.49e-31	0.557712	0.032	0.673	2.97e-28	Epithelial cell_MT high	2023-09-04
CD342	5.48e-26	0.555336	0.021	0.387	1.1e-22	Epithelial cell_MT high	CD34
KHK2	9.17e-36	0.551109	0.145	0.889	1.83e-32	Epithelial cell_MT high	KHK
ARL142	1.18e-106	0.550663	0.043	0.963	2.36e-103	Epithelial cell_MT high	ARL14
PIM22	2.29e-88	0.546736	0.026	0.848	4.59e-85	Epithelial cell_MT high	PIM2
PLN2	1.8e-71	0.546091	0.024	0.659	3.59e-68	Epithelial cell_MT high	PLN
PCSK1N2	0.290615	0.540927	0.092	0.525	1	Epithelial cell_MT high	PCSK1N
BIRC31	2.09e-23	0.539905	0.038	0.728	4.18e-20	Epithelial cell_MT high	BIRC3
INSIG12	4.44e-22	0.538983	0.041	0.724	8.89e-19	Epithelial cell_MT high	INSIG1
TUBB2A2	2.12e-105	0.537497	0.041	0.972	4.23e-102	Epithelial cell_MT high	TUBB2A
PFN12	1.26e-26	0.533396	0.246	0.954	2.53e-23	Epithelial cell_MT high	PFN1
RBP22	0.531301	0.53045	0.573	0.935	1	Epithelial cell_MT high	RBP2
RPL211	1.64e-61	0.528225	0.145	0.991	3.28e-58	Epithelial cell_MT high	RPL21
LSP12	2.62e-34	0.526017	0.053	0.779	5.24e-31	Epithelial cell_MT high	LSP1
GCG2	2.2e-114	0.523693	0.03	0.954	4.4e-111	Epithelial cell_MT high	GCG
LIMD21	5.01e-55	0.523222	0.034	0.166	1e-51	Epithelial cell_MT high	LIMD2
IGFBP32	7.11e-99	0.520418	0.03	0.935	1.42e-95	Epithelial cell_MT high	IGFBP3
MEF2C1	8.14e-56	0.51603	0.028	0.705	1.63e-52	Epithelial cell_MT high	MEF2C
KRT202	2.43e-51	0.512586	0.03	0.82	4.87e-48	Epithelial cell_MT high	KRT20
MIS18A1	7.19e-27	0.509992	0.019	0.613	1.44e-23	Epithelial cell_MT high	MIS18A
TMPRSS22	5.12e-73	0.507628	0.075	0.94	1.02e-69	Epithelial cell_MT high	TMPRSS2
NDUFA4L22	1.8e-123	0.507422	0.024	0.982	3.6e-120	Epithelial cell_MT high	NDUFA4L2
FABP22	0.0220263	0.503387	0.363	0.641	1	Epithelial cell_MT high	FABP2
BCL2A12	5.43e-90	0.498784	0.038	0.94	1.09e-86	Epithelial cell_MT high	BCL2A1
MFAP42	1.23e-52	0.495352	0.165	0.982	2.46e-49	Epithelial cell_MT high	MFAP4
OLFM42	1.64e-93	0.49352	0.079	1	3.28e-90	Epithelial cell_MT high	OLFM4
TYROBP	2.4e-14	0.49207	0.043	0.359	4.8e-11	Epithelial cell_MT high	TYROBP
PLAC82	5.99e-67	0.490428	0.109	0.963	1.2e-63	Epithelial cell_MT high	PLAC8
HLA-DPB11	1.04e-31	0.489089	0.092	0.816	2.08e-28	Epithelial cell_MT high	HLA-DPB1
CD522	1.12e-25	0.488446	0.15	0.843	2.25e-22	Epithelial cell_MT high	CD52
MT-RNR12	3.63e-06	0.487662	0.823	1	0.00726196	Epithelial cell_MT high	MT-RNR1
H2AFZ2	1.34e-17	0.487441	0.338	0.991	2.68e-14	Epithelial cell_MT high	H2AFZ
CXCR42	4.35e-07	0.487383	0.047	0.631	0.000869833	Epithelial cell_MT high	CXCR4
VIP1	1.95e-83	0.487242	0.021	0.802	3.9e-80	Epithelial cell_MT high	VIP
VIM2	5.25e-32	0.48641	0.22	0.954	1.05e-28	Epithelial cell_MT high	VIM
LST12	1.75e-50	0.484357	0.041	0.834	3.49e-47	Epithelial cell_MT high	LST1
MMP121	2.82e-77	0.48339	0.019	0.843	5.65e-74	Epithelial cell_MT high	MMP12
S100B1	3.13e-89	0.48213	0.088	1	6.26e-86	Epithelial cell_MT high	S100B
LIMS21	2.55e-06	0.481889	0.017	0.157	0.00510254	Epithelial cell_MT high	LIMS2
RCAN12	0.902896	0.481801	0.036	0.516	1	Epithelial cell_MT high	RCAN1
RPS152	0.000474724	0.481375	0.224	0.724	0.949447	Epithelial cell_MT high	RPS15
TPM12	3.95e-05	0.481113	0.105	0.461	0.0789322	Epithelial cell_MT high	TPM1
LAPTM51	2.02e-62	0.4793	0.053	0.885	4.03e-59	Epithelial cell_MT high	LAPTM5
PDGFRA1	3.81e-56	0.47863	0.021	0.742	7.63e-53	Epithelial cell_MT high	PDGFRA
CD3D	1.02e-77	0.477097	0.071	0.945	2.03e-74	Epithelial cell_MT high	CD3D
CXCL32	7.34e-77	0.473975	0.113	1	1.47e-73	Epithelial cell_MT high	CXCL3
HSPG22	4.82e-38	0.473912	0.056	0.793	9.63e-35	Epithelial cell_MT high	HSPG2
CCL202	1.22e-81	0.472053	0.024	0.885	2.44e-78	Epithelial cell_MT high	CCL20
HMGB22	9.58e-12	0.471989	0.098	0.71	1.92e-08	Epithelial cell_MT high	HMGB2
HLA-DRA1	1.18e-14	0.47131	0.297	0.917	2.37e-11	Epithelial cell_MT high	HLA-DRA
ALOX5AP1	3.07e-52	0.463849	0.034	0.811	6.14e-49	Epithelial cell_MT high	ALOX5AP
TNFAIP32	1.92e-99	0.458601	0.058	0.986	3.83e-96	Epithelial cell_MT high	TNFAIP3
TDO22	6.58e-86	0.45378	0.062	0.959	1.32e-82	Epithelial cell_MT high	TDO2
ESAM2	0.0152104	0.452234	0.028	0.433	1	Epithelial cell_MT high	ESAM
CD79B1	6.25e-81	0.449892	0.015	0.71	1.25e-77	Epithelial cell_MT high	CD79B
SLC7A6OS1	1.92e-21	0.447726	0.015	0.562	3.83e-18	Epithelial cell_MT high	SLC7A6OS
UGT2B72	1.59e-94	0.447376	0.075	0.991	3.18e-91	Epithelial cell_MT high	UGT2B7
NKG72	8.16e-105	0.446688	0.03	0.963	1.63e-101	Epithelial cell_MT high	NKG7
HTRA31	9.31e-119	0.445853	0.021	0.972	1.86e-115	Epithelial cell_MT high	HTRA3
CRIP22	8.69e-24	0.441896	0.036	0.631	1.74e-20	Epithelial cell_MT high	CRIP2
ARPC1B2	0.996394	0.441853	0.092	0.548	1	Epithelial cell_MT high	ARPC1B
C1QA2	2.36e-72	0.440104	0.073	0.935	4.72e-69	Epithelial cell_MT high	C1QA
COL4A25	3.88e-66	0.708218	0.06	0.959	7.76e-63	T cell	COL4A2
GPR1832	5.18e-52	0.43486	0.079	0.88	1.04e-48	Epithelial cell_MT high	GPR183
RAMP21	3.34e-45	0.433865	0.024	0.77	6.68e-42	Epithelial cell_MT high	RAMP2
DLL11	3.06e-69	0.433784	0.015	0.659	6.11e-66	Epithelial cell_MT high	DLL1
RP11-386I14.42	6.26e-06	0.433395	0.034	0.599	0.0125227	Epithelial cell_MT high	RP11-386I14.4
DUSP22	1.19e-124	0.433332	0.017	0.972	2.37e-121	Epithelial cell_MT high	DUSP2
RPS142	5.81e-17	0.433122	0.165	0.802	1.16e-13	Epithelial cell_MT high	RPS14
KPNA22	1.08e-46	0.43243	0.043	0.217	2.16e-43	Epithelial cell_MT high	KPNA2
HBM2	2.72e-111	0.430773	0.021	0.912	5.44e-108	Epithelial cell_MT high	HBM
MT-ND12	0.748454	0.429168	0.494	0.834	1	Epithelial cell_MT high	MT-ND1
CCL212	2.03e-19	0.428396	0.03	0.313	4.06e-16	Epithelial cell_MT high	CCL21
RETN2	9.39e-126	0.427874	0.021	0.986	1.88e-122	Epithelial cell_MT high	RETN
DES2	1.19e-119	0.427772	0.024	0.977	2.37e-116	Epithelial cell_MT high	DES
PRSS22	2.4e-114	0.427709	0.036	0.977	4.8e-111	Epithelial cell_MT high	PRSS2
AKR1B102	2.79e-104	0.42567	0.021	0.871	5.57e-101	Epithelial cell_MT high	AKR1B10
FSTL12	1.34e-71	0.420895	0.105	0.972	2.67e-68	Epithelial cell_MT high	FSTL1
PMAIP12	1.5e-109	0.420133	0.036	0.982	3e-106	Epithelial cell_MT high	PMAIP1
FAM26F2	5.53e-14	0.418659	0.028	0.567	1.11e-10	Epithelial cell_MT high	FAM26F
GIP2	2.16e-113	0.413192	0.019	0.908	4.31e-110	Epithelial cell_MT high	GIP
ITM2A2	1.23e-65	0.412409	0.085	0.931	2.46e-62	Epithelial cell_MT high	ITM2A
NCF4	3.11e-100	0.409397	0.019	0.829	6.22e-97	Epithelial cell_MT high	NCF4
FTL2	0.0197194	0.409203	0.182	0.659	1	Epithelial cell_MT high	FTL
GIMAP72	1.38e-110	0.407253	0.036	0.963	2.77e-107	Epithelial cell_MT high	GIMAP7
CD142	4.95e-23	0.40586	0.021	0.479	9.89e-20	Epithelial cell_MT high	CD14
ASPN2	2.09e-92	0.40152	0.075	0.991	4.17e-89	Epithelial cell_MT high	ASPN
HIGD1B1	1.77e-104	0.40144	0.019	0.94	3.55e-101	Epithelial cell_MT high	HIGD1B
F2RL11	3.4e-10	0.399392	0.028	0.641	6.8e-07	Epithelial cell_MT high	F2RL1
LINC010822	5.31e-11	0.397734	0.041	0.636	1.06e-07	Epithelial cell_MT high	LINC01082
MGP2	1.81e-43	0.397079	0.167	0.945	3.63e-40	Epithelial cell_MT high	MGP
ALPI2	3.14e-119	0.397028	0.03	0.982	6.27e-116	Epithelial cell_MT high	ALPI
CHGA1	2.13e-87	0.393699	0.043	0.922	4.25e-84	Epithelial cell_MT high	CHGA
KLF4	5.37e-49	0.390156	0.028	0.77	1.07e-45	Epithelial cell_MT high	KLF4
SPOCK22	9.95e-12	0.388948	0.011	0.18	1.99e-08	Epithelial cell_MT high	SPOCK2
LGALS32	0.0116889	0.387128	0.491	0.714	1	Epithelial cell_MT high	LGALS3
CD72	3.04e-115	0.385777	0.034	0.991	6.08e-112	Epithelial cell_MT high	CD7
SCARNA71	2.12e-05	0.38525	0.011	0.111	0.0424197	Epithelial cell_MT high	SCARNA7
MT-ATP62	0.697268	0.384178	0.643	0.935	1	Epithelial cell_MT high	MT-ATP6
SPARCL11	2.23e-80	0.383765	0.062	0.945	4.47e-77	Epithelial cell_MT high	SPARCL1
LINC006822	1.14e-47	0.382306	0.019	0.594	2.29e-44	Epithelial cell_MT high	LINC00682
THY12	5.45e-99	0.381725	0.058	0.968	1.09e-95	Epithelial cell_MT high	THY1
AREG1	1.93e-12	0.381045	0.017	0.641	3.85e-09	Epithelial cell_MT high	AREG
TNFSF102	0.000553866	0.377477	0.071	0.461	1	Epithelial cell_MT high	TNFSF10
EPAS12	2.88e-72	0.373808	0.017	0.641	5.77e-69	Epithelial cell_MT high	EPAS1
NAALADL1	0.000226624	0.373356	0.013	0.415	0.453248	Epithelial cell_MT high	NAALADL1
RGCC2	9.93e-88	0.369287	0.019	0.76	1.99e-84	Epithelial cell_MT high	RGCC
PLAT2	3.85e-87	0.369096	0.056	0.954	7.69e-84	Epithelial cell_MT high	PLAT
NR4A3	0.000205514	0.368796	0.011	0.171	0.411028	Epithelial cell_MT high	NR4A3
CD48	2.28e-121	0.368433	0.026	0.986	4.57e-118	Epithelial cell_MT high	CD48
CLEC2B2	3.82e-95	0.365602	0.073	0.995	7.64e-92	Epithelial cell_MT high	CLEC2B
IDO11	1.01e-34	0.364556	0.017	0.369	2.02e-31	Epithelial cell_MT high	IDO1
NAPSB1	2.55e-103	0.361057	0.026	0.889	5.1e-100	Epithelial cell_MT high	NAPSB
HIST1H4C2	1.03e-35	0.360604	0.071	0.811	2.07e-32	Epithelial cell_MT high	HIST1H4C
RPL102	4.22e-64	0.36017	0.143	0.995	8.44e-61	Epithelial cell_MT high	RPL10
HLA-DMB1	0.695858	0.358577	0.019	0.415	1	Epithelial cell_MT high	HLA-DMB
MT-ND32	0.441038	0.358174	0.447	0.829	1	Epithelial cell_MT high	MT-ND3
LGI41	2.25e-48	0.357927	0.013	0.452	4.51e-45	Epithelial cell_MT high	LGI4
HLA-DRB61	2.97e-84	0.357765	0.03	0.876	5.94e-81	Epithelial cell_MT high	HLA-DRB6
PNMA11	3.22e-80	0.3554	0.015	0.714	6.44e-77	Epithelial cell_MT high	PNMA1
RP11-727F15.91	6.26e-102	0.355219	0.021	0.848	1.25e-98	Epithelial cell_MT high	RP11-727F15.9
HSPB62	1.95e-66	0.354506	0.06	0.903	3.9e-63	Epithelial cell_MT high	HSPB6
CRABP1	1.08e-41	0.352739	0.011	0.392	2.16e-38	Epithelial cell_MT high	CRABP1
SOD22	1.64e-66	0.350709	0.107	0.959	3.29e-63	Epithelial cell_MT high	SOD2
CCND32	5.72e-32	0.35007	0.03	0.691	1.14e-28	Epithelial cell_MT high	CCND3
TRIB11	1.5e-118	0.348651	0.028	0.986	3.01e-115	Epithelial cell_MT high	TRIB1
SPIB2	1.6e-91	0.348298	0.013	0.779	3.21e-88	Epithelial cell_MT high	SPIB
AGR22	0.337142	0.346673	0.25	0.677	1	Epithelial cell_MT high	AGR2
LCP11	3.01e-96	0.346422	0.03	0.903	6.03e-93	Epithelial cell_MT high	LCP1
CTHRC12	2.98e-112	0.34361	0.015	0.885	5.96e-109	Epithelial cell_MT high	CTHRC1
MADCAM12	3.78e-96	0.343211	0.015	0.788	7.57e-93	Epithelial cell_MT high	MADCAM1
FCER1G2	2.79e-12	0.342673	0.066	0.687	5.58e-09	Epithelial cell_MT high	FCER1G
L1CAM1	1.37e-61	0.342562	0.015	0.558	2.74e-58	Epithelial cell_MT high	L1CAM
AGR32	0.990742	0.342316	0.1	0.553	1	Epithelial cell_MT high	AGR3
ZC3H12A2	4.49e-107	0.34142	0.041	0.982	8.98e-104	Epithelial cell_MT high	ZC3H12A
TAC12	2.61e-77	0.341413	0.013	0.668	5.23e-74	Epithelial cell_MT high	TAC1
OSR11	1.64e-36	0.340315	0.011	0.35	3.29e-33	Epithelial cell_MT high	OSR1
CTD-3014M21.11	4.23e-72	0.339136	0.028	0.714	8.46e-69	Epithelial cell_MT high	CTD-3014M21.1
FNDC11	3.27e-106	0.334986	0.03	0.963	6.55e-103	Epithelial cell_MT high	FNDC1
MS4A4A	4.59e-65	0.334913	0.013	0.65	9.18e-62	Epithelial cell_MT high	MS4A4A
QTRT12	1.7e-05	0.333007	0.066	0.438	0.0340178	Epithelial cell_MT high	QTRT1
[truncated: 8,968 more rows]

## Sheet: Thyroid
p_val	avg_log2FC	pct.1	pct.2	p_val_adj	celltype	gene
MT-TL2	0.159373	1.84	0.523	1	1	Thyrocyte	MT-TL2
MT-TG	1.44066e-188	1.63839	0.742	1	2.88133e-185	Thyrocyte	MT-TG
MT-TH	3.25081e-08	1.45676	0.49	1	6.50161e-05	Thyrocyte	MT-TH
MT-TR	1.32409e-145	1.33042	0.736	1	2.64818e-142	Thyrocyte	MT-TR
MT-TD	2.8253e-126	1.27397	0.721	1	5.6506e-123	Thyrocyte	MT-TD
MT-TF	3.32908e-36	1.26042	0.605	1	6.65815e-33	Thyrocyte	MT-TF
MT-TL1	3.50551e-59	0.968452	0.69	1	7.01101e-56	Thyrocyte	MT-TL1
ADAMTS1	0	0.897773	0.186	1	0	Thyrocyte	ADAMTS1
ZCCHC12	0	0.808211	0.123	1	0	Thyrocyte	ZCCHC12
PTH	0	0.753688	0.096	1	0	Thyrocyte	PTH
MT-TE	3.08165e-09	0.742777	0.695	0.999	6.1633e-06	Thyrocyte	MT-TE
RP11-259K15.2	0	0.738391	0.089	0.965	0	Thyrocyte	RP11-259K15.2
HSPA6	0	0.724387	0.145	1	0	Thyrocyte	HSPA6
SNAI1	0	0.720314	0.221	1	0	Thyrocyte	SNAI1
SCGB2A1	0	0.679931	0.258	0.999	0	Thyrocyte	SCGB2A1
MT-TI	1.47535e-134	0.666103	0.793	1	2.95069e-131	Thyrocyte	MT-TI
TNFRSF10D	0	0.661644	0.098	1	0	Thyrocyte	TNFRSF10D
G0S2	0	0.652162	0.1	0.978	0	Thyrocyte	G0S2
CA2	0	0.641391	0.076	0.998	0	Thyrocyte	CA2
KLF4	0	0.621018	0.096	0.995	0	Thyrocyte	KLF4
IER3	0	0.615875	0.285	1	0	Thyrocyte	IER3
NDRG1	0	0.610764	0.086	0.999	0	Thyrocyte	NDRG1
FOS	0.00232896	0.601141	0.173	0.619	1	Thyrocyte	FOS
MT-TM	1.40535e-05	0.592355	0.64	1	0.0281069	Thyrocyte	MT-TM
STC1	0	0.589481	0.168	0.963	0	Thyrocyte	STC1
MT-TV	6.75733e-21	0.579314	0.722	1	1.35147e-17	Thyrocyte	MT-TV
MT-TS2	5.9011e-63	0.557653	0.683	1	1.18022e-59	Thyrocyte	MT-TS2
SGK1	0	0.550563	0.181	0.996	0	Thyrocyte	SGK1
MXD1	0	0.523619	0.111	1	0	Thyrocyte	MXD1
SSX1	0	0.519411	0.097	1	0	Thyrocyte	SSX1
HIST1H3H	0	0.514837	0.076	0.989	0	Thyrocyte	HIST1H3H
KPNA2	0	0.505455	0.183	0.995	0	Thyrocyte	KPNA2
ACKR3	0	0.504523	0.076	0.989	0	Thyrocyte	ACKR3
FAM84A	0	0.499366	0.048	0.782	0	Thyrocyte	FAM84A
IFI6	0	0.498229	0.159	0.998	0	Thyrocyte	IFI6
THBS1	0	0.471651	0.042	0.985	0	Thyrocyte	THBS1
JAG1	0	0.464377	0.06	0.997	0	Thyrocyte	JAG1
HLA-C	1.54277e-196	0.457719	0.213	0.845	3.08555e-193	Thyrocyte	HLA-C
ENPP5	0	0.456894	0.166	0.951	0	Thyrocyte	ENPP5
CKS2	8.77309e-251	0.453235	0.318	0.998	1.75462e-247	Thyrocyte	CKS2
IL6ST	0	0.447603	0.061	0.941	0	Thyrocyte	IL6ST
RN7SK	0	0.440009	0.115	0.986	0	Thyrocyte	RN7SK
C4orf46	0	0.43702	0.067	0.96	0	Thyrocyte	C4orf46
ACKR1	0	0.432904	0.044	0.848	0	Thyrocyte	ACKR1
TNFRSF11B	0	0.422263	0.079	0.889	0	Thyrocyte	TNFRSF11B
CDKN1A	1.72754e-240	0.421772	0.321	1	3.45508e-237	Thyrocyte	CDKN1A
HLA-DRB5	0	0.418268	0.049	0.999	0	Thyrocyte	HLA-DRB5
STXBP5	0	0.417126	0.056	0.999	0	Thyrocyte	STXBP5
ABCA1	0	0.415473	0.038	0.963	0	Thyrocyte	ABCA1
AURKA	0	0.414843	0.047	0.981	0	Thyrocyte	AURKA
EZH2	0	0.414472	0.046	0.746	0	Thyrocyte	EZH2
FSCN1	0	0.410786	0.039	0.727	0	Thyrocyte	FSCN1
CCNB1	0	0.405884	0.113	0.98	0	Thyrocyte	CCNB1
HN1	0	0.401629	0.123	0.988	0	Thyrocyte	HN1
CXCL3	0	0.400645	0.04	0.934	0	Thyrocyte	CXCL3
DUSP4	0	0.38953	0.058	0.956	0	Thyrocyte	DUSP4
NAMPT	0	0.386454	0.063	0.922	0	Thyrocyte	NAMPT
GAS6	0	0.382439	0.036	0.871	0	Thyrocyte	GAS6
EGR1	0	0.376149	0.218	1	0	Thyrocyte	EGR1
KCTD12	0	0.37313	0.057	0.993	0	Thyrocyte	KCTD12
SOCS3	0	0.369976	0.052	0.961	0	Thyrocyte	SOCS3
AHSA1	0	0.360213	0.13	0.951	0	Thyrocyte	AHSA1
CCL2	4.83861e-308	0.354981	0.059	0.75	9.67723e-305	Thyrocyte	CCL2
MPRIP	0	0.354849	0.051	0.957	0	Thyrocyte	MPRIP
CAV1	6.25151e-201	0.324736	0.119	0.759	1.2503e-197	Thyrocyte	CAV1
ZBTB16	0	0.318284	0.041	0.987	0	Thyrocyte	ZBTB16
ZFP36	2.38432e-205	0.31102	0.339	1	4.76863e-202	Thyrocyte	ZFP36
SDPR	0	0.30438	0.087	0.986	0	Thyrocyte	SDPR
BHLHE40	0	0.29946	0.065	0.934	0	Thyrocyte	BHLHE40
C10orf10	0	0.286123	0.046	0.978	0	Thyrocyte	C10orf10
EMP1	0	0.2726	0.131	0.986	0	Thyrocyte	EMP1
S100A9	0	0.264924	0.053	0.864	0	Thyrocyte	S100A9
FGFR2	0	0.264264	0.041	0.96	0	Thyrocyte	FGFR2
SELE	0	0.26305	0.022	0.981	0	Thyrocyte	SELE
RCAN1	0	0.261068	0.044	0.893	0	Thyrocyte	RCAN1
LRRN1	0	0.256863	0.044	0.977	0	Thyrocyte	LRRN1
BHLHE41	0	0.254736	0.026	0.826	0	Thyrocyte	BHLHE41
COL6A1	0	0.254264	0.076	0.981	0	Thyrocyte	COL6A1
MAP2K3	0	0.251748	0.04	0.927	0	Thyrocyte	MAP2K3
FABP5	0	0.251	0.07	0.913	0	Thyrocyte	FABP5
SOD2	0	0.249146	0.202	0.995	0	Thyrocyte	SOD2
TGFBR2	0	0.248997	0.028	0.909	0	Thyrocyte	TGFBR2
ARL5B	0	0.246386	0.036	0.86	0	Thyrocyte	ARL5B
NR4A2	3.68557e-258	0.245515	0.055	0.728	7.37114e-255	Thyrocyte	NR4A2
ETS2	0	0.22916	0.048	0.979	0	Thyrocyte	ETS2
TRAPPC6B	0	0.223355	0.032	0.869	0	Thyrocyte	TRAPPC6B
CCNE2	0	0.217947	0.026	0.938	0	Thyrocyte	CCNE2
EGLN3	0	0.216748	0.022	0.762	0	Thyrocyte	EGLN3
S100A12	0	0.209161	0.018	0.934	0	Thyrocyte	S100A12
BCYRN1	2.67637e-24	0.207567	0.013	0.47	5.35274e-21	Thyrocyte	BCYRN1
CXCL8	0	0.201443	0.023	0.645	0	Thyrocyte	CXCL8
PLVAP	0	0.200335	0.028	0.772	0	Thyrocyte	PLVAP
RNU6-6P	0	0.195464	0.038	0.967	0	Thyrocyte	RNU6-6P
NR4A1	0	0.190664	0.099	0.971	0	Thyrocyte	NR4A1
FGFRL1	0	0.190331	0.034	0.963	0	Thyrocyte	FGFRL1
COL4A1	0	0.189853	0.055	0.941	0	Thyrocyte	COL4A1
HMGB2	0	0.188404	0.27	0.992	0	Thyrocyte	HMGB2
RGS2	0	0.187962	0.124	0.995	0	Thyrocyte	RGS2
ARFGEF1	0	0.187802	0.025	0.732	0	Thyrocyte	ARFGEF1
WWTR1	0	0.186532	0.041	0.74	0	Thyrocyte	WWTR1
CTGF	0	0.184337	0.208	1	0	Thyrocyte	CTGF
NKX6-1	0	0.182984	0.029	0.929	0	Thyrocyte	NKX6-1
TNFRSF10C	0	0.178928	0.017	0.853	0	Thyrocyte	TNFRSF10C
HMOX1	0	0.178527	0.033	0.976	0	Thyrocyte	HMOX1
PFKFB3	0	0.177776	0.037	0.973	0	Thyrocyte	PFKFB3
CTSL	2.88989e-185	0.177363	0.162	0.786	5.77978e-182	Thyrocyte	CTSL
AREG	0	0.176385	0.03	0.968	0	Thyrocyte	AREG
IRF1	0	0.175915	0.06	0.982	0	Thyrocyte	IRF1
IFI27	0	0.175642	0.034	0.967	0	Thyrocyte	IFI27
CIPC	0	0.17453	0.028	0.904	0	Thyrocyte	CIPC
EEF1A1	3.79045e-13	0.173013	0.393	0.81	7.58091e-10	Thyrocyte	EEF1A1
GEM	0	0.171915	0.019	0.747	0	Thyrocyte	GEM
PGA5	0	0.169927	0.021	0.876	0	Thyrocyte	PGA5
NR4A3	0	0.169056	0.027	0.994	0	Thyrocyte	NR4A3
CUX1	0	0.167564	0.053	0.927	0	Thyrocyte	CUX1
PAQR7	0	0.16721	0.016	0.776	0	Thyrocyte	PAQR7
PCSK7	5.39319e-177	0.167166	0.017	0.574	1.07864e-173	Thyrocyte	PCSK7
TCF4	2.70064e-160	0.166917	0.025	0.362	5.40129e-157	Thyrocyte	TCF4
DDI2	0	0.166709	0.016	0.615	0	Thyrocyte	DDI2
IGFBP5	6.55671e-72	0.1652	0.109	0.67	1.31134e-68	Thyrocyte	IGFBP5
VWF	0	0.163024	0.016	0.472	0	Thyrocyte	VWF
CRYAB	1.34922e-145	0.162809	0.176	0.773	2.69845e-142	Thyrocyte	CRYAB
SMG5	0	0.16169	0.029	0.77	0	Thyrocyte	SMG5
MYCN	0	0.160199	0.023	0.979	0	Thyrocyte	MYCN
CD55	2.17771e-147	0.157869	0.056	0.676	4.35542e-144	Thyrocyte	CD55
MID1IP1	0	0.156687	0.039	0.76	0	Thyrocyte	MID1IP1
AQP1	0	0.156479	0.039	0.968	0	Thyrocyte	AQP1
PSMA5	0	0.156377	0.131	0.945	0	Thyrocyte	PSMA5
FAM184A	0	0.155456	0.021	0.98	0	Thyrocyte	FAM184A
EGFL7	3.9085e-177	0.154335	0.02	0.647	7.81699e-174	Thyrocyte	EGFL7
PMAIP1	0	0.153844	0.06	0.964	0	Thyrocyte	PMAIP1
ACTN1	4.12098e-229	0.153044	0.03	0.666	8.24197e-226	Thyrocyte	ACTN1
CTA-29F11.1	0	0.150284	0.169	0.915	0	Thyrocyte	CTA-29F11.1
RGCC	0	0.149941	0.028	0.796	0	Thyrocyte	RGCC
KIAA0753	0	0.149898	0.023	0.913	0	Thyrocyte	KIAA0753
LRBA	0	0.14829	0.019	0.945	0	Thyrocyte	LRBA
MIR29A	0	0.148196	0.01	0.283	0	Thyrocyte	MIR29A
ZC3H7A	0	0.147218	0.049	0.924	0	Thyrocyte	ZC3H7A
CHGA	0	0.144795	0.012	0.864	0	Thyrocyte	CHGA
PRDM2	0	0.143617	0.036	0.984	0	Thyrocyte	PRDM2
EID2	0	0.141114	0.018	0.972	0	Thyrocyte	EID2
CDC20	0	0.137253	0.025	0.95	0	Thyrocyte	CDC20
ICAM1	0	0.136544	0.016	0.99	0	Thyrocyte	ICAM1
SPARCL1	0	0.135495	0.036	0.782	0	Thyrocyte	SPARCL1
PPP1R9A	0	0.134784	0.016	0.879	0	Thyrocyte	PPP1R9A
SIX4	0	0.134014	0.018	0.94	0	Thyrocyte	SIX4
C17orf67	0	0.131419	0.013	0.668	0	Thyrocyte	C17orf67
UGCG	3.58733e-258	0.130918	0.015	0.53	7.17465e-255	Thyrocyte	UGCG
TAP1	0	0.126872	0.022	0.956	0	Thyrocyte	TAP1
SPRY2	0	0.125156	0.015	0.768	0	Thyrocyte	SPRY2
NRP1	0	0.125125	0.022	0.964	0	Thyrocyte	NRP1
CIC	0	0.123827	0.02	0.978	0	Thyrocyte	CIC
ATG2B	0	0.122555	0.018	0.958	0	Thyrocyte	ATG2B
PCAT19	0	0.121599	0.016	0.833	0	Thyrocyte	PCAT19
ARHGEF17	0	0.120113	0.02	0.908	0	Thyrocyte	ARHGEF17
MECOM	0	0.120013	0.009	0.712	0	Thyrocyte	MECOM
COL6A2	2.36453e-164	0.119683	0.018	0.619	4.72907e-161	Thyrocyte	COL6A2
PLXNA2	1.33992e-295	0.118805	0.007	0.654	2.67985e-292	Thyrocyte	PLXNA2
HSPA1B	7.21889e-61	0.11755	0.454	1	1.44378e-57	Thyrocyte	HSPA1B
ARL6IP1	9.90607e-59	0.113655	0.333	0.824	1.98121e-55	Thyrocyte	ARL6IP1
CTSB	0.0221557	0.111738	0.657	0.832	1	Thyrocyte	CTSB
INSR	0	0.111584	0.015	0.835	0	Thyrocyte	INSR
CXCR4	0	0.111108	0.062	0.966	0	Thyrocyte	CXCR4
THSD4	0	0.110467	0.01	0.357	0	Thyrocyte	THSD4
TGM2	0	0.109881	0.014	0.934	0	Thyrocyte	TGM2
TIMP2	0	0.109703	0.028	0.815	0	Thyrocyte	TIMP2
NEK9	0	0.108453	0.029	0.735	0	Thyrocyte	NEK9
SPATA13	0	0.107446	0.015	0.899	0	Thyrocyte	SPATA13
CLDN1	0	0.106693	0.02	0.828	0	Thyrocyte	CLDN1
LAPTM4B	0	0.105865	0.032	0.774	0	Thyrocyte	LAPTM4B
RP11-309N24.1	0	0.10575	0.004	0.472	0	Thyrocyte	RP11-309N24.1
WHAMMP2	6.27861e-178	0.104657	0.019	0.552	1.25572e-174	Thyrocyte	WHAMMP2
CXCL2	0	0.103761	0.031	0.745	0	Thyrocyte	CXCL2
CFH	0	0.10301	0.033	0.791	0	Thyrocyte	CFH
ACSL1	0	0.102601	0.038	0.861	0	Thyrocyte	ACSL1
PROX1	3.16665e-55	0.101756	0.005	0.381	6.3333e-52	Thyrocyte	PROX1
NPPC	0	0.100768	0.014	0.684	0	Thyrocyte	NPPC
RUNX1	1.27333e-124	0.100272	0.008	0.154	2.54666e-121	Thyrocyte	RUNX1
COTL1	3.83926e-231	-0.101175	0.009	0.58	7.67853e-228	Thyrocyte	COTL1
GPR160	1.91889e-69	-0.101257	0.02	0.344	3.83777e-66	Thyrocyte	GPR160
ZBED3	4.21923e-07	-0.10258	0.02	0.253	0.000843847	Thyrocyte	ZBED3
TNFRSF1B	1.59773e-212	-0.102596	0.002	0.226	3.19546e-209	Thyrocyte	TNFRSF1B
RGS5	0	-0.103639	0.006	0.713	0	Thyrocyte	RGS5
PLIN2	4.37977e-161	-0.104771	0.059	0.687	8.75953e-158	Thyrocyte	PLIN2
PCSK2	2.26949e-285	-0.104994	0.011	0.591	4.53899e-282	Thyrocyte	PCSK2
HYAL2	0	-0.105858	0.013	0.847	0	Thyrocyte	HYAL2
COL5A2	9.04585e-12	-0.105979	0.009	0.44	1.80917e-08	Thyrocyte	COL5A2
RPS6	4.67375e-30	-0.106746	0.582	0.995	9.3475e-27	Thyrocyte	RPS6
CENPU	0	-0.107424	0.004	0.712	0	Thyrocyte	CENPU
MCM4	4.22836e-154	-0.107567	0.008	0.463	8.45671e-151	Thyrocyte	MCM4
APOC1	0	-0.109859	0.003	0.533	0	Thyrocyte	APOC1
TWISTNB	0	-0.110047	0.022	0.753	0	Thyrocyte	TWISTNB
SLC15A2	0.000239811	-0.111967	0.016	0.337	0.479622	Thyrocyte	SLC15A2
IL1RN	1.05205e-17	-0.112294	0.002	0.185	2.1041e-14	Thyrocyte	IL1RN
TAGLN2	1.53841e-06	-0.112887	0.132	0.533	0.00307681	Thyrocyte	TAGLN2
NPNT	2.18762e-202	-0.112921	0.367	1	4.37524e-199	Thyrocyte	NPNT
CD96	3.58018e-18	-0.114083	0.001	0.12	7.16037e-15	Thyrocyte	CD96
MFAP4	0	-0.114443	0.004	0.114	0	Thyrocyte	MFAP4
RUBCNL	0.0105371	-0.114444	0.002	0.257	1	Thyrocyte	RUBCNL
LINC01122	0	-0.116541	0.001	0.697	0	Thyrocyte	LINC01122
FN1	0.214665	-0.117664	0.009	0.42	1	Thyrocyte	FN1
GSTP1	0.350127	-0.120895	0.816	0.916	1	Thyrocyte	GSTP1
MTHFD2	0	-0.12374	0.006	0.483	0	Thyrocyte	MTHFD2
CLDN5	5.46542e-191	-0.125487	0.014	0.653	1.09308e-187	Thyrocyte	CLDN5
SOSTDC1	0	-0.126183	0.004	0.102	0	Thyrocyte	SOSTDC1
MT1G	2.69081e-31	-0.126325	0.035	0.437	5.38162e-28	Thyrocyte	MT1G
CCDC74A	0	-0.128334	0.011	0.117	0	Thyrocyte	CCDC74A
PI16	1.36259e-43	-0.129257	0.002	0.133	2.72517e-40	Thyrocyte	PI16
CCNB2	2.76973e-38	-0.130207	0.004	0.373	5.53947e-35	Thyrocyte	CCNB2
LINC00324	6.77122e-66	-0.130532	0.003	0.247	1.35424e-62	Thyrocyte	LINC00324
MYL4	0.000919985	-0.131912	0.004	0.302	1	Thyrocyte	MYL4
PTN	0	-0.133512	0.003	0.432	0	Thyrocyte	PTN
CST6	0.0351424	-0.133979	0.013	0.383	1	Thyrocyte	CST6
FLNA	1.41349e-30	-0.135172	0.024	0.559	2.82698e-27	Thyrocyte	FLNA
TOP2A	1.56603e-228	-0.135623	0.008	0.523	3.13206e-225	Thyrocyte	TOP2A
TYROBP	1.39761e-08	-0.135846	0.008	0.303	2.79523e-05	Thyrocyte	TYROBP
CDH5	2.38588e-299	-0.13592	0.012	0.679	4.77176e-296	Thyrocyte	CDH5
CD36	3.52337e-24	-0.136528	0.01	0.425	7.04675e-21	Thyrocyte	CD36
MARS	7.93266e-109	-0.13717	0.025	0.567	1.58653e-105	Thyrocyte	MARS
IDH2	9.73529e-121	-0.137467	0.06	0.666	1.94706e-117	Thyrocyte	IDH2
SNCA	0	-0.137479	0.01	0.207	0	Thyrocyte	SNCA
TPPP3	0	-0.138449	0.001	0.466	0	Thyrocyte	TPPP3
RP11-503C24.4	6.27082e-06	-0.142192	0.002	0.425	0.0125416	Thyrocyte	RP11-503C24.4
LTBP4	0	-0.142658	0.076	0.841	0	Thyrocyte	LTBP4
LAMB1	0	-0.143066	0.024	0.805	0	Thyrocyte	LAMB1
GNG11	3.13772e-126	-0.144134	0.022	0.638	6.27544e-123	Thyrocyte	GNG11
CD34	4.48897e-35	-0.14466	0.006	0.166	8.97794e-32	Thyrocyte	CD34
NFKBIA	2.78902e-59	-0.145728	0.117	0.662	5.57805e-56	Thyrocyte	NFKBIA
MGP	7.32057e-16	-0.14633	0.64	0.996	1.46411e-12	Thyrocyte	MGP
TYMP	9.51382e-266	-0.147416	0.007	0.672	1.90276e-262	Thyrocyte	TYMP
FGF12	0	-0.148034	0.008	0.111	0	Thyrocyte	FGF12
FXYD6	0	-0.148151	0.004	0.1	0	Thyrocyte	FXYD6
RAMP2	7.2479e-200	-0.149298	0.011	0.298	1.44958e-196	Thyrocyte	RAMP2
BST2	0	-0.15014	0.004	0.166	0	Thyrocyte	BST2
GCA	4.13927e-262	-0.150226	0.037	0.713	8.27854e-259	Thyrocyte	GCA
THY1	0	-0.150666	0.021	0.213	0	Thyrocyte	THY1
RFC3	0	-0.150952	0.004	0.602	0	Thyrocyte	RFC3
HSPA1A	8.7076e-05	-0.151472	0.585	1	0.174152	Thyrocyte	HSPA1A
ELN	0	-0.152541	0.017	0.779	0	Thyrocyte	ELN
UBE2C	0	-0.153334	0.007	0.448	0	Thyrocyte	UBE2C
APOBEC3G	5.16201e-265	-0.1588	0.003	0.101	1.0324e-261	Thyrocyte	APOBEC3G
FADS2	0	-0.158894	0.011	0.681	0	Thyrocyte	FADS2
TMEM176B	0	-0.159048	0.007	0.696	0	Thyrocyte	TMEM176B
MCM5	1.70906e-08	-0.159549	0.003	0.322	3.41812e-05	Thyrocyte	MCM5
MT1X	1.57803e-162	-0.164142	0.15	0.758	3.15606e-159	Thyrocyte	MT1X
LGMN	1.33802e-243	-0.16571	0.226	0.867	2.67604e-240	Thyrocyte	LGMN
UBE2T	0	-0.169972	0.004	0.196	0	Thyrocyte	UBE2T
RANBP1	1.82402e-96	-0.170524	0.078	0.412	3.64803e-93	Thyrocyte	RANBP1
MZB1	0	-0.17293	0.001	0.433	0	Thyrocyte	MZB1
HMBS	7.32603e-20	-0.173815	0.018	0.382	1.46521e-16	Thyrocyte	HMBS
KNSTRN	2.03259e-23	-0.175487	0.013	0.436	4.06518e-20	Thyrocyte	KNSTRN
RP11-620J15.3	0.0441003	-0.175491	0.024	0.447	1	Thyrocyte	RP11-620J15.3
CRISPLD1	2.16674e-12	-0.176311	0.016	0.398	4.33348e-09	Thyrocyte	CRISPLD1
HLA-DQB1	0	-0.178442	0.023	0.799	0	Thyrocyte	HLA-DQB1
GPC3	5.23082e-86	-0.17993	0.004	0.565	1.04616e-82	Thyrocyte	GPC3
HMGB3	0.211297	-0.181134	0.036	0.508	1	Thyrocyte	HMGB3
LINC00152	0	-0.181403	0.016	0.288	0	Thyrocyte	LINC00152
MEST	4.82572e-09	-0.182565	0.054	0.492	9.65144e-06	Thyrocyte	MEST
CENPW	0	-0.182961	0.003	0.181	0	Thyrocyte	CENPW
NKG7	1.8112e-283	-0.183781	0.005	0.19	3.6224e-280	Thyrocyte	NKG7
VTRNA1-3	2.96696e-61	-0.184056	0.067	0.63	5.93392e-58	Thyrocyte	VTRNA1-3
AKR1C1	6.76885e-97	-0.185159	0.003	0.558	1.35377e-93	Thyrocyte	AKR1C1
TMEM173	0	-0.188036	0.01	0.844	0	Thyrocyte	TMEM173
ANXA1	1.68596e-07	-0.189749	0.404	0.74	0.000337191	Thyrocyte	ANXA1
SRPX	1.98903e-183	-0.190154	0.008	0.324	3.97805e-180	Thyrocyte	SRPX
IGLC3	1.09272e-176	-0.193171	0.001	0.526	2.18543e-173	Thyrocyte	IGLC3
CITED1	3.03951e-06	-0.196175	0.005	0.3	0.00607902	Thyrocyte	CITED1
FBLN5	7.6302e-18	-0.200314	0.006	0.401	1.52604e-14	Thyrocyte	FBLN5
FTL	4.42911e-06	-0.201072	0.421	0.75	0.00885823	Thyrocyte	FTL
CCDC80	0	-0.202894	0.038	0.158	0	Thyrocyte	CCDC80
CXCL12	1.91744e-18	-0.20538	0.018	0.54	3.83488e-15	Thyrocyte	CXCL12
IFITM3	0.0100096	-0.20706	0.329	0.628	1	Thyrocyte	IFITM3
SERPINF1	8.26118e-81	-0.209532	0.007	0.345	1.65224e-77	Thyrocyte	SERPINF1
COX19	0.000819655	-0.21009	0.026	0.456	1	Thyrocyte	COX19
KLRB1	0	-0.210746	0.002	0.4	0	Thyrocyte	KLRB1
HLA-DRB1	0	-0.213285	0.04	0.217	0	Thyrocyte	HLA-DRB1
S100A2	0.0109034	-0.217636	0.018	0.418	1	Thyrocyte	S100A2
ZNF331	6.16618e-66	-0.21931	0.029	0.605	1.23324e-62	Thyrocyte	ZNF331
ISG15	0	-0.222421	0.032	0.795	0	Thyrocyte	ISG15
HLA-E	0	-0.222779	0.199	0.969	0	Thyrocyte	HLA-E
CCL3	0	-0.225963	0.004	0.162	0	Thyrocyte	CCL3
XX-FW83563B9.5	1.06666e-279	-0.226037	0.005	0.675	2.13331e-276	Thyrocyte	XX-FW83563B9.5
CD74	0	-0.237583	0.21	0.999	0	Thyrocyte	CD74
PCOLCE	0.940931	-0.237674	0.016	0.501	1	Thyrocyte	PCOLCE
LGALS3	0	-0.239899	0.028	0.262	0	Thyrocyte	LGALS3
OLFML3	2.31863e-156	-0.241204	0.004	0.27	4.63726e-153	Thyrocyte	OLFML3
SYNGR1	3.08824e-110	-0.24189	0.008	0.56	6.17648e-107	Thyrocyte	SYNGR1
PCNA	1.20286e-06	-0.24252	0.057	0.556	0.00240573	Thyrocyte	PCNA
FCER1G	0	-0.244406	0.012	0.16	0	Thyrocyte	FCER1G
MT1L	8.27223e-23	-0.248093	0.004	0.323	1.65445e-19	Thyrocyte	MT1L
FYB	1.71235e-24	-0.248682	0.002	0.286	3.42469e-21	Thyrocyte	FYB
CD79A	0.547517	-0.249744	0.002	0.172	1	Thyrocyte	CD79A
CD53	1.24147e-138	-0.250278	0.005	0.363	2.48293e-135	Thyrocyte	CD53
RNASE1	2.98937e-13	-0.252255	0.009	0.529	5.97874e-10	Thyrocyte	RNASE1
HLA-DMA	0	-0.252677	0.007	0.21	0	Thyrocyte	HLA-DMA
RARRES2	0	-0.253185	0.004	0.676	0	Thyrocyte	RARRES2
HCST	3.85523e-174	-0.255118	0.009	0.334	7.71046e-171	Thyrocyte	HCST
SLC25A5	4.75532e-129	-0.255747	0.338	0.877	9.51064e-126	Thyrocyte	SLC25A5
IGFBP7	0	-0.256429	0.098	0.914	0	Thyrocyte	IGFBP7
S100A10	0	-0.257277	0.071	0.263	0	Thyrocyte	S100A10
FXYD5	4.60814e-268	-0.260062	0.004	0.244	9.21628e-265	Thyrocyte	FXYD5
CD83	0	-0.261472	0.034	0.773	0	Thyrocyte	CD83
RPS3A	1.19465e-83	-0.264285	0.481	0.991	2.38931e-80	Thyrocyte	RPS3A
DPT	1.23327e-09	-0.2653	0.002	0.409	2.46654e-06	Thyrocyte	DPT
MT-RNR1	2.11846e-53	-0.266787	0.587	0.956	4.23692e-50	Thyrocyte	MT-RNR1
TPM2	3.78497e-108	-0.269492	0.032	0.639	7.56994e-105	Thyrocyte	TPM2
ACTB	1.9198e-67	-0.278921	0.478	0.961	3.83959e-64	Thyrocyte	ACTB
IFITM2	0	-0.279341	0.065	0.217	0	Thyrocyte	IFITM2
STMN1	5.97604e-213	-0.286727	0.161	0.362	1.19521e-209	Thyrocyte	STMN1
S100B	0	-0.292774	0.004	0.236	0	Thyrocyte	S100B
IFITM1	6.3171e-96	-0.297344	0.008	0.531	1.26342e-92	Thyrocyte	IFITM1
PTTG1	0.00184245	-0.297584	0.107	0.571	1	Thyrocyte	PTTG1
FSTL1	0	-0.298207	0.066	0.883	0	Thyrocyte	FSTL1
ARPC1B	5.05393e-230	-0.309269	0.06	0.339	1.01079e-226	Thyrocyte	ARPC1B
DNAJB1	0.0958801	-0.311355	0.265	0.612	1	Thyrocyte	DNAJB1
UCHL1	1.03367e-18	-0.312219	0.004	0.285	2.06734e-15	Thyrocyte	UCHL1
MT-CYB	5.41381e-09	-0.314235	0.38	0.726	1.08276e-05	Thyrocyte	MT-CYB
CD37	3.31703e-175	-0.320483	0.003	0.284	6.63405e-172	Thyrocyte	CD37
ZWINT	2.69516e-54	-0.324243	0.004	0.362	5.39032e-51	Thyrocyte	ZWINT
SLC26A7	9.41014e-86	-0.324606	0.203	0.448	1.88203e-82	Thyrocyte	SLC26A7
ITGB2	0.0724366	-0.327154	0.003	0.318	1	Thyrocyte	ITGB2
CAPSL	4.09887e-162	-0.340131	0.007	0.303	8.19774e-159	Thyrocyte	CAPSL
IL32	1.38841e-33	-0.342695	0.006	0.385	2.77683e-30	Thyrocyte	IL32
NQO1	9.3056e-125	-0.343183	0.101	0.4	1.86112e-121	Thyrocyte	NQO1
KLF6	1.85412e-06	-0.345764	0.175	0.548	0.00370824	Thyrocyte	KLF6
TSPAN7	2.63361e-245	-0.347242	0.011	0.298	5.26722e-242	Thyrocyte	TSPAN7
PLAC8	2.55394e-15	-0.348687	0.008	0.527	5.10788e-12	Thyrocyte	PLAC8
POSTN	0	-0.35167	0.017	0.196	0	Thyrocyte	POSTN
TUBB	0	-0.354138	0.1	0.296	0	Thyrocyte	TUBB
IGHM	8.08706e-21	-0.359119	0.002	0.427	1.61741e-17	Thyrocyte	IGHM
SLC26A4	0	-0.359432	0.048	0.188	0	Thyrocyte	SLC26A4
CD3E	2.06434e-06	-0.362746	0.001	0.397	0.00412868	Thyrocyte	CD3E
SLC40A1	0	-0.365644	0.057	0.259	0	Thyrocyte	SLC40A1
GIMAP7	0.0760744	-0.368957	0.004	0.329	1	Thyrocyte	GIMAP7
C20orf27	0	-0.371684	0.012	0.191	0	Thyrocyte	C20orf27
FTH1	3.0336e-25	-0.374836	0.556	0.844	6.0672e-22	Thyrocyte	FTH1
GAPDH	1.20652e-47	-0.379269	0.513	0.865	2.41304e-44	Thyrocyte	GAPDH
ESAM	9.47151e-118	-0.38282	0.078	0.398	1.8943e-114	Thyrocyte	ESAM
TSPAN1	0	-0.382938	0.049	0.149	0	Thyrocyte	TSPAN1
PRSS23	5.40839e-50	-0.385736	0.007	0.342	1.08168e-46	Thyrocyte	PRSS23
KIAA0101	0	-0.390875	0.012	0.195	0	Thyrocyte	KIAA0101
SERPING1	0	-0.391776	0.021	0.763	0	Thyrocyte	SERPING1
LSP1	0	-0.392345	0.003	0.145	0	Thyrocyte	LSP1
SRGN	2.06421e-09	-0.394458	0.035	0.55	4.12842e-06	Thyrocyte	SRGN
WARS	3.12887e-194	-0.395612	0.028	0.678	6.25774e-191	Thyrocyte	WARS
CYB5D2	8.74045e-113	-0.397103	0.03	0.381	1.74809e-109	Thyrocyte	CYB5D2
CPVL	1.42507e-69	-0.398639	0.03	0.398	2.85014e-66	Thyrocyte	CPVL
CCL5	0	-0.404971	0.002	0.101	0	Thyrocyte	CCL5
ACTA2	2.4994e-171	-0.407376	0.056	0.364	4.99879e-168	Thyrocyte	ACTA2
RGS1	0	-0.409491	0.009	0.271	0	Thyrocyte	RGS1
TUBA1B	5.31472e-110	-0.410914	0.169	0.423	1.06294e-106	Thyrocyte	TUBA1B
CORO1A	0	-0.41835	0.001	0.109	0	Thyrocyte	CORO1A
KLKP1	2.01743e-154	-0.419201	0.054	0.372	4.03487e-151	Thyrocyte	KLKP1
S100A8	0	-0.42865	0.014	0.295	0	Thyrocyte	S100A8
CFD	1.1246e-147	-0.429182	0.008	0.336	2.2492e-144	Thyrocyte	CFD
PHLDA1	5.92402e-99	-0.432019	0.089	0.672	1.1848e-95	Thyrocyte	PHLDA1
RPS27A	0.715709	-0.433003	0.686	0.999	1	Thyrocyte	RPS27A
BIRC3	0	-0.435101	0.003	0.204	0	Thyrocyte	BIRC3
RPL13	0.9948	-0.451671	0.604	1	1	Thyrocyte	RPL13
CREM	0	-0.46369	0.049	0.227	0	Thyrocyte	CREM
SPARC	0.0129321	-0.467106	0.222	0.582	1	Thyrocyte	SPARC
TNFRSF12A	0	-0.470364	0.067	0.291	0	Thyrocyte	TNFRSF12A
S100A11	5.93964e-68	-0.474505	0.214	0.464	1.18793e-64	Thyrocyte	S100A11
RPS14	1.98446e-09	-0.47564	0.629	1	3.96893e-06	Thyrocyte	RPS14
RGS10	2.66758e-47	-0.476046	0.009	0.574	5.33515e-44	Thyrocyte	RGS10
GZMB	0	-0.481753	0.005	0.146	0	Thyrocyte	GZMB
CCL4L2	0	-0.489152	0.004	0.101	0	Thyrocyte	CCL4L2
LRRN3	0	-0.499151	0.007	0.197	0	Thyrocyte	LRRN3
MT1E	7.03748e-15	-0.499784	0.093	0.495	1.4075e-11	Thyrocyte	MT1E
MT-ND2	2.51392e-142	-0.508471	0.45	0.93	5.02783e-139	Thyrocyte	MT-ND2
PLAC9	1.57743e-26	-0.510811	0.005	0.403	3.15485e-23	Thyrocyte	PLAC9
LYZ	0	-0.51083	0.004	0.12	0	Thyrocyte	LYZ
DUT	7.738e-292	-0.511894	0.089	0.316	1.5476e-288	Thyrocyte	DUT
GMFG	0	-0.522089	0.007	0.127	0	Thyrocyte	GMFG
DUSP23	0.00375722	-0.522946	0.078	0.553	1	Thyrocyte	DUSP23
HIST1H4C	0	-0.524764	0.02	0.102	0	Thyrocyte	HIST1H4C
TIMP1	2.32522e-294	-0.532168	0.024	0.309	4.65044e-291	Thyrocyte	TIMP1
CCR7	0	-0.534391	0.002	0.168	0	Thyrocyte	CCR7
HMGB1	0.470636	-0.540382	0.282	0.611	1	Thyrocyte	HMGB1
GPX3	0.107214	-0.540632	0.809	0.945	1	Thyrocyte	GPX3
ANXA3	0	-0.540661	0.029	0.157	0	Thyrocyte	ANXA3
LAPTM5	0	-0.545563	0.008	0.134	0	Thyrocyte	LAPTM5
HBM	0	-0.545639	0.023	0.121	0	Thyrocyte	HBM
TFF3	5.51702e-194	-0.546512	0.455	0.993	1.1034e-190	Thyrocyte	TFF3
MT1F	0	-0.549613	0.038	0.194	0	Thyrocyte	MT1F
ITM2A	1.72946e-47	-0.552484	0.054	0.441	3.45892e-44	Thyrocyte	ITM2A
MT-ND4	1.83693e-115	-0.553421	0.444	0.918	3.67385e-112	Thyrocyte	MT-ND4
CST3	1.34393e-66	-0.559109	0.672	0.951	2.68786e-63	Thyrocyte	CST3
HLA-DMB	0	-0.567646	0.012	0.263	0	Thyrocyte	HLA-DMB
PTMA	4.55913e-10	-0.569754	0.716	0.983	9.11825e-07	Thyrocyte	PTMA
MT-TW	0	-0.577662	0.041	0.186	0	Thyrocyte	MT-TW
DCN	1.2303e-223	-0.58887	0.03	0.336	2.46059e-220	Thyrocyte	DCN
VSTM4	7.26986e-284	-0.590117	0.11	0.32	1.45397e-280	Thyrocyte	VSTM4
ISLR	8.09714e-66	-0.591417	0.021	0.604	1.61943e-62	Thyrocyte	ISLR
PSMB9	6.80168e-111	-0.593654	0.006	0.334	1.36034e-107	Thyrocyte	PSMB9
S100A4	1.48903e-15	-0.603447	0.017	0.464	2.97806e-12	Thyrocyte	S100A4
MT-ATP6	9.25852e-65	-0.612498	0.408	0.807	1.8517e-61	Thyrocyte	MT-ATP6
ADIRF	3.89207e-48	-0.616376	0.043	0.603	7.78415e-45	Thyrocyte	ADIRF
AHSP	1.19672e-23	-0.617386	0.021	0.455	2.39345e-20	Thyrocyte	AHSP
FABP4	0	-0.625564	0.016	0.245	0	Thyrocyte	FABP4
TUBA1A	0	-0.640609	0.048	0.291	0	Thyrocyte	TUBA1A
HLA-DPB1	0	-0.652331	0.015	0.261	0	Thyrocyte	HLA-DPB1
DIO2	3.67956e-08	-0.658083	0.306	0.661	7.35912e-05	Thyrocyte	DIO2
TMSB4X	0.0686285	-0.660608	0.005	0.374	1	Thyrocyte	TMSB4X
CLU	0.0208244	-0.669726	0.22	0.607	1	Thyrocyte	CLU
RPS18	1.24885e-54	-0.669859	0.789	1	2.49771e-51	Thyrocyte	RPS18
MT-CO1	8.98216e-106	-0.676332	0.63	0.998	1.79643e-102	Thyrocyte	MT-CO1
RPL31	8.54806e-28	-0.706802	0.777	1	1.70961e-24	Thyrocyte	RPL31
MT-CO3	9.55232e-146	-0.713919	0.487	0.943	1.91046e-142	Thyrocyte	MT-CO3
GPR183	0	-0.730987	0.013	0.129	0	Thyrocyte	GPR183
MT-RNR2	6.87637e-44	-0.73989	0.299	0.72	1.37527e-40	Thyrocyte	MT-RNR2
SH3BGRL3	1.66772e-87	-0.760628	0.093	0.419	3.33544e-84	Thyrocyte	SH3BGRL3
COX7A1	0	-0.764027	0.059	0.235	0	Thyrocyte	COX7A1
RPS27	1.09173e-283	-0.764212	0.34	1	2.18345e-280	Thyrocyte	RPS27
SEC11C	0	-0.766611	0.062	0.271	0	Thyrocyte	SEC11C
H3F3B	1.7248e-07	-0.767747	0.812	1	0.000344959	Thyrocyte	H3F3B
TMSB10	2.16061e-31	-0.774789	0.158	0.486	4.32123e-28	Thyrocyte	TMSB10
LTB	0	-0.810794	0.005	0.122	0	Thyrocyte	LTB
SERF2	2.07954e-38	-0.816612	0.732	0.993	4.15907e-35	Thyrocyte	SERF2
RPL10	1.78666e-08	-0.818913	0.763	1	3.57332e-05	Thyrocyte	RPL10
HLA-DRA	0	-0.823622	0.029	0.261	0	Thyrocyte	HLA-DRA
HLA-DPA1	3.64564e-66	-0.825174	0.009	0.408	7.29127e-63	Thyrocyte	HLA-DPA1
RPS29	1.33973e-267	-0.830173	0.353	0.999	2.67946e-264	Thyrocyte	RPS29
MT-CO2	5.43615e-95	-0.838924	0.556	0.931	1.08723e-91	Thyrocyte	MT-CO2
TRAC	0	-0.839676	0.003	0.102	0	Thyrocyte	TRAC
B2M	0	-0.847983	0.03	0.959	0	Thyrocyte	B2M
RPL7	0.000141646	-0.853902	0.81	1	0.283291	Thyrocyte	RPL7
RPLP1	3.68111e-05	-0.874435	0.767	1	0.0736222	Thyrocyte	RPLP1
RPS19	9.49595e-43	-0.896554	0.855	1	1.89919e-39	Thyrocyte	RPS19
LUM	0	-0.901738	0.02	0.178	0	Thyrocyte	LUM
ARHGDIB	0	-0.918699	0.015	0.16	0	Thyrocyte	ARHGDIB
TRBC2	0	-0.934833	0.007	0.138	0	Thyrocyte	TRBC2
LGALS1	0	-0.952783	0.037	0.23	0	Thyrocyte	LGALS1
UBB	5.34904e-88	-0.953854	0.639	1	1.06981e-84	Thyrocyte	UBB
MROH8	0	-0.972524	0.024	0.178	0	Thyrocyte	MROH8
RPL21	1.85389e-14	-0.988267	0.778	1	3.70779e-11	Thyrocyte	RPL21
RPL34	1.4103e-215	-0.991302	0.423	0.998	2.82061e-212	Thyrocyte	RPL34
MT-TC	0	-1.07735	0.003	0.168	0	Thyrocyte	MT-TC
AC074286.1	0	-1.08375	0.024	0.198	0	Thyrocyte	AC074286.1
RPL15	5.95317e-08	-1.08735	0.841	1	0.000119063	Thyrocyte	RPL15
HBA1	0	-1.19302	0.009	0.131	0	Thyrocyte	HBA1
TG	4.0844e-133	-1.19746	0.753	1	8.1688e-130	Thyrocyte	TG
CD52	0	-1.19763	0.01	0.204	0	Thyrocyte	CD52
HBB	6.98752e-196	-1.2103	0.016	0.345	1.3975e-192	Thyrocyte	HBB
COL1A1	0	-1.2258	0.002	0.171	0	Thyrocyte	COL1A1
MALAT1	8.50319e-34	-1.24865	0.682	0.993	1.70064e-30	Thyrocyte	MALAT1
COL1A2	0	-1.26222	0.001	0.25	0	Thyrocyte	COL1A2
COL3A1	0	-1.26677	0.002	0.144	0	Thyrocyte	COL3A1
HBG2	0	-1.33838	0.009	0.128	0	Thyrocyte	HBG2
HBA2	0	-1.40937	0.008	0.146	0	Thyrocyte	HBA2
MT-TG1	2.98358e-69	1.77459	0.126	0.992	5.96717e-66	T cell	MT-TG
TPSAB1	8.61695e-69	1.64789	0.028	0.766	1.72339e-65	T cell	TPSAB1
CPA3	1.25925e-63	1.4614	0.055	0.785	2.5185e-60	T cell	CPA3
TPSB2	0.00503162	1.31583	0.035	0.374	1	T cell	TPSB2
MT-TD1	2.99976e-70	1.30658	0.13	0.999	5.99951e-67	T cell	MT-TD
MT-TL21	4.30332e-79	1.29141	0.106	1	8.60664e-76	T cell	MT-TL2
PRTN3	1.4074e-45	1.21922	0.02	0.568	2.8148e-42	T cell	PRTN3
CSF2	0.0021451	1.0709	0.031	0.259	1	T cell	CSF2
PTH1	7.3047e-73	1.01216	0.122	1	1.46094e-69	T cell	PTH
MT-TR1	1.00834e-70	1.00103	0.13	1	2.01669e-67	T cell	MT-TR
MT-TH1	4.09438e-80	0.979128	0.094	0.989	8.18877e-77	T cell	MT-TH
MPO	0.000236545	0.866682	0.012	0.166	0.473091	T cell	MPO
FAM178B	0.0123914	0.862371	0.051	0.363	1	T cell	FAM178B
MT-TI1	1.05473e-33	0.844995	0.142	0.873	2.10946e-30	T cell	MT-TI
STXBP51	7.32198e-69	0.841243	0.126	0.992	1.4644e-65	T cell	STXBP5
MT-TS21	4.07315e-61	0.835864	0.142	0.982	8.14631e-58	T cell	MT-TS2
MT-TL11	2.11497e-20	0.817608	0.122	0.786	4.22994e-17	T cell	MT-TL1
SAMHD1	3.14957e-06	0.799029	0.087	0.422	0.00629914	T cell	SAMHD1
CD521	1.25654e-05	0.794476	0.488	0.706	0.0251307	T cell	CD52
ADGRE5	7.01806e-30	0.791057	0.165	0.873	1.40361e-26	T cell	ADGRE5
PLAC81	4.60618e-08	0.765181	0.406	0.575	9.21236e-05	T cell	PLAC8
APOC11	6.38456e-13	0.755629	0.067	0.306	1.27691e-09	T cell	APOC1
PTGDS	7.85459e-38	0.743855	0.028	0.761	1.57092e-34	T cell	PTGDS
IFI16	0.793979	0.731797	0.173	0.601	1	T cell	IFI16
ARL4C	0.725839	0.700107	0.272	0.665	1	T cell	ARL4C
PRSS57	8.46375e-20	0.645054	0.079	0.513	1.69275e-16	T cell	PRSS57
HBG21	1.61079e-36	0.637274	0.039	0.244	3.22157e-33	T cell	HBG2
HSPA61	1.45688e-100	0.635653	0.043	0.988	2.91376e-97	T cell	HSPA6
SPOCK2	9.79897e-18	0.6325	0.134	0.726	1.95979e-14	T cell	SPOCK2
GPR171	1.64635e-33	0.629052	0.079	0.749	3.2927e-30	T cell	GPR171
GZMK	4.94247e-58	0.622198	0.039	0.114	9.88494e-55	T cell	GZMK
MT-TE1	5.04112e-06	0.619304	0.094	0.443	0.0100822	T cell	MT-TE
CNRIP1	2.88574e-08	0.617287	0.071	0.49	5.77147e-05	T cell	CNRIP1
IL7R	1.0331e-20	0.609231	0.197	0.837	2.0662e-17	T cell	IL7R
MX1	1.21639e-80	0.609214	0.075	0.956	2.43278e-77	T cell	MX1
CD247	0.95126	0.608447	0.106	0.503	1	T cell	CD247
CD3D	1.23516e-15	0.592652	0.354	0.469	2.47032e-12	T cell	CD3D
CXCL31	3.21718e-11	0.562289	0.047	0.657	6.43437e-08	T cell	CXCL3
MAP2K31	2.09115e-74	0.559912	0.106	0.983	4.18229e-71	T cell	MAP2K3
CD551	7.78726e-13	0.556357	0.24	0.834	1.55745e-09	T cell	CD55
XCL1	3.43472e-17	0.549455	0.055	0.364	6.86943e-14	T cell	XCL1
SH3BGRL31	9.21266e-05	0.547632	0.417	0.64	0.184253	T cell	SH3BGRL3
CYTIP	3.3761e-18	0.538473	0.276	0.397	6.7522e-15	T cell	CYTIP
CXCR41	0.508902	0.534318	0.287	0.68	1	T cell	CXCR4
KLF2	1.46927e-67	0.525163	0.059	0.916	2.93853e-64	T cell	KLF2
HBA11	2.17463e-51	0.518135	0.008	0.185	4.34925e-48	T cell	HBA1
TRAC1	1.07175e-10	0.514641	0.37	0.537	2.14351e-07	T cell	TRAC
GBP4	6.84643e-40	0.5136	0.063	0.778	1.36929e-36	T cell	GBP4
EEF1A11	3.32329e-07	0.503053	0.803	0.926	0.000664657	T cell	EEF1A1
HPGDS	6.2452e-42	0.500638	0.035	0.712	1.24904e-38	T cell	HPGDS
PDE4A	6.56858e-55	0.498856	0.043	0.761	1.31372e-51	T cell	PDE4A
C1orf186	1.15545e-45	0.492707	0.016	0.695	2.31091e-42	T cell	C1orf186
SERPINB1	2.33846e-12	0.485528	0.098	0.389	4.67693e-09	T cell	SERPINB1
ALOX5AP	3.267e-37	0.479549	0.102	0.251	6.534e-34	T cell	ALOX5AP
GIMAP6	1.69468e-65	0.474367	0.083	0.88	3.38936e-62	T cell	GIMAP6
IRF11	2.05974e-12	0.469217	0.094	0.388	4.11948e-09	T cell	IRF1
MT-TV1	6.36245e-14	0.46877	0.126	0.746	1.27249e-10	T cell	MT-TV
LAPTM51	1.88522e-24	0.467175	0.307	0.372	3.77043e-21	T cell	LAPTM5
FCER1A	5.7803e-08	0.466511	0.039	0.221	0.000115606	T cell	FCER1A
RP11-354E11.2	1.14604e-59	0.466348	0.028	0.731	2.29208e-56	T cell	RP11-354E11.2
XCL2	0.0424065	0.461642	0.051	0.246	1	T cell	XCL2
PTPRC	8.96625e-11	0.459547	0.307	0.872	1.79325e-07	T cell	PTPRC
CD2	0.425219	0.457164	0.236	0.608	1	T cell	CD2
SNAI11	3.79239e-90	0.455138	0.075	0.993	7.58479e-87	T cell	SNAI1
IFITM21	0.00666769	0.454662	0.547	0.728	1	T cell	IFITM2
GZMH	1.04166e-14	0.453981	0.024	0.139	2.08332e-11	T cell	GZMH
S100A91	7.88158e-50	0.445148	0.075	0.874	1.57632e-46	T cell	S100A9
KLF41	5.16314e-100	0.434911	0.051	0.994	1.03263e-96	T cell	KLF4
HIST1H3H1	3.22756e-92	0.432626	0.031	0.905	6.45513e-89	T cell	HIST1H3H
LTB1	7.27554e-07	0.431732	0.244	0.503	0.00145511	T cell	LTB
HCST1	2.11309e-41	0.431012	0.13	0.243	4.22618e-38	T cell	HCST
ZBTB161	2.67181e-85	0.425309	0.047	0.92	5.34362e-82	T cell	ZBTB16
GYPC	0.000116612	0.424914	0.26	0.537	0.233224	T cell	GYPC
RP11-620J15.31	3.15527e-10	0.422528	0.087	0.571	6.31055e-07	T cell	RP11-620J15.3
MT-TF1	7.09705e-86	0.42198	0.091	1	1.41941e-82	T cell	MT-TF
FXYD51	0.79645	0.421377	0.189	0.594	1	T cell	FXYD5
BATF	2.1613e-10	0.418948	0.059	0.617	4.3226e-07	T cell	BATF
CCR71	6.51964e-11	0.418556	0.303	0.477	1.30393e-07	T cell	CCR7
S100A41	5.61312e-16	0.413265	0.287	0.421	1.12262e-12	T cell	S100A4
ARHGDIB1	2.79152e-06	0.412687	0.563	0.668	0.00558303	T cell	ARHGDIB
HDC	1.36179e-68	0.410292	0.024	0.752	2.72358e-65	T cell	HDC
ACKR11	1.37918e-68	0.410027	0.047	0.906	2.75837e-65	T cell	ACKR1
IL6ST1	1.25288e-77	0.409019	0.079	0.964	2.50577e-74	T cell	IL6ST
CD7	0.00148262	0.404896	0.264	0.552	1	T cell	CD7
HBD	8.42756e-12	0.401573	0.024	0.25	1.68551e-08	T cell	HBD
SAMSN1	0.119749	0.398925	0.169	0.612	1	T cell	SAMSN1
MTHFD21	3.62412e-31	0.397321	0.114	0.818	7.24823e-28	T cell	MTHFD2
TRAT1	1.38607e-12	0.395479	0.142	0.401	2.77214e-09	T cell	TRAT1
RP11-348H3.2	1.18716e-95	0.395344	0.047	0.96	2.37431e-92	T cell	RP11-348H3.2
GPR18	3.83267e-31	0.388776	0.039	0.709	7.66533e-28	T cell	GPR18
NAMPT1	4.07327e-59	0.387263	0.059	0.891	8.14655e-56	T cell	NAMPT
ICOS	4.23416e-05	0.386932	0.165	0.679	0.0846831	T cell	ICOS
CLEC2D	1.41575e-41	0.382951	0.102	0.225	2.8315e-38	T cell	CLEC2D
TMEM1731	3.69769e-10	0.380236	0.067	0.673	7.39539e-07	T cell	TMEM173
CD961	2.0175e-19	0.38	0.079	0.314	4.03501e-16	T cell	CD96
MT-TM1	2.34342e-14	0.379196	0.087	0.72	4.68684e-11	T cell	MT-TM
NKG71	0.000188726	0.369956	0.122	0.457	0.377451	T cell	NKG7
RAPGEF6	7.2923e-59	0.362253	0.031	0.763	1.45846e-55	T cell	RAPGEF6
DOCK2	0.838029	0.362104	0.035	0.474	1	T cell	DOCK2
ADAMTS11	4.58064e-83	0.360325	0.055	0.953	9.16128e-80	T cell	ADAMTS1
FADS1	6.67069e-10	0.351394	0.059	0.528	1.33414e-06	T cell	FADS1
AQP3	0.00266046	0.350243	0.063	0.564	1	T cell	AQP3
IL23A	5.95773e-18	0.349199	0.067	0.686	1.19155e-14	T cell	IL23A
CD371	0.00863491	0.343009	0.165	0.519	1	T cell	CD37
CTSW	0.44522	0.340105	0.106	0.483	1	T cell	CTSW
CCL22	1.57011e-82	0.339313	0.051	0.939	3.14022e-79	T cell	CCL2
CXCL81	1.36042e-57	0.339137	0.051	0.873	2.72085e-54	T cell	CXCL8
TWISTNB1	7.01162e-13	0.337101	0.114	0.73	1.40232e-09	T cell	TWISTNB
IFI61	2.40241e-42	0.335425	0.102	0.872	4.80482e-39	T cell	IFI6
PELI1	2.42447e-44	0.335189	0.079	0.837	4.84894e-41	T cell	PELI1
CTSG	7.1169e-08	0.332851	0.016	0.171	0.000142338	T cell	CTSG
GZMA	0.418862	0.332013	0.114	0.564	1	T cell	GZMA
IL321	3.13078e-17	0.328864	0.256	0.399	6.26156e-14	T cell	IL32
KLRB11	0.643696	0.328143	0.075	0.512	1	T cell	KLRB1
HLA-DRB51	1.01499e-105	0.326154	0.039	0.99	2.02997e-102	T cell	HLA-DRB5
ETS21	1.05696e-71	0.323799	0.063	0.931	2.11391e-68	T cell	ETS2
TYROBP1	0.0442512	0.320791	0.047	0.457	1	T cell	TYROBP
EPAS1	4.40543e-21	0.318886	0.031	0.305	8.81085e-18	T cell	EPAS1
HLA-C1	5.46236e-05	0.31732	0.441	0.921	0.109247	T cell	HLA-C
ELANE	1.73173e-08	0.314514	0.008	0.211	3.46345e-05	T cell	ELANE
CREM1	0.60688	0.311491	0.453	0.764	1	T cell	CREM
TNFSF10	1.12577e-50	0.310324	0.047	0.847	2.25153e-47	T cell	TNFSF10
RNU6-6P1	3.5204e-90	0.303475	0.039	0.921	7.0408e-87	T cell	RNU6-6P
TRAF1	0.016554	0.303153	0.028	0.458	1	T cell	TRAF1
SCML4	9.89042e-50	0.302692	0.035	0.149	1.97808e-46	T cell	SCML4
EMP11	4.30148e-86	0.301793	0.079	0.988	8.60296e-83	T cell	EMP1
PCED1B-AS1	6.38192e-48	0.299702	0.15	0.219	1.27638e-44	T cell	PCED1B-AS1
S100A101	3.01375e-31	0.298942	0.224	0.306	6.0275e-28	T cell	S100A10
GNAI2	6.40125e-43	0.298499	0.079	0.852	1.28025e-39	T cell	GNAI2
CA21	6.68705e-50	0.296885	0.035	0.84	1.33741e-46	T cell	CA2
AQP11	3.55073e-09	0.292765	0.043	0.651	7.10146e-06	T cell	AQP1
FADS21	4.49678e-45	0.291689	0.071	0.823	8.99356e-42	T cell	FADS2
TRBC1	3.97728e-05	0.286331	0.287	0.538	0.0795456	T cell	TRBC1
THBS11	1.57969e-101	0.284558	0.02	0.934	3.15938e-98	T cell	THBS1
ETS1	8.62192e-65	0.28302	0.106	0.938	1.72438e-61	T cell	ETS1
BASP1	8.27635e-60	0.279106	0.028	0.823	1.65527e-56	T cell	BASP1
IFI271	2.10402e-82	0.277625	0.059	0.957	4.20803e-79	T cell	IFI27
NFE2	0.00211919	0.272475	0.035	0.372	1	T cell	NFE2
ZCCHC121	2.17971e-59	0.2716	0.035	0.807	4.35943e-56	T cell	ZCCHC12
CD38	0.462461	0.269567	0.043	0.469	1	T cell	CD38
VWF1	9.19644e-10	0.259288	0.024	0.604	1.83929e-06	T cell	VWF
ADCY7	4.11279e-65	0.257021	0.028	0.789	8.22558e-62	T cell	ADCY7
LRRN31	3.80579e-20	0.254069	0.075	0.735	7.61159e-17	T cell	LRRN3
ECSCR	6.22959e-54	0.253695	0.024	0.794	1.24592e-50	T cell	ECSCR
EVI2B	3.25232e-38	0.244944	0.063	0.786	6.50465e-35	T cell	EVI2B
HN11	2.01961e-39	0.243715	0.161	0.914	4.03923e-36	T cell	HN1
RPS18P9	4.27204e-28	0.243473	0.016	0.401	8.54408e-25	T cell	RPS18P9
NR4A31	3.62012e-16	0.240874	0.035	0.665	7.24025e-13	T cell	NR4A3
LAPTM4B1	8.10322e-53	0.23999	0.031	0.709	1.62064e-49	T cell	LAPTM4B
ITGB21	5.01381e-05	0.239138	0.157	0.473	0.100276	T cell	ITGB2
N4BP3	6.26433e-07	0.237097	0.016	0.126	0.00125287	T cell	N4BP3
CLEC2B	1.50526e-31	0.235733	0.146	0.862	3.01052e-28	T cell	CLEC2B
IL18RAP	2.84921e-11	0.234241	0.02	0.199	5.69841e-08	T cell	IL18RAP
CHGA1	2.66565e-44	0.233646	0.008	0.531	5.33129e-41	T cell	CHGA
HSPA1B1	3.37303e-50	0.232746	0.189	0.992	6.74606e-47	T cell	HSPA1B
CCL51	8.55873e-18	0.231304	0.083	0.343	1.71175e-14	T cell	CCL5
RP11-379F4.9	2.3241e-33	0.229033	0.008	0.432	4.64821e-30	T cell	RP11-379F4.9
ICAM2	6.66487e-17	0.227105	0.063	0.332	1.33297e-13	T cell	ICAM2
CGA	4.87018e-07	0.221016	0.004	0.102	0.000974035	T cell	CGA
SELE1	8.87497e-106	0.218485	0.024	0.959	1.77499e-102	T cell	SELE
ICAM4	0.0102552	0.218258	0.035	0.372	1	T cell	ICAM4
S100A121	3.08316e-76	0.216754	0.028	0.833	6.16633e-73	T cell	S100A12
LRRN11	1.02996e-63	0.216496	0.024	0.794	2.05992e-60	T cell	LRRN1
AP001171.1	1.71151e-07	0.2164	0.016	0.152	0.000342302	T cell	AP001171.1
TM4SF18	4.10213e-33	0.216053	0.016	0.556	8.20425e-30	T cell	TM4SF18
AGO3	1.72268e-24	0.215114	0.028	0.524	3.44537e-21	T cell	AGO3
EHD4	8.87429e-56	0.213812	0.035	0.841	1.77486e-52	T cell	EHD4
SMC4	2.75951e-15	0.213665	0.209	0.819	5.51902e-12	T cell	SMC4
IER31	2.63499e-40	0.212965	0.126	0.886	5.26999e-37	T cell	IER3
CRTAM	1.64244e-21	0.210607	0.02	0.186	3.28489e-18	T cell	CRTAM
ELK3	1.2698e-17	0.207978	0.031	0.69	2.5396e-14	T cell	ELK3
COL18A1	7.95349e-67	0.206995	0.02	0.844	1.5907e-63	T cell	COL18A1
FSCN11	3.86917e-53	0.205063	0.055	0.862	7.73833e-50	T cell	FSCN1
TRBC21	0.00149797	0.203775	0.39	0.612	1	T cell	TRBC2
LMNB1	6.89414e-46	0.203507	0.051	0.811	1.37883e-42	T cell	LMNB1
GIMAP71	3.2136e-08	0.201569	0.28	0.491	6.42721e-05	T cell	GIMAP7
GATA1	0.000450417	0.201253	0.035	0.181	0.900834	T cell	GATA1
XAF1	6.23188e-96	0.20124	0.035	0.946	1.24638e-92	T cell	XAF1
RPS271	0.00407558	0.201103	0.898	0.975	1	T cell	RPS27
SIAH2	1.05282e-31	0.19848	0.031	0.739	2.10565e-28	T cell	SIAH2
C8orf4	9.77023e-79	0.197663	0.028	0.91	1.95405e-75	T cell	C8orf4
RNF168	0.431238	0.194811	0.024	0.408	1	T cell	RNF168
FLT1	2.19714e-98	0.193134	0.035	0.97	4.39428e-95	T cell	FLT1
FLNA1	1.59884e-12	0.192962	0.075	0.697	3.19768e-09	T cell	FLNA
BHLHE401	1.24064e-94	0.192023	0.059	0.989	2.48128e-91	T cell	BHLHE40
EMP3	7.56986e-09	0.190713	0.232	0.466	1.51397e-05	T cell	EMP3
SRGN1	0.01403	0.187513	0.677	0.862	1	T cell	SRGN
IL2RG	3.08945e-18	0.185691	0.236	0.386	6.17889e-15	T cell	IL2RG
GBP2	2.9654e-40	0.184718	0.102	0.833	5.9308e-37	T cell	GBP2
OGFRL1	9.09585e-06	0.18347	0.012	0.148	0.0181917	T cell	OGFRL1
IGFBP71	1.50905e-07	0.181595	0.11	0.68	0.00030181	T cell	IGFBP7
NMU	1.49838e-11	0.18079	0.016	0.288	2.99675e-08	T cell	NMU
RP11-430H10.1	7.29323e-54	0.179829	0.012	0.648	1.45865e-50	T cell	RP11-430H10.1
SYNGR11	7.7864e-12	0.179605	0.039	0.237	1.55728e-08	T cell	SYNGR1
ITM2A1	7.80263e-09	0.177139	0.315	0.495	1.56053e-05	T cell	ITM2A
CD69	7.96916e-42	0.17614	0.126	0.234	1.59383e-38	T cell	CD69
HLA-F	1.10589e-53	0.175244	0.087	0.851	2.21177e-50	T cell	HLA-F
PROCR	9.3987e-14	0.172542	0.02	0.629	1.87974e-10	T cell	PROCR
SGK11	1.41127e-44	0.171878	0.122	0.898	2.82254e-41	T cell	SGK1
INSR1	5.78605e-49	0.17083	0.012	0.592	1.15721e-45	T cell	INSR
TNFSF8	2.6882e-43	0.170476	0.016	0.57	5.37641e-40	T cell	TNFSF8
HCLS1	2.62592e-41	0.169513	0.114	0.239	5.25185e-38	T cell	HCLS1
RP3-395M20.8	4.54147e-32	0.169493	0.016	0.447	9.08293e-29	T cell	RP3-395M20.8
TGFBR21	5.18341e-94	0.168879	0.047	0.974	1.03668e-90	T cell	TGFBR2
CXorf40B	0.372009	0.167985	0.024	0.339	1	T cell	CXorf40B
DDI21	2.2145e-82	0.167205	0.028	0.886	4.429e-79	T cell	DDI2
RRAD	7.35471e-79	0.166735	0.016	0.811	1.47094e-75	T cell	RRAD
EDNRB	6.62222e-08	0.165415	0.016	0.332	0.000132444	T cell	EDNRB
RAC2	0.00287345	0.165244	0.165	0.505	1	T cell	RAC2
WWTR11	1.84382e-95	0.165037	0.031	0.956	3.68764e-92	T cell	WWTR1
ENG	7.17919e-57	0.164986	0.051	0.874	1.43584e-53	T cell	ENG
PLA2G2A	2.05134e-38	0.163868	0.012	0.488	4.10268e-35	T cell	PLA2G2A
TNNT3	2.28677e-09	0.162941	0.008	0.149	4.57353e-06	T cell	TNNT3
IL1RL1	1.05624e-07	0.162829	0.008	0.124	0.000211247	T cell	IL1RL1
CH25H	0.000439037	0.162586	0.008	0.199	0.878074	T cell	CH25H
LCP1	6.16115e-09	0.162127	0.217	0.458	1.23223e-05	T cell	LCP1
EMCN	0.0149399	0.161994	0.016	0.43	1	T cell	EMCN
PLCG2	1.14149e-45	0.161246	0.012	0.703	2.28298e-42	T cell	PLCG2
AZU1	4.01391e-30	0.159961	0.012	0.408	8.02783e-27	T cell	AZU1
GATA2	5.84477e-79	0.158846	0.02	0.829	1.16895e-75	T cell	GATA2
CIPC1	1.96027e-93	0.158824	0.02	0.894	3.92054e-90	T cell	CIPC
CDH51	7.83275e-35	0.158035	0.024	0.741	1.56655e-31	T cell	CDH5
TMSB4XP4	5.10341e-08	0.156617	0.264	0.793	0.000102068	T cell	TMSB4XP4
SCIN	0.00467407	0.155891	0.008	0.272	1	T cell	SCIN
FAM184A1	2.5983e-59	0.152966	0.012	0.665	5.1966e-56	T cell	FAM184A
SLC18A2	1.83979e-73	0.150756	0.008	0.742	3.67958e-70	T cell	SLC18A2
NOTCH4	5.18744e-50	0.149053	0.016	0.619	1.03749e-46	T cell	NOTCH4
FAM84A1	6.76241e-78	0.148014	0.012	0.793	1.35248e-74	T cell	FAM84A
RP11-640N20.4	5.99588e-08	0.145676	0.004	0.116	0.000119918	T cell	RP11-640N20.4
TAGLN21	0.65582	0.14555	0.61	0.921	1	T cell	TAGLN2
PLXDC1	0.358756	0.144332	0.008	0.436	1	T cell	PLXDC1
SPHK1	4.44279e-27	0.142441	0.008	0.392	8.88558e-24	T cell	SPHK1
TMEM176A	2.56593e-19	0.142136	0.012	0.539	5.13186e-16	T cell	TMEM176A
JAML	8.31875e-10	0.141136	0.051	0.35	1.66375e-06	T cell	JAML
SLC1A5	4.76715e-29	0.140936	0.035	0.618	9.5343e-26	T cell	SLC1A5
OSMR	5.02015e-39	0.140519	0.008	0.492	1.00403e-35	T cell	OSMR
RHOH	2.40494e-30	0.139419	0.138	0.291	4.80987e-27	T cell	RHOH
TBXAS1	7.55115e-05	0.138858	0.02	0.189	0.151023	T cell	TBXAS1
KCTD121	1.20119e-19	0.132395	0.039	0.716	2.40237e-16	T cell	KCTD12
ACOT7	6.27934e-46	0.131624	0.047	0.801	1.25587e-42	T cell	ACOT7
GCSAM	1.01545e-14	0.131043	0.012	0.429	2.0309e-11	T cell	GCSAM
LRG1	2.47904e-54	0.130574	0.008	0.611	4.95808e-51	T cell	LRG1
FCN1	0.0603706	0.130522	0.008	0.354	1	T cell	FCN1
ARID5B	0.00653464	0.130406	0.02	0.371	1	T cell	ARID5B
KLRD1	8.99505e-27	0.130402	0.024	0.499	1.79901e-23	T cell	KLRD1
KCNK6	5.36684e-19	0.129669	0.012	0.455	1.07337e-15	T cell	KCNK6
C10orf101	2.27436e-85	0.129224	0.035	0.941	4.54872e-82	T cell	C10orf10
LYN	9.59969e-38	0.128932	0.02	0.552	1.91994e-34	T cell	LYN
FABP51	1.28397e-49	0.127685	0.138	0.931	2.56794e-46	T cell	FABP5
SH2D2A	2.81575e-05	0.127303	0.039	0.375	0.0563149	T cell	SH2D2A
TGFBI	1.62273e-06	0.125696	0.016	0.321	0.00324545	T cell	TGFBI
NDRG11	1.32335e-104	0.125638	0.043	0.994	2.64669e-101	T cell	NDRG1
GMFG1	4.47419e-16	0.125432	0.268	0.411	8.94838e-13	T cell	GMFG
ABCA11	8.15059e-61	0.1252	0.016	0.815	1.63012e-57	T cell	ABCA1
SSX11	4.03599e-109	0.12403	0.031	0.99	8.07198e-106	T cell	SSX1
FAM126A	2.55643e-30	0.122522	0.02	0.586	5.11286e-27	T cell	FAM126A
ICAM11	9.29444e-07	0.121514	0.028	0.497	0.00185889	T cell	ICAM1
NCOA7	0.00791931	0.119192	0.02	0.332	1	T cell	NCOA7
DNAJC12	0.547103	0.118702	0.016	0.193	1	T cell	DNAJC12
IRF7	5.37337e-22	0.117875	0.051	0.728	1.07467e-18	T cell	IRF7
SCARNA10	8.73301e-39	0.117335	0.008	0.483	1.7466e-35	T cell	SCARNA10
TAP11	3.42042e-33	0.116508	0.091	0.822	6.84084e-30	T cell	TAP1
LCN2	4.48757e-58	0.116394	0.012	0.702	8.97514e-55	T cell	LCN2
GFOD2	1.39477e-64	0.116144	0.02	0.83	2.78954e-61	T cell	GFOD2
CCL4	1.07683e-67	0.115984	0.051	0.142	2.15366e-64	T cell	CCL4
ACSL11	6.03162e-99	0.114599	0.039	0.978	1.20632e-95	T cell	ACSL1
SLC25A19	2.03873e-65	0.114005	0.024	0.815	4.07746e-62	T cell	SLC25A19
HPGD	7.45688e-09	0.113257	0.051	0.594	1.49138e-05	T cell	HPGD
ERG	6.3003e-14	0.112921	0.012	0.228	1.26006e-10	T cell	ERG
NKX6-11	1.9773e-29	0.11264	0.008	0.408	3.95461e-26	T cell	NKX6-1
RAMP3	7.58783e-51	0.112397	0.012	0.783	1.51757e-47	T cell	RAMP3
ANXA11	0.698891	0.1114	0.646	0.897	1	T cell	ANXA1
TIE1	2.77047e-10	0.111284	0.012	0.321	5.54094e-07	T cell	TIE1
CORO1A1	6.65188e-33	0.110012	0.177	0.276	1.33038e-29	T cell	CORO1A
BAIAP2-AS1	2.46858e-08	0.108929	0.004	0.159	4.93717e-05	T cell	BAIAP2-AS1
HBA21	3.82909e-29	0.108922	0.012	0.269	7.65819e-26	T cell	HBA2
TMEM88	6.78397e-23	0.108698	0.016	0.52	1.35679e-19	T cell	TMEM88
RP11-84C10.2	2.62712e-09	0.108452	0.008	0.145	5.25424e-06	T cell	RP11-84C10.2
IFITM11	1.23604e-07	0.10838	0.331	0.836	0.000247208	T cell	IFITM1
PTAFR	4.8151e-63	0.108243	0.016	0.76	9.63021e-60	T cell	PTAFR
BTLA	0.984663	0.107074	0.016	0.389	1	T cell	BTLA
TGM21	0.059557	0.107043	0.012	0.45	1	T cell	TGM2
SLAMF1	1.47481e-54	0.10661	0.035	0.756	2.94963e-51	T cell	SLAMF1
LINC01138	7.65631e-11	0.106418	0.004	0.232	1.53126e-07	T cell	LINC01138
CRYBG3	2.45139e-19	0.105985	0.012	0.241	4.90278e-16	T cell	CRYBG3
LRRC32	1.20939e-55	0.105862	0.016	0.728	2.41878e-52	T cell	LRRC32
HEATR3	0.0488849	0.105792	0.016	0.32	1	T cell	HEATR3
RASSF3	0.176684	0.105156	0.024	0.308	1	T cell	RASSF3
MIR29A1	4.80592e-17	0.104618	0.008	0.553	9.61183e-14	T cell	MIR29A
PCAT191	1.52568e-66	0.104541	0.016	0.781	3.05137e-63	T cell	PCAT19
UGCG1	2.0194e-10	0.104539	0.016	0.312	4.03881e-07	T cell	UGCG
C2CD4B	8.86406e-44	0.104054	0.008	0.577	1.77281e-40	T cell	C2CD4B
MRC2	0.000970848	0.102015	0.004	0.203	1	T cell	MRC2
CDC6	0.00489334	0.100605	0.016	0.182	1	T cell	CDC6
LY96	1.62362e-73	0.100546	0.016	0.786	3.24725e-70	T cell	LY96
ARHGEF6	0.00300268	0.10002	0.024	0.233	1	T cell	ARHGEF6
IDH21	6.6366e-23	-0.100164	0.126	0.799	1.32732e-19	T cell	IDH2
TENM1	7.53706e-06	-0.100734	0	0.127	0.0150741	T cell	TENM1
SAPCD2	8.3734e-55	-0.101913	0.012	0.753	1.67468e-51	T cell	SAPCD2
ZFYVE26	1.09466e-07	-0.102089	0	0.188	0.000218932	T cell	ZFYVE26
LINC01534	2.62099e-07	-0.102306	0	0.127	0.000524198	T cell	LINC01534
GSN	1.90057e-14	-0.103194	0.02	0.337	3.80115e-11	T cell	GSN
PXDN	1.63772e-15	-0.103561	0.004	0.473	3.27544e-12	T cell	PXDN
CYR61	2.61986e-80	-0.105525	0.106	1	5.23971e-77	T cell	CYR61
SH2D1B	9.19986e-05	-0.106603	0.004	0.211	0.183997	T cell	SH2D1B
COL6A11	3.14375e-44	-0.106804	0.031	0.817	6.2875e-41	T cell	COL6A1
SEPP1	2.1902e-32	-0.107368	0.102	0.828	4.3804e-29	T cell	SEPP1
AKAP12	2.06126e-23	-0.107841	0.004	0.694	4.12251e-20	T cell	AKAP12
RSPH1	0.118347	-0.108023	0	0.236	1	T cell	RSPH1
IL1RN1	3.96883e-05	-0.108153	0.008	0.164	0.0793767	T cell	IL1RN
AC009005.2	0.00142635	-0.108829	0.004	0.266	1	T cell	AC009005.2
S100A21	1.0866e-06	-0.110072	0.008	0.167	0.0021732	T cell	S100A2
SVEP1	2.28377e-23	-0.11021	0	0.314	4.56753e-20	T cell	SVEP1
EXOSC5	0.019296	-0.110418	0.039	0.498	1	T cell	EXOSC5
RAMP21	4.38312e-34	-0.110426	0.02	0.766	8.76624e-31	T cell	RAMP2
RP1-313I6.12	4.45534e-17	-0.110988	0.004	0.214	8.91068e-14	T cell	RP1-313I6.12
IGFBP3	6.74963e-13	-0.111095	0.008	0.59	1.34993e-09	T cell	IGFBP3
LINC00861	0.412673	-0.111464	0.031	0.486	1	T cell	LINC00861
C15orf48	5.43462e-13	-0.111541	0	0.363	1.08692e-09	T cell	C15orf48
OLFML1	2.98419e-49	-0.112005	0.004	0.563	5.96839e-46	T cell	OLFML1
GPA33	0.00945938	-0.11216	0.004	0.255	1	T cell	GPA33
FN11	4.2701e-19	-0.112287	0.02	0.698	8.5402e-16	T cell	FN1
UCHL11	0.000330677	-0.112854	0	0.114	0.661354	T cell	UCHL1
XX-FW83563B9.51	3.38658e-17	-0.112895	0.004	0.222	6.77316e-14	T cell	XX-FW83563B9.5
NOTCH1	1.95324e-20	-0.11329	0.008	0.542	3.90648e-17	T cell	NOTCH1
C21orf58	1.01818e-18	-0.114637	0	0.396	2.03635e-15	T cell	C21orf58
SPP1	0.0981808	-0.115444	0.008	0.346	1	T cell	SPP1
SLC9A3R2	4.69349e-07	-0.115543	0.004	0.269	0.000938698	T cell	SLC9A3R2
ADGRL4	1.54426e-08	-0.116294	0	0.23	3.08852e-05	T cell	ADGRL4
PLIN21	2.69884e-10	-0.116307	0.146	0.727	5.39768e-07	T cell	PLIN2
DLL1	4.1692e-20	-0.116629	0	0.41	8.3384e-17	T cell	DLL1
CYP1B1	3.92891e-05	-0.11785	0	0.412	0.0785782	T cell	CYP1B1
ARPC1B1	1.00692e-13	-0.118591	0.197	0.404	2.01384e-10	T cell	ARPC1B
LINC01224	0.667572	-0.119675	0	0.123	1	T cell	LINC01224
RP11-503C24.41	0.00214615	-0.119749	0	0.131	1	T cell	RP11-503C24.4
RFC31	0.00031287	-0.120142	0.004	0.143	0.62574	T cell	RFC3
PI161	3.00643e-05	-0.120656	0.012	0.4	0.0601287	T cell	PI16
INPP5D	7.97499e-27	-0.120698	0.024	0.683	1.595e-23	T cell	INPP5D
APOD	0.762732	-0.121732	0	0.117	1	T cell	APOD
CD361	3.90306e-15	-0.12226	0.028	0.342	7.80612e-12	T cell	CD36
SULF1	0.102314	-0.124706	0	0.114	1	T cell	SULF1
MFAP41	0.00211017	-0.124873	0.008	0.429	1	T cell	MFAP4
RN7SK1	3.30317e-75	-0.125569	0.031	0.906	6.60634e-72	T cell	RN7SK
RCN3	3.45619e-21	-0.128308	0.004	0.109	6.91239e-18	T cell	RCN3
CITED11	7.6045e-07	-0.128528	0	0.222	0.0015209	T cell	CITED1
PPARG	0.0146756	-0.128553	0	0.262	1	T cell	PPARG
BCL2A1	4.52322e-51	-0.131543	0.02	0.153	9.04645e-48	T cell	BCL2A1
CCDC74A1	0.00572849	-0.13189	0	0.17	1	T cell	CCDC74A
COX191	2.54552e-68	-0.133519	0.039	0.131	5.09104e-65	T cell	COX19
ZNF212	1.28022e-32	-0.134677	0.004	0.495	2.56043e-29	T cell	ZNF212
CRISPLD11	6.79574e-23	-0.13705	0.008	0.217	1.35915e-19	T cell	CRISPLD1
DNAJB11	0.218255	-0.137429	0.358	0.727	1	T cell	DNAJB1
DUSP2	8.32627e-09	-0.137698	0.039	0.328	1.66525e-05	T cell	DUSP2
NCAPH	0.000792894	-0.138401	0.004	0.23	1	T cell	NCAPH
SEMA5A	3.70909e-18	-0.138596	0	0.222	7.41819e-15	T cell	SEMA5A
BST21	8.67162e-09	-0.141016	0.043	0.641	1.73432e-05	T cell	BST2
APLNR	0.00021576	-0.14221	0.004	0.262	0.43152	T cell	APLNR
CCNE21	4.16316e-33	-0.143004	0.012	0.717	8.32632e-30	T cell	CCNE2
RANBP11	3.58815e-13	-0.143113	0.185	0.778	7.17631e-10	T cell	RANBP1
SNCA1	8.89347e-16	-0.143797	0.024	0.251	1.77869e-12	T cell	SNCA
RUBCNL1	8.35182e-20	-0.144018	0	0.181	1.67036e-16	T cell	RUBCNL
VCAN	6.3238e-08	-0.145871	0.004	0.55	0.000126476	T cell	VCAN
LAMA4	2.39215e-07	-0.145995	0	0.251	0.00047843	T cell	LAMA4
MAST4	1.37593e-84	-0.146336	0.012	0.881	2.75187e-81	T cell	MAST4
TM4SF1	8.00217e-54	-0.148068	0.028	0.846	1.60043e-50	T cell	TM4SF1
ENPP2	0.00943693	-0.150029	0	0.2	1	T cell	ENPP2
COL6A3	1.31241e-34	-0.150081	0.008	0.534	2.62482e-31	T cell	COL6A3
DEFA3	3.34666e-21	-0.150608	0.024	0.306	6.69331e-18	T cell	DEFA3
SERPING11	1.09125e-60	-0.153014	0.02	0.15	2.1825e-57	T cell	SERPING1
PLVAP1	1.99367e-06	-0.153286	0.02	0.608	0.00398733	T cell	PLVAP
PSRC1	0.000241463	-0.154357	0	0.168	0.482925	T cell	PSRC1
SLC26A41	8.68849e-27	-0.155244	0.02	0.717	1.7377e-23	T cell	SLC26A4
ARHGAP25	0.519719	-0.155461	0.008	0.339	1	T cell	ARHGAP25
HRH2	0.0030617	-0.156619	0.012	0.379	1	T cell	HRH2
CKAP2L	0.0323506	-0.156766	0.004	0.153	1	T cell	CKAP2L
CLC	7.00123e-10	-0.157213	0	0.179	1.40025e-06	T cell	CLC
PRC1	0.335732	-0.157715	0.008	0.272	1	T cell	PRC1
MKI67	4.3605e-08	-0.158569	0.004	0.232	8.72099e-05	T cell	MKI67
RP11-422P24.12	3.19841e-05	-0.159389	0	0.272	0.0639682	T cell	RP11-422P24.12
TRMT10A	9.11701e-36	-0.160602	0.004	0.717	1.8234e-32	T cell	TRMT10A
DCN1	1.28879e-73	-0.16117	0.016	0.123	2.57759e-70	T cell	DCN
CD40LG	0.032879	-0.161494	0.028	0.41	1	T cell	CD40LG
CD244	7.48944e-05	-0.161521	0.004	0.106	0.149789	T cell	CD244
IL2RB	0.0516429	-0.163186	0.028	0.298	1	T cell	IL2RB
MT1L1	0.00327581	-0.164098	0	0.199	1	T cell	MT1L
NAPA-AS1	0.00433179	-0.164425	0	0.228	1	T cell	NAPA-AS1
RPS3A1	0.601084	-0.164787	0.831	0.985	1	T cell	RPS3A
LINC001521	4.36924e-19	-0.164842	0.035	0.672	8.73848e-16	T cell	LINC00152
THEMIS	0.0633289	-0.165321	0.012	0.447	1	T cell	THEMIS
NFKBIA1	0.000403059	-0.168148	0.228	0.513	0.806118	T cell	NFKBIA
TMEM176B1	1.82097e-28	-0.168504	0.008	0.252	3.64194e-25	T cell	TMEM176B
WFDC21P	9.22459e-16	-0.169134	0	0.105	1.84492e-12	T cell	WFDC21P
SCGB2A11	1.85837e-89	-0.17084	0.031	0.946	3.71675e-86	T cell	SCGB2A1
MT-CO11	0.677942	-0.171451	0.484	0.774	1	T cell	MT-CO1
MYBL2	9.01477e-11	-0.172169	0	0.217	1.80295e-07	T cell	MYBL2
ACKR31	5.20123e-37	-0.173995	0.004	0.75	1.04025e-33	T cell	ACKR3
CXCR3	0.93241	-0.176023	0.012	0.441	1	T cell	CXCR3
NEDD9	4.22659e-13	-0.17646	0.016	0.335	8.45318e-10	T cell	NEDD9
PMAIP11	6.70906e-08	-0.179235	0.067	0.654	0.000134181	T cell	PMAIP1
CENPU1	0.000179534	-0.179598	0.028	0.353	0.359068	T cell	CENPU
CALCRL	2.01549e-79	-0.18218	0.012	0.897	4.03098e-76	T cell	CALCRL
PTPN2	4.58293e-37	-0.18224	0.039	0.792	9.16585e-34	T cell	PTPN2
IRF8	0.118879	-0.184585	0.008	0.389	1	T cell	IRF8
INSIG1	6.3352e-06	-0.184784	0.063	0.632	0.0126704	T cell	INSIG1
SRP9	1.0185e-08	-0.184876	0.201	0.446	2.03699e-05	T cell	SRP9
DAB2	1.27207e-05	-0.187786	0.004	0.412	0.0254415	T cell	DAB2
TNFRSF1B1	0.038488	-0.18893	0.039	0.521	1	T cell	TNFRSF1B
GAS61	6.66607e-56	-0.190595	0	0.61	1.33321e-52	T cell	GAS6
DUSP1	1.18129e-20	-0.192133	0.177	0.828	2.36257e-17	T cell	DUSP1
SLC25A37	1.33355e-10	-0.195368	0.02	0.606	2.6671e-07	T cell	SLC25A37
TYMP1	2.32244e-05	-0.19794	0.012	0.429	0.0464489	T cell	TYMP
THRSP	1.49142e-06	-0.199106	0	0.16	0.00298284	T cell	THRSP
MT2A	1.73469e-06	-0.199411	0.134	0.68	0.00346938	T cell	MT2A
AOAH	0.0002747	-0.20043	0.004	0.425	0.5494	T cell	AOAH
FBN1	8.55286e-26	-0.201851	0.004	0.244	1.71057e-22	T cell	FBN1
NUF2	3.08802e-36	-0.202643	0.02	0.567	6.17603e-33	T cell	NUF2
RAD51AP1	4.73008e-27	-0.202867	0.012	0.557	9.46015e-24	T cell	RAD51AP1
CDKN1A1	1.23462e-50	-0.206294	0.118	0.914	2.46923e-47	T cell	CDKN1A
CAV11	7.20281e-15	-0.208374	0.047	0.694	1.44056e-11	T cell	CAV1
PHF19	3.28237e-13	-0.212679	0.024	0.575	6.56474e-10	T cell	PHF19
FSTL11	6.55962e-09	-0.212682	0.035	0.392	1.31192e-05	T cell	FSTL1
IL12RB1	0.567455	-0.21493	0.004	0.221	1	T cell	IL12RB1
IGFBP6	4.98673e-05	-0.215112	0.004	0.313	0.0997347	T cell	IGFBP6
CTGF1	1.67151e-94	-0.217354	0.043	0.946	3.34303e-91	T cell	CTGF
C4orf461	6.7043e-19	-0.21753	0.008	0.64	1.34086e-15	T cell	C4orf46
KNSTRN1	1.39085e-19	-0.21846	0.012	0.196	2.78169e-16	T cell	KNSTRN
VCAM1	1.74543e-12	-0.219637	0	0.105	3.49086e-09	T cell	VCAM1
CD3E1	0.0196762	-0.219838	0.138	0.617	1	T cell	CD3E
SFRP2	0.110744	-0.220414	0.008	0.502	1	T cell	SFRP2
FUZ	1.44642e-42	-0.227342	0	0.582	2.89283e-39	T cell	FUZ
HMMR	5.00473e-06	-0.22764	0	0.15	0.0100095	T cell	HMMR
PLPP1	1.30615e-06	-0.228823	0.004	0.313	0.00261231	T cell	PLPP1
CTA-29F11.11	8.02216e-28	-0.229762	0.043	0.76	1.60443e-24	T cell	CTA-29F11.1
MARS1	1.62304e-59	-0.231643	0.024	0.81	3.24608e-56	T cell	MARS
PECAM1	0.0381378	-0.233803	0.031	0.56	1	T cell	PECAM1
PLAGL1	9.94682e-69	-0.235314	0.004	0.774	1.98936e-65	T cell	PLAGL1
TNFRSF12A1	7.12207e-14	-0.235528	0.047	0.677	1.42441e-10	T cell	TNFRSF12A
PSMB8	5.33915e-17	-0.235838	0.118	0.359	1.06783e-13	T cell	PSMB8
SLC25A51	4.47846e-09	-0.235951	0.5	0.972	8.95692e-06	T cell	SLC25A5
SGCE	8.71324e-47	-0.238328	0.012	0.801	1.74265e-43	T cell	SGCE
GPC31	3.97216e-06	-0.238335	0.004	0.197	0.00794431	T cell	GPC3
NPNT1	2.51729e-69	-0.238909	0.075	0.935	5.03457e-66	T cell	NPNT
BGN	0.287649	-0.243109	0.004	0.241	1	T cell	BGN
KIFC1	0.00157314	-0.2439	0.004	0.236	1	T cell	KIFC1
HYAL21	0.00367455	-0.244193	0.004	0.415	1	T cell	HYAL2
MTFP1	3.23276e-43	-0.246174	0.008	0.647	6.46551e-40	T cell	MTFP1
HMBS1	7.04769e-34	-0.247276	0.004	0.232	1.40954e-30	T cell	HMBS
G0S21	1.27362e-97	-0.248606	0.012	0.93	2.54725e-94	T cell	G0S2
RPS141	0.897104	-0.249705	0.89	0.996	1	T cell	RPS14
SMG51	4.45449e-06	-0.250475	0.012	0.301	0.00890899	T cell	SMG5
PSMB91	4.35426e-39	-0.25096	0.091	0.243	8.70852e-36	T cell	PSMB9
HMGB31	0.118766	-0.251902	0.043	0.55	1	T cell	HMGB3
MT-ATP61	0.0275789	-0.252663	0.339	0.731	1	T cell	MT-ATP6
ABCA8	0.0115617	-0.25297	0	0.141	1	T cell	ABCA8
SERPINA1	6.32713e-07	-0.25403	0	0.374	0.00126543	T cell	SERPINA1
TXN	0.459682	-0.255285	0.323	0.619	1	T cell	TXN
RGL4	2.87993e-24	-0.256839	0.024	0.218	5.75985e-21	T cell	RGL4
AZIN1-AS1	1.43518e-08	-0.257603	0	0.163	2.87037e-05	T cell	AZIN1-AS1
RPL341	0.849568	-0.257641	0.819	0.943	1	T cell	RPL34
IGLC31	2.4978e-08	-0.258095	0.004	0.189	4.9956e-05	T cell	IGLC3
C1S	3.90642e-59	-0.26016	0.004	0.108	7.81284e-56	T cell	C1S
AHSA11	1.64414e-58	-0.262102	0.126	0.95	3.28827e-55	T cell	AHSA1
CFH1	0.0664908	-0.263228	0.016	0.439	1	T cell	CFH
CCL4L21	0.952428	-0.26435	0.031	0.452	1	T cell	CCL4L2
LAMB11	0.0911306	-0.264504	0.004	0.399	1	T cell	LAMB1
CRABP1	5.47212e-19	-0.264947	0.016	0.673	1.09442e-15	T cell	CRABP1
MXD11	8.21259e-110	-0.266515	0.035	1	1.64252e-106	T cell	MXD1
FTH11	0.000125937	-0.266708	0.484	0.884	0.251874	T cell	FTH1
CCL3L3	4.27401e-20	-0.269842	0.012	0.648	8.54802e-17	T cell	CCL3L3
CFD1	4.77699e-34	-0.269891	0.016	0.208	9.55399e-31	T cell	CFD
CKAP2	8.61582e-24	-0.275383	0.016	0.272	1.72316e-20	T cell	CKAP2
IFITM31	0.000454895	-0.278895	0.252	0.714	0.90979	T cell	IFITM3
LTBP41	8.37483e-09	-0.279976	0.016	0.528	1.67497e-05	T cell	LTBP4
CENPN	0.000142625	-0.282861	0.008	0.55	0.28525	T cell	CENPN
TAGLN	9.95636e-09	-0.284633	0.008	0.343	1.99127e-05	T cell	TAGLN
RGS11	3.74156e-21	-0.285158	0.114	0.331	7.48311e-18	T cell	RGS1
MT-RNR11	0.0228517	-0.286655	0.079	0.487	1	T cell	MT-RNR1
PCNA1	0.847421	-0.286843	0.106	0.554	1	T cell	PCNA
EZH21	7.92328e-15	-0.288819	0.035	0.681	1.58466e-11	T cell	EZH2
CD831	8.08882e-10	-0.290788	0.063	0.393	1.61776e-06	T cell	CD83
RGS21	2.00806e-41	-0.291872	0.118	0.877	4.01612e-38	T cell	RGS2
ABHD15-AS1	0.000152786	-0.292399	0	0.357	0.305572	T cell	ABHD15-AS1
A2M	1.55403e-19	-0.297185	0.043	0.719	3.10805e-16	T cell	A2M
SPC25	1.45271e-19	-0.300713	0.004	0.132	2.90541e-16	T cell	SPC25
CCNB21	1.07206e-20	-0.302313	0.02	0.668	2.14413e-17	T cell	CCNB2
FGFR1	0.0118148	-0.304005	0	0.313	1	T cell	FGFR1
H2AFV	0.181295	-0.304565	0.154	0.539	1	T cell	H2AFV
CKS21	0.885006	-0.30481	0.217	0.597	1	T cell	CKS2
TUBA1B1	0.00270024	-0.3081	0.272	0.546	1	T cell	TUBA1B
DUSP41	0.296744	-0.309396	0.02	0.454	1	T cell	DUSP4
CDC201	7.60903e-06	-0.310315	0.012	0.348	0.0152181	T cell	CDC20
IGF1	1.67425e-11	-0.311355	0.004	0.211	3.3485e-08	T cell	IGF1
LST1	0.064279	-0.313104	0.031	0.546	1	T cell	LST1
RHOB	3.40076e-45	-0.31633	0.012	0.794	6.80152e-42	T cell	RHOB
SH2D1A	0.00952641	-0.317222	0.043	0.418	1	T cell	SH2D1A
EMC3-AS1	1.15514e-12	-0.31857	0	0.12	2.31028e-09	T cell	EMC3-AS1
MCM51	5.81514e-35	-0.320411	0.024	0.218	1.16303e-31	T cell	MCM5
IGFBP51	1.07705e-22	-0.32145	0.024	0.721	2.1541e-19	T cell	IGFBP5
DPT1	2.96498e-38	-0.326479	0.004	0.19	5.92996e-35	T cell	DPT
HDHD3	0.354053	-0.328104	0.012	0.425	1	T cell	HDHD3
HLA-B	0.26604	-0.328144	0.732	0.971	1	T cell	HLA-B
WARS1	8.36829e-30	-0.336985	0.024	0.269	1.67366e-26	T cell	WARS
UBE2T1	7.39052e-28	-0.337178	0.028	0.239	1.4781e-24	T cell	UBE2T
LGALS11	6.98399e-25	-0.337724	0.091	0.308	1.3968e-21	T cell	LGALS1
OLFML31	8.21662e-13	-0.33868	0.004	0.643	1.64332e-09	T cell	OLFML3
AURKA1	3.96908e-07	-0.339362	0.012	0.394	0.000793815	T cell	AURKA
RP11-386I14.4	6.41493e-28	-0.343337	0.004	0.13	1.28299e-24	T cell	RP11-386I14.4
ARL6IP11	0.762909	-0.343644	0.248	0.625	1	T cell	ARL6IP1
ASF1B	1.136e-47	-0.34496	0.008	0.131	2.272e-44	T cell	ASF1B
CKS1B	9.83209e-12	-0.34499	0.071	0.381	1.96642e-08	T cell	CKS1B
RARRES21	2.05671e-13	-0.350634	0.012	0.331	4.11341e-10	T cell	RARRES2
STMN11	0.00929416	-0.358414	0.307	0.549	1	T cell	STMN1
CHI3L2	4.83942e-25	-0.363744	0.043	0.712	9.67884e-22	T cell	CHI3L2
LAIR2	2.0653e-18	-0.37526	0.012	0.244	4.1306e-15	T cell	LAIR2
OGN	1.98906e-25	-0.377024	0	0.186	3.97812e-22	T cell	OGN
TUBA1A1	0.0332206	-0.377507	0.138	0.617	1	T cell	TUBA1A
HBB1	0.000470313	-0.378821	0.028	0.439	0.940626	T cell	HBB
CD741	5.67517e-29	-0.382489	0.272	0.97	1.13503e-25	T cell	CD74
CTSL1	1.52839e-62	-0.382974	0.055	0.895	3.05678e-59	T cell	CTSL
TPX2	1.0296e-15	-0.386652	0.004	0.103	2.0592e-12	T cell	TPX2
SRPX1	8.54322e-12	-0.38835	0.008	0.283	1.70864e-08	T cell	SRPX
RNASE6	0.0880419	-0.388609	0.008	0.483	1	T cell	RNASE6
TIMP11	1.43169e-48	-0.392069	0.051	0.201	2.86337e-45	T cell	TIMP1
HLA-DMB1	0.367651	-0.392831	0.012	0.439	1	T cell	HLA-DMB
CPVL1	7.88042e-22	-0.393812	0.016	0.294	1.57608e-18	T cell	CPVL
SLC2A3	1.85624e-13	-0.394725	0.15	0.75	3.71248e-10	T cell	SLC2A3
RAN	9.77911e-09	-0.396483	0.531	0.985	1.95582e-05	T cell	RAN
CD79B	4.11931e-11	-0.397793	0.012	0.148	8.23863e-08	T cell	CD79B
MAD2L1	0.419591	-0.399957	0.031	0.498	1	T cell	MAD2L1
CLDN51	4.53856e-28	-0.401068	0	0.233	9.07712e-25	T cell	CLDN5
MFAP5	1.20019e-31	-0.406484	0.004	0.241	2.40038e-28	T cell	MFAP5
LGALS31	1.2312e-63	-0.408344	0.012	0.142	2.4624e-60	T cell	LGALS3
RPS27A1	0.0714506	-0.415031	0.969	1	1	T cell	RPS27A
KIAA01011	0.129734	-0.415484	0.083	0.488	1	T cell	KIAA0101
GSTP11	5.84817e-10	-0.417753	0.441	0.983	1.16963e-06	T cell	GSTP1
FTL1	0.0229431	-0.41833	0.413	0.79	1	T cell	FTL
CD79A1	2.99557e-11	-0.421059	0.008	0.226	5.99114e-08	T cell	CD79A
PCOLCE1	3.36003e-14	-0.424181	0.012	0.341	6.72006e-11	T cell	PCOLCE
MT1X1	5.6597e-27	-0.431216	0.059	0.767	1.13194e-23	T cell	MT1X
RRM2	1.11084e-51	-0.433817	0.008	0.109	2.22168e-48	T cell	RRM2
TPM21	0.0019948	-0.434425	0.012	0.571	1	T cell	TPM2
NR4A21	3.24613e-11	-0.444417	0.059	0.381	6.49225e-08	T cell	NR4A2
CCNB11	2.63812e-12	-0.444534	0.051	0.679	5.27624e-09	T cell	CCNB1
DUSP231	9.74386e-20	-0.447868	0.059	0.326	1.94877e-16	T cell	DUSP23
MT-TW1	2.168e-21	-0.462042	0.165	0.337	4.33599e-18	T cell	MT-TW
S100A111	1.17207e-05	-0.46504	0.209	0.476	0.0234414	T cell	S100A11
GAPDH1	0.00741923	-0.467589	0.433	0.77	1	T cell	GAPDH
CRYAB1	0.649723	-0.469185	0.039	0.509	1	T cell	CRYAB
PTTG11	2.28522e-13	-0.47103	0.063	0.367	4.57044e-10	T cell	PTTG1
KPNA21	4.28865e-44	-0.471058	0.146	0.909	8.57729e-41	T cell	KPNA2
CD3G	1.01482e-09	-0.471576	0.071	0.641	2.02965e-06	T cell	CD3G
TUBB1	7.32112e-11	-0.47567	0.197	0.418	1.46422e-07	T cell	TUBB
LGMN1	3.44802e-06	-0.476204	0.051	0.422	0.00689603	T cell	LGMN
S100B1	1.80137e-06	-0.502585	0.039	0.412	0.00360274	T cell	S100B
SIRPG	1.1508e-05	-0.510191	0.039	0.37	0.023016	T cell	SIRPG
RGS19	3.29319e-41	-0.510838	0.016	0.186	6.58637e-38	T cell	RGS19
RPL71	0.700147	-0.511854	0.933	1	1	T cell	RPL7
TIGIT	0.0308588	-0.51241	0.012	0.15	1	T cell	TIGIT
KLKP11	0.00525546	-0.513839	0.016	0.404	1	T cell	KLKP1
PTMA1	0.195719	-0.513986	0.909	0.994	1	T cell	PTMA
RACGAP1	3.275e-07	-0.515539	0.004	0.308	0.000655	T cell	RACGAP1
APOLD1	2.30127e-13	-0.51823	0.008	0.654	4.60253e-10	T cell	APOLD1
LUM1	2.14172e-45	-0.52068	0.043	0.211	4.28343e-42	T cell	LUM
IL16	0.00432465	-0.52745	0.079	0.593	1	T cell	IL16
ALAS2	1.09419e-72	-0.530009	0.012	0.12	2.18837e-69	T cell	ALAS2
TK1	1.22205e-46	-0.530531	0.016	0.164	2.4441e-43	T cell	TK1
SERPINF11	0.000930158	-0.531543	0.016	0.436	1	T cell	SERPINF1
MYL9	7.09777e-26	-0.531927	0.035	0.288	1.41955e-22	T cell	MYL9
ANXA31	9.87642e-31	-0.538085	0.008	0.215	1.97528e-27	T cell	ANXA3
MT-CO21	0.000582613	-0.538343	0.669	0.914	1	T cell	MT-CO2
S100A81	4.22785e-17	-0.53912	0.012	0.32	8.4557e-14	T cell	S100A8
UBB1	0.00146332	-0.543302	0.413	0.803	1	T cell	UBB
CCL31	3.29725e-44	-0.544002	0.02	0.175	6.5945e-41	T cell	CCL3
TOP2A1	0.576042	-0.545132	0.008	0.393	1	T cell	TOP2A
RPL131	0.00349531	-0.549555	0.972	1	1	T cell	RPL13
DIO21	2.38162e-42	-0.550828	0.098	0.228	4.76324e-39	T cell	DIO2
HLA-DQB11	1.10085e-67	-0.551749	0.004	0.131	2.2017e-64	T cell	HLA-DQB1
SIT1	2.25327e-05	-0.557365	0.028	0.389	0.0450655	T cell	SIT1
VSTM41	3.28428e-16	-0.573316	0.024	0.337	6.56855e-13	T cell	VSTM4
BIRC5	0.0493504	-0.575028	0.02	0.259	1	T cell	BIRC5
CDK1	3.1392e-10	-0.580019	0.035	0.632	6.2784e-07	T cell	CDK1
RNASE11	1.92542e-14	-0.581938	0.008	0.337	3.85083e-11	T cell	RNASE1
FABP41	1.64907e-70	-0.587808	0.02	0.131	3.29814e-67	T cell	FABP4
CDKN3	2.40048e-08	-0.589231	0.02	0.212	4.80096e-05	T cell	CDKN3
ZWINT1	1.20918e-16	-0.601815	0.024	0.298	2.41836e-13	T cell	ZWINT
LTA	8.88324e-24	-0.604733	0.008	0.201	1.77665e-20	T cell	LTA
MT1E1	7.98973e-15	-0.605177	0.024	0.345	1.59795e-11	T cell	MT1E
LYZ1	6.26546e-80	-0.613971	0.012	0.105	1.25309e-76	T cell	LYZ
ISLR1	3.93218e-57	-0.622015	0	0.143	7.86436e-54	T cell	ISLR
POSTN1	5.58394e-27	-0.623209	0.004	0.276	1.11679e-23	T cell	POSTN
PLAC91	1.4934e-68	-0.625259	0	0.101	2.9868e-65	T cell	PLAC9
HMGB21	2.50149e-28	-0.627297	0.232	0.903	5.00299e-25	T cell	HMGB2
HMGB11	0.00423882	-0.634968	0.382	0.724	1	T cell	HMGB1
ZNF3311	2.052e-43	-0.645708	0.039	0.218	4.10399e-40	T cell	ZNF331
CCL21	2.55903e-65	-0.647483	0.012	0.145	5.11806e-62	T cell	CCL21
H1F0	0.00726988	-0.649287	0.028	0.455	1	T cell	H1F0
TRAF3IP3	1.37198e-56	-0.650294	0.031	0.161	2.74397e-53	T cell	TRAF3IP3
RPLP11	0.0569175	-0.658771	0.972	1	1	T cell	RPLP1
HLA-DRB11	9.30324e-49	-0.660141	0.035	0.199	1.86065e-45	T cell	HLA-DRB1
CENPW1	3.97915e-22	-0.665234	0.028	0.221	7.95831e-19	T cell	CENPW
MT1G1	0.00197478	-0.667456	0	0.487	1	T cell	MT1G
DUT1	9.22602e-35	-0.686323	0.102	0.257	1.8452e-31	T cell	DUT
MT-CYB1	5.5566e-06	-0.688305	0.201	0.465	0.0111132	T cell	MT-CYB
SPARC1	3.85928e-13	-0.698654	0.075	0.368	7.71857e-10	T cell	SPARC
RPS191	8.8008e-05	-0.708398	0.976	1	0.176016	T cell	RPS19
RPS181	0.107684	-0.720246	0.965	1	1	T cell	RPS18
CYB5D21	3.77273e-44	-0.740529	0.012	0.164	7.54546e-41	T cell	CYB5D2
RPL101	0.671711	-0.761506	0.98	1	1	T cell	RPL10
NUSAP1	9.571e-49	-0.778575	0.004	0.19	1.9142e-45	T cell	NUSAP1
HIST1H4C1	5.89843e-75	-0.79197	0.012	0.116	1.17969e-71	T cell	HIST1H4C
MT1F1	1.94598e-13	-0.792876	0.004	0.291	3.89196e-10	T cell	MT1F
CST31	0.504716	-0.793544	0.252	0.568	1	T cell	CST3
TFF31	2.48286e-26	-0.804085	0.083	0.779	4.96571e-23	T cell	TFF3
UBE2C1	1.37652e-47	-0.809476	0.016	0.161	2.75305e-44	T cell	UBE2C
HBM1	4.16881e-63	-0.82507	0.016	0.152	8.33762e-60	T cell	HBM
HLA-DPA11	3.52272e-69	-0.834872	0.008	0.13	7.04545e-66	T cell	HLA-DPA1
RPL151	0.459647	-0.835825	0.945	1	1	T cell	RPL15
ADIRF1	2.49877e-31	-0.836494	0.012	0.259	4.99755e-28	T cell	ADIRF
FOS1	0.867018	-0.84088	0.051	0.521	1	T cell	FOS
SEC11C1	4.01019e-42	-0.845142	0.055	0.223	8.02038e-39	T cell	SEC11C
ACTB1	4.69722e-05	-0.85362	0.728	0.993	0.0939445	T cell	ACTB
MGP1	0.398405	-0.887518	0.224	0.568	1	T cell	MGP
SLC26A71	8.19539e-69	-0.902845	0.043	0.902	1.63908e-65	T cell	SLC26A7
GPX31	1.36171e-25	-0.929727	0.339	0.988	2.72343e-22	T cell	GPX3
COL3A11	1.4067e-49	-0.935087	0.004	0.192	2.8134e-46	T cell	COL3A1
CTLA4	2.12043e-26	-0.950132	0.024	0.222	4.24087e-23	T cell	CTLA4
NQO11	8.76557e-51	-0.96472	0.031	0.19	1.75311e-47	T cell	NQO1
COX7A11	5.94172e-72	-0.992418	0.016	0.126	1.18834e-68	T cell	COX7A1
CLU1	1.74168e-28	-1.0603	0.059	0.279	3.48337e-25	T cell	CLU
COL1A21	5.22407e-30	-1.07313	0.004	0.263	1.04481e-26	T cell	COL1A2
H3F3B1	0.0841384	-1.0871	0.803	1	1	T cell	H3F3B
ACTA21	2.52784e-58	-1.10044	0.024	0.166	5.05569e-55	T cell	ACTA2
HLA-DPB11	2.19315e-72	-1.10919	0.004	0.123	4.38631e-69	T cell	HLA-DPB1
COL1A11	7.72143e-31	-1.11299	0.008	0.261	1.54429e-27	T cell	COL1A1
SERF21	0.00388279	-1.11865	0.76	0.999	1	T cell	SERF2
RPL311	0.0554225	-1.1521	0.953	1	1	T cell	RPL31
HLA-DRA1	9.47704e-16	-1.17353	0.024	0.338	1.89541e-12	T cell	HLA-DRA
MALAT11	9.98454e-07	-1.17987	0.528	1	0.00199691	T cell	MALAT1
RPL211	0.0320109	-1.22584	0.961	1	1	T cell	RPL21
CTSB1	0.0541883	-1.22898	0.098	0.497	1	T cell	CTSB
MT-ND41	0.00136408	-1.23724	0.173	0.483	1	T cell	MT-ND4
TG1	0.0209501	-1.39984	0.126	0.611	1	T cell	TG
MT-RNR21	4.43286e-42	-1.6248	0.02	0.212	8.86571e-39	T cell	MT-RNR2
HBA22	5.14837e-10	3.79373	0.198	0.755	1.02967e-06	unknown	HBA2
HBA12	0.0560995	3.72253	0.211	0.671	1	unknown	HBA1
HBG22	0.000645507	3.6961	0.204	0.701	1	unknown	HBG2
HBB2	0.579322	3.07051	0.211	0.619	1	unknown	HBB
PTH2	1.15555e-89	2.60735	0.153	1	2.3111e-86	unknown	PTH
MT-TG2	0.000527339	2.34502	0.45	1	1	unknown	MT-TG
TAGLN1	3.12228e-28	2.19498	0.188	0.287	6.24455e-25	unknown	TAGLN
CALCA	4.96209e-44	2.04949	0.006	0.43	9.92418e-41	unknown	CALCA
MT-TL22	2.67427e-30	2.02796	0.304	0.999	5.34855e-27	unknown	MT-TL2
MT-TD2	0.00011493	1.97965	0.447	1	0.22986	unknown	MT-TD
ACTA22	4.90981e-61	1.94859	0.236	0.267	9.81962e-58	unknown	ACTA2
CCL23	3.37888e-43	1.84142	0.211	0.929	6.75776e-40	unknown	CCL2
MT-TR2	0.0680571	1.8006	0.486	1	1	unknown	MT-TR
MT-TL12	7.26171e-09	1.79192	0.412	0.995	1.45234e-05	unknown	MT-TL1
HMGB22	1.1853e-05	1.79021	0.61	0.978	0.023706	unknown	HMGB2
ELN1	5.86116e-51	1.72995	0.157	0.28	1.17223e-47	unknown	ELN
TGFBI1	5.5634e-34	1.65022	0.147	0.29	1.11268e-30	unknown	TGFBI
MT-TE2	1.64244e-07	1.63851	0.495	0.729	0.000328489	unknown	MT-TE
ADAMTS12	2.98114e-24	1.62189	0.329	1	5.96228e-21	unknown	ADAMTS1
MT-TH2	3.24506e-40	1.60234	0.275	0.998	6.49012e-37	unknown	MT-TH
MT-TM2	1.59415e-09	1.59688	0.415	0.99	3.18829e-06	unknown	MT-TM
COL4A11	2.23376e-32	1.47086	0.188	0.863	4.46753e-29	unknown	COL4A1
GYPA	4.05742e-46	1.43941	0.118	0.206	8.11483e-43	unknown	GYPA
FOS2	0.00248856	1.41809	0.351	0.655	1	unknown	FOS
TPM22	7.72566e-12	1.4163	0.217	0.477	1.54513e-08	unknown	TPM2
GEM1	6.39665e-73	1.40196	0.131	0.916	1.27933e-69	unknown	GEM
AHSP1	2.39043e-55	1.39722	0.185	0.271	4.78087e-52	unknown	AHSP
OLFML2B	0.0202624	1.37871	0.086	0.139	1	unknown	OLFML2B
SLC4A1	4.27075e-05	1.37303	0.141	0.443	0.0854149	unknown	SLC4A1
MT-TI2	0.390089	1.37021	0.514	0.992	1	unknown	MT-TI
TM4SF11	7.79019e-38	1.36187	0.176	0.871	1.55804e-34	unknown	TM4SF1
MT-TV2	0.000124236	1.34937	0.476	1	0.248472	unknown	MT-TV
UBE2C2	4.98916e-69	1.33814	0.297	0.232	9.97832e-66	unknown	UBE2C
CDK11	2.23243e-25	1.31029	0.339	0.458	4.46486e-22	unknown	CDK1
CDC202	7.56823e-18	1.29645	0.288	0.885	1.51365e-14	unknown	CDC20
CHGA2	2.34462e-144	1.28748	0.035	0.951	4.68924e-141	unknown	CHGA
COL4A2	3.0192e-30	1.2864	0.182	0.848	6.0384e-27	unknown	COL4A2
TOP2A2	2.96604e-21	1.28556	0.236	0.352	5.93209e-18	unknown	TOP2A
IGFBP52	1.01495e-40	1.22989	0.201	0.905	2.0299e-37	unknown	IGFBP5
RGS51	1.905e-24	1.22324	0.083	0.665	3.81001e-21	unknown	RGS5
MT-TF2	1.28142e-11	1.2193	0.39	1	2.56283e-08	unknown	MT-TF
NOTCH3	4.07565e-13	1.21917	0.086	0.466	8.1513e-10	unknown	NOTCH3
CCNB12	1.86776e-18	1.2148	0.345	0.968	3.73553e-15	unknown	CCNB1
IGFBP72	0.000916875	1.19254	0.351	0.639	1	unknown	IGFBP7
MYH11	0.249183	1.17397	0.073	0.262	1	unknown	MYH11
MAD2L11	9.6033e-58	1.16752	0.208	0.162	1.92066e-54	unknown	MAD2L1
STMN12	1.97059e-35	1.16127	0.508	0.471	3.94119e-32	unknown	STMN1
THBS12	7.06571e-108	1.14768	0.105	0.983	1.41314e-104	unknown	THBS1
CKS1B1	0.0048379	1.13398	0.297	0.762	1	unknown	CKS1B
TUBA1B2	5.03863e-36	1.13273	0.572	0.532	1.00773e-32	unknown	TUBA1B
PROCR1	4.19808e-88	1.13202	0.077	0.855	8.39617e-85	unknown	PROCR
LHFP	1.13507e-33	1.12817	0.099	0.21	2.27015e-30	unknown	LHFP
COL6A31	0.0400818	1.12468	0.073	0.139	1	unknown	COL6A3
FLNA2	2.95066e-42	1.10944	0.131	0.292	5.90132e-39	unknown	FLNA
PTTG12	0.000182311	1.10238	0.415	0.683	0.364621	unknown	PTTG1
KLF42	5.23296e-70	1.09431	0.166	0.965	1.04659e-66	unknown	KLF4
KIF20A	0.207255	1.08818	0.131	0.16	1	unknown	KIF20A
COL6A21	1.68946e-25	1.08793	0.105	0.35	3.37892e-22	unknown	COL6A2
ACTG2	7.01332e-17	1.05481	0.058	0.195	1.40266e-13	unknown	ACTG2
AURKA2	2.4447e-42	1.02752	0.16	0.867	4.8894e-39	unknown	AURKA
SOCS31	8.3066e-74	1.02445	0.121	0.923	1.66132e-70	unknown	SOCS3
PRC11	1.81984e-16	1.02028	0.163	0.218	3.63969e-13	unknown	PRC1
COL6A12	5.50721e-88	1.0175	0.15	0.988	1.10144e-84	unknown	COL6A1
ARL6IP12	0.117041	1.0086	0.556	0.873	1	unknown	ARL6IP1
HBM2	1.92194e-46	0.994065	0.176	0.297	3.84387e-43	unknown	HBM
CCNB22	8.77472e-08	0.980605	0.185	0.44	0.000175494	unknown	CCNB2
COL1A22	2.86479e-08	0.979739	0.112	0.453	5.72957e-05	unknown	COL1A2
INHBA	0.00339339	0.968383	0.073	0.23	1	unknown	INHBA
HBG1	9.59115e-68	0.968072	0.115	0.097	1.91823e-64	unknown	HBG1
C11orf96	3.59199e-60	0.965788	0.064	0.658	7.18399e-57	unknown	C11orf96
MT2A1	0.0702911	0.963495	0.355	0.677	1	unknown	MT2A
NUSAP11	1.04809e-38	0.956432	0.256	0.352	2.09619e-35	unknown	NUSAP1
EGR11	3.89687e-28	0.95349	0.323	1	7.79373e-25	unknown	EGR1
COL1A12	7.65296e-07	0.950621	0.109	0.461	0.00153059	unknown	COL1A1
ADAMTS4	4.07894e-71	0.919422	0.051	0.706	8.15788e-68	unknown	ADAMTS4
CA22	2.6827e-99	0.911258	0.134	0.999	5.36541e-96	unknown	CA2
KNSTRN2	1.50807e-27	0.910489	0.153	0.302	3.01614e-24	unknown	KNSTRN
RHAG	1.35751e-32	0.909926	0.077	0.488	2.71503e-29	unknown	RHAG
ITGA7	0.00140297	0.891914	0.054	0.238	1	unknown	ITGA7
MT-RNR12	0.132363	0.886676	0.435	0.738	1	unknown	MT-RNR1
KPNA22	1.96802e-10	0.881051	0.345	0.892	3.93605e-07	unknown	KPNA2
BUB1B	3.49486e-34	0.878263	0.121	0.103	6.98972e-31	unknown	BUB1B
NUF21	4.7363e-07	0.87812	0.134	0.097	0.000947259	unknown	NUF2
SLC25A371	0.210924	0.858429	0.15	0.605	1	unknown	SLC25A37
RACGAP11	0.0972856	0.850766	0.144	0.501	1	unknown	RACGAP1
TMSB4X1	5.64881e-08	0.846619	0.083	0.424	0.000112976	unknown	TMSB4X
NDUFA4L2	0.000534919	0.83619	0.061	0.132	1	unknown	NDUFA4L2
SPARCL11	1.81433e-64	0.835614	0.125	0.902	3.62866e-61	unknown	SPARCL1
HMMR1	4.71706e-16	0.82871	0.115	0.347	9.43412e-13	unknown	HMMR
MKI671	0.00244371	0.826114	0.102	0.067	1	unknown	MKI67
NID1	2.27578e-55	0.825058	0.061	0.695	4.55155e-52	unknown	NID1
TUBB2	2.99619e-51	0.824029	0.383	0.325	5.99238e-48	unknown	TUBB
NR4A11	8.90085e-58	0.803085	0.201	0.962	1.78017e-54	unknown	NR4A1
LGALS12	3.75631e-22	0.797525	0.22	0.414	7.51262e-19	unknown	LGALS1
RCAN11	8.37028e-97	0.795523	0.093	0.948	1.67406e-93	unknown	RCAN1
BIRC51	2.17619e-16	0.789462	0.163	0.357	4.35239e-13	unknown	BIRC5
MFAP42	4.07869e-39	0.782536	0.083	0.258	8.15738e-36	unknown	MFAP4
GGH	3.80755e-49	0.772094	0.147	0.248	7.6151e-46	unknown	GGH
MAP3K7CL	3.08885e-32	0.761843	0.042	0.436	6.17771e-29	unknown	MAP3K7CL
ENPP51	2.12948e-82	0.747576	0.169	0.998	4.25895e-79	unknown	ENPP5
ZFP361	1.01514e-09	0.738731	0.431	0.997	2.03028e-06	unknown	ZFP36
ZWINT2	2.88701e-25	0.724038	0.198	0.222	5.77402e-22	unknown	ZWINT
MXD12	5.40007e-100	0.720603	0.134	1	1.08001e-96	unknown	MXD1
HN12	2.65026e-23	0.707979	0.233	0.862	5.30051e-20	unknown	HN1
TPX21	8.18097e-27	0.705381	0.121	0.138	1.63619e-23	unknown	TPX2
MT-TS22	0.000286299	0.705317	0.463	1	0.572599	unknown	MT-TS2
MYL91	0.5634	0.704511	0.246	0.625	1	unknown	MYL9
HSPA62	2.03018e-105	0.703516	0.115	0.99	4.06036e-102	unknown	HSPA6
FSTL12	5.04091e-52	0.695607	0.157	0.273	1.00818e-48	unknown	FSTL1
SMOC2	0.100839	0.67833	0.048	0.237	1	unknown	SMOC2
TMSB15A	1.32312e-11	0.674811	0.089	0.595	2.64625e-08	unknown	TMSB15A
TIMP21	2.9604e-52	0.664259	0.096	0.836	5.92079e-49	unknown	TIMP2
SMC41	1.41029e-26	0.652031	0.224	0.867	2.82059e-23	unknown	SMC4
COL18A11	4.12278e-56	0.651753	0.064	0.759	8.24556e-53	unknown	COL18A1
PXDN1	1.00727e-21	0.651463	0.061	0.659	2.01454e-18	unknown	PXDN
PI15	9.17516e-17	0.649595	0.032	0.302	1.83503e-13	unknown	PI15
CCDC3	1.88297e-09	0.645605	0.035	0.174	3.76593e-06	unknown	CCDC3
SNAI12	4.53932e-68	0.643622	0.201	1	9.07863e-65	unknown	SNAI1
CDKN31	2.27895e-35	0.632743	0.163	0.304	4.55791e-32	unknown	CDKN3
CKS22	0.0094667	0.632519	0.482	0.746	1	unknown	CKS2
UBE2T2	1.81187e-32	0.632218	0.157	0.292	3.62373e-29	unknown	UBE2T
CAV12	1.23829e-27	0.629633	0.256	0.9	2.47658e-24	unknown	CAV1
BLVRB	5.02519e-28	0.628965	0.249	0.382	1.00504e-24	unknown	BLVRB
FADS22	2.36253e-44	0.626576	0.096	0.766	4.72505e-41	unknown	FADS2
COL5A1	4.42824e-107	0.626342	0.07	0.121	8.85648e-104	unknown	COL5A1
TNFRSF10D1	7.58011e-112	0.62389	0.102	0.989	1.51602e-108	unknown	TNFRSF10D
PBK	0.000928408	0.623559	0.118	0.143	1	unknown	PBK
KIAA01012	1.72132e-23	0.622173	0.182	0.351	3.44263e-20	unknown	KIAA0101
CDCA3	1.13183e-39	0.61952	0.096	0.103	2.26367e-36	unknown	CDCA3
TROAP	2.1086e-13	0.617377	0.086	0.384	4.2172e-10	unknown	TROAP
IFI62	3.82186e-61	0.611503	0.204	0.975	7.64371e-58	unknown	IFI6
NR4A32	7.53151e-100	0.596053	0.054	0.831	1.5063e-96	unknown	NR4A3
C4orf462	2.93907e-97	0.594518	0.086	0.941	5.87813e-94	unknown	C4orf46
CRISPLD2	0.042402	0.587254	0.035	0.341	1	unknown	CRISPLD2
CCNA2	2.32723e-72	0.585329	0.086	0.118	4.65446e-69	unknown	CCNA2
RFC32	4.95504e-16	0.580713	0.064	0.484	9.91009e-13	unknown	RFC3
TYMS	0.875115	0.578315	0.15	0.54	1	unknown	TYMS
ADIRF2	2.00411e-75	0.577789	0.157	0.207	4.00822e-72	unknown	ADIRF
NEK91	8.01901e-50	0.577373	0.035	0.764	1.6038e-46	unknown	NEK9
EEF1A12	1.27556e-10	0.576647	0.54	0.633	2.55112e-07	unknown	EEF1A1
JAG11	9.06258e-120	0.576519	0.096	0.995	1.81252e-116	unknown	JAG1
BORA	4.17283e-36	0.569522	0.067	0.708	8.34566e-33	unknown	BORA
RRAD1	8.09108e-06	0.565936	0.032	0.136	0.0161822	unknown	RRAD
ZCCHC122	1.29133e-113	0.564725	0.105	0.995	2.58267e-110	unknown	ZCCHC12
SERPING12	4.99126e-68	0.563193	0.083	0.215	9.98251e-65	unknown	SERPING1
PSRC11	9.08111e-16	0.56148	0.073	0.475	1.81622e-12	unknown	PSRC1
EZH22	7.19936e-15	0.558295	0.089	0.39	1.43987e-11	unknown	EZH2
EPAS11	0.67603	0.551008	0.067	0.54	1	unknown	EPAS1
NTRK3	0.0271717	0.545153	0.035	0.117	1	unknown	NTRK3
FN12	5.88497e-58	0.543777	0.086	0.842	1.17699e-54	unknown	FN1
COL3A12	1.45243e-18	0.539377	0.102	0.385	2.90486e-15	unknown	COL3A1
C8orf41	1.31354e-52	0.537845	0.064	0.807	2.62707e-49	unknown	C8orf4
CD362	2.56358e-64	0.535574	0.099	0.219	5.12716e-61	unknown	CD36
SPAG5	0.067018	0.527103	0.07	0.247	1	unknown	SPAG5
IL6	1.55183e-115	0.52471	0.029	0.849	3.10366e-112	unknown	IL6
IL6ST2	7.5489e-61	0.519749	0.073	0.836	1.50978e-57	unknown	IL6ST
ALAS21	1.6447e-60	0.515837	0.153	0.247	3.2894e-57	unknown	ALAS2
LMNB11	1.23672e-36	0.513714	0.067	0.253	2.47343e-33	unknown	LMNB1
HMGB12	5.57021e-28	0.504553	0.53	0.451	1.11404e-24	unknown	HMGB1
A2M1	2.00144e-11	0.504118	0.16	0.448	4.00289e-08	unknown	A2M
HMBS2	3.17276e-05	0.499919	0.096	0.462	0.0634553	unknown	HMBS
HEMGN	7.40422e-11	0.492622	0.089	0.477	1.48084e-07	unknown	HEMGN
MT-CO31	1.5199e-12	0.492439	0.604	0.637	3.03979e-09	unknown	MT-CO3
RGS22	0.000833173	0.487551	0.195	0.68	1	unknown	RGS2
CENPU2	8.35284e-66	0.481396	0.093	0.795	1.67057e-62	unknown	CENPU
ARID5B1	0.920108	0.480148	0.035	0.376	1	unknown	ARID5B
CTGF2	1.75838e-70	0.476681	0.192	0.988	3.51676e-67	unknown	CTGF
NDRG12	3.69058e-129	0.472543	0.077	0.993	7.38117e-126	unknown	NDRG1
RUNX11	0.0711672	0.466917	0.032	0.213	1	unknown	RUNX1
C21orf581	1.76146e-27	0.462441	0.064	0.694	3.52293e-24	unknown	C21orf58
CXCL21	6.13253e-21	0.457289	0.048	0.694	1.22651e-17	unknown	CXCL2
MPRIP1	2.29276e-105	0.457161	0.061	0.929	4.58552e-102	unknown	MPRIP
CENPN1	2.37443e-20	0.452747	0.086	0.2	4.74887e-17	unknown	CENPN
RRM21	3.20626e-17	0.447783	0.102	0.088	6.41252e-14	unknown	RRM2
NPNT2	2.47441e-29	0.445289	0.319	0.985	4.94883e-26	unknown	NPNT
PLK1	0.00780935	0.444169	0.064	0.26	1	unknown	PLK1
NAMPT2	3.1054e-82	0.437754	0.073	0.888	6.2108e-79	unknown	NAMPT
C1QTNF1	2.86085e-06	0.436681	0.032	0.101	0.0057217	unknown	C1QTNF1
ORC6	4.02052e-08	0.431014	0.054	0.251	8.04104e-05	unknown	ORC6
STXBP52	4.19143e-123	0.42927	0.073	0.978	8.38286e-120	unknown	STXBP5
TMEM1732	9.06479e-08	0.423424	0.045	0.603	0.000181296	unknown	TMEM173
VTRNA2-1	8.55674e-09	0.423199	0.077	0.646	1.71135e-05	unknown	VTRNA2-1
ZC3H7A1	9.9876e-92	0.422532	0.058	0.837	1.99752e-88	unknown	ZC3H7A
SSX12	3.93416e-110	0.422154	0.105	0.988	7.86832e-107	unknown	SSX1
LTBP1	3.51138e-14	0.420651	0.032	0.4	7.02277e-11	unknown	LTBP1
KIFC11	0.000693249	0.418831	0.077	0.394	1	unknown	KIFC1
SBSPON	0.936984	0.412241	0.026	0.215	1	unknown	SBSPON
FABP52	6.73125e-12	0.411737	0.147	0.717	1.34625e-08	unknown	FABP5
NRP11	0.00486247	0.40797	0.061	0.572	1	unknown	NRP1
ENPEP	0.000524981	0.402888	0.026	0.258	1	unknown	ENPEP
C10orf102	3.45259e-112	0.396216	0.058	0.941	6.90518e-109	unknown	C10orf10
EBF2	5.93026e-08	0.395969	0.032	0.147	0.000118605	unknown	EBF2
UGCG2	7.7407e-98	0.393622	0.032	0.834	1.54814e-94	unknown	UGCG
CPOX	2.22683e-97	0.393028	0.054	0.825	4.45366e-94	unknown	CPOX
IFITM32	5.31579e-09	0.39282	0.435	0.549	1.06316e-05	unknown	IFITM3
ADGRF5	4.15471e-38	0.391081	0.051	0.575	8.30942e-35	unknown	ADGRF5
CTSL2	0.0394416	0.384399	0.157	0.542	1	unknown	CTSL
CDKN1A2	3.18059e-21	0.382905	0.367	1	6.36118e-18	unknown	CDKN1A
TCEAL7	9.96558e-19	0.382224	0.042	0.112	1.99312e-15	unknown	TCEAL7
ICAM41	3.52096e-49	0.381767	0.035	0.531	7.04192e-46	unknown	ICAM4
BGN1	8.90031e-34	0.379458	0.051	0.114	1.78006e-30	unknown	BGN
CKAP21	1.0302e-50	0.378267	0.096	0.239	2.0604e-47	unknown	CKAP2
EPB41L2	9.62791e-06	0.374276	0.038	0.298	0.0192558	unknown	EPB41L2
IFIT3	0.791545	0.372802	0.029	0.195	1	unknown	IFIT3
IER32	3.0284e-21	0.368805	0.358	1	6.05679e-18	unknown	IER3
ETS22	7.32697e-140	0.365984	0.054	0.987	1.46539e-136	unknown	ETS2
BASP11	1.96656e-68	0.364412	0.038	0.707	3.93313e-65	unknown	BASP1
IGFBP2	0.894927	0.361857	0.042	0.196	1	unknown	IGFBP2
TK11	3.97128e-84	0.360484	0.083	0.106	7.94256e-81	unknown	TK1
FABP42	7.36406e-69	0.359781	0.073	0.209	1.47281e-65	unknown	FABP4
STOM	9.01754e-92	0.353977	0.093	0.934	1.80351e-88	unknown	STOM
IGFBP4	1.94286e-84	0.350664	0.147	0.974	3.88572e-81	unknown	IGFBP4
SEMA4C	2.10698e-15	0.346512	0.016	0.329	4.21397e-12	unknown	SEMA4C
RP11-259K15.21	2.02379e-143	0.346153	0.045	0.982	4.04757e-140	unknown	RP11-259K15.2
FBLN1	0.000309693	0.344123	0.064	0.577	0.619386	unknown	FBLN1
TNFRSF11B1	4.80055e-126	0.340298	0.07	0.975	9.60109e-123	unknown	TNFRSF11B
SPARC2	0.000526878	0.336165	0.377	0.585	1	unknown	SPARC
PFKFB31	1.56387e-23	0.334646	0.058	0.68	3.12774e-20	unknown	PFKFB3
HMGA1	6.19769e-06	0.33385	0.23	0.727	0.0123954	unknown	HMGA1
ACKR32	2.62976e-124	0.333131	0.058	0.964	5.25953e-121	unknown	ACKR3
MGLL	0.119863	0.332787	0.067	0.331	1	unknown	MGLL
THY11	5.73996e-74	0.332376	0.105	0.198	1.14799e-70	unknown	THY1
ADAMTS2	1.52141e-16	0.331184	0.035	0.555	3.04282e-13	unknown	ADAMTS2
IFI161	9.93e-44	0.328933	0.058	0.778	1.986e-40	unknown	IFI16
SEMA5A1	1.65233e-28	0.325543	0.026	0.142	3.30467e-25	unknown	SEMA5A
SYTL2	8.41696e-12	0.323186	0.016	0.321	1.68339e-08	unknown	SYTL2
SEMA5B	5.8617e-19	0.321806	0.022	0.272	1.17234e-15	unknown	SEMA5B
LAMB12	3.87414e-34	0.318683	0.051	0.743	7.74828e-31	unknown	LAMB1
ARL5B1	5.97898e-108	0.316919	0.061	0.932	1.1958e-104	unknown	ARL5B
CCDC62	1.16683e-06	0.314616	0.006	0.194	0.00233366	unknown	CCDC62
LRRN12	5.02841e-127	0.314287	0.048	0.955	1.00568e-123	unknown	LRRN1
AKAP121	0.0104153	0.308339	0.035	0.466	1	unknown	AKAP12
TGM22	3.47255e-73	0.308268	0.038	0.823	6.9451e-70	unknown	TGM2
CENPW2	5.10612e-86	0.305913	0.109	0.11	1.02122e-82	unknown	CENPW
ANLN	4.35539e-14	0.305013	0.051	0.353	8.71078e-11	unknown	ANLN
PSMA51	1.12942e-73	0.303089	0.125	0.925	2.25885e-70	unknown	PSMA5
TNFAIP8L1	8.23225e-19	0.302308	0.032	0.317	1.64645e-15	unknown	TNFAIP8L1
SLC2A31	4.25911e-60	0.301129	0.096	0.237	8.51821e-57	unknown	SLC2A3
FAM84A2	1.9647e-132	0.300822	0.048	0.957	3.9294e-129	unknown	FAM84A
CXCL32	2.3766e-39	0.297726	0.048	0.751	4.7532e-36	unknown	CXCL3
THBS3	5.33117e-54	0.296485	0.042	0.628	1.06623e-50	unknown	THBS3
DUSP42	6.93057e-117	0.294396	0.058	0.949	1.38611e-113	unknown	DUSP4
ESAM1	2.7773e-16	0.294372	0.115	0.399	5.5546e-13	unknown	ESAM
G0S22	6.27728e-65	0.294161	0.125	0.903	1.25546e-61	unknown	G0S2
CCDC801	4.02642e-95	0.281803	0.096	0.154	8.05283e-92	unknown	CCDC80
TMSB4XP41	3.46884e-06	0.281372	0.042	0.401	0.00693769	unknown	TMSB4XP4
H1F01	1.09383e-23	0.280314	0.259	0.876	2.18766e-20	unknown	H1F0
GAPDH2	0.00153684	0.279973	0.569	0.732	1	unknown	GAPDH
FUZ1	1.06305e-24	0.278709	0.064	0.681	2.12611e-21	unknown	FUZ
WWTR12	1.45558e-61	0.278148	0.048	0.822	2.91115e-58	unknown	WWTR1
TFF1	0.253627	0.276961	0.003	0.159	1	unknown	TFF1
RHCE	0.00507447	0.273091	0.035	0.104	1	unknown	RHCE
SLC1A51	3.16954e-05	0.273003	0.042	0.164	0.0633908	unknown	SLC1A5
GFI1B	3.33951e-31	0.267992	0.038	0.588	6.67902e-28	unknown	GFI1B
CLDN11	5.43651e-06	0.266156	0.022	0.438	0.010873	unknown	CLDN1
PRDM5	8.73806e-54	0.261244	0.022	0.614	1.74761e-50	unknown	PRDM5
ADAMTS9	2.22772e-110	0.260789	0.026	0.845	4.45544e-107	unknown	ADAMTS9
APAF1	4.90075e-21	0.257825	0.032	0.315	9.80151e-18	unknown	APAF1
KLF21	3.06238e-29	0.257632	0.064	0.738	6.12476e-26	unknown	KLF2
FBN11	0.00689542	0.257262	0.048	0.567	1	unknown	FBN1
C1R	7.21007e-77	0.255976	0.067	0.185	1.44201e-73	unknown	C1R
FXYD61	1.09911e-112	0.253177	0.029	0.101	2.19822e-109	unknown	FXYD6
KLF1	1.71067e-14	0.251437	0.045	0.277	3.42133e-11	unknown	KLF1
H2AFV1	1.27369e-10	0.251335	0.262	0.795	2.54739e-07	unknown	H2AFV
HBZ	7.22255e-25	0.25103	0.013	0.215	1.44451e-21	unknown	HBZ
NTF3	9.48363e-10	0.249585	0.013	0.144	1.89673e-06	unknown	NTF3
ZFHX3	1.96995e-113	0.244432	0.042	0.921	3.9399e-110	unknown	ZFHX3
EGLN31	1.10479e-98	0.23764	0.032	0.857	2.20958e-95	unknown	EGLN3
HLA-F1	0.00751296	0.237294	0.019	0.169	1	unknown	HLA-F
C1orf54	5.76011e-17	0.23583	0.045	0.352	1.15202e-13	unknown	C1orf54
PTGS2	3.53427e-96	0.23433	0.016	0.737	7.06853e-93	unknown	PTGS2
CA3	0.361763	0.22954	0.032	0.158	1	unknown	CA3
CCNE22	6.18661e-128	0.229198	0.048	0.949	1.23732e-124	unknown	CCNE2
SULF11	0.563456	0.228834	0.019	0.256	1	unknown	SULF1
GCA1	1.71983e-50	0.228483	0.054	0.782	3.43967e-47	unknown	GCA
MX11	7.74877e-50	0.227595	0.019	0.714	1.54975e-46	unknown	MX1
GAS62	1.24448e-147	0.227138	0.042	0.978	2.48897e-144	unknown	GAS6
FAM13C	2.43389e-38	0.227122	0.019	0.607	4.86779e-35	unknown	FAM13C
KCTD122	1.47141e-88	0.226715	0.054	0.893	2.94281e-85	unknown	KCTD12
TMEM176A1	7.70638e-34	0.225029	0.026	0.44	1.54128e-30	unknown	TMEM176A
MAP2K32	1.452e-114	0.224379	0.051	0.925	2.90401e-111	unknown	MAP2K3
CKAP2L1	3.87339e-12	0.223426	0.035	0.305	7.74679e-09	unknown	CKAP2L
HLA-DRB52	2.66639e-163	0.222981	0.026	0.992	5.33278e-160	unknown	HLA-DRB5
MT-ND42	0.0345245	0.222966	0.479	0.713	1	unknown	MT-ND4
LAPTM4B2	7.86705e-20	0.222439	0.042	0.626	1.57341e-16	unknown	LAPTM4B
GPT2	8.73757e-13	0.22202	0.019	0.275	1.74751e-09	unknown	GPT2
HIST1H3H2	8.12512e-140	0.22001	0.064	0.998	1.62502e-136	unknown	HIST1H3H
SERPINE1	4.78985e-53	0.21975	0.022	0.522	9.5797e-50	unknown	SERPINE1
AP000568.2	2.00256e-82	0.211778	0.022	0.69	4.00512e-79	unknown	AP000568.2
COL12A1	7.88222e-26	0.211254	0.022	0.596	1.57644e-22	unknown	COL12A1
SELE2	1.53746e-159	0.210747	0.022	0.974	3.07491e-156	unknown	SELE
IRF12	1.6859e-25	0.209701	0.083	0.738	3.3718e-22	unknown	IRF1
HAPLN3	0.760537	0.209644	0.022	0.233	1	unknown	HAPLN3
KL	9.73223e-70	0.209237	0.016	0.606	1.94645e-66	unknown	KL
SGCE1	9.77835e-87	0.207718	0.054	0.883	1.95567e-83	unknown	SGCE
SRP91	4.93032e-06	0.204805	0.268	0.755	0.00986063	unknown	SRP9
TNFRSF10C1	4.88952e-92	0.203936	0.019	0.723	9.77904e-89	unknown	TNFRSF10C
LINC001522	0.0105054	0.2038	0.058	0.489	1	unknown	LINC00152
CTD-2186M15.3	4.60461e-47	0.203274	0.013	0.542	9.20922e-44	unknown	CTD-2186M15.3
MID1IP11	3.88273e-59	0.203012	0.064	0.829	7.76546e-56	unknown	MID1IP1
GYPC1	1.17471e-81	0.202922	0.121	0.183	2.34943e-78	unknown	GYPC
HMGB32	6.02768e-60	0.200744	0.109	0.237	1.20554e-56	unknown	HMGB3
EMP12	5.08122e-89	0.199928	0.131	0.968	1.01624e-85	unknown	EMP1
THBD	1.37091e-107	0.196599	0.029	0.885	2.74182e-104	unknown	THBD
TAGLN22	4.85521e-44	0.196454	0.249	0.31	9.71043e-41	unknown	TAGLN2
RP11-348H3.21	1.25585e-120	0.194792	0.032	0.909	2.51169e-117	unknown	RP11-348H3.2
AGR3	2.20765e-61	0.192381	0.013	0.593	4.4153e-58	unknown	AGR3
STC11	1.50753e-75	0.192374	0.169	0.978	3.01505e-72	unknown	STC1
FGF7	1.33474e-57	0.191626	0.029	0.19	2.66948e-54	unknown	FGF7
SCIN1	6.07713e-46	0.191345	0.026	0.622	1.21543e-42	unknown	SCIN
COL14A1	8.66369e-10	0.191116	0.029	0.235	1.73274e-06	unknown	COL14A1
BCYRN11	2.05161e-55	0.190793	0.019	0.721	4.10322e-52	unknown	BCYRN1
PROS1	2.2955e-30	0.189893	0.019	0.519	4.591e-27	unknown	PROS1
PAQR71	9.1457e-46	0.189115	0.019	0.493	1.82914e-42	unknown	PAQR7
MTHFD22	0.307366	0.188507	0.045	0.406	1	unknown	MTHFD2
MYCN1	1.80177e-103	0.182189	0.016	0.762	3.60354e-100	unknown	MYCN
ACKR12	3.41467e-115	0.181648	0.086	0.975	6.82933e-112	unknown	ACKR1
DNAJB12	0.0807254	0.179655	0.396	0.671	1	unknown	DNAJB1
CD4	9.32229e-09	0.178696	0.019	0.428	1.86446e-05	unknown	CD4
PLAT	2.6513e-101	0.177241	0.035	0.872	5.30259e-98	unknown	PLAT
PTN1	8.97681e-14	0.176133	0.061	0.628	1.79536e-10	unknown	PTN
SGK12	2.38018e-91	0.173716	0.141	0.983	4.76037e-88	unknown	SGK1
COL9A1	3.45711e-36	0.17349	0.01	0.379	6.91421e-33	unknown	COL9A1
FTL2	0.943741	0.172841	0.473	0.782	1	unknown	FTL
KIAA07531	1.20056e-63	0.172682	0.019	0.792	2.40112e-60	unknown	KIAA0753
INSR2	1.11875e-101	0.172561	0.016	0.77	2.2375e-98	unknown	INSR
EVA1C	0.000679774	0.172105	0.013	0.196	1	unknown	EVA1C
MT1L2	1.6465e-23	0.170971	0.013	0.199	3.293e-20	unknown	MT1L
SLC1A4	3.84936e-11	0.170695	0.013	0.13	7.69872e-08	unknown	SLC1A4
AHSA12	3.84246e-89	0.169746	0.115	0.951	7.68492e-86	unknown	AHSA1
LRRC321	5.39908e-81	0.168214	0.019	0.728	1.07982e-77	unknown	LRRC32
PCSK71	1.05949e-113	0.166444	0.029	0.878	2.11897e-110	unknown	PCSK7
COL27A1	5.61128e-98	0.163953	0.016	0.763	1.12226e-94	unknown	COL27A1
BAIAP2-AS11	1.13072e-26	0.161764	0.013	0.403	2.26145e-23	unknown	BAIAP2-AS1
MRGPRF	0.000111213	0.161449	0.013	0.119	0.222426	unknown	MRGPRF
BRCA1	5.31885e-36	0.160217	0.016	0.529	1.06377e-32	unknown	BRCA1
TFPI	1.27855e-70	0.159821	0.016	0.694	2.55711e-67	unknown	TFPI
SCGB2A12	1.01157e-63	0.158453	0.214	0.995	2.02315e-60	unknown	SCGB2A1
CCNA1	0.00173368	0.1575	0.01	0.115	1	unknown	CCNA1
OAS3	2.96856e-14	0.157373	0.013	0.189	5.93713e-11	unknown	OAS3
GBP21	1.32817e-10	0.154972	0.032	0.135	2.65635e-07	unknown	GBP2
RP5-1085F17.3	0.00758945	0.154645	0.013	0.124	1	unknown	RP5-1085F17.3
PROX11	1.24335e-46	0.15461	0.01	0.485	2.48669e-43	unknown	PROX1
TRAPPC6B1	3.02203e-120	0.151097	0.032	0.922	6.04406e-117	unknown	TRAPPC6B
RP11-62H7.2	4.06728e-42	0.149155	0.006	0.417	8.13456e-39	unknown	RP11-62H7.2
ZBTB162	1.1411e-110	0.148605	0.026	0.897	2.28219e-107	unknown	ZBTB16
GREM1	4.64497e-14	0.148428	0.016	0.27	9.28994e-11	unknown	GREM1
ZNF354C	0.345826	0.147417	0.01	0.151	1	unknown	ZNF354C
TGFBR22	0.643832	0.14591	0.048	0.515	1	unknown	TGFBR2
RPS20P14	9.29393e-41	0.145133	0.016	0.569	1.85879e-37	unknown	RPS20P14
PVALB	5.64644e-118	0.145079	0.016	0.82	1.12929e-114	unknown	PVALB
ASF1B1	2.15056e-07	0.144635	0.048	0.356	0.000430113	unknown	ASF1B
VDR	7.24477e-67	0.14377	0.013	0.668	1.44895e-63	unknown	VDR
CTA-29F11.12	1.117e-77	0.142922	0.147	0.956	2.23399e-74	unknown	CTA-29F11.1
WHAMMP21	6.85775e-20	0.142754	0.022	0.332	1.37155e-16	unknown	WHAMMP2
ZBED31	0.385615	0.142532	0.026	0.371	1	unknown	ZBED3
XAF11	4.53503e-86	0.142362	0.022	0.742	9.07007e-83	unknown	XAF1
COL5A21	4.95346e-58	0.141248	0.051	0.223	9.90692e-55	unknown	COL5A2
GAS1	5.67649e-07	0.139984	0.013	0.247	0.0011353	unknown	GAS1
HIC1	3.09282e-30	0.139502	0.01	0.342	6.18564e-27	unknown	HIC1
BHLHE402	9.28075e-126	0.137938	0.061	0.97	1.85615e-122	unknown	BHLHE40
CYR611	1.26405e-07	0.137413	0.447	1	0.000252811	unknown	CYR61
RNU6-6P2	1.64571e-142	0.137329	0.042	0.976	3.29143e-139	unknown	RNU6-6P
CCDC74A2	1.17014e-13	0.13511	0.032	0.524	2.34028e-10	unknown	CCDC74A
FAM184A2	1.39446e-128	0.133742	0.029	0.907	2.78891e-125	unknown	FAM184A
ARHGEF171	1.66441e-138	0.133532	0.035	0.956	3.32882e-135	unknown	ARHGEF17
TMEM255B	7.02847e-19	0.131461	0.01	0.282	1.40569e-15	unknown	TMEM255B
OSMR1	3.35248e-36	0.131221	0.01	0.385	6.70495e-33	unknown	OSMR
UBE2V1	4.45367e-115	0.131134	0.016	0.831	8.90734e-112	unknown	UBE2V1
PLXNA21	0.123095	0.130762	0.01	0.324	1	unknown	PLXNA2
ACTN11	1.79629e-47	0.1265	0.048	0.258	3.59258e-44	unknown	ACTN1
DCLRE1B	0.383963	0.126312	0.016	0.204	1	unknown	DCLRE1B
CNKSR3	9.7546e-22	0.12565	0.01	0.284	1.95092e-18	unknown	CNKSR3
TMEM67	1.52185e-52	0.125486	0.019	0.742	3.0437e-49	unknown	TMEM67
TUBA1A2	1.50316e-29	0.125333	0.166	0.349	3.00633e-26	unknown	TUBA1A
IKZF2	1.82235e-129	0.125145	0.026	0.882	3.6447e-126	unknown	IKZF2
CRABP11	1.34661e-21	0.124942	0.051	0.674	2.69322e-18	unknown	CRABP1
GMNN	1.17285e-26	0.124703	0.102	0.752	2.34569e-23	unknown	GMNN
TGFBR3	6.74168e-100	0.123928	0.016	0.761	1.34834e-96	unknown	TGFBR3
NPPC1	1.67539e-17	0.123901	0.016	0.64	3.35078e-14	unknown	NPPC
PGA51	1.74515e-102	0.122978	0.019	0.788	3.4903e-99	unknown	PGA5
RHOJ	4.58191e-77	0.119329	0.01	0.725	9.16382e-74	unknown	RHOJ
AQP31	1.14045e-24	0.119158	0.035	0.438	2.2809e-21	unknown	AQP3
IFIT2	4.92967e-81	0.118887	0.006	0.703	9.85935e-78	unknown	IFIT2
MAP7	0.000969837	0.11721	0.032	0.223	1	unknown	MAP7
SLC25A52	1.58476e-08	0.116572	0.444	0.961	3.16953e-05	unknown	SLC25A5
ABCA12	7.85267e-46	0.114196	0.019	0.754	1.57053e-42	unknown	ABCA1
PHF191	3.21126e-31	0.112963	0.038	0.232	6.42252e-28	unknown	PHF19
LTBP42	3.14554e-05	0.112324	0.077	0.617	0.0629108	unknown	LTBP4
S100A22	9.86504e-80	0.112305	0.045	0.12	1.97301e-76	unknown	S100A2
AQP12	0.838558	0.112231	0.073	0.534	1	unknown	AQP1
ZYX	0.0291445	0.111329	0.032	0.428	1	unknown	ZYX
CALML6	3.1047e-14	0.110937	0.003	0.166	6.20939e-11	unknown	CALML6
NR4A22	3.32844e-81	0.109943	0.096	0.913	6.65688e-78	unknown	NR4A2
IFI44L	0.00791854	0.109745	0.01	0.41	1	unknown	IFI44L
LAMA41	2.24025e-11	0.10825	0.032	0.603	4.4805e-08	unknown	LAMA4
RBMS3-AS3	6.78328e-82	0.10771	0.016	0.67	1.35666e-78	unknown	RBMS3-AS3
FBLIM1	9.10547e-15	0.107623	0.013	0.263	1.82109e-11	unknown	FBLIM1
MRTO4	0.0402594	0.107407	0.035	0.505	1	unknown	MRTO4
JAM2	0.219092	0.106676	0.022	0.47	1	unknown	JAM2
EHD41	9.12164e-23	0.106093	0.022	0.503	1.82433e-19	unknown	EHD4
RAPGEF61	0.000103578	0.105506	0.01	0.454	0.207156	unknown	RAPGEF6
NKX6-12	5.14404e-138	0.103503	0.016	0.934	1.02881e-134	unknown	NKX6-1
CCRL2	7.19914e-08	0.102423	0.003	0.181	0.000143983	unknown	CCRL2
PLXDC11	2.05707e-19	0.102212	0.013	0.24	4.11414e-16	unknown	PLXDC1
AREG1	1.37387e-147	0.102092	0.045	0.99	2.74775e-144	unknown	AREG
SHANK3	3.47891e-12	0.101697	0.006	0.15	6.95782e-09	unknown	SHANK3
MT-RNR22	9.54525e-07	0.10124	0.24	0.513	0.00190905	unknown	MT-RNR2
SMAD1	1.88703e-22	0.100619	0.016	0.468	3.77406e-19	unknown	SMAD1
PTMA2	1.72043e-08	-0.101024	0.866	0.998	3.44087e-05	unknown	PTMA
CDC45	0.0138502	-0.10211	0.003	0.128	1	unknown	CDC45
IL23A1	0.000291161	-0.102255	0.003	0.156	0.582323	unknown	IL23A
ENPP21	5.8164e-15	-0.103009	0.003	0.27	1.16328e-11	unknown	ENPP2
FGF121	2.01487e-62	-0.103527	0.003	0.644	4.02973e-59	unknown	FGF12
PADI4	2.59876e-10	-0.104215	0	0.201	5.19751e-07	unknown	PADI4
SLC25A191	3.50206e-103	-0.104534	0.013	0.813	7.00412e-100	unknown	SLC25A19
TMEM176B2	3.64239e-123	-0.105171	0.032	0.908	7.28479e-120	unknown	TMEM176B
PLCG21	0.247532	-0.105508	0	0.253	1	unknown	PLCG2
ODAM	0.149817	-0.107552	0.003	0.282	1	unknown	ODAM
CD8A	8.10782e-43	-0.107618	0.006	0.173	1.62156e-39	unknown	CD8A
MYBL21	5.63025e-82	-0.107729	0.003	0.684	1.12605e-78	unknown	MYBL2
FGFR11	1.94972e-47	-0.109379	0.01	0.58	3.89945e-44	unknown	FGFR1
CYP1B11	4.33343e-81	-0.11084	0	0.719	8.66687e-78	unknown	CYP1B1
GZMH1	0.000425003	-0.110966	0	0.228	0.850006	unknown	GZMH
AZIN1-AS11	2.09776e-05	-0.112893	0.006	0.181	0.0419553	unknown	AZIN1-AS1
HTRA3	0.0457866	-0.113576	0.003	0.296	1	unknown	HTRA3
PTGER4	0.867168	-0.114784	0.003	0.289	1	unknown	PTGER4
S100A42	2.0535e-80	-0.115991	0.08	0.182	4.107e-77	unknown	S100A4
SPATA131	1.62024e-61	-0.117444	0.003	0.612	3.24048e-58	unknown	SPATA13
FNTA	5.72238e-53	-0.118637	0.048	0.797	1.14448e-49	unknown	FNTA
PLXND1	7.7059e-11	-0.119325	0.006	0.105	1.54118e-07	unknown	PLXND1
RP11-112J3.16	6.50463e-91	-0.120376	0.006	0.76	1.30093e-87	unknown	RP11-112J3.16
OMD	0.016121	-0.122918	0	0.23	1	unknown	OMD
PCSK21	8.72108e-63	-0.123283	0.006	0.6	1.74422e-59	unknown	PCSK2
CFH2	3.87429e-06	-0.123621	0.048	0.438	0.00774857	unknown	CFH
SFTPB	9.34706e-17	-0.123673	0	0.102	1.86941e-13	unknown	SFTPB
RNF1681	1.63996e-18	-0.124586	0.01	0.181	3.27993e-15	unknown	RNF168
SOSTDC11	1.07364e-32	-0.126944	0.006	0.203	2.14727e-29	unknown	SOSTDC1
RP11-309N24.11	3.28204e-26	-0.127839	0	0.353	6.56408e-23	unknown	RP11-309N24.1
SETDB2	2.37873e-35	-0.128835	0.006	0.126	4.75745e-32	unknown	SETDB2
TNFRSF12A2	8.80616e-50	-0.129499	0.089	0.262	1.76123e-46	unknown	TNFRSF12A
MRC1	1.82342e-35	-0.129844	0	0.359	3.64685e-32	unknown	MRC1
HYAL22	1.94552e-40	-0.130586	0.01	0.606	3.89104e-37	unknown	HYAL2
SERPINB11	7.86913e-06	-0.130745	0.067	0.616	0.0157383	unknown	SERPINB1
IFI272	5.16722e-133	-0.131065	0.048	0.969	1.03344e-129	unknown	IFI27
CXCR42	5.92752e-05	-0.131528	0.086	0.618	0.11855	unknown	CXCR4
CYYR1	1.86492e-21	-0.132628	0	0.595	3.72984e-18	unknown	CYYR1
MT-CYB2	9.93882e-08	-0.134408	0.435	0.547	0.000198776	unknown	MT-CYB
CD381	4.10657e-17	-0.135077	0	0.29	8.21314e-14	unknown	CD38
IL1RN2	8.55977e-05	-0.135695	0.003	0.171	0.171195	unknown	IL1RN
CSF1R	8.93506e-24	-0.136227	0.003	0.106	1.78701e-20	unknown	CSF1R
NTS	0.0813098	-0.138364	0.003	0.246	1	unknown	NTS
RAN1	0.000193829	-0.138773	0.543	0.981	0.387657	unknown	RAN
ITGB4	1.67155e-07	-0.13928	0	0.172	0.00033431	unknown	ITGB4
RETN	4.96143e-32	-0.140185	0.01	0.451	9.92286e-29	unknown	RETN
PVT1	8.29976e-144	-0.141383	0.01	0.916	1.65995e-140	unknown	PVT1
IGSF10	7.02453e-21	-0.147294	0.003	0.62	1.40491e-17	unknown	IGSF10
PTGDS1	1.70958e-07	-0.147347	0.019	0.564	0.000341917	unknown	PTGDS
PPARG1	0.749577	-0.147658	0.003	0.185	1	unknown	PPARG
EGFL71	0.00885354	-0.149555	0.026	0.552	1	unknown	EGFL7
RPS272	0.00477426	-0.151785	0.514	0.919	1	unknown	RPS27
HDHD31	6.4621e-10	-0.153561	0.042	0.631	1.29242e-06	unknown	HDHD3
RGCC1	2.93659e-40	-0.154403	0.067	0.779	5.87318e-37	unknown	RGCC
HSD17B14	0.867981	-0.154484	0	0.167	1	unknown	HSD17B14
CREB3L1	0.000390222	-0.155349	0	0.18	0.780444	unknown	CREB3L1
PROM2	3.96439e-16	-0.156943	0.003	0.157	7.92878e-13	unknown	PROM2
TMEM100	1.66205e-44	-0.157272	0	0.441	3.32411e-41	unknown	TMEM100
IDO1	0.00143046	-0.15829	0	0.15	1	unknown	IDO1
NAPA-AS11	4.52078e-23	-0.159373	0	0.453	9.04156e-20	unknown	NAPA-AS1
EVI2B1	1.61397e-09	-0.161308	0	0.151	3.22794e-06	unknown	EVI2B
PRCP	1.11796e-25	-0.162154	0.061	0.723	2.23592e-22	unknown	PRCP
CA4	1.3974e-16	-0.163801	0.003	0.24	2.7948e-13	unknown	CA4
MT-CO12	0.35714	-0.163875	0.652	0.991	1	unknown	MT-CO1
BST22	6.33224e-53	-0.163998	0.013	0.204	1.26645e-49	unknown	BST2
CLEC2D1	8.74765e-34	-0.168089	0.01	0.185	1.74953e-30	unknown	CLEC2D
ECSCR1	0.000104047	-0.168376	0.006	0.509	0.208093	unknown	ECSCR
APOC12	1.8942e-18	-0.171342	0.013	0.521	3.78839e-15	unknown	APOC1
WFDC21P1	3.60486e-12	-0.171702	0.006	0.233	7.20973e-09	unknown	WFDC21P
CLEC14A	8.21307e-57	-0.175058	0.006	0.681	1.64261e-53	unknown	CLEC14A
MT-ND21	9.67123e-08	-0.175685	0.495	0.898	0.000193425	unknown	MT-ND2
KLRD11	7.82883e-105	-0.176904	0	0.793	1.56577e-101	unknown	KLRD1
IGFBP31	0.0412318	-0.179725	0.013	0.538	1	unknown	IGFBP3
CRISPLD12	7.6056e-32	-0.181564	0.013	0.675	1.52112e-28	unknown	CRISPLD1
SAMSN11	2.81029e-46	-0.184494	0.01	0.174	5.62058e-43	unknown	SAMSN1
TIMP12	7.54728e-64	-0.185577	0.086	0.222	1.50946e-60	unknown	TIMP1
SDPR1	3.71806e-139	-0.187321	0.048	0.98	7.43613e-136	unknown	SDPR
TMSB101	0.00239253	-0.190863	0.329	0.569	1	unknown	TMSB10
RP11-503C24.42	2.69318e-79	-0.190979	0.006	0.723	5.38635e-76	unknown	RP11-503C24.4
TNFRSF1B2	8.00638e-13	-0.191855	0.003	0.294	1.60128e-09	unknown	TNFRSF1B
APOD1	4.21067e-21	-0.192075	0	0.475	8.42134e-18	unknown	APOD
MARS2	0.10611	-0.192462	0.016	0.35	1	unknown	MARS
DOPEY2	3.58042e-77	-0.193457	0	0.773	7.16084e-74	unknown	DOPEY2
DUSP11	5.02218e-15	-0.194311	0.431	0.998	1.00444e-11	unknown	DUSP1
PTPRB	8.22906e-36	-0.195582	0	0.655	1.64581e-32	unknown	PTPRB
PLBD1	0.733135	-0.19584	0.006	0.338	1	unknown	PLBD1
MEST1	2.18127e-15	-0.196937	0.077	0.389	4.36255e-12	unknown	MEST
NFKBIA2	1.39179e-43	-0.197783	0.163	0.867	2.78359e-40	unknown	NFKBIA
SAMHD11	1.52638e-13	-0.200469	0.016	0.29	3.05276e-10	unknown	SAMHD1
ETS11	3.405e-112	-0.201313	0.01	0.854	6.80999e-109	unknown	ETS1
TNFAIP6	3.23456e-09	-0.203877	0.003	0.498	6.46913e-06	unknown	TNFAIP6
TIGIT1	9.99948e-33	-0.204678	0	0.159	1.9999e-29	unknown	TIGIT
CITED12	2.0198e-21	-0.2116	0	0.565	4.0396e-18	unknown	CITED1
TXN1	1.59648e-07	-0.213133	0.431	0.524	0.000319297	unknown	TXN
CD93	1.54559e-78	-0.213733	0.01	0.718	3.09118e-75	unknown	CD93
THRSP1	1.56174e-27	-0.216845	0.003	0.516	3.12349e-24	unknown	THRSP
SLC5A5	4.43625e-27	-0.217744	0.01	0.121	8.87251e-24	unknown	SLC5A5
SLC6A6	1.10475e-11	-0.218373	0	0.265	2.2095e-08	unknown	SLC6A6
EXOSC51	7.12734e-22	-0.221001	0.006	0.587	1.42547e-18	unknown	EXOSC5
STAB1	7.29873e-43	-0.222854	0	0.636	1.45975e-39	unknown	STAB1
IRF71	0.00657201	-0.226069	0.019	0.535	1	unknown	IRF7
RANBP12	6.98111e-10	-0.230363	0.15	0.446	1.39622e-06	unknown	RANBP1
PSMB81	1.45625e-20	-0.233076	0.061	0.701	2.9125e-17	unknown	PSMB8
IL3RA	0.964209	-0.233502	0	0.426	1	unknown	IL3RA
IFITM22	1.15689e-39	-0.234785	0.134	0.3	2.31378e-36	unknown	IFITM2
ISG151	7.18675e-23	-0.236423	0.093	0.356	1.43735e-19	unknown	ISG15
PRSS231	1.97334e-42	-0.238447	0.029	0.263	3.94667e-39	unknown	PRSS23
FBLN51	2.12718e-58	-0.23961	0.01	0.148	4.25436e-55	unknown	FBLN5
DNASE1L3	7.07167e-25	-0.240423	0	0.208	1.41433e-21	unknown	DNASE1L3
LGALS32	5.67271e-51	-0.242231	0.048	0.25	1.13454e-47	unknown	LGALS3
MNDA	4.4093e-06	-0.243151	0	0.468	0.0088186	unknown	MNDA
ZNF3312	1.5571e-80	-0.243765	0.035	0.176	3.11421e-77	unknown	ZNF331
CST61	0.000205057	-0.243931	0.01	0.271	0.410115	unknown	CST6
PLPP11	4.14027e-22	-0.24404	0.029	0.321	8.28055e-19	unknown	PLPP1
COL15A1	0.0199549	-0.251592	0.01	0.45	1	unknown	COL15A1
FBLN2	0.670816	-0.252516	0.01	0.442	1	unknown	FBLN2
XX-FW83563B9.52	1.72817e-29	-0.254315	0	0.178	3.45635e-26	unknown	XX-FW83563B9.5
MT1X2	4.93699e-75	-0.255993	0.118	0.917	9.87398e-72	unknown	MT1X
HSPA1A1	0.000764151	-0.256478	0.658	1	1	unknown	HSPA1A
RSPH11	7.98636e-29	-0.256808	0.003	0.546	1.59727e-25	unknown	RSPH1
ACP5	1.5587e-18	-0.260947	0	0.565	3.1174e-15	unknown	ACP5
ADAM15	1.89781e-115	-0.261835	0.019	0.904	3.79561e-112	unknown	ADAM15
COX192	1.97615e-36	-0.26383	0.038	0.267	3.95229e-33	unknown	COX19
HLA-C2	5.23497e-49	-0.265667	0.233	0.949	1.04699e-45	unknown	HLA-C
TSHZ2	1.31194e-06	-0.265847	0.003	0.423	0.00262388	unknown	TSHZ2
OLFML32	3.62357e-45	-0.2685	0.016	0.252	7.24715e-42	unknown	OLFML3
TNFAIP3	4.03605e-16	-0.269634	0.016	0.257	8.0721e-13	unknown	TNFAIP3
C3	4.80073e-07	-0.271185	0.003	0.456	0.000960146	unknown	C3
CDH52	2.26814e-25	-0.271996	0.022	0.644	4.53629e-22	unknown	CDH5
ISLR2	6.93246e-30	-0.274004	0.067	0.322	1.38649e-26	unknown	ISLR
TMEM881	5.6257e-57	-0.274399	0.01	0.66	1.12514e-53	unknown	TMEM88
APOBEC3G1	7.44859e-11	-0.274413	0.003	0.265	1.48972e-07	unknown	APOBEC3G
IGF11	8.03051e-73	-0.278583	0.019	0.808	1.6061e-69	unknown	IGF1
PLVAP2	0.071284	-0.279409	0.022	0.479	1	unknown	PLVAP
GNLY	3.30362e-47	-0.279716	0.003	0.124	6.60723e-44	unknown	GNLY
PLAGL11	1.67121e-11	-0.280521	0.003	0.211	3.34242e-08	unknown	PLAGL1
PMAIP12	1.20264e-104	-0.280863	0.067	0.936	2.40528e-101	unknown	PMAIP1
PLIN22	2.35858e-42	-0.29129	0.089	0.802	4.71716e-39	unknown	PLIN2
ABHD15-AS11	0.010684	-0.298447	0.006	0.253	1	unknown	ABHD15-AS1
BCL2A11	1.71763e-45	-0.299561	0.01	0.143	3.43526e-42	unknown	BCL2A1
GNG111	0.0619199	-0.303685	0.058	0.492	1	unknown	GNG11
RPS3A2	4.52535e-06	-0.309159	0.559	0.988	0.00905071	unknown	RPS3A
CYB5D22	0.509211	-0.309457	0.051	0.509	1	unknown	CYB5D2
FCN11	2.39945e-11	-0.31269	0.003	0.128	4.79891e-08	unknown	FCN1
TYMP2	1.10223e-09	-0.316278	0.003	0.571	2.20446e-06	unknown	TYMP
MMP2	4.75106e-44	-0.323478	0.042	0.771	9.50212e-41	unknown	MMP2
TWISTNB2	3.83501e-48	-0.328708	0.026	0.754	7.67002e-45	unknown	TWISTNB
IFITM12	3.49288e-71	-0.340959	0.026	0.19	6.98576e-68	unknown	IFITM1
ANXA32	1.92282e-96	-0.342648	0.048	0.144	3.84563e-93	unknown	ANXA3
MT1G2	1.89878e-64	-0.34401	0.045	0.825	3.79756e-61	unknown	MT1G
CTD-3014M21.1	1.18229e-09	-0.345019	0.019	0.56	2.36457e-06	unknown	CTD-3014M21.1
AKR1C11	1.06154e-65	-0.34772	0	0.704	2.12309e-62	unknown	AKR1C1
SKAP2	2.61713e-107	-0.352437	0.006	0.86	5.23426e-104	unknown	SKAP2
SPP11	4.21112e-44	-0.352768	0.006	0.13	8.42225e-41	unknown	SPP1
PTPRC1	1.05783e-73	-0.3673	0.016	0.123	2.11566e-70	unknown	PTPRC
SERPINA11	8.62017e-56	-0.370183	0.013	0.779	1.72403e-52	unknown	SERPINA1
PCOLCE2	3.67915e-88	-0.388241	0.038	0.159	7.3583e-85	unknown	PCOLCE
CAPSL1	8.41955e-09	-0.390917	0.01	0.285	1.68391e-05	unknown	CAPSL
C1QA	8.77136e-19	-0.394996	0	0.258	1.75427e-15	unknown	C1QA
CTSW1	2.6833e-15	-0.398307	0.006	0.127	5.3666e-12	unknown	CTSW
IL1B	1.24913e-52	-0.401402	0.006	0.171	2.49826e-49	unknown	IL1B
PODXL	2.65437e-78	-0.406	0.003	0.763	5.30874e-75	unknown	PODXL
IL7R1	1.60108e-23	-0.406831	0	0.171	3.20216e-20	unknown	IL7R
KLKP12	6.45068e-06	-0.410349	0.058	0.445	0.0129014	unknown	KLKP1
VTRNA1-31	1.33326e-32	-0.413187	0.038	0.732	2.66653e-29	unknown	VTRNA1-3
LRRN32	0.0261259	-0.414801	0.006	0.412	1	unknown	LRRN3
CLDN52	3.61004e-84	-0.419061	0.022	0.845	7.22008e-81	unknown	CLDN5
CAMP	0.00211292	-0.419509	0	0.305	1	unknown	CAMP
APLNR1	0.00424316	-0.429441	0.006	0.433	1	unknown	APLNR
CTSS	9.68836e-54	-0.431649	0.003	0.17	1.93767e-50	unknown	CTSS
PLEK	1.42821e-08	-0.436639	0.01	0.344	2.85642e-05	unknown	PLEK
DUSP232	5.8644e-77	-0.438238	0.064	0.186	1.17288e-73	unknown	DUSP23
RPL342	0.784656	-0.439909	0.53	0.73	1	unknown	RPL34
SFRP21	0.576482	-0.458675	0.003	0.464	1	unknown	SFRP2
KLRB12	3.03259e-17	-0.46012	0.003	0.586	6.06518e-14	unknown	KLRB1
SOD21	2.14696e-78	-0.468374	0.182	0.987	4.29393e-75	unknown	SOD2
KLF61	0.687727	-0.469694	0.227	0.588	1	unknown	KLF6
S100A112	1.50527e-22	-0.471194	0.246	0.371	3.01055e-19	unknown	S100A11
CLEC2B1	2.44224e-11	-0.474459	0.016	0.375	4.88447e-08	unknown	CLEC2B
HIST1H4C2	1.40062e-114	-0.476133	0.058	0.104	2.80124e-111	unknown	HIST1H4C
CXCL121	2.07766e-65	-0.482132	0.022	0.206	4.15532e-62	unknown	CXCL12
DLK1	9.56841e-05	-0.485149	0.003	0.458	0.191368	unknown	DLK1
CD832	2.35905e-79	-0.485631	0.038	0.179	4.71809e-76	unknown	CD83
C1orf162	8.05831e-55	-0.493682	0	0.122	1.61166e-51	unknown	C1orf162
CFD2	8.27954e-104	-0.494722	0.01	0.124	1.65591e-100	unknown	CFD
RPS182	2.09366e-33	-0.497515	0.875	1	4.18731e-30	unknown	RPS18
TSPAN71	0.922027	-0.504314	0.006	0.498	1	unknown	TSPAN7
RPS27A2	4.98464e-05	-0.506714	0.815	1	0.0996928	unknown	RPS27A
ICAM21	0.0273741	-0.507665	0.003	0.487	1	unknown	ICAM2
MFAP51	6.49876e-71	-0.511554	0.013	0.176	1.29975e-67	unknown	MFAP5
DIO22	5.29218e-14	-0.517159	0.227	0.424	1.05844e-10	unknown	DIO2
IGLC32	9.20577e-23	-0.518889	0	0.24	1.84115e-19	unknown	IGLC3
CD341	1.30546e-14	-0.524464	0.006	0.267	2.61091e-11	unknown	CD34
RPS61	0.00013849	-0.527449	0.674	0.975	0.276979	unknown	RPS6
COTL11	3.15486e-15	-0.53382	0.003	0.593	6.30972e-12	unknown	COTL1
CRYAB2	8.28068e-79	-0.53832	0.144	0.945	1.65614e-75	unknown	CRYAB
SERPINF12	9.25354e-39	-0.550397	0.016	0.27	1.85071e-35	unknown	SERPINF1
RGS101	1.20084e-43	-0.557911	0.038	0.262	2.40167e-40	unknown	RGS10
DCN2	9.68754e-47	-0.558795	0.08	0.268	1.93751e-43	unknown	DCN
NQO12	6.92473e-43	-0.565455	0.15	0.283	1.38495e-39	unknown	NQO1
CD531	7.77963e-96	-0.572276	0.003	0.121	1.55593e-92	unknown	CD53
PLAC82	1.49479e-112	-0.592663	0.003	0.109	2.98958e-109	unknown	PLAC8
C7	4.09745e-59	-0.596511	0.003	0.168	8.19489e-56	unknown	C7
RPL132	0.000642173	-0.598056	0.741	1	1	unknown	RPL13
SLC26A42	1.46245e-12	-0.598064	0.029	0.387	2.9249e-09	unknown	SLC26A4
CD742	7.57744e-26	-0.604137	0.192	0.819	1.51549e-22	unknown	CD74
SEC11C2	3.99006e-50	-0.607932	0.083	0.253	7.98013e-47	unknown	SEC11C
HLA-E1	0.581034	-0.608201	0.22	0.602	1	unknown	HLA-E
LGMN2	1.46596e-69	-0.610598	0.192	0.968	2.93191e-66	unknown	LGMN
CREM2	5.95342e-73	-0.615749	0.08	0.195	1.19068e-69	unknown	CREM
DEFA31	3.67012e-28	-0.617735	0.032	0.315	7.34024e-25	unknown	DEFA3
S100B2	9.98277e-109	-0.641444	0.006	0.111	1.99655e-105	unknown	S100B
LST11	4.78161e-69	-0.650224	0.003	0.161	9.56323e-66	unknown	LST1
HLA-DQB12	2.41406e-48	-0.66291	0.029	0.252	4.82811e-45	unknown	HLA-DQB1
CCL211	1.59523e-61	-0.664811	0.054	0.221	3.19047e-58	unknown	CCL21
EMP31	1.11685e-92	-0.664904	0.042	0.151	2.2337e-89	unknown	EMP3
RAMP22	0.795143	-0.669482	0.016	0.495	1	unknown	RAMP2
VSTM42	2.46935e-10	-0.670585	0.093	0.42	4.93869e-07	unknown	VSTM4
FTH12	0.00210256	-0.690614	0.53	0.765	1	unknown	FTH1
CD21	1.49155e-68	-0.695654	0.003	0.179	2.98309e-65	unknown	CD2
HLA-DMA1	0.787764	-0.698246	0.003	0.486	1	unknown	HLA-DMA
CYTIP1	4.91491e-96	-0.717962	0.003	0.108	9.82982e-93	unknown	CYTIP
LUM2	1.38814e-19	-0.739715	0.048	0.358	2.77627e-16	unknown	LUM
COX7A12	2.79076e-63	-0.748249	0.061	0.218	5.58151e-60	unknown	COX7A1
ITGB22	1.13545e-89	-0.761764	0.003	0.122	2.27089e-86	unknown	ITGB2
MT1F2	1.5785e-51	-0.772087	0.032	0.245	3.15699e-48	unknown	MT1F
HCST2	5.9415e-37	-0.79007	0.01	0.272	1.1883e-33	unknown	HCST
SRGN2	3.85544e-58	-0.796745	0.058	0.23	7.71088e-55	unknown	SRGN
SLC26A72	6.53492e-15	-0.799979	0.137	0.713	1.30698e-11	unknown	SLC26A7
SELL	3.71466e-92	-0.805039	0.003	0.147	7.42932e-89	unknown	SELL
POSTN2	1.31918e-74	-0.809853	0.022	0.187	2.63835e-71	unknown	POSTN
NKG72	2.17343e-41	-0.817015	0	0.226	4.34685e-38	unknown	NKG7
CCL52	5.49682e-99	-0.823707	0.01	0.128	1.09936e-95	unknown	CCL5
TYROBP2	8.64263e-86	-0.827035	0	0.132	1.72853e-82	unknown	TYROBP
RPLP12	1.03224e-13	-0.828127	0.901	1	2.06447e-10	unknown	RPLP1
RNASE12	3.39946e-58	-0.831338	0.016	0.221	6.79893e-55	unknown	RNASE1
DPT2	3.81619e-79	-0.831458	0	0.138	7.63238e-76	unknown	DPT
ARPC1B2	5.46995e-46	-0.839425	0.051	0.263	1.09399e-42	unknown	ARPC1B
GIMAP72	1.14667e-65	-0.849509	0.006	0.176	2.29334e-62	unknown	GIMAP7
HLA-DMB2	1.77338e-45	-0.855794	0.013	0.253	3.54676e-42	unknown	HLA-DMB
CCL4L22	2.12578e-112	-0.866137	0	0.104	4.25156e-109	unknown	CCL4L2
IL2RG1	5.42278e-109	-0.866393	0.006	0.116	1.08456e-105	unknown	IL2RG
TSPAN11	2.77433e-95	-0.871413	0.016	0.144	5.54865e-92	unknown	TSPAN1
MT-CO22	4.28909e-10	-0.873182	0.642	0.873	8.57817e-07	unknown	MT-CO2
UBB2	1.79415e-07	-0.878488	0.677	0.99	0.000358829	unknown	UBB
RPS142	7.76769e-05	-0.88644	0.706	0.997	0.155354	unknown	RPS14
SERF22	0.144988	-0.898547	0.748	0.996	1	unknown	SERF2
CPVL2	2.86474e-11	-0.901831	0.019	0.622	5.72947e-08	unknown	CPVL
RGS12	1.01753e-95	-0.901846	0.01	0.142	2.03506e-92	unknown	RGS1
MT-TW2	2.94235e-81	-0.904699	0.058	0.174	5.8847e-78	unknown	MT-TW
MGP2	5.69971e-20	-0.922691	0.553	0.947	1.13994e-16	unknown	MGP
BIRC31	2.01143e-84	-0.923171	0.006	0.161	4.02285e-81	unknown	BIRC3
CLU2	0.104556	-0.937099	0.208	0.534	1	unknown	CLU
RPL102	2.53374e-06	-0.950442	0.882	1	0.00506747	unknown	RPL10
FCER1G1	7.61076e-102	-0.970865	0.01	0.127	1.52215e-98	unknown	FCER1G
HLA-DPB12	1.46163e-74	-0.978284	0.026	0.188	2.92326e-71	unknown	HLA-DPB1
TFF32	3.12724e-57	-0.986784	0.294	0.982	6.25449e-54	unknown	TFF3
LIMD2	3.44888e-115	-1.00797	0.003	0.1	6.89775e-112	unknown	LIMD2
PSMB92	1.06339e-102	-1.01911	0.006	0.124	2.12677e-99	unknown	PSMB9
IL322	9.51798e-20	-1.02012	0.006	0.318	1.9036e-16	unknown	IL32
RPL152	0.0134961	-1.03655	0.875	1	1	unknown	RPL15
LAPTM52	1.52533e-89	-1.04696	0.006	0.153	3.05066e-86	unknown	LAPTM5
B2M1	1.63154e-28	-1.05222	0.048	0.722	3.26307e-25	unknown	B2M
GSTP12	5.04236e-07	-1.07976	0.706	0.982	0.00100847	unknown	GSTP1
H3F3B2	9.13931e-11	-1.08219	0.859	1	1.82786e-07	unknown	H3F3B
S100A82	1.05205e-81	-1.09668	0.01	0.17	2.10411e-78	unknown	S100A8
ITM2A2	3.03047e-56	-1.09825	0.045	0.233	6.06094e-53	unknown	ITM2A
CTSB2	1.59368e-22	-1.12257	0.46	0.928	3.18736e-19	unknown	CTSB
HLA-DPA12	1.75334e-86	-1.12299	0.006	0.16	3.50669e-83	unknown	HLA-DPA1
CCR72	1.09896e-101	-1.12848	0.003	0.124	2.19792e-98	unknown	CCR7
LYZ2	2.56528e-104	-1.12903	0.003	0.123	5.13056e-101	unknown	LYZ
GMFG2	3.66088e-84	-1.13678	0.006	0.165	7.32176e-81	unknown	GMFG
PCED1B-AS11	1.25626e-110	-1.14195	0	0.11	2.51252e-107	unknown	PCED1B-AS1
MROH81	3.20518e-89	-1.14936	0.026	0.156	6.41035e-86	unknown	MROH8
GZMB1	8.91912e-110	-1.16321	0.006	0.107	1.78382e-106	unknown	GZMB
IGKC	7.54663e-84	-1.187	0	0.163	1.50933e-80	unknown	IGKC
GPR1831	1.91955e-49	-1.18747	0.01	0.247	3.8391e-46	unknown	GPR183
HLA-DRB12	1.60006e-65	-1.1971	0.029	0.207	3.20012e-62	unknown	HLA-DRB1
RPL72	0.0741558	-1.20778	0.875	1	1	unknown	RPL7
TRBC11	1.22069e-82	-1.21966	0.01	0.168	2.44137e-79	unknown	TRBC1
CCL41	1.84911e-108	-1.22193	0	0.115	3.69821e-105	unknown	CCL4
CST32	5.88538e-31	-1.22735	0.585	0.888	1.17708e-27	unknown	CST3
AIF1	3.4659e-77	-1.25066	0.003	0.179	6.9318e-74	unknown	AIF1
HLA-DRA2	0.407953	-1.31982	0.045	0.502	1	unknown	HLA-DRA
AC074286.11	3.75299e-87	-1.32626	0.01	0.159	7.50598e-84	unknown	AC074286.1
CD522	6.91855e-08	-1.33787	0.016	0.412	0.000138371	unknown	CD52
CD3D1	3.51087e-84	-1.33906	0.006	0.164	7.02174e-81	unknown	CD3D
MALAT12	0.00363471	-1.35172	0.658	0.998	1	unknown	MALAT1
TRBC22	1.69788e-32	-1.36617	0	0.295	3.39576e-29	unknown	TRBC2
TRAC2	3.88352e-64	-1.37303	0.003	0.208	7.76704e-61	unknown	TRAC
RPS192	0.121657	-1.38796	0.869	1	1	unknown	RPS19
ARHGDIB2	3.08569e-18	-1.40137	0.032	0.357	6.17139e-15	unknown	ARHGDIB
SH3BGRL32	0.063643	-1.47875	0.073	0.491	1	unknown	SH3BGRL3
RPL212	0.968831	-1.5351	0.879	1	1	unknown	RPL21
RPL312	0.0161595	-1.60836	0.843	1	1	unknown	RPL31
TG2	1.12652e-28	-1.62874	0.498	0.994	2.25305e-25	unknown	TG
LTB2	1.802e-39	-1.69965	0.003	0.273	3.60401e-36	unknown	LTB
GPX32	1.1191e-25	-1.89228	0.585	0.995	2.2382e-22	unknown	GPX3
THBS13	5.72178e-17	2.38565	0.226	1	1.14436e-13	Dendritic cell	THBS1
LYVE1	4.23571e-06	2.2559	0.218	0.241	0.00847142	Dendritic cell	LYVE1
CXCL1	2.98981e-21	2.24048	0.185	0.985	5.97962e-18	Dendritic cell	CXCL1
SPP12	3.36575e-11	2.11967	0.226	0.923	6.7315e-08	Dendritic cell	SPP1
CXCL82	3.38551e-05	2.09929	0.702	0.995	0.0677103	Dendritic cell	CXCL8
MT-TG3	1.43263e-35	2.02634	0.048	0.949	2.86527e-32	Dendritic cell	MT-TG
CXCL33	0.147294	1.9676	0.468	0.995	1	Dendritic cell	CXCL3
MT-TI3	1.06112e-17	1.86365	0.056	0.236	2.12224e-14	Dendritic cell	MT-TI
HBG23	3.2077e-31	1.81288	0.04	0.128	6.4154e-28	Dendritic cell	HBG2
F13A1	0.00418162	1.70056	0.371	0.856	1	Dendritic cell	F13A1
CCL32	9.05906e-06	1.68886	0.331	0.497	0.0181181	Dendritic cell	CCL3
RNASE13	0.000708066	1.64941	0.298	0.482	1	Dendritic cell	RNASE1
CD209	0.0492225	1.64828	0.226	0.446	1	Dendritic cell	CD209
FCGR2A	0.0948449	1.5844	0.452	0.995	1	Dendritic cell	FCGR2A
FOS3	0.0548979	1.54943	0.266	0.754	1	Dendritic cell	FOS
SLC11A1	9.75013e-20	1.50644	0.177	0.938	1.95003e-16	Dendritic cell	SLC11A1
IL1B1	0.000798085	1.44383	0.621	0.841	1	Dendritic cell	IL1B
S100A92	7.39496e-05	1.41083	0.274	0.856	0.147899	Dendritic cell	S100A9
CTD-3014M21.11	0.626289	1.40396	0.097	0.467	1	Dendritic cell	CTD-3014M21.1
CCL42	0.367623	1.40039	0.347	0.677	1	Dendritic cell	CCL4
MT-TD3	7.02273e-36	1.38213	0.056	0.959	1.40455e-32	Dendritic cell	MT-TD
DAB21	8.09623e-11	1.37425	0.226	0.313	1.61925e-07	Dendritic cell	DAB2
STAB11	4.3376e-08	1.37391	0.282	0.918	8.67521e-05	Dendritic cell	STAB1
MS4A7	0.00386985	1.37307	0.371	0.918	1	Dendritic cell	MS4A7
IFI63	7.7789e-12	1.37192	0.274	0.995	1.55578e-08	Dendritic cell	IFI6
FCGR1A	2.71923e-21	1.37172	0.177	0.964	5.43846e-18	Dendritic cell	FCGR1A
THBD1	2.39414e-25	1.36206	0.121	0.954	4.78827e-22	Dendritic cell	THBD
SERPINA12	0.558652	1.32868	0.29	0.662	1	Dendritic cell	SERPINA1
CSF1R1	0.0183146	1.31199	0.419	0.959	1	Dendritic cell	CSF1R
SDS	2.19193e-28	1.30785	0.073	0.877	4.38386e-25	Dendritic cell	SDS
CXCL22	0.00601739	1.29558	0.427	0.995	1	Dendritic cell	CXCL2
MRC11	1.62109e-09	1.29058	0.315	1	3.24218e-06	Dendritic cell	MRC1
C1QB	0.650476	1.27568	0.5	0.959	1	Dendritic cell	C1QB
C1QA1	0.0885521	1.26726	0.468	0.979	1	Dendritic cell	C1QA
EGR12	8.67701e-13	1.26537	0.242	0.959	1.7354e-09	Dendritic cell	EGR1
TNFRSF1B3	5.20032e-05	1.26494	0.363	0.969	0.104006	Dendritic cell	TNFRSF1B
SLC16A10	4.59814e-15	1.26039	0.081	0.646	9.19628e-12	Dendritic cell	SLC16A10
HBA23	1.30342e-29	1.2587	0.032	0.138	2.60684e-26	Dendritic cell	HBA2
CCL3L31	5.79737e-21	1.25726	0.185	0.205	1.15947e-17	Dendritic cell	CCL3L3
MT-TL13	1.03144e-06	1.24825	0.048	0.359	0.00206287	Dendritic cell	MT-TL1
TNFAIP31	1.32007e-07	1.24822	0.339	0.99	0.000264013	Dendritic cell	TNFAIP3
IL10	1.13475e-23	1.24285	0.113	0.851	2.26951e-20	Dendritic cell	IL10
PLAU	1.27751e-24	1.23811	0.121	0.903	2.55502e-21	Dendritic cell	PLAU
VSIG4	8.22757e-21	1.22727	0.161	0.933	1.64551e-17	Dendritic cell	VSIG4
FCGR1B	2.1001e-32	1.22608	0.113	0.995	4.2002e-29	Dendritic cell	FCGR1B
C1QC	0.290666	1.21524	0.476	0.959	1	Dendritic cell	C1QC
CCL20	4.86103e-26	1.20905	0.145	0.969	9.72206e-23	Dendritic cell	CCL20
CTSL3	8.32515e-07	1.194	0.355	0.995	0.00166503	Dendritic cell	CTSL
MMP19	2.32702e-21	1.18857	0.145	0.887	4.65404e-18	Dendritic cell	MMP19
FCGR3A	6.41824e-17	1.18564	0.218	0.974	1.28365e-13	Dendritic cell	FCGR3A
CCRL21	1.24225e-25	1.18401	0.137	0.959	2.48451e-22	Dendritic cell	CCRL2
PDE4A1	5.11209e-25	1.1519	0.153	0.985	1.02242e-21	Dendritic cell	PDE4A
RETN1	1.10757e-25	1.13625	0.145	0.964	2.21514e-22	Dendritic cell	RETN
RUNX12	3.14737e-18	1.1248	0.129	0.882	6.29475e-15	Dendritic cell	RUNX1
MS4A4A	4.76685e-15	1.11187	0.194	0.903	9.5337e-12	Dendritic cell	MS4A4A
IL1RN3	6.49336e-12	1.10906	0.282	0.995	1.29867e-08	Dendritic cell	IL1RN
C3AR1	1.84418e-19	1.08762	0.177	0.938	3.68835e-16	Dendritic cell	C3AR1
IER33	0.00260161	1.07137	0.411	0.969	1	Dendritic cell	IER3
FPR1	1.84389e-05	1.06704	0.363	0.99	0.0368778	Dendritic cell	FPR1
ACSL12	1.57414e-08	1.05527	0.177	0.826	3.14828e-05	Dendritic cell	ACSL1
HBA13	2.96948e-35	1.03441	0.032	0.103	5.93896e-32	Dendritic cell	HBA1
OGFRL11	2.17132e-07	1.03276	0.169	0.8	0.000434265	Dendritic cell	OGFRL1
MT-TR3	1.07062e-39	1.01651	0.073	1	2.14123e-36	Dendritic cell	MT-TR
MX12	4.05618e-22	1.00765	0.185	1	8.11237e-19	Dendritic cell	MX1
ACKR13	2.61128e-39	1.00764	0.073	0.995	5.22255e-36	Dendritic cell	ACKR1
OLR1	2.18189e-32	1.00567	0.105	0.974	4.36378e-29	Dendritic cell	OLR1
FPR3	2.24387e-31	0.996821	0.097	0.938	4.48774e-28	Dendritic cell	FPR3
NRP12	2.20679e-15	0.982286	0.161	0.897	4.41359e-12	Dendritic cell	NRP1
CD931	6.75344e-25	0.97655	0.137	0.964	1.35069e-21	Dendritic cell	CD93
ETS23	8.31917e-05	0.963069	0.379	1	0.166383	Dendritic cell	ETS2
PLIN23	0.000100506	0.953357	0.323	0.892	0.201012	Dendritic cell	PLIN2
IL23A2	3.60918e-42	0.94304	0.048	0.979	7.21835e-39	Dendritic cell	IL23A
TBXAS11	1.88975e-30	0.93222	0.113	0.974	3.7795e-27	Dendritic cell	TBXAS1
RN7SK2	2.74039e-19	0.925237	0.185	0.969	5.48077e-16	Dendritic cell	RN7SK
CD14	0.275515	0.921021	0.565	0.964	1	Dendritic cell	CD14
VCAN1	2.00415e-27	0.918584	0.081	0.918	4.0083e-24	Dendritic cell	VCAN
GPR84	2.1623e-14	0.918218	0.073	0.728	4.3246e-11	Dendritic cell	GPR84
PLEK1	5.38958e-08	0.915636	0.444	0.492	0.000107792	Dendritic cell	PLEK
CTSB3	0.0309933	0.898719	0.468	0.979	1	Dendritic cell	CTSB
PELI11	0.452957	0.895525	0.137	0.544	1	Dendritic cell	PELI1
PTGS21	9.78095e-24	0.882687	0.161	0.974	1.95619e-20	Dendritic cell	PTGS2
MAP2K33	5.65953e-13	0.880985	0.258	0.985	1.13191e-09	Dendritic cell	MAP2K3
PLTP	1.02096e-06	0.87919	0.315	0.903	0.00204193	Dendritic cell	PLTP
IL1A	1.76097e-29	0.878028	0.073	0.846	3.52194e-26	Dendritic cell	IL1A
KLF43	4.52436e-09	0.86641	0.194	0.851	9.04871e-06	Dendritic cell	KLF4
LYN1	9.21073e-08	0.863935	0.121	0.738	0.000184215	Dendritic cell	LYN
BHLHE403	6.1096e-06	0.859903	0.185	0.426	0.0122192	Dendritic cell	BHLHE40
SAMSN12	1.61966e-08	0.857241	0.331	1	3.23932e-05	Dendritic cell	SAMSN1
GEM2	0.276377	0.856473	0.073	0.554	1	Dendritic cell	GEM
IGFBP41	6.62822e-26	0.856013	0.137	0.974	1.32564e-22	Dendritic cell	IGFBP4
EPAS12	3.90052e-36	0.834143	0.065	0.969	7.80104e-33	Dendritic cell	EPAS1
KCTD123	0.0152389	0.830828	0.242	0.749	1	Dendritic cell	KCTD12
RHOB1	0.434318	0.818291	0.129	0.6	1	Dendritic cell	RHOB
CCL4L23	3.55792e-17	0.817881	0.194	0.267	7.11585e-14	Dendritic cell	CCL4L2
B3GNT5	4.65712e-19	0.810625	0.121	0.897	9.31424e-16	Dendritic cell	B3GNT5
ACKR33	2.11606e-37	0.805042	0.081	0.995	4.23211e-34	Dendritic cell	ACKR3
CNRIP11	4.83491e-20	0.793446	0.097	0.821	9.66982e-17	Dendritic cell	CNRIP1
NR4A12	0.000727687	0.783712	0.444	0.605	1	Dendritic cell	NR4A1
LILRB2	1.69091e-27	0.783495	0.121	0.959	3.38182e-24	Dendritic cell	LILRB2
FOLR2	0.860647	0.769441	0.177	0.338	1	Dendritic cell	FOLR2
CCL24	7.19225e-13	0.767179	0.218	0.933	1.43845e-09	Dendritic cell	CCL2
FLT11	3.4079e-32	0.757359	0.105	0.985	6.81581e-29	Dendritic cell	FLT1
ENPP22	2.77201e-21	0.753654	0.194	0.995	5.54402e-18	Dendritic cell	ENPP2
TMEM176A2	1.08567e-26	0.750427	0.121	0.949	2.17134e-23	Dendritic cell	TMEM176A
UGCG3	1.04676e-25	0.749979	0.065	0.164	2.09353e-22	Dendritic cell	UGCG
RCAN12	3.35617e-27	0.73424	0.081	0.882	6.71234e-24	Dendritic cell	RCAN1
MT-TV3	1.62909e-07	0.733286	0.056	0.349	0.000325818	Dendritic cell	MT-TV
ADAP2	3.33394e-06	0.716918	0.081	0.369	0.00666788	Dendritic cell	ADAP2
IFI44L1	1.22076e-35	0.712462	0.089	0.99	2.44152e-32	Dendritic cell	IFI44L
NCF2	2.19642e-19	0.712204	0.21	0.995	4.39283e-16	Dendritic cell	NCF2
ICAM12	0.209486	0.711666	0.323	0.641	1	Dendritic cell	ICAM1
SLCO2B1	1.83612e-26	0.711128	0.129	0.944	3.67224e-23	Dendritic cell	SLCO2B1
MAP3K8	0.916492	0.707673	0.145	0.569	1	Dendritic cell	MAP3K8
MT-TM3	0.00170199	0.706977	0.081	0.431	1	Dendritic cell	MT-TM
NAMPT3	0.373155	0.706479	0.5	0.985	1	Dendritic cell	NAMPT
STC12	0.777529	0.701917	0.073	0.549	1	Dendritic cell	STC1
NEDD91	1.19141e-32	0.697585	0.065	0.944	2.38282e-29	Dendritic cell	NEDD9
HSPA63	1.26141e-21	0.696864	0.089	0.887	2.52282e-18	Dendritic cell	HSPA6
TYROBP3	0.0428916	0.685042	0.694	1	1	Dendritic cell	TYROBP
TREM2	1.76922e-25	0.683405	0.056	0.738	3.53843e-22	Dendritic cell	TREM2
CD86	0.748833	0.681753	0.282	0.677	1	Dendritic cell	CD86
PLCXD1	1.36739e-12	0.673503	0.048	0.492	2.73477e-09	Dendritic cell	PLCXD1
TNF	1.23319e-06	0.673115	0.145	0.749	0.00246638	Dendritic cell	TNF
SKAP21	2.32573e-22	0.672782	0.113	0.918	4.65147e-19	Dendritic cell	SKAP2
CD163	9.36857e-07	0.672707	0.331	0.928	0.00187371	Dendritic cell	CD163
PTH3	8.50432e-41	0.665397	0.065	0.995	1.70086e-37	Dendritic cell	PTH
LRG11	1.31659e-25	0.660797	0.065	0.831	2.63319e-22	Dendritic cell	LRG1
SLC2A32	0.623213	0.660647	0.556	0.995	1	Dendritic cell	SLC2A3
NR4A23	0.00305247	0.654568	0.411	0.938	1	Dendritic cell	NR4A2
TLR2	1.46989e-26	0.65151	0.145	0.985	2.93978e-23	Dendritic cell	TLR2
TNFAIP2	2.88759e-08	0.651326	0.097	0.744	5.77518e-05	Dendritic cell	TNFAIP2
ARL4C1	0.234226	0.643942	0.234	0.687	1	Dendritic cell	ARL4C
IFI162	0.0366822	0.64141	0.153	0.503	1	Dendritic cell	IFI16
TMEM1733	2.32042e-27	0.636291	0.105	0.949	4.64084e-24	Dendritic cell	TMEM173
FSCN12	1.03145e-06	0.629278	0.113	0.728	0.00206289	Dendritic cell	FSCN1
MT-TL23	1.79365e-43	0.627689	0.04	0.969	3.5873e-40	Dendritic cell	MT-TL2
C5AR1	0.00195493	0.609012	0.395	0.959	1	Dendritic cell	C5AR1
TGFBR23	4.13399e-11	0.608848	0.073	0.769	8.26798e-08	Dendritic cell	TGFBR2
CST7	4.88313e-10	0.596775	0.129	0.795	9.76625e-07	Dendritic cell	CST7
IFITM13	1.02227e-17	0.594583	0.177	0.938	2.04455e-14	Dendritic cell	IFITM1
CD68	1.61754e-19	0.592257	0.121	0.867	3.23507e-16	Dendritic cell	CD68
CR1	0.00258137	0.588899	0.032	0.185	1	Dendritic cell	CR1
OLFML33	8.73489e-16	0.587762	0.065	0.81	1.74698e-12	Dendritic cell	OLFML3
ALOX5AP1	1.16318e-09	0.586898	0.25	0.908	2.32636e-06	Dendritic cell	ALOX5AP
KLF22	2.99557e-29	0.583466	0.105	0.964	5.99114e-26	Dendritic cell	KLF2
MS4A6A	0.00161278	0.579765	0.347	0.867	1	Dendritic cell	MS4A6A
CFP	0.00252804	0.570466	0.161	0.697	1	Dendritic cell	CFP
PCSK72	9.90999e-35	0.570085	0.056	0.923	1.982e-31	Dendritic cell	PCSK7
DOCK21	6.37565e-28	0.565022	0.081	0.913	1.27513e-24	Dendritic cell	DOCK2
LRP1	8.98621e-25	0.560889	0.129	0.944	1.79724e-21	Dendritic cell	LRP1
TNFRSF10D2	4.32855e-35	0.559222	0.081	0.979	8.65709e-32	Dendritic cell	TNFRSF10D
MIR155HG	1.24369e-29	0.554224	0.056	0.872	2.48737e-26	Dendritic cell	MIR155HG
LGMN3	0.0857295	0.553425	0.347	0.785	1	Dendritic cell	LGMN
SPARCL12	4.34602e-32	0.55306	0.081	0.959	8.69205e-29	Dendritic cell	SPARCL1
HMOX11	2.79631e-12	0.552724	0.266	0.979	5.59263e-09	Dendritic cell	HMOX1
IRF72	1.11135e-13	0.551709	0.161	0.877	2.2227e-10	Dendritic cell	IRF7
ENG1	0.525149	0.549374	0.056	0.508	1	Dendritic cell	ENG
RGS52	0.28332	0.54583	0.04	0.338	1	Dendritic cell	RGS5
PRDM8	0.00553917	0.5353	0.024	0.113	1	Dendritic cell	PRDM8
TUBA1B3	0.00176432	0.531363	0.492	0.631	1	Dendritic cell	TUBA1B
GPR34	0.0406288	0.530184	0.065	0.405	1	Dendritic cell	GPR34
S100A83	2.29781e-08	0.527893	0.081	0.344	4.59562e-05	Dendritic cell	S100A8
LILRA5	3.23215e-38	0.526594	0.081	1	6.46431e-35	Dendritic cell	LILRA5
NDRG13	8.39473e-33	0.523382	0.081	0.964	1.67895e-29	Dendritic cell	NDRG1
FN13	0.415193	0.522847	0.048	0.497	1	Dendritic cell	FN1
CLEC5A	4.51696e-29	0.515597	0.073	0.846	9.03391e-26	Dendritic cell	CLEC5A
GPRIN3	4.35609e-10	0.515579	0.056	0.564	8.71219e-07	Dendritic cell	GPRIN3
PLAUR	0.437768	0.511352	0.556	0.985	1	Dendritic cell	PLAUR
IL4I1	7.38358e-26	0.50644	0.153	0.99	1.47672e-22	Dendritic cell	IL4I1
C31	1.46236e-32	0.504743	0.089	0.954	2.92472e-29	Dendritic cell	C3
GNAI21	1.06217e-07	0.504069	0.306	0.938	0.000212434	Dendritic cell	GNAI2
DUSP43	6.46968e-15	0.499853	0.161	0.892	1.29394e-11	Dendritic cell	DUSP4
RNASE2	3.99808e-42	0.49971	0.04	0.959	7.99615e-39	Dendritic cell	RNASE2
RP1-239B22.5	2.07231e-29	0.495449	0.073	0.892	4.14462e-26	Dendritic cell	RP1-239B22.5
HEATR31	0.0432317	0.491301	0.016	0.303	1	Dendritic cell	HEATR3
TMEM176B3	1.71e-16	0.483671	0.194	0.938	3.41999e-13	Dendritic cell	TMEM176B
SHE	7.1296e-07	0.480847	0.04	0.292	0.00142592	Dendritic cell	SHE
ACOT71	3.79946e-25	0.480394	0.056	0.877	7.59891e-22	Dendritic cell	ACOT7
IL4R	0.910506	0.479393	0.056	0.513	1	Dendritic cell	IL4R
BATF1	2.72911e-08	0.47736	0.032	0.395	5.45823e-05	Dendritic cell	BATF
CTB-61M7.2	8.87766e-10	0.470459	0.024	0.349	1.77553e-06	Dendritic cell	CTB-61M7.2
SELE3	5.30285e-45	0.469511	0.032	0.969	1.06057e-41	Dendritic cell	SELE
ISG152	5.55643e-10	0.469308	0.258	0.923	1.11129e-06	Dendritic cell	ISG15
IFI273	4.17222e-40	0.468579	0.056	0.985	8.34444e-37	Dendritic cell	IFI27
ADCY71	1.13307e-17	0.466486	0.073	0.236	2.26613e-14	Dendritic cell	ADCY7
CSF2RB	1.17434e-31	0.464262	0.056	0.923	2.34867e-28	Dendritic cell	CSF2RB
ADGRF51	1.46819e-09	0.463914	0.024	0.323	2.93639e-06	Dendritic cell	ADGRF5
MSLN	1.2263e-16	0.463834	0.048	0.544	2.45261e-13	Dendritic cell	MSLN
PRDM21	2.87376e-08	0.460582	0.04	0.703	5.74752e-05	Dendritic cell	PRDM2
VMO1	1.2146e-17	0.454997	0.113	0.867	2.4292e-14	Dendritic cell	VMO1
HCAR2	0.0176387	0.45348	0.073	0.59	1	Dendritic cell	HCAR2
RCN31	1.56947e-35	0.452967	0.032	0.897	3.13895e-32	Dendritic cell	RCN3
ECSCR2	4.77392e-19	0.447216	0.04	0.754	9.54785e-16	Dendritic cell	ECSCR
LAT2	8.5696e-19	0.446325	0.153	0.241	1.71392e-15	Dendritic cell	LAT2
CD833	0.0316517	0.445796	0.573	0.749	1	Dendritic cell	CD83
MT-ND22	0.192135	0.44556	0.548	0.805	1	Dendritic cell	MT-ND2
IFITM23	0.14215	0.445413	0.677	1	1	Dendritic cell	IFITM2
IL61	1.2105e-44	0.443218	0.04	0.985	2.421e-41	Dendritic cell	IL6
GPR1832	0.000517369	0.435703	0.702	0.728	1	Dendritic cell	GPR183
[truncated: 2,051 more rows]

## Sheet: Testis
p_val	avg_log2FC	pct.1	pct.2	p_val_adj	celltype	gene
FOS	6.86341e-33	1.3424	0.994	0.652	1.37268e-29	Sertoli cell	FOS
RPL7	1.35749e-249	1.23499	0.908	0.135	2.71498e-246	Sertoli cell	RPL7
RPL34	3.0802e-276	1.22854	0.979	0.192	6.1604e-273	Sertoli cell	RPL34
MT-RNR2	3.2687e-08	1.19831	0.999	0.735	6.5374e-05	Sertoli cell	MT-RNR2
RPS14	2.98732e-193	1.13711	0.896	0.17	5.97463e-190	Sertoli cell	RPS14
MROH8	6.23048e-299	1.1066	0.174	0.018	1.2461e-295	Sertoli cell	MROH8
RPL21	5.99766e-117	1.07136	0.784	0.119	1.19953e-113	Sertoli cell	RPL21
RPS15A	2.38435e-15	1.06875	0.462	0.12	4.7687e-12	Sertoli cell	RPS15A
RPLP0	0.515439	1.05416	0.57	0.195	1	Sertoli cell	RPLP0
RPL11	0.0434805	1.03776	0.537	0.172	1	Sertoli cell	RPL11
RPS16	3.34462e-36	1.03204	0.733	0.275	6.68923e-33	Sertoli cell	RPS16
RPL10	0.850785	0.969038	0.535	0.079	1	Sertoli cell	RPL10
RPS27	0.00521207	0.967064	0.588	0.143	1	Sertoli cell	RPS27
RPS25	0.229278	0.962854	0.546	0.159	1	Sertoli cell	RPS25
RPS18	2.14091e-176	0.930731	0.84	0.117	4.28182e-173	Sertoli cell	RPS18
RPLP1	1.09901e-197	0.930442	0.992	0.269	2.19802e-194	Sertoli cell	RPLP1
RPS19	6.11996e-162	0.890538	0.858	0.157	1.22399e-158	Sertoli cell	RPS19
RPL23A	0.438543	0.890004	0.56	0.199	1	Sertoli cell	RPL23A
ID2	1.18847e-136	0.859097	0.29	0.06	2.37693e-133	Sertoli cell	ID2
TMSB4X	2.08577e-114	0.842521	0.736	0.049	4.17155e-111	Sertoli cell	TMSB4X
ID3	1.27076e-77	0.834979	0.355	0.105	2.54152e-74	Sertoli cell	ID3
H3F3B	5.46003e-16	0.828142	1	0.71	1.09201e-12	Sertoli cell	H3F3B
RPL30	1.02342e-06	0.809832	0.617	0.159	0.00204683	Sertoli cell	RPL30
MT-TE	1.90523e-99	0.808801	0.32	0.033	3.81047e-96	Sertoli cell	MT-TE
S100A9	0	0.789987	0.15	0.009	0	Sertoli cell	S100A9
NR4A2	5.90888e-49	0.784709	0.366	0.01	1.18178e-45	Sertoli cell	NR4A2
RPL35A	0.00531861	0.778192	0.602	0.186	1	Sertoli cell	RPL35A
CD74	0	0.773762	0.153	0.031	0	Sertoli cell	CD74
NXF3	7.74503e-40	0.770121	0.402	0.066	1.54901e-36	Sertoli cell	NXF3
HLA-DRB1	0	0.765655	0.114	0.006	0	Sertoli cell	HLA-DRB1
RPL31	7.62093e-71	0.758685	0.759	0.157	1.52419e-67	Sertoli cell	RPL31
CCL2	2.07371e-26	0.756245	0.383	0.008	4.14741e-23	Sertoli cell	CCL2
VEGFA	1.25421e-258	0.751165	0.2	0.044	2.50842e-255	Sertoli cell	VEGFA
RPS6	1.35364e-22	0.74444	0.684	0.186	2.70728e-19	Sertoli cell	RPS6
ADM	0	0.734298	0.109	0.011	0	Sertoli cell	ADM
RPS29	4.24053e-57	0.721149	0.813	0.275	8.48106e-54	Sertoli cell	RPS29
MT-CYB	5.78925e-08	0.716575	0.99	0.742	0.000115785	Sertoli cell	MT-CYB
HLA-DRA	0	0.707974	0.111	0.012	0	Sertoli cell	HLA-DRA
EGR3	1.61262e-305	0.702261	0.172	0.035	3.22524e-302	Sertoli cell	EGR3
RPS3A	0.0011707	0.678484	0.6	0.154	1	Sertoli cell	RPS3A
RPS8	0.0011105	0.660074	0.649	0.309	1	Sertoli cell	RPS8
RPL13	2.79371e-22	0.660073	0.683	0.177	5.58743e-19	Sertoli cell	RPL13
MT-RNR1	0.774964	0.657478	0.982	0.688	1	Sertoli cell	MT-RNR1
FTL	6.57821e-60	0.654084	0.997	0.411	1.31564e-56	Sertoli cell	FTL
EEF1A1	5.94632e-93	0.64833	0.999	0.398	1.18926e-89	Sertoli cell	EEF1A1
GATM	4.26131e-24	0.63669	0.987	0.614	8.52262e-21	Sertoli cell	GATM
RPL37A	0.229954	0.617766	0.575	0.238	1	Sertoli cell	RPL37A
MT-ATP6	1.05991e-17	0.616738	1	0.7	2.11981e-14	Sertoli cell	MT-ATP6
RPL5	0.176617	0.614333	0.574	0.239	1	Sertoli cell	RPL5
TMSB10	3.58529e-128	0.614296	0.953	0.3	7.17057e-125	Sertoli cell	TMSB10
RPS15	0.000889936	0.614122	0.529	0.154	1	Sertoli cell	RPS15
C7	1.48183e-244	0.603453	0.98	0.21	2.96366e-241	Sertoli cell	C7
C10orf10	5.88635e-199	0.599883	0.201	0.01	1.17727e-195	Sertoli cell	C10orf10
MT-CO1	0.000866188	0.590673	1	0.759	1	Sertoli cell	MT-CO1
MT-CO2	3.46112e-05	0.582793	0.993	0.793	0.0692225	Sertoli cell	MT-CO2
KLF2	1.37185e-235	0.57678	0.215	0.042	2.7437e-232	Sertoli cell	KLF2
MALAT1	1.26429e-34	0.571386	0.997	0.47	2.52858e-31	Sertoli cell	MALAT1
CDKN1A	3.58185e-11	0.56676	0.448	0.02	7.16371e-08	Sertoli cell	CDKN1A
FTH1	5.78204e-109	0.564609	0.966	0.322	1.15641e-105	Sertoli cell	FTH1
RPL39	0.820328	0.55529	0.612	0.314	1	Sertoli cell	RPL39
H2AFZ	2.19062e-13	0.554885	0.504	0.221	4.38125e-10	Sertoli cell	H2AFZ
EGR4	1.40333e-12	0.550299	0.437	0.004	2.80666e-09	Sertoli cell	EGR4
COL1A2	2.57406e-26	0.540707	0.768	0.352	5.14812e-23	Sertoli cell	COL1A2
RPL32	6.23535e-12	0.531544	0.693	0.256	1.24707e-08	Sertoli cell	RPL32
RPL37	3.5034e-13	0.510212	0.514	0.244	7.00681e-10	Sertoli cell	RPL37
RASD1	8.16069e-34	0.507688	0.425	0.102	1.63214e-30	Sertoli cell	RASD1
MT-ND4	9.82659e-05	0.506421	0.996	0.83	0.196532	Sertoli cell	MT-ND4
NFKBIA	1.82938e-74	0.504337	0.37	0.148	3.65876e-71	Sertoli cell	NFKBIA
MT-TD	0	0.500597	0.116	0.023	0	Sertoli cell	MT-TD
MYLK	0.0672766	0.493175	0.513	0.066	1	Sertoli cell	MYLK
RPL23	0.00340022	0.486619	0.628	0.223	1	Sertoli cell	RPL23
RPL36	0.0922199	0.481017	0.632	0.27	1	Sertoli cell	RPL36
TXN	6.70581e-07	0.460225	0.53	0.199	0.00134116	Sertoli cell	TXN
C8orf4	0.00270665	0.457311	0.543	0.031	1	Sertoli cell	C8orf4
RPS23	0.000125209	0.452842	0.621	0.172	0.250417	Sertoli cell	RPS23
H2AFX	1.71462e-19	0.452302	0.438	0.046	3.42924e-16	Sertoli cell	H2AFX
PLIN2	3.91877e-100	0.451023	0.681	0.009	7.83755e-97	Sertoli cell	PLIN2
CYB5D2	1.17197e-05	0.448871	0.47	0.026	0.0234394	Sertoli cell	CYB5D2
COL3A1	4.61893e-26	0.437869	0.681	0.151	9.23786e-23	Sertoli cell	COL3A1
COL1A1	1.33025e-41	0.436378	0.4	0.065	2.6605e-38	Sertoli cell	COL1A1
SCRG1	0.198689	0.430138	0.522	0.073	1	Sertoli cell	SCRG1
IFI16	4.99592e-57	0.42569	0.652	0.025	9.99184e-54	Sertoli cell	IFI16
AIF1	0	0.422573	0.123	0.004	0	Sertoli cell	AIF1
HBG2	2.82905e-65	0.420662	0.261	0.018	5.6581e-62	Sertoli cell	HBG2
RPL15	1.39319e-15	0.420294	0.697	0.226	2.78637e-12	Sertoli cell	RPL15
HBEGF	3.05918e-122	0.418136	0.166	0.004	6.11836e-119	Sertoli cell	HBEGF
CTGF	3.15643e-65	0.416765	0.352	0.014	6.31287e-62	Sertoli cell	CTGF
LYZ	2.08925e-82	0.414613	0.155	0.003	4.1785e-79	Sertoli cell	LYZ
DLK1	6.1798e-296	0.41263	0.951	0.138	1.23596e-292	Sertoli cell	DLK1
COL15A1	0.0541731	0.408988	0.524	0.092	1	Sertoli cell	COL15A1
IDI1	4.1291e-07	0.40308	0.668	0.238	0.00082582	Sertoli cell	IDI1
SPARCL1	6.70369e-228	0.399506	0.863	0.092	1.34074e-224	Sertoli cell	SPARCL1
ADGRG1	4.7369e-65	0.398446	0.964	0.407	9.47381e-62	Sertoli cell	ADGRG1
SRGN	1.11612e-92	0.38969	0.288	0.007	2.23224e-89	Sertoli cell	SRGN
SLC40A1	1.03442e-83	0.389105	0.724	0.076	2.06883e-80	Sertoli cell	SLC40A1
RPL27A	4.0858e-21	0.385914	0.714	0.217	8.17161e-18	Sertoli cell	RPL27A
IFI27	0	0.384111	0.117	0.013	0	Sertoli cell	IFI27
MT-ND2	3.22997e-06	0.384031	0.996	0.746	0.00645994	Sertoli cell	MT-ND2
STAR	1.2487e-97	0.376993	0.758	0.101	2.49739e-94	Sertoli cell	STAR
PSME2	2.58901e-07	0.36887	0.487	0.079	0.000517803	Sertoli cell	PSME2
ID1	1.23528e-119	0.367646	0.301	0.028	2.47056e-116	Sertoli cell	ID1
HMGB2	6.31375e-122	0.359741	0.823	0.153	1.26275e-118	Sertoli cell	HMGB2
HSPB11	3.62046e-62	0.354884	0.694	0.07	7.24093e-59	Sertoli cell	HSPB11
ALOX5AP	2.04715e-27	0.345349	0.399	0.001	4.09431e-24	Sertoli cell	ALOX5AP
MT-ND1	5.35788e-06	0.344951	0.997	0.705	0.0107158	Sertoli cell	MT-ND1
SAT1	2.56404e-81	0.343597	0.371	0.199	5.12808e-78	Sertoli cell	SAT1
CPXM1	0	0.33793	0.856	0.012	0	Sertoli cell	CPXM1
SH3BGRL3	0.110256	0.335769	0.536	0.043	1	Sertoli cell	SH3BGRL3
KIAA1210	1.53715e-11	0.334331	0.613	0.097	3.07429e-08	Sertoli cell	KIAA1210
CTSB	3.12835e-93	0.332688	0.769	0.122	6.25671e-90	Sertoli cell	CTSB
ANXA2	0	0.331253	0.894	0.036	0	Sertoli cell	ANXA2
S100A8	2.8773e-15	0.329893	0.399	0.01	5.7546e-12	Sertoli cell	S100A8
MPC2	6.74781e-149	0.329879	0.825	0.122	1.34956e-145	Sertoli cell	MPC2
RPS27A	3.6722e-05	0.326897	0.613	0.143	0.0734439	Sertoli cell	RPS27A
AAMDC	5.46091e-126	0.324828	0.75	0.054	1.09218e-122	Sertoli cell	AAMDC
MT-CO3	0.0109911	0.324191	0.995	0.783	1	Sertoli cell	MT-CO3
HLA-B	9.99903e-121	0.322138	0.304	0.049	1.99981e-117	Sertoli cell	HLA-B
ACOT13	1.21577e-241	0.321441	0.802	0.034	2.43154e-238	Sertoli cell	ACOT13
ARHGDIB	8.88757e-12	0.320199	0.497	0.004	1.77751e-08	Sertoli cell	ARHGDIB
HLA-DPA1	7.682e-215	0.31586	0.799	0.028	1.5364e-211	Sertoli cell	HLA-DPA1
NFKBIZ	1.86547e-194	0.314711	0.134	0.003	3.73094e-191	Sertoli cell	NFKBIZ
LPIN1	0	0.308828	0.965	0.064	0	Sertoli cell	LPIN1
SNRPG	5.3189e-24	0.307879	0.692	0.173	1.06378e-20	Sertoli cell	SNRPG
NET1	1.64286e-42	0.307473	0.66	0.062	3.28573e-39	Sertoli cell	NET1
FDPS	2.35154e-211	0.30721	0.905	0.152	4.70308e-208	Sertoli cell	FDPS
CHCHD7	8.15959e-224	0.305477	0.807	0.031	1.63192e-220	Sertoli cell	CHCHD7
MT-ND3	0.0571343	0.304534	0.977	0.768	1	Sertoli cell	MT-ND3
CXCL2	0.0903827	0.302099	0.202	0.001	1	Sertoli cell	CXCL2
GRAMD1B	0	0.301012	0.966	0.104	0	Sertoli cell	GRAMD1B
HBB	1.81639e-58	0.30076	0.149	0.004	3.63277e-55	Sertoli cell	HBB
ANXA1	7.37968e-105	0.299903	0.671	0.008	1.47594e-101	Sertoli cell	ANXA1
SPRY1	8.21504e-08	0.296831	0.564	0.03	0.000164301	Sertoli cell	SPRY1
S100A11	6.3688e-197	0.295829	0.908	0.169	1.27376e-193	Sertoli cell	S100A11
INHBA	7.94413e-27	0.294102	0.622	0.046	1.58883e-23	Sertoli cell	INHBA
RPL13A	0.00230404	0.293613	0.632	0.205	1	Sertoli cell	RPL13A
SNRPA1	1.64546e-86	0.293061	0.723	0.069	3.29093e-83	Sertoli cell	SNRPA1
EPCAM	5.56045e-164	0.292733	0.804	0.08	1.11209e-160	Sertoli cell	EPCAM
RPS6KC1	0	0.288769	0.912	0.042	0	Sertoli cell	RPS6KC1
NEAT1	3.19586e-37	0.286824	0.452	0.236	6.39172e-34	Sertoli cell	NEAT1
UBE2S	4.15082e-107	0.28548	0.289	0.015	8.30163e-104	Sertoli cell	UBE2S
GMNN	5.22843e-158	0.284117	0.721	0.019	1.04569e-154	Sertoli cell	GMNN
ARID4A	4.32981e-09	0.282243	0.567	0.031	8.65962e-06	Sertoli cell	ARID4A
MS4A6A	0.000922834	0.278488	0.14	0.002	1	Sertoli cell	MS4A6A
RP1-313I6.12	1.74202e-184	0.278112	0.752	0.009	3.48403e-181	Sertoli cell	RP1-313I6.12
IGFBP7	3.50084e-125	0.27663	0.97	0.304	7.00168e-122	Sertoli cell	IGFBP7
NPTX2	0.345242	0.275901	0.468	0.01	1	Sertoli cell	NPTX2
OLFML3	0	0.275811	0.926	0.06	0	Sertoli cell	OLFML3
MAP7D3	3.71476e-35	0.274015	0.611	0.023	7.42951e-32	Sertoli cell	MAP7D3
TMEFF2	5.81527e-07	0.268488	0.215	0.004	0.00116305	Sertoli cell	TMEFF2
C1orf54	1.1489e-06	0.26614	0.432	0.018	0.0022978	Sertoli cell	C1orf54
HLA-DPB1	5.38719e-09	0.265346	0.561	0.022	1.07744e-05	Sertoli cell	HLA-DPB1
HSPB6	3.71238e-25	0.264938	0.615	0.04	7.42476e-22	Sertoli cell	HSPB6
DUSP1	1.22096e-41	0.264372	0.443	0.226	2.44193e-38	Sertoli cell	DUSP1
RPLP2	7.58391e-07	0.263463	0.562	0.265	0.00151678	Sertoli cell	RPLP2
NDUFAB1	2.5985e-48	0.262734	0.739	0.167	5.19699e-45	Sertoli cell	NDUFAB1
HLA-DQB1	4.661e-12	0.261753	0.484	0.008	9.322e-09	Sertoli cell	HLA-DQB1
PLP1	5.95005e-45	0.258748	0.713	0.137	1.19001e-41	Sertoli cell	PLP1
CCL4	7.50539e-17	0.25564	0.144	0.001	1.50108e-13	Sertoli cell	CCL4
MCF2	7.94098e-56	0.251875	0.6	0.005	1.5882e-52	Sertoli cell	MCF2
TPM2	0	0.251736	0.93	0.046	0	Sertoli cell	TPM2
NUDT11	9.03238e-32	0.25041	0.818	0.329	1.80648e-28	Sertoli cell	NUDT11
HHIP	1.57816e-191	0.250226	0.194	0.009	3.15631e-188	Sertoli cell	HHIP
TSPAN4	0	0.249978	0.892	0.011	0	Sertoli cell	TSPAN4
FLVCR1-AS1	0.00015993	0.248374	0.241	0.005	0.319861	Sertoli cell	FLVCR1-AS1
ITPR1	1.16582e-223	0.246546	0.646	0.008	2.33163e-220	Sertoli cell	ITPR1
CD14	0.00966027	0.245343	0.539	0.032	1	Sertoli cell	CD14
ACSL4	9.92959e-135	0.244693	0.972	0.295	1.98592e-131	Sertoli cell	ACSL4
PKDCC	4.17132e-260	0.244313	0.821	0.02	8.34264e-257	Sertoli cell	PKDCC
CKS1B	6.54228e-07	0.243501	0.573	0.054	0.00130846	Sertoli cell	CKS1B
PALM	6.40323e-241	0.243344	0.8	0.02	1.28065e-237	Sertoli cell	PALM
S100A4	7.48164e-94	0.241931	0.607	0.005	1.49633e-90	Sertoli cell	S100A4
TMSB4XP4	0.00117828	0.240874	0.478	0.022	1	Sertoli cell	TMSB4XP4
ARL6IP1	1.44371e-15	0.237928	0.766	0.334	2.88743e-12	Sertoli cell	ARL6IP1
TSTD3	0	0.235437	0.948	0.007	0	Sertoli cell	TSTD3
CCSAP	3.10631e-54	0.23403	0.11	0.003	6.21263e-51	Sertoli cell	CCSAP
RAN	3.54107e-69	0.233296	0.973	0.394	7.08214e-66	Sertoli cell	RAN
THY1	0	0.23219	0.911	0.024	0	Sertoli cell	THY1
FAM210B	0	0.2309	0.941	0.055	0	Sertoli cell	FAM210B
FOXC1	0	0.230218	0.904	0.01	0	Sertoli cell	FOXC1
FILIP1L	1.81616e-261	0.225348	0.825	0.028	3.63232e-258	Sertoli cell	FILIP1L
ZNF844	1.57372e-23	0.223909	0.596	0.034	3.14745e-20	Sertoli cell	ZNF844
FBLN2	1.25439e-117	0.219207	0.315	0.087	2.50877e-114	Sertoli cell	FBLN2
CXCR4	6.91843e-12	0.219144	0.43	0.007	1.38369e-08	Sertoli cell	CXCR4
BEX5	2.0987e-07	0.218315	0.604	0.107	0.00041974	Sertoli cell	BEX5
CST3	1.79362e-23	0.218115	0.912	0.469	3.58724e-20	Sertoli cell	CST3
CENPW	3.11051e-10	0.21632	0.54	0.018	6.22102e-07	Sertoli cell	CENPW
LGALS3	5.5257e-43	0.215906	0.629	0.02	1.10514e-39	Sertoli cell	LGALS3
BRICD5	9.14383e-99	0.215502	0.762	0.104	1.82877e-95	Sertoli cell	BRICD5
IGFBP5	0	0.214985	0.971	0.067	0	Sertoli cell	IGFBP5
INHBB	1.39748e-31	0.214862	0.974	0.482	2.79496e-28	Sertoli cell	INHBB
TUBA1C	5.08232e-171	0.214513	0.766	0.028	1.01646e-167	Sertoli cell	TUBA1C
HLA-E	1.09558e-18	0.213902	0.594	0.028	2.19117e-15	Sertoli cell	HLA-E
SERPINI1	1.04472e-92	0.213283	0.695	0.027	2.08944e-89	Sertoli cell	SERPINI1
LPAR6	1.30924e-113	0.21192	0.712	0.025	2.61849e-110	Sertoli cell	LPAR6
S100B	3.77367e-27	0.210327	0.148	0.004	7.54733e-24	Sertoli cell	S100B
STAB1	0.0138604	0.209659	0.3	0.002	1	Sertoli cell	STAB1
CNIH4	1.74013e-53	0.209186	0.693	0.085	3.48027e-50	Sertoli cell	CNIH4
VTRNA2-1	0.231097	0.208295	0.43	0.009	1	Sertoli cell	VTRNA2-1
MYO6	4.74518e-134	0.20796	0.811	0.12	9.49035e-131	Sertoli cell	MYO6
SMOC2	6.54131e-130	0.207433	0.725	0.019	1.30826e-126	Sertoli cell	SMOC2
ZNRF2	0	0.206527	0.896	0.012	0	Sertoli cell	ZNRF2
ISG15	5.18367e-50	0.204021	0.325	0.009	1.03673e-46	Sertoli cell	ISG15
HLA-DMA	1.87281e-63	0.202587	0.387	0.004	3.74561e-60	Sertoli cell	HLA-DMA
GPSM1	0	0.202399	0.973	0.036	0	Sertoli cell	GPSM1
KRT18	0	0.201965	0.908	0.024	0	Sertoli cell	KRT18
CD83	7.44563e-74	0.201094	0.66	0.031	1.48913e-70	Sertoli cell	CD83
RGS16	7.27666e-171	0.200871	0.565	0.004	1.45533e-167	Sertoli cell	RGS16
HNRNPA1	0.0673885	0.200769	0.614	0.288	1	Sertoli cell	HNRNPA1
CREM	0	0.199493	0.953	0.057	0	Sertoli cell	CREM
LYVE1	1.23077e-44	0.199422	0.508	0.003	2.46154e-41	Sertoli cell	LYVE1
RNASET2	3.38359e-05	0.197426	0.453	0.024	0.0676719	Sertoli cell	RNASET2
GSTA1	0.995326	0.197419	0.729	0.563	1	Sertoli cell	GSTA1
HBA1	1.81037e-76	0.196819	0.203	0.013	3.62075e-73	Sertoli cell	HBA1
GPC1	3.07551e-51	0.195954	0.858	0.315	6.15102e-48	Sertoli cell	GPC1
CTSV	1.39947e-06	0.194443	0.885	0.564	0.00279895	Sertoli cell	CTSV
RP11-386I14.4	0	0.194332	0.924	0.024	0	Sertoli cell	RP11-386I14.4
CKS2	3.29576e-12	0.194039	0.489	0.126	6.59152e-09	Sertoli cell	CKS2
G0S2	7.69419e-261	0.193524	0.762	0.009	1.53884e-257	Sertoli cell	G0S2
MVD	4.55628e-86	0.191243	0.704	0.046	9.11256e-83	Sertoli cell	MVD
CTSH	0	0.190142	0.702	0.007	0	Sertoli cell	CTSH
RDH10	1.46468e-45	0.189982	0.573	0.009	2.92936e-42	Sertoli cell	RDH10
TMEM123	3.23907e-09	0.188965	0.944	0.617	6.47813e-06	Sertoli cell	TMEM123
SLC16A4	0	0.183726	0.909	0.024	0	Sertoli cell	SLC16A4
PTTG1	8.79563e-203	0.182058	0.785	0.026	1.75913e-199	Sertoli cell	PTTG1
SPARC	2.52544e-07	0.181643	0.863	0.592	0.000505087	Sertoli cell	SPARC
PLAUR	6.3692e-181	0.181102	0.557	0.005	1.27384e-177	Sertoli cell	PLAUR
S100A13	3.21738e-70	0.176156	0.853	0.265	6.43476e-67	Sertoli cell	S100A13
LNX2	0	0.176066	0.97	0.039	0	Sertoli cell	LNX2
HSD17B3	7.1913e-10	0.175521	0.495	0.12	1.43826e-06	Sertoli cell	HSD17B3
THUMPD3-AS1	3.39387e-172	0.171964	0.781	0.045	6.78773e-169	Sertoli cell	THUMPD3-AS1
PDLIM4	2.85435e-216	0.171422	0.807	0.042	5.7087e-213	Sertoli cell	PDLIM4
LHX9	0.412082	0.170816	0.512	0.04	1	Sertoli cell	LHX9
PRPS2	4.0115e-125	0.170267	0.909	0.241	8.023e-122	Sertoli cell	PRPS2
BAZ2B	0.823306	0.169818	0.556	0.11	1	Sertoli cell	BAZ2B
PTN	0.295198	0.169112	0.502	0.025	1	Sertoli cell	PTN
HSPA2	6.31118e-277	0.167847	0.668	0.007	1.26224e-273	Sertoli cell	HSPA2
PRCP	0	0.167749	0.93	0.09	0	Sertoli cell	PRCP
CFH	6.67872e-45	0.167123	0.585	0.012	1.33574e-41	Sertoli cell	CFH
KPNA2	4.67506e-140	0.166869	0.288	0.05	9.35012e-137	Sertoli cell	KPNA2
JAG1	0	0.16515	0.892	0.052	0	Sertoli cell	JAG1
FRMD6	3.05474e-58	0.164633	0.496	0.013	6.10947e-55	Sertoli cell	FRMD6
CCL4L2	3.30096e-137	0.164478	0.444	0.004	6.60191e-134	Sertoli cell	CCL4L2
SOD2	1.45306e-59	0.163777	0.672	0.051	2.90613e-56	Sertoli cell	SOD2
LRRFIP1	1.86295e-219	0.162465	0.811	0.041	3.7259e-216	Sertoli cell	LRRFIP1
BHLHE41	0.00159444	0.161451	0.5	0.013	1	Sertoli cell	BHLHE41
CYB5A	1.51183e-55	0.160874	0.726	0.13	3.02366e-52	Sertoli cell	CYB5A
GBP2	1.06273e-40	0.160592	0.68	0.097	2.12545e-37	Sertoli cell	GBP2
PQLC3	5.55017e-96	0.159991	0.711	0.039	1.11003e-92	Sertoli cell	PQLC3
MTSS1	1.69556e-68	0.159037	0.735	0.115	3.39111e-65	Sertoli cell	MTSS1
STC1	4.03191e-16	0.158913	0.598	0.044	8.06382e-13	Sertoli cell	STC1
RECQL5	0	0.158092	0.918	0.028	0	Sertoli cell	RECQL5
AP001062.7	1.24344e-140	0.15767	0.503	0.002	2.48687e-137	Sertoli cell	AP001062.7
SYTL4	9.07717e-12	0.157131	0.451	0.009	1.81543e-08	Sertoli cell	SYTL4
TMX4	2.5552e-47	0.156759	0.916	0.388	5.11039e-44	Sertoli cell	TMX4
TARSL2	6.92473e-304	0.156572	0.8	0.015	1.38495e-300	Sertoli cell	TARSL2
XAF1	0	0.156295	0.684	0.003	0	Sertoli cell	XAF1
TBX3	6.16121e-07	0.155825	0.3	0.004	0.00123224	Sertoli cell	TBX3
PSME4	3.75359e-145	0.15036	0.957	0.265	7.50717e-142	Sertoli cell	PSME4
TCF21	0	0.148485	0.957	0.03	0	Sertoli cell	TCF21
MIR9-3HG	0	0.148315	0.927	0.042	0	Sertoli cell	MIR9-3HG
TNFAIP8	4.65902e-281	0.147559	0.586	0.002	9.31804e-278	Sertoli cell	TNFAIP8
FSTL1	1.33054e-110	0.147288	0.739	0.056	2.66109e-107	Sertoli cell	FSTL1
TIMM17B	0	0.146717	0.926	0.088	0	Sertoli cell	TIMM17B
VAMP8	0	0.14655	0.825	0.013	0	Sertoli cell	VAMP8
IGFBP3	1.78877e-75	0.146455	0.496	0.012	3.57754e-72	Sertoli cell	IGFBP3
GBP1	0.0105093	0.144947	0.143	0.002	1	Sertoli cell	GBP1
ETS2	1.51441e-172	0.144433	0.749	0.014	3.02882e-169	Sertoli cell	ETS2
INHA	0.09006	0.143949	0.974	0.727	1	Sertoli cell	INHA
DHRSX	3.78194e-279	0.143902	0.78	0.025	7.56389e-276	Sertoli cell	DHRSX
ZBTB8A	0	0.143682	0.939	0.021	0	Sertoli cell	ZBTB8A
ENG	1.30438e-246	0.143458	0.832	0.041	2.60877e-243	Sertoli cell	ENG
CILP	0	0.142733	0.988	0.116	0	Sertoli cell	CILP
TMEM100	0.113726	0.142644	0.206	0.006	1	Sertoli cell	TMEM100
DAB2	1.34275e-81	0.142362	0.699	0.042	2.68551e-78	Sertoli cell	DAB2
PUDP	0	0.142344	0.762	0.012	0	Sertoli cell	PUDP
MAMLD1	5.44157e-61	0.141973	0.72	0.109	1.08831e-57	Sertoli cell	MAMLD1
RP11-666O2.2	1.45872e-80	0.141419	0.552	0.005	2.91745e-77	Sertoli cell	RP11-666O2.2
RP11-139H15.5	7.18504e-14	0.140775	0.246	0.002	1.43701e-10	Sertoli cell	RP11-139H15.5
RGS10	1.01382e-273	0.139877	0.601	0.002	2.02764e-270	Sertoli cell	RGS10
KIF21A	4.16286e-27	0.13936	0.474	0.212	8.32572e-24	Sertoli cell	KIF21A
SLC16A3	0	0.139201	0.711	0.009	0	Sertoli cell	SLC16A3
PROSER1	0	0.137415	0.943	0.042	0	Sertoli cell	PROSER1
TGFB1I1	0	0.135229	0.804	0.014	0	Sertoli cell	TGFB1I1
TIPARP	7.473e-78	0.134778	0.528	0.022	1.4946e-74	Sertoli cell	TIPARP
HEATR6	1.08145e-84	0.134046	0.633	0.014	2.16289e-81	Sertoli cell	HEATR6
GLA	5.6966e-173	0.133727	0.108	0.008	1.13932e-169	Sertoli cell	GLA
SPP1	0.880375	0.132656	0.431	0.017	1	Sertoli cell	SPP1
RP11-277P12.20	4.96215e-105	0.1314	0.93	0.288	9.92431e-102	Sertoli cell	RP11-277P12.20
SEC63	5.23766e-284	0.131092	0.971	0.161	1.04753e-280	Sertoli cell	SEC63
COTL1	1.71532e-26	0.131015	0.4	0.026	3.43064e-23	Sertoli cell	COTL1
CKLF	4.20831e-98	0.13074	0.712	0.04	8.41661e-95	Sertoli cell	CKLF
KIAA0101	0	0.130442	0.891	0.023	0	Sertoli cell	KIAA0101
SAMHD1	2.68034e-45	0.129828	0.62	0.024	5.36069e-42	Sertoli cell	SAMHD1
ABHD12	0	0.129401	0.865	0.029	0	Sertoli cell	ABHD12
AHNAK	0	0.1291	0.934	0.029	0	Sertoli cell	AHNAK
CHPF	2.26072e-189	0.128868	0.984	0.241	4.52143e-186	Sertoli cell	CHPF
PLAU	1.17646e-114	0.128503	0.506	0.004	2.35292e-111	Sertoli cell	PLAU
GMFG	2.15387e-12	0.128159	0.291	0.002	4.30773e-09	Sertoli cell	GMFG
FIBCD1	2.34774e-253	0.127502	0.78	0.009	4.69549e-250	Sertoli cell	FIBCD1
GRB2	2.9455e-255	0.12667	0.887	0.096	5.89101e-252	Sertoli cell	GRB2
TFPI	2.70365e-301	0.126089	0.803	0.01	5.40729e-298	Sertoli cell	TFPI
CD9	5.85273e-101	0.123933	0.725	0.051	1.17055e-97	Sertoli cell	CD9
TGFBI	1.00081e-298	0.123418	0.687	0.004	2.00162e-295	Sertoli cell	TGFBI
ABCG2	3.8791e-26	0.120499	0.182	0.01	7.7582e-23	Sertoli cell	ABCG2
TEX30	0	0.120265	0.808	0.011	0	Sertoli cell	TEX30
SPON2	0	0.11881	0.942	0.008	0	Sertoli cell	SPON2
LUM	0	0.117753	0.971	0.024	0	Sertoli cell	LUM
GRM7	2.99446e-248	0.117717	0.768	0.01	5.98892e-245	Sertoli cell	GRM7
LGALSL	0	0.117209	0.843	0.002	0	Sertoli cell	LGALSL
PGK1	1.85151e-33	0.11692	0.757	0.231	3.70302e-30	Sertoli cell	PGK1
RPS13	0.00011404	0.115742	0.585	0.271	0.228081	Sertoli cell	RPS13
CDKN3	0	0.114964	0.936	0.013	0	Sertoli cell	CDKN3
LY6H	5.58862e-109	0.114374	0.433	0.003	1.11772e-105	Sertoli cell	LY6H
GPKOW	0	0.114005	0.768	0.021	0	Sertoli cell	GPKOW
RASIP1	1.87489e-188	0.113127	0.459	0.003	3.74978e-185	Sertoli cell	RASIP1
CELF2	1.75286e-171	0.112964	0.795	0.061	3.50571e-168	Sertoli cell	CELF2
CTH	9.55196e-14	0.112841	0.238	0.002	1.91039e-10	Sertoli cell	CTH
ZNF442	0.00467979	0.112533	0.1	0.003	1	Sertoli cell	ZNF442
RMND1	2.20167e-280	0.112496	0.725	0.013	4.40334e-277	Sertoli cell	RMND1
MANEAL	0	0.111963	0.916	0.02	0	Sertoli cell	MANEAL
RP4-612B18.1	0	0.111833	0.818	0.012	0	Sertoli cell	RP4-612B18.1
VCAM1	1.90913e-59	0.111571	0.248	0.004	3.81825e-56	Sertoli cell	VCAM1
CITED1	5.43121e-08	0.111537	0.615	0.448	0.000108624	Sertoli cell	CITED1
NKX3-1	1.86826e-109	0.109921	0.931	0.281	3.73652e-106	Sertoli cell	NKX3-1
ZNF558	0	0.109786	0.728	0.018	0	Sertoli cell	ZNF558
HMGN5	0.000116483	0.108394	0.576	0.252	0.232966	Sertoli cell	HMGN5
LCP1	4.56685e-30	0.107653	0.196	0.007	9.13369e-27	Sertoli cell	LCP1
ZNF691	3.48783e-16	0.10749	0.414	0.012	6.97567e-13	Sertoli cell	ZNF691
LRRC23	0	0.106945	0.762	0.01	0	Sertoli cell	LRRC23
ADAM12	0	0.106872	0.678	0.003	0	Sertoli cell	ADAM12
CTSS	4.82866e-45	0.106518	0.184	0.002	9.65731e-42	Sertoli cell	CTSS
DAPK3	0	0.106474	0.921	0.039	0	Sertoli cell	DAPK3
NPM1P27	0	0.105604	0.851	0.005	0	Sertoli cell	NPM1P27
MSMO1	1.62271e-62	0.105245	0.957	0.391	3.24543e-59	Sertoli cell	MSMO1
MNDA	2.33553e-123	0.105211	0.411	0.001	4.67106e-120	Sertoli cell	MNDA
ARHGEF37	0	0.104859	0.881	0.028	0	Sertoli cell	ARHGEF37
TGFBR2	1.64236e-22	0.104582	0.302	0.007	3.28472e-19	Sertoli cell	TGFBR2
FBXO36	9.11976e-93	0.104506	0.384	0.004	1.82395e-89	Sertoli cell	FBXO36
AKAP6	1.22773e-10	0.103961	0.316	0.003	2.45546e-07	Sertoli cell	AKAP6
CALCRL	1.25449e-90	0.103831	0.69	0.026	2.50898e-87	Sertoli cell	CALCRL
MAD2L1	0	0.103039	0.831	0.018	0	Sertoli cell	MAD2L1
MYL9	1.00918e-261	0.102811	0.942	0.148	2.01836e-258	Sertoli cell	MYL9
CDK1	0	0.102665	0.933	0.013	0	Sertoli cell	CDK1
TLL1	0	0.102537	0.64	0.002	0	Sertoli cell	TLL1
STK24	3.20896e-170	0.102259	0.97	0.249	6.41793e-167	Sertoli cell	STK24
CKB	2.85835e-13	0.101731	0.979	0.555	5.71671e-10	Sertoli cell	CKB
CTRB1	7.44703e-179	-0.100506	0.738	0.024	1.48941e-175	Sertoli cell	CTRB1
CCAR2	0	-0.100765	0.921	0.062	0	Sertoli cell	CCAR2
SRY	0.0549315	-0.103235	0.292	0.014	1	Sertoli cell	SRY
PLK4	1.45004e-96	-0.104119	0.29	0.014	2.90009e-93	Sertoli cell	PLK4
ACACA	0	-0.10418	0.973	0.051	0	Sertoli cell	ACACA
MYH11	0	-0.104574	0.982	0.016	0	Sertoli cell	MYH11
ERBB3	2.36329e-62	-0.104759	0.834	0.248	4.72658e-59	Sertoli cell	ERBB3
RBP7	3.69937e-77	-0.105669	0.199	0.008	7.39875e-74	Sertoli cell	RBP7
HMGCR	1.84421e-72	-0.105916	0.821	0.214	3.68841e-69	Sertoli cell	HMGCR
RNF208	0	-0.10599	0.976	0.037	0	Sertoli cell	RNF208
AP5Z1	0	-0.107007	0.944	0.025	0	Sertoli cell	AP5Z1
SLC7A5	7.5789e-14	-0.108773	0.702	0.22	1.51578e-10	Sertoli cell	SLC7A5
RAB30-AS1	0	-0.108857	0.931	0.024	0	Sertoli cell	RAB30-AS1
CPVL	2.45714e-08	-0.108926	0.58	0.057	4.91428e-05	Sertoli cell	CPVL
MRAP	0.0178967	-0.109613	0.49	0.025	1	Sertoli cell	MRAP
ZNF790-AS1	2.2075e-181	-0.109751	0.211	0.007	4.415e-178	Sertoli cell	ZNF790-AS1
TFF3	0.0600301	-0.110322	0.572	0.181	1	Sertoli cell	TFF3
LINC01471	1.10302e-30	-0.110581	0.202	0.009	2.20604e-27	Sertoli cell	LINC01471
RBBP6	1.16608e-32	-0.110808	0.445	0.137	2.33217e-29	Sertoli cell	RBBP6
CTBP2	2.20464e-292	-0.110855	0.806	0.03	4.40928e-289	Sertoli cell	CTBP2
HELLS	0	-0.111201	0.914	0.031	0	Sertoli cell	HELLS
MFSD2A	2.55881e-265	-0.11227	0.883	0.084	5.11762e-262	Sertoli cell	MFSD2A
PIK3R3	5.53649e-89	-0.112374	0.55	0.022	1.1073e-85	Sertoli cell	PIK3R3
CRHBP	0	-0.114059	0.856	0.017	0	Sertoli cell	CRHBP
DOCK10	0	-0.114852	0.768	0.026	0	Sertoli cell	DOCK10
ELK3	4.33408e-184	-0.114995	0.68	0.012	8.66815e-181	Sertoli cell	ELK3
VWF	0	-0.115142	0.882	0.013	0	Sertoli cell	VWF
ICK	3.79806e-10	-0.115861	0.593	0.066	7.59613e-07	Sertoli cell	ICK
ADRA2A	0	-0.116142	0.932	0.029	0	Sertoli cell	ADRA2A
GPAA1	0	-0.117511	0.932	0.071	0	Sertoli cell	GPAA1
BOD1	9.8723e-241	-0.119181	0.907	0.126	1.97446e-237	Sertoli cell	BOD1
NANOG	1.42882e-146	-0.11932	0.337	0.008	2.85765e-143	Sertoli cell	NANOG
LFNG	0	-0.119505	0.935	0.035	0	Sertoli cell	LFNG
FAM172A	0	-0.119549	0.889	0.042	0	Sertoli cell	FAM172A
ABRACL	1.34493e-39	-0.121669	0.85	0.319	2.68986e-36	Sertoli cell	ABRACL
IQCB1	6.55558e-130	-0.121935	0.607	0.027	1.31112e-126	Sertoli cell	IQCB1
PROCR	2.38363e-239	-0.12206	0.885	0.104	4.76725e-236	Sertoli cell	PROCR
TAGLN	0	-0.123642	0.949	0.024	0	Sertoli cell	TAGLN
MCAM	1.66395e-49	-0.123804	0.487	0.017	3.32791e-46	Sertoli cell	MCAM
EPB41L4A	8.14123e-51	-0.124065	0.422	0.017	1.62825e-47	Sertoli cell	EPB41L4A
MST1	2.47094e-282	-0.124562	0.165	0.013	4.94188e-279	Sertoli cell	MST1
CAPN6	0	-0.124584	0.818	0.013	0	Sertoli cell	CAPN6
TOM1L1	0	-0.125121	0.957	0.04	0	Sertoli cell	TOM1L1
LMNB1	0	-0.125616	0.785	0.019	0	Sertoli cell	LMNB1
ARPC1B	8.19729e-36	-0.125642	0.661	0.078	1.63946e-32	Sertoli cell	ARPC1B
GIPC2	0.000294547	-0.126045	0.506	0.018	0.589093	Sertoli cell	GIPC2
PAQR5	2.10674e-19	-0.127058	0.43	0.013	4.21349e-16	Sertoli cell	PAQR5
SYT2	0	-0.128132	0.793	0.017	0	Sertoli cell	SYT2
ATP8B1	2.88731e-97	-0.129279	0.496	0.017	5.77463e-94	Sertoli cell	ATP8B1
SH3GL3	0	-0.130314	0.761	0.012	0	Sertoli cell	SH3GL3
TRIM56	6.18003e-273	-0.131356	0.94	0.136	1.23601e-269	Sertoli cell	TRIM56
FSTL3	1.496e-146	-0.131367	0.301	0.148	2.992e-143	Sertoli cell	FSTL3
FBLN5	4.94275e-68	-0.132852	0.556	0.017	9.8855e-65	Sertoli cell	FBLN5
PLXNC1	9.48962e-131	-0.132863	0.977	0.289	1.89792e-127	Sertoli cell	PLXNC1
LDLR	2.19116e-151	-0.133847	0.819	0.106	4.38232e-148	Sertoli cell	LDLR
TYMS	0	-0.133877	0.983	0.061	0	Sertoli cell	TYMS
PHKA2	6.44199e-147	-0.134816	0.767	0.06	1.2884e-143	Sertoli cell	PHKA2
DIRAS1	0	-0.134881	0.974	0.034	0	Sertoli cell	DIRAS1
KIAA1671	0	-0.134983	0.96	0.033	0	Sertoli cell	KIAA1671
SCRN3	1.34094e-19	-0.135239	0.378	0.02	2.68187e-16	Sertoli cell	SCRN3
ATP13A1	0	-0.135336	0.938	0.042	0	Sertoli cell	ATP13A1
CMTM4	3.10664e-29	-0.137748	0.491	0.018	6.21328e-26	Sertoli cell	CMTM4
C3orf62	0	-0.138446	0.932	0.051	0	Sertoli cell	C3orf62
ZZEF1	0	-0.138623	0.899	0.024	0	Sertoli cell	ZZEF1
ZNF551	0	-0.138739	0.724	0.021	0	Sertoli cell	ZNF551
SERHL2	2.6096e-46	-0.138788	0.383	0.009	5.21919e-43	Sertoli cell	SERHL2
MMP7	8.70898e-61	-0.140355	0.157	0.007	1.7418e-57	Sertoli cell	MMP7
RHOBTB2	0	-0.141153	0.942	0.068	0	Sertoli cell	RHOBTB2
DPYSL3	1.50076e-135	-0.141741	0.981	0.282	3.00152e-132	Sertoli cell	DPYSL3
NTNG2	3.03932e-145	-0.141872	0.89	0.192	6.07865e-142	Sertoli cell	NTNG2
GNG7	3.14217e-113	-0.144189	0.89	0.228	6.28434e-110	Sertoli cell	GNG7
ATP1B1	0.141272	-0.144443	0.702	0.334	1	Sertoli cell	ATP1B1
S100A6	2.7928e-149	-0.144889	0.886	0.183	5.58559e-146	Sertoli cell	S100A6
TRIM47	0	-0.145186	0.989	0.117	0	Sertoli cell	TRIM47
ENTPD6	1.71908e-122	-0.145491	0.791	0.106	3.43816e-119	Sertoli cell	ENTPD6
NOL9	0	-0.147116	0.93	0.04	0	Sertoli cell	NOL9
GINS1	0.0313203	-0.147327	0.398	0.014	1	Sertoli cell	GINS1
FN1	1.74447e-248	-0.148341	0.831	0.039	3.48895e-245	Sertoli cell	FN1
FAM122C	9.99374e-41	-0.150912	0.684	0.099	1.99875e-37	Sertoli cell	FAM122C
CEP104	2.84699e-160	-0.153081	0.642	0.025	5.69398e-157	Sertoli cell	CEP104
SMCHD1	2.07952e-53	-0.15342	0.675	0.06	4.15904e-50	Sertoli cell	SMCHD1
TOP2A	0	-0.154197	0.911	0.046	0	Sertoli cell	TOP2A
ATAD2	2.30565e-10	-0.155094	0.46	0.036	4.61131e-07	Sertoli cell	ATAD2
GDF3	0	-0.157124	0.822	0.03	0	Sertoli cell	GDF3
REEP6	2.89883e-13	-0.157823	0.86	0.423	5.79766e-10	Sertoli cell	REEP6
PCP4	0	-0.158843	0.751	0.014	0	Sertoli cell	PCP4
CTD-2562J17.6	0	-0.159402	0.971	0.02	0	Sertoli cell	CTD-2562J17.6
CLEC4M	1.58902e-52	-0.163016	0.939	0.375	3.17803e-49	Sertoli cell	CLEC4M
CDH5	7.99653e-65	-0.164158	0.173	0.009	1.59931e-61	Sertoli cell	CDH5
CKAP2	7.52186e-16	-0.164542	0.46	0.075	1.50437e-12	Sertoli cell	CKAP2
ADCY9	2.67582e-234	-0.170809	0.661	0.023	5.35165e-231	Sertoli cell	ADCY9
STK17A	0.00110934	-0.170883	0.57	0.078	1	Sertoli cell	STK17A
MRAS	1.36089e-215	-0.171191	0.922	0.159	2.72177e-212	Sertoli cell	MRAS
FAM20B	7.66913e-65	-0.171401	0.655	0.032	1.53383e-61	Sertoli cell	FAM20B
PTPRE	1.47648e-15	-0.173593	0.598	0.046	2.95297e-12	Sertoli cell	PTPRE
JRK	0	-0.174047	0.945	0.033	0	Sertoli cell	JRK
MGARP	0	-0.175277	0.978	0.146	0	Sertoli cell	MGARP
CYP17A1	0	-0.176615	0.978	0.061	0	Sertoli cell	CYP17A1
LTBP4	7.44126e-05	-0.179417	0.496	0.067	0.148825	Sertoli cell	LTBP4
MGP	6.50433e-269	-0.184113	0.869	0.067	1.30087e-265	Sertoli cell	MGP
PPHLN1	0.000640353	-0.185238	0.505	0.074	1	Sertoli cell	PPHLN1
ELN	8.60084e-70	-0.186621	0.682	0.038	1.72017e-66	Sertoli cell	ELN
JUP	1.15889e-137	-0.18826	0.787	0.084	2.31777e-134	Sertoli cell	JUP
FUT9	7.64509e-168	-0.188536	0.761	0.031	1.52902e-164	Sertoli cell	FUT9
KIF13B	0	-0.190282	0.901	0.074	0	Sertoli cell	KIF13B
SCARB1	1.56568e-217	-0.190289	0.874	0.109	3.13135e-214	Sertoli cell	SCARB1
GDPD5	0	-0.19033	0.901	0.029	0	Sertoli cell	GDPD5
RPS13P2	9.23595e-229	-0.192952	0.857	0.083	1.84719e-225	Sertoli cell	RPS13P2
HSD3B2	0	-0.193531	0.974	0.04	0	Sertoli cell	HSD3B2
LLGL2	0	-0.19424	0.968	0.037	0	Sertoli cell	LLGL2
PHF24	7.03451e-135	-0.196308	0.891	0.201	1.4069e-131	Sertoli cell	PHF24
CENPV	5.15095e-282	-0.19633	0.841	0.038	1.03019e-278	Sertoli cell	CENPV
DHCR24	1.77766e-72	-0.198097	0.919	0.307	3.55532e-69	Sertoli cell	DHCR24
MT2A	1.28105e-24	-0.198456	0.401	0.026	2.56209e-21	Sertoli cell	MT2A
CLDN11	3.06487e-10	-0.198685	0.628	0.421	6.12973e-07	Sertoli cell	CLDN11
C9orf116	0	-0.2021	0.932	0.042	0	Sertoli cell	C9orf116
ACTA2	1.00644e-228	-0.202285	0.901	0.129	2.01288e-225	Sertoli cell	ACTA2
NCAM1	6.55425e-54	-0.203144	0.718	0.117	1.31085e-50	Sertoli cell	NCAM1
MYBPC3	2.27872e-258	-0.203421	0.631	0.017	4.55744e-255	Sertoli cell	MYBPC3
NPY2R	0	-0.206045	0.965	0.06	0	Sertoli cell	NPY2R
MBOAT7	4.59066e-07	-0.206478	0.779	0.37	0.000918132	Sertoli cell	MBOAT7
ERCC4	3.4926e-293	-0.209368	0.844	0.036	6.9852e-290	Sertoli cell	ERCC4
OLFML2B	6.70774e-82	-0.209427	0.729	0.082	1.34155e-78	Sertoli cell	OLFML2B
ABCA2	0	-0.210983	0.941	0.039	0	Sertoli cell	ABCA2
DFNA5	0	-0.211416	0.964	0.097	0	Sertoli cell	DFNA5
RAB15	0	-0.21515	0.868	0.029	0	Sertoli cell	RAB15
SEMA7A	2.88388e-63	-0.218515	0.934	0.342	5.76776e-60	Sertoli cell	SEMA7A
EHD4	0	-0.220204	0.863	0.026	0	Sertoli cell	EHD4
LOXL4	0	-0.221209	0.965	0.04	0	Sertoli cell	LOXL4
C6orf141	0	-0.223995	0.928	0.032	0	Sertoli cell	C6orf141
RIMS3	0	-0.224771	0.911	0.032	0	Sertoli cell	RIMS3
SMPDL3B	0	-0.228179	0.934	0.057	0	Sertoli cell	SMPDL3B
COPA	0.000194671	-0.233014	0.611	0.138	0.389342	Sertoli cell	COPA
AMH	6.9166e-15	-0.233528	0.933	0.855	1.38332e-11	Sertoli cell	AMH
RGAG1	2.8741e-250	-0.237283	0.943	0.153	5.74819e-247	Sertoli cell	RGAG1
WIPF3	4.39861e-129	-0.244758	0.922	0.238	8.79722e-126	Sertoli cell	WIPF3
S100A16	3.83608e-165	-0.260062	0.977	0.248	7.67216e-162	Sertoli cell	S100A16
PRR15	0	-0.264553	0.997	0.054	0	Sertoli cell	PRR15
GAS7	1.38578e-38	-0.266142	0.686	0.106	2.77156e-35	Sertoli cell	GAS7
TM7SF2	0	-0.268997	0.948	0.068	0	Sertoli cell	TM7SF2
APOC1	1.2006e-191	-0.269175	0.81	0.059	2.4012e-188	Sertoli cell	APOC1
TMEM176B	1.34423e-150	-0.269977	0.975	0.259	2.68846e-147	Sertoli cell	TMEM176B
PTGDS	3.07979e-189	-0.270253	0.978	0.232	6.15959e-186	Sertoli cell	PTGDS
NAT8L	2.49805e-266	-0.285303	0.905	0.105	4.9961e-263	Sertoli cell	NAT8L
RP5-1085F17.3	3.19844e-180	-0.290173	0.747	0.029	6.39688e-177	Sertoli cell	RP5-1085F17.3
MMP15	5.87266e-117	-0.302118	0.995	0.309	1.17453e-113	Sertoli cell	MMP15
INSL3	1.16083e-53	-0.310367	0.395	0.093	2.32166e-50	Sertoli cell	INSL3
LARP1	0.210559	-0.310575	0.578	0.171	1	Sertoli cell	LARP1
2023-03-11	4.91983e-302	-0.322812	0.928	0.105	9.83965e-299	Sertoli cell	2023-03-11
PCDH1	0	-0.323287	0.99	0.053	0	Sertoli cell	PCDH1
TPT1	5.2526e-06	-0.325657	0.807	0.585	0.0105052	Sertoli cell	TPT1
CYP11A1	6.12554e-107	-0.330955	0.988	0.315	1.22511e-103	Sertoli cell	CYP11A1
MICAL2	8.16409e-193	-0.335429	0.977	0.226	1.63282e-189	Sertoli cell	MICAL2
FAM171A1	4.70351e-256	-0.337235	0.91	0.116	9.40702e-253	Sertoli cell	FAM171A1
MED25	4.0928e-271	-0.342434	0.953	0.147	8.18559e-268	Sertoli cell	MED25
OLFM1	0	-0.349266	0.961	0.101	0	Sertoli cell	OLFM1
CMTR1	1.07962e-67	-0.362127	0.851	0.248	2.15924e-64	Sertoli cell	CMTR1
TTYH1	4.05725e-192	-0.370238	0.841	0.094	8.1145e-189	Sertoli cell	TTYH1
PPP1R14B	0	-0.373724	0.912	0.075	0	Sertoli cell	PPP1R14B
TRIM50	3.8901e-276	-0.376125	0.968	0.158	7.7802e-273	Sertoli cell	TRIM50
HLA-C	1.27491e-292	-0.382516	0.981	0.159	2.54982e-289	Sertoli cell	HLA-C
FHDC1	0	-0.38259	0.993	0.055	0	Sertoli cell	FHDC1
NRCAM	0	-0.386897	0.993	0.091	0	Sertoli cell	NRCAM
SETD5	1.14097e-147	-0.389931	0.846	0.139	2.28194e-144	Sertoli cell	SETD5
ERMP1	1.49638e-156	-0.392627	0.82	0.101	2.99277e-153	Sertoli cell	ERMP1
ZNF337	0	-0.412754	0.992	0.071	0	Sertoli cell	ZNF337
ATP2B4	1.01615e-17	-0.413409	0.55	0.287	2.0323e-14	Sertoli cell	ATP2B4
CORO2A	2.17689e-97	-0.427634	0.803	0.149	4.35378e-94	Sertoli cell	CORO2A
SERPINA5	8.37638e-35	-0.428081	0.795	0.778	1.67528e-31	Sertoli cell	SERPINA5
GJA1	1.363e-186	-0.445998	0.937	0.194	2.726e-183	Sertoli cell	GJA1
CDH1	0	-0.454139	0.998	0.057	0	Sertoli cell	CDH1
SCRIB	5.06058e-19	-0.483468	0.631	0.084	1.01212e-15	Sertoli cell	SCRIB
FRZB	1.16552e-298	-0.508532	0.961	0.137	2.33105e-295	Sertoli cell	FRZB
PAGE4	0	-0.56682	0.982	0.041	0	Sertoli cell	PAGE4
TNNI3	3.3276e-68	-0.576854	0.897	0.284	6.65521e-65	Sertoli cell	TNNI3
PDPN	2.20994e-279	-0.691644	0.992	0.174	4.41987e-276	Sertoli cell	PDPN
COL2A1	9.04119e-187	-1.0592	0.999	0.238	1.80824e-183	Sertoli cell	COL2A1
MT-RNR21	0.00274091	1.73842	0.859	0.46	1	Mitotic germ cell	MT-RNR2
MT-RNR11	0.0129574	1.64567	0.812	0.499	1	Mitotic germ cell	MT-RNR1
MROH81	1.11499e-38	1.59324	0.224	0.022	2.22999e-35	Mitotic germ cell	MROH8
MT-CO11	1.34313e-11	1.42729	0.994	0.504	2.68627e-08	Mitotic germ cell	MT-CO1
MT-ATP61	2.06793e-10	1.20232	0.971	0.463	4.13586e-07	Mitotic germ cell	MT-ATP6
FOS1	0.0947234	1.15772	0.994	0.687	1	Mitotic germ cell	FOS
RPS271	4.40284e-13	1.00154	0.818	0.227	8.80568e-10	Mitotic germ cell	RPS27
H3F3B1	0.0290365	0.998779	0.953	0.749	1	Mitotic germ cell	H3F3B
EGR31	4.9799e-59	0.968262	0.153	0.024	9.95979e-56	Mitotic germ cell	EGR3
ADM1	1.74876e-26	0.955417	0.276	0.034	3.49752e-23	Mitotic germ cell	ADM
MT-ND11	3.84581e-12	0.921364	0.994	0.465	7.69163e-09	Mitotic germ cell	MT-ND1
RPS141	5.5639e-21	0.909838	0.941	0.28	1.11278e-17	Mitotic germ cell	RPS14
EEF1A11	5.72093e-14	0.90022	0.988	0.39	1.14419e-10	Mitotic germ cell	EEF1A1
ACSM3	1.0367e-26	0.900089	0.806	0.092	2.0734e-23	Mitotic germ cell	ACSM3
RPS181	4.61426e-18	0.869878	0.894	0.26	9.22852e-15	Mitotic germ cell	RPS18
DEPDC1	5.59852e-29	0.859291	0.612	0.055	1.1197e-25	Mitotic germ cell	DEPDC1
MT-CYB1	1.32988e-05	0.837285	0.894	0.441	0.0265976	Mitotic germ cell	MT-CYB
RPS291	3.92815e-12	0.828141	0.9	0.345	7.8563e-09	Mitotic germ cell	RPS29
G6PD	0.362859	0.826576	0.588	0.142	1	Mitotic germ cell	G6PD
REG3G	6.17267e-05	0.823835	0.4	0.007	0.123453	Mitotic germ cell	REG3G
HBEGF1	4.46637e-31	0.807515	0.176	0.002	8.93275e-28	Mitotic germ cell	HBEGF
FATE1	6.07447e-10	0.80711	0.388	0.118	1.21489e-06	Mitotic germ cell	FATE1
NFKBIA1	4.72625e-07	0.797654	0.424	0.137	0.00094525	Mitotic germ cell	NFKBIA
FTL1	0.000377199	0.796529	0.953	0.499	0.754397	Mitotic germ cell	FTL
CCNA2	8.60778e-20	0.768655	0.735	0.169	1.72156e-16	Mitotic germ cell	CCNA2
KNSTRN	3.15001e-39	0.766067	0.694	0.07	6.30002e-36	Mitotic germ cell	KNSTRN
MT-CO31	2.62439e-09	0.743474	0.959	0.458	5.24878e-06	Mitotic germ cell	MT-CO3
NXF31	0.0109894	0.738773	0.453	0.034	1	Mitotic germ cell	NXF3
CLU	0.00923764	0.73146	0.694	0.27	1	Mitotic germ cell	CLU
CKB1	4.75894e-21	0.710482	0.976	0.323	9.51787e-18	Mitotic germ cell	CKB
CCNB2	1.02223e-05	0.698227	0.618	0.125	0.0204445	Mitotic germ cell	CCNB2
CYB5A1	0.0174317	0.695756	0.588	0.07	1	Mitotic germ cell	CYB5A
MT-CO21	0.000541827	0.691728	0.841	0.446	1	Mitotic germ cell	MT-CO2
RCCD1	2.38754e-33	0.683077	0.724	0.027	4.77508e-30	Mitotic germ cell	RCCD1
TOP2A1	8.44333e-06	0.681992	0.835	0.431	0.0168867	Mitotic germ cell	TOP2A
MT-ND31	0.00110567	0.680916	0.806	0.407	1	Mitotic germ cell	MT-ND3
FCER1G	1.89077e-16	0.663376	0.218	0.002	3.78154e-13	Mitotic germ cell	FCER1G
TJP1	3.00067e-13	0.660066	0.741	0.116	6.00133e-10	Mitotic germ cell	TJP1
BEX51	0.00119769	0.6578	0.594	0.065	1	Mitotic germ cell	BEX5
CD741	1.14583e-41	0.643659	0.212	0.041	2.29167e-38	Mitotic germ cell	CD74
TUBB4B	0.749527	0.627545	0.718	0.419	1	Mitotic germ cell	TUBB4B
C10orf101	3.69113e-29	0.622362	0.147	0.002	7.38226e-26	Mitotic germ cell	C10orf10
EGR41	5.84297e-24	0.619185	0.147	0	1.16859e-20	Mitotic germ cell	EGR4
MORN2	1.30781e-42	0.617831	0.8	0.022	2.61562e-39	Mitotic germ cell	MORN2
HBG21	4.44374e-09	0.617819	0.312	0.01	8.88748e-06	Mitotic germ cell	HBG2
RPL341	1.56147e-16	0.614513	0.871	0.246	3.12294e-13	Mitotic germ cell	RPL34
BPNT1	0.00710697	0.608461	0.371	0.01	1	Mitotic germ cell	BPNT1
PGRMC1	2.4929e-20	0.599021	0.976	0.318	4.98579e-17	Mitotic germ cell	PGRMC1
IFITM1	3.13591e-49	0.598401	0.824	0.039	6.27181e-46	Mitotic germ cell	IFITM1
NUSAP1	1.3952e-07	0.5979	0.8	0.294	0.00027904	Mitotic germ cell	NUSAP1
CD141	2.56963e-23	0.596618	0.288	0.007	5.13926e-20	Mitotic germ cell	CD14
SCD	1.7974e-26	0.59605	0.9	0.193	3.5948e-23	Mitotic germ cell	SCD
GBP21	0.560856	0.594691	0.524	0.029	1	Mitotic germ cell	GBP2
RPL311	5.45682e-07	0.581673	0.765	0.236	0.00109136	Mitotic germ cell	RPL31
ICK1	4.2279e-33	0.578118	0.776	0.036	8.4558e-30	Mitotic germ cell	ICK
HBB1	5.84297e-24	0.576854	0.147	0	1.16859e-20	Mitotic germ cell	HBB
RPS161	0.0107308	0.57337	0.706	0.318	1	Mitotic germ cell	RPS16
MED251	2.26859e-44	0.571852	0.876	0.08	4.53718e-41	Mitotic germ cell	MED25
FAM83D	0.724892	0.559552	0.353	0.072	1	Mitotic germ cell	FAM83D
CDKN31	1.75033e-21	0.555513	0.794	0.142	3.50066e-18	Mitotic germ cell	CDKN3
STAR1	0.0586253	0.547546	0.582	0.08	1	Mitotic germ cell	STAR
HMGN51	0.380697	0.54529	0.6	0.176	1	Mitotic germ cell	HMGN5
GATM1	5.30096e-10	0.539158	0.865	0.308	1.06019e-06	Mitotic germ cell	GATM
FSTL31	0.00617434	0.530508	0.465	0.065	1	Mitotic germ cell	FSTL3
FTH11	1.71629e-09	0.526951	0.947	0.412	3.43257e-06	Mitotic germ cell	FTH1
ERBB31	0.721673	0.52618	0.547	0.082	1	Mitotic germ cell	ERBB3
RPL37A1	0.178973	0.524293	0.647	0.248	1	Mitotic germ cell	RPL37A
KIAA12101	0.547832	0.510909	0.529	0.034	1	Mitotic germ cell	KIAA1210
CCL21	1.88012e-16	0.510681	0.324	0.014	3.76024e-13	Mitotic germ cell	CCL2
HLA-DRA1	4.98134e-79	0.509495	0.1	0.012	9.96268e-76	Mitotic germ cell	HLA-DRA
PTTG11	0.000134618	0.503314	0.753	0.306	0.269236	Mitotic germ cell	PTTG1
CELF21	4.99759e-15	0.502534	0.676	0.031	9.99519e-12	Mitotic germ cell	CELF2
GRB21	2.96054e-13	0.501884	0.7	0.06	5.92108e-10	Mitotic germ cell	GRB2
REEP2	2.06988e-68	0.499672	0.765	0.017	4.13977e-65	Mitotic germ cell	REEP2
PNCK	2.10576e-20	0.499554	0.694	0.014	4.21152e-17	Mitotic germ cell	PNCK
ID11	0.633183	0.496103	0.559	0.104	1	Mitotic germ cell	ID1
FAM208B	6.04193e-33	0.492921	0.765	0.024	1.20839e-29	Mitotic germ cell	FAM208B
NR4A21	4.15944e-09	0.486523	0.347	0.002	8.31887e-06	Mitotic germ cell	NR4A2
PIK3R31	4.25702e-06	0.484886	0.471	0.019	0.00851404	Mitotic germ cell	PIK3R3
CTSZ	4.30764e-14	0.483223	0.547	0	8.61528e-11	Mitotic germ cell	CTSZ
NMU	1.57013e-25	0.482956	0.435	0.017	3.14027e-22	Mitotic germ cell	NMU
PSME41	2.26252e-21	0.475182	0.806	0.123	4.52503e-18	Mitotic germ cell	PSME4
PLK41	5.29537e-39	0.474183	0.618	0.039	1.05907e-35	Mitotic germ cell	PLK4
FZD5	1.3464e-11	0.473507	0.347	0.002	2.6928e-08	Mitotic germ cell	FZD5
FSTL11	5.46044e-25	0.473011	0.829	0.123	1.09209e-21	Mitotic germ cell	FSTL1
KIF23	2.7249e-34	0.468489	0.853	0.142	5.44979e-31	Mitotic germ cell	KIF23
SDC4	0.0261387	0.467812	0.565	0.048	1	Mitotic germ cell	SDC4
MIR202HG	0.000157958	0.464661	0.765	0.304	0.315916	Mitotic germ cell	MIR202HG
VTRNA2-11	3.39195e-24	0.463142	0.265	0.017	6.78389e-21	Mitotic germ cell	VTRNA2-1
HLA-E1	0.243951	0.458306	0.541	0.031	1	Mitotic germ cell	HLA-E
ARID4A1	9.01103e-06	0.452797	0.6	0.014	0.0180221	Mitotic germ cell	ARID4A
MOV10	1.09307e-06	0.452624	0.659	0.089	0.00218613	Mitotic germ cell	MOV10
ARL6IP11	0.592334	0.450278	0.653	0.419	1	Mitotic germ cell	ARL6IP1
ISG151	9.64548e-16	0.450267	0.306	0.007	1.9291e-12	Mitotic germ cell	ISG15
CENPF	1.48972e-21	0.448561	0.788	0.135	2.97944e-18	Mitotic germ cell	CENPF
PLAU1	0.139384	0.447423	0.435	0.002	1	Mitotic germ cell	PLAU
CNIH41	0.00946171	0.447265	0.618	0.111	1	Mitotic germ cell	CNIH4
TMEM176B1	1.82977e-30	0.446869	0.871	0.133	3.65954e-27	Mitotic germ cell	TMEM176B
RGAG11	2.8226e-53	0.444219	0.9	0.07	5.64519e-50	Mitotic germ cell	RGAG1
ACSL41	1.88401e-06	0.440421	0.682	0.12	0.00376802	Mitotic germ cell	ACSL4
UBE2S1	0.000602252	0.434432	0.588	0.055	1	Mitotic germ cell	UBE2S
CCL41	8.73436e-25	0.434037	0.153	0.002	1.74687e-21	Mitotic germ cell	CCL4
EPCAM1	2.11687e-13	0.431836	0.694	0.055	4.23375e-10	Mitotic germ cell	EPCAM
RPLP01	0.127777	0.429243	0.688	0.323	1	Mitotic germ cell	RPLP0
RPL71	9.74942e-12	0.428173	0.894	0.32	1.94988e-08	Mitotic germ cell	RPL7
SLC40A11	6.55417e-24	0.427981	0.794	0.092	1.31083e-20	Mitotic germ cell	SLC40A1
HUS1	2.62835e-05	0.42741	0.512	0.027	0.052567	Mitotic germ cell	HUS1
C3orf621	5.248e-28	0.424628	0.735	0.027	1.0496e-24	Mitotic germ cell	C3orf62
HSPB111	2.76298e-13	0.423341	0.782	0.169	5.52597e-10	Mitotic germ cell	HSPB11
INHBB1	1.12422e-10	0.420857	0.818	0.241	2.24844e-07	Mitotic germ cell	INHBB
TPP1	2.23676e-24	0.419188	0.753	0.043	4.47351e-21	Mitotic germ cell	TPP1
B2M	0.363595	0.418146	0.824	0.634	1	Mitotic germ cell	B2M
TMX41	1.34455e-07	0.414014	0.765	0.224	0.00026891	Mitotic germ cell	TMX4
CKS1B1	2.77436e-05	0.413295	0.771	0.28	0.0554873	Mitotic germ cell	CKS1B
GAS2L3	0.0147431	0.412894	0.294	0.031	1	Mitotic germ cell	GAS2L3
CENPA	0.000367349	0.41276	0.294	0.043	0.734699	Mitotic germ cell	CENPA
TACSTD2	3.51414e-33	0.412566	0.765	0.019	7.02829e-30	Mitotic germ cell	TACSTD2
RAN1	0.0011704	0.408881	0.982	0.571	1	Mitotic germ cell	RAN
LDLR1	2.80157e-28	0.40824	0.835	0.111	5.60314e-25	Mitotic germ cell	LDLR
MIEF1	4.69612e-17	0.403792	0.635	0.01	9.39223e-14	Mitotic germ cell	MIEF1
CLDN111	1.83504e-07	0.402343	0.429	0.183	0.000367008	Mitotic germ cell	CLDN11
PKP4	2.27556e-05	0.402272	0.571	0.024	0.0455113	Mitotic germ cell	PKP4
ECT2	1.91213e-16	0.401843	0.729	0.113	3.82427e-13	Mitotic germ cell	ECT2
RPS81	0.296438	0.400288	0.676	0.313	1	Mitotic germ cell	RPS8
KIF20A	0.541789	0.398917	0.376	0.116	1	Mitotic germ cell	KIF20A
OLFM11	3.36407e-26	0.398892	0.741	0.039	6.72813e-23	Mitotic germ cell	OLFM1
SKA3	0.0116254	0.398816	0.418	0.075	1	Mitotic germ cell	SKA3
RPL9	0.0616104	0.396197	0.647	0.205	1	Mitotic germ cell	RPL9
MALAT11	3.37241e-05	0.395627	0.994	0.467	0.0674481	Mitotic germ cell	MALAT1
FANCD2	5.14939e-07	0.393651	0.371	0.036	0.00102988	Mitotic germ cell	FANCD2
CLDN10	0.0449934	0.392432	0.335	0.022	1	Mitotic germ cell	CLDN10
CXCL21	5.29346e-24	0.390968	0.1	0.002	1.05869e-20	Mitotic germ cell	CXCL2
FILIP1L1	4.57022e-55	0.389843	0.859	0.027	9.14044e-52	Mitotic germ cell	FILIP1L
KIF22	3.66403e-12	0.383193	0.759	0.154	7.32807e-09	Mitotic germ cell	KIF22
PRPS21	0.401252	0.382982	0.6	0.166	1	Mitotic germ cell	PRPS2
RASD11	2.44956e-18	0.381226	0.329	0.12	4.89913e-15	Mitotic germ cell	RASD1
MRC1	8.92102e-05	0.381062	0.159	0.002	0.17842	Mitotic germ cell	MRC1
GPSM11	1.17716e-46	0.378686	0.788	0.017	2.35433e-43	Mitotic germ cell	GPSM1
MFSD2A1	1.8338e-41	0.37821	0.818	0.036	3.66759e-38	Mitotic germ cell	MFSD2A
CTSV1	0.0144902	0.376947	0.724	0.316	1	Mitotic germ cell	CTSV
MATN2	3.74631e-05	0.37496	0.724	0.214	0.0749263	Mitotic germ cell	MATN2
PELI2	3.48893e-30	0.374002	0.629	0	6.97785e-27	Mitotic germ cell	PELI2
MANEAL1	6.47839e-73	0.373775	0.835	0.002	1.29568e-69	Mitotic germ cell	MANEAL
SULT1A1	1.73037e-72	0.369873	0.747	0.01	3.46075e-69	Mitotic germ cell	SULT1A1
SAT11	1.55368e-13	0.367431	0.365	0.135	3.10735e-10	Mitotic germ cell	SAT1
CEP1041	3.30589e-51	0.366847	0.724	0.007	6.61178e-48	Mitotic germ cell	CEP104
AEBP2	1.65041e-35	0.366838	0.812	0.051	3.30083e-32	Mitotic germ cell	AEBP2
HLA-DPA11	9.90227e-06	0.36537	0.559	0.01	0.0198045	Mitotic germ cell	HLA-DPA1
RPL13A1	4.0813e-05	0.364324	0.753	0.27	0.081626	Mitotic germ cell	RPL13A
AAMDC1	0.000203296	0.361154	0.647	0.108	0.406592	Mitotic germ cell	AAMDC
GSTA11	0.0372751	0.360417	0.565	0.33	1	Mitotic germ cell	GSTA1
CCNT1	2.32533e-51	0.358035	0.824	0.022	4.65065e-48	Mitotic germ cell	CCNT1
DFNA51	3.68464e-64	0.357909	0.894	0.039	7.36928e-61	Mitotic germ cell	DFNA5
TMEM1231	0.0951354	0.357038	0.741	0.359	1	Mitotic germ cell	TMEM123
CKAP2L	9.34346e-50	0.356285	0.765	0.065	1.86869e-46	Mitotic germ cell	CKAP2L
CAMTA2	7.49608e-51	0.355137	0.524	0.002	1.49922e-47	Mitotic germ cell	CAMTA2
CLEC4M1	4.4753e-19	0.355079	0.806	0.137	8.9506e-16	Mitotic germ cell	CLEC4M
SAPCD2	0.00133505	0.354984	0.282	0.024	1	Mitotic germ cell	SAPCD2
GRK3	5.36657e-05	0.352853	0.535	0.005	0.107331	Mitotic germ cell	GRK3
RP1-313I6.121	5.93008e-28	0.352531	0.665	0.002	1.18602e-24	Mitotic germ cell	RP1-313I6.12
IER3	0.933735	0.352408	0.494	0.014	1	Mitotic germ cell	IER3
TMSB101	6.83602e-08	0.350225	0.971	0.446	0.00013672	Mitotic germ cell	TMSB10
CXCL16	9.94183e-13	0.347132	0.247	0.007	1.98837e-09	Mitotic germ cell	CXCL16
FRMD61	0.437605	0.345045	0.376	0.007	1	Mitotic germ cell	FRMD6
TWIST2	0.000549646	0.342918	0.559	0.007	1	Mitotic germ cell	TWIST2
MYL91	5.34272e-34	0.342468	0.888	0.133	1.06854e-30	Mitotic germ cell	MYL9
CITED11	4.30099e-09	0.342002	0.424	0.227	8.60197e-06	Mitotic germ cell	CITED1
RACGAP1	0.000169267	0.34086	0.647	0.183	0.338535	Mitotic germ cell	RACGAP1
LYST	3.25379e-24	0.339065	0.571	0.005	6.50758e-21	Mitotic germ cell	LYST
MT-TE1	2.41426e-29	0.338184	0.265	0.072	4.82853e-26	Mitotic germ cell	MT-TE
LYVE11	2.49638e-10	0.334323	0.447	0	4.99275e-07	Mitotic germ cell	LYVE1
POMZP3	6.51399e-17	0.333987	0.394	0.002	1.3028e-13	Mitotic germ cell	POMZP3
GPC11	3.58509e-07	0.333545	0.718	0.159	0.000717018	Mitotic germ cell	GPC1
RNASET21	0.0485946	0.332414	0.453	0.022	1	Mitotic germ cell	RNASET2
CYB5D21	1.43076e-05	0.330385	0.418	0.029	0.0286153	Mitotic germ cell	CYB5D2
BANK1	0.298518	0.329653	0.3	0	1	Mitotic germ cell	BANK1
NKX3-11	8.8562e-18	0.329608	0.776	0.113	1.77124e-14	Mitotic germ cell	NKX3-1
RPL23A1	0.00360619	0.327896	0.747	0.33	1	Mitotic germ cell	RPL23A
SDE2	8.47098e-16	0.327418	0.671	0.034	1.6942e-12	Mitotic germ cell	SDE2
TACC3	7.35857e-09	0.3244	0.582	0.12	1.47171e-05	Mitotic germ cell	TACC3
RPL231	0.100389	0.322941	0.671	0.267	1	Mitotic germ cell	RPL23
GBP11	3.48589e-21	0.322743	0.518	0.019	6.97177e-18	Mitotic germ cell	GBP1
PPHLN11	0.853272	0.321963	0.524	0.058	1	Mitotic germ cell	PPHLN1
TMEM132C	2.97815e-56	0.318549	0.624	0.007	5.95629e-53	Mitotic germ cell	TMEM132C
NUF2	1.74207e-18	0.318054	0.712	0.137	3.48413e-15	Mitotic germ cell	NUF2
STK241	1.09571e-25	0.317668	0.853	0.142	2.19142e-22	Mitotic germ cell	STK24
APOOL	4.95904e-52	0.31475	0.694	0.012	9.91809e-49	Mitotic germ cell	APOOL
CPVL1	1.62538e-24	0.314461	0.724	0.024	3.25076e-21	Mitotic germ cell	CPVL
NMNAT3	1.69706e-69	0.313532	0.753	0.005	3.39412e-66	Mitotic germ cell	NMNAT3
GLA1	6.92287e-08	0.312838	0.353	0.017	0.000138457	Mitotic germ cell	GLA
RPL35A1	0.0320654	0.308597	0.671	0.222	1	Mitotic germ cell	RPL35A
CXorf40A	0.00309189	0.308493	0.241	0.002	1	Mitotic germ cell	CXorf40A
LCMT1	4.52602e-05	0.307956	0.629	0.067	0.0905203	Mitotic germ cell	LCMT1
KIF11	1.86988e-14	0.307816	0.706	0.123	3.73976e-11	Mitotic germ cell	KIF11
UBE2T	4.254e-13	0.307128	0.8	0.19	8.508e-10	Mitotic germ cell	UBE2T
HOXB7	6.56455e-11	0.30692	0.1	0	1.31291e-07	Mitotic germ cell	HOXB7
CST31	0.000338244	0.305925	0.794	0.333	0.676489	Mitotic germ cell	CST3
HTATIP2	3.19524e-19	0.305538	0.429	0.002	6.39048e-16	Mitotic germ cell	HTATIP2
AP4M1	0.307998	0.304277	0.441	0.007	1	Mitotic germ cell	AP4M1
HLA-DQB11	0.0596285	0.303496	0.412	0.007	1	Mitotic germ cell	HLA-DQB1
DLK11	1.95968e-16	0.303246	0.971	0.325	3.91936e-13	Mitotic germ cell	DLK1
CRNDE	0.897555	0.302414	0.153	0.014	1	Mitotic germ cell	CRNDE
NFKBIZ1	0.0265387	0.302003	0.488	0.014	1	Mitotic germ cell	NFKBIZ
REEP1	8.80061e-11	0.301953	0.735	0.133	1.76012e-07	Mitotic germ cell	REEP1
DLGAP5	0.00118627	0.300093	0.441	0.089	1	Mitotic germ cell	DLGAP5
HMGCR1	1.28319e-21	0.300092	0.818	0.133	2.56638e-18	Mitotic germ cell	HMGCR
HLTF	1.44907e-05	0.298841	0.712	0.181	0.0289814	Mitotic germ cell	HLTF
WIPF31	1.35906e-28	0.298035	0.818	0.089	2.71812e-25	Mitotic germ cell	WIPF3
DCAF12	1.38991e-41	0.297235	0.829	0.043	2.77982e-38	Mitotic germ cell	DCAF12
TCEAL6	9.24545e-07	0.296481	0.588	0.024	0.00184909	Mitotic germ cell	TCEAL6
GPRC5B	1.11262e-15	0.29638	0.8	0.161	2.22524e-12	Mitotic germ cell	GPRC5B
L3MBTL3	3.29595e-43	0.296175	0.553	0.005	6.5919e-40	Mitotic germ cell	L3MBTL3
UBA6-AS1	5.80442e-20	0.294041	0.612	0.007	1.16088e-16	Mitotic germ cell	UBA6-AS1
ST3GAL3	8.57968e-32	0.293562	0.412	0.007	1.71594e-28	Mitotic germ cell	ST3GAL3
DUSP11	6.76517e-13	0.293552	0.382	0.193	1.35303e-09	Mitotic germ cell	DUSP1
RPS131	0.891812	0.29236	0.606	0.236	1	Mitotic germ cell	RPS13
FRY	8.43027e-35	0.292074	0.606	0.01	1.68605e-31	Mitotic germ cell	FRY
KLF21	1.21221e-25	0.29126	0.282	0.046	2.42441e-22	Mitotic germ cell	KLF2
MCM10	0.604582	0.2902	0.288	0.029	1	Mitotic germ cell	MCM10
CPSF4	2.45429e-26	0.289953	0.759	0.039	4.90857e-23	Mitotic germ cell	CPSF4
RP11-277P12.201	2.58444e-30	0.289619	0.859	0.125	5.16889e-27	Mitotic germ cell	RP11-277P12.20
SULF1	1.63054e-14	0.288998	0.671	0.031	3.26108e-11	Mitotic germ cell	SULF1
RPL391	0.707335	0.286747	0.629	0.304	1	Mitotic germ cell	RPL39
UBE4A	1.9184e-47	0.286417	0.835	0.039	3.8368e-44	Mitotic germ cell	UBE4A
RRP1	2.34442e-83	0.286386	0.941	0.027	4.68884e-80	Mitotic germ cell	RRP1
SMOC1	1.08059e-05	0.285904	0.647	0.082	0.0216117	Mitotic germ cell	SMOC1
NDUFAB11	0.359889	0.285714	0.612	0.181	1	Mitotic germ cell	NDUFAB1
PCDH10	2.54984e-06	0.284993	0.318	0.002	0.00509968	Mitotic germ cell	PCDH10
TXN1	0.755831	0.284017	0.624	0.287	1	Mitotic germ cell	TXN
ARHGDIB1	4.40576e-18	0.280303	0.247	0.007	8.81151e-15	Mitotic germ cell	ARHGDIB
FYCO1	2.35579e-37	0.2796	0.553	0.014	4.71158e-34	Mitotic germ cell	FYCO1
HBA2	4.39505e-70	0.279015	0.118	0.022	8.7901e-67	Mitotic germ cell	HBA2
SNRPG1	6.20975e-10	0.278024	0.865	0.306	1.24195e-06	Mitotic germ cell	SNRPG
ZNF175	4.65786e-25	0.276978	0.647	0.012	9.31571e-22	Mitotic germ cell	ZNF175
PBK	2.77602e-09	0.27685	0.7	0.145	5.55204e-06	Mitotic germ cell	PBK
RBBP61	8.45973e-20	0.276366	0.776	0.099	1.69195e-16	Mitotic germ cell	RBBP6
RP11-65L3.4	2.8461e-21	0.276069	0.559	0.002	5.69219e-18	Mitotic germ cell	RP11-65L3.4
PRELP	2.31015e-12	0.272799	0.582	0.012	4.6203e-09	Mitotic germ cell	PRELP
SRGN1	5.64741e-56	0.271543	0.153	0.007	1.12948e-52	Mitotic germ cell	SRGN
ABCG21	4.4423e-23	0.269595	0.594	0.017	8.88461e-20	Mitotic germ cell	ABCG2
RPL361	0.221065	0.269368	0.688	0.301	1	Mitotic germ cell	RPL36
KPNA21	0.0353291	0.269326	0.529	0.193	1	Mitotic germ cell	KPNA2
HJURP	9.74158e-11	0.266797	0.559	0.094	1.94832e-07	Mitotic germ cell	HJURP
RASGRP3	0.0427372	0.266702	0.247	0.005	1	Mitotic germ cell	RASGRP3
SLC8A1	1.72823e-18	0.264746	0.176	0	3.45645e-15	Mitotic germ cell	SLC8A1
CLDND2	3.38498e-10	0.263696	0.182	0	6.76996e-07	Mitotic germ cell	CLDND2
RPL51	0.945108	0.262913	0.618	0.243	1	Mitotic germ cell	RPL5
PRND	2.12854e-13	0.262186	0.359	0.07	4.25709e-10	Mitotic germ cell	PRND
SCRG11	0.68226	0.261409	0.524	0.07	1	Mitotic germ cell	SCRG1
NEAT11	3.30137e-05	0.261322	0.453	0.137	0.0660273	Mitotic germ cell	NEAT1
CCAR21	5.19459e-71	0.26083	0.918	0.041	1.03892e-67	Mitotic germ cell	CCAR2
TSPAN18	1.23411e-52	0.259503	0.635	0.002	2.46822e-49	Mitotic germ cell	TSPAN18
FOCAD	4.24013e-85	0.259111	0.888	0.017	8.48026e-82	Mitotic germ cell	FOCAD
MSMO11	1.04293e-27	0.258812	0.971	0.246	2.08586e-24	Mitotic germ cell	MSMO1
RP11-973H7.3	2.12701e-26	0.258225	0.582	0	4.25403e-23	Mitotic germ cell	RP11-973H7.3
IFI271	4.1257e-34	0.258149	0.188	0.005	8.25139e-31	Mitotic germ cell	IFI27
CTA-292E10.6	0.294303	0.254365	0.259	0	1	Mitotic germ cell	CTA-292E10.6
TSTD1	4.16965e-27	0.253303	0.824	0.104	8.3393e-24	Mitotic germ cell	TSTD1
MAMLD11	5.38374e-07	0.253124	0.659	0.077	0.00107675	Mitotic germ cell	MAMLD1
CILP1	8.97009e-38	0.252334	0.829	0.058	1.79402e-34	Mitotic germ cell	CILP
AIF11	1.64526e-44	0.248533	0.165	0.01	3.29052e-41	Mitotic germ cell	AIF1
GABRE	1.40927e-11	0.246767	0.329	0.002	2.81853e-08	Mitotic germ cell	GABRE
CYBB	5.93388e-07	0.246588	0.106	0.005	0.00118678	Mitotic germ cell	CYBB
B4GALT6	4.63787e-08	0.244144	0.153	0.005	9.27575e-05	Mitotic germ cell	B4GALT6
CKS21	0.0334364	0.239194	0.606	0.378	1	Mitotic germ cell	CKS2
SPG7	5.2408e-48	0.238842	0.876	0.065	1.04816e-44	Mitotic germ cell	SPG7
CCDC137	0.0851159	0.238737	0.271	0.022	1	Mitotic germ cell	CCDC137
SHC4	7.59669e-29	0.236043	0.676	0.007	1.51934e-25	Mitotic germ cell	SHC4
TNFSF13B	0.00400166	0.23597	0.106	0.002	1	Mitotic germ cell	TNFSF13B
INHA1	8.59796e-06	0.235112	0.829	0.337	0.0171959	Mitotic germ cell	INHA
KIF21A1	3.21157e-16	0.235089	0.341	0.094	6.42313e-13	Mitotic germ cell	KIF21A
PTPRD	8.88329e-22	0.234246	0.729	0.031	1.77666e-18	Mitotic germ cell	PTPRD
ADRA2A1	7.4498e-19	0.233294	0.671	0.012	1.48996e-15	Mitotic germ cell	ADRA2A
SPARCL11	1.98877e-13	0.231175	0.8	0.181	3.97753e-10	Mitotic germ cell	SPARCL1
SULT1E1	6.94827e-09	0.230115	0.471	0.005	1.38965e-05	Mitotic germ cell	SULT1E1
SGSH	2.86544e-05	0.229532	0.582	0.029	0.0573089	Mitotic germ cell	SGSH
ITPR11	4.63094e-06	0.229176	0.576	0.012	0.00926188	Mitotic germ cell	ITPR1
PGK11	0.000478916	0.223841	0.671	0.154	0.957832	Mitotic germ cell	PGK1
ALOX5AP1	0.0639956	0.223524	0.371	0.002	1	Mitotic germ cell	ALOX5AP
CRHBP1	1.92294e-23	0.223419	0.588	0.005	3.84587e-20	Mitotic germ cell	CRHBP
HRH1	2.81681e-29	0.222672	0.553	0.002	5.63361e-26	Mitotic germ cell	HRH1
PLK1	3.3373e-16	0.222479	0.612	0.067	6.67461e-13	Mitotic germ cell	PLK1
MT3	8.70167e-43	0.221839	0.735	0.01	1.74033e-39	Mitotic germ cell	MT3
ARL8B	6.20957e-41	0.221829	0.829	0.046	1.24191e-37	Mitotic germ cell	ARL8B
PKDCC1	5.65967e-47	0.221754	0.847	0.041	1.13193e-43	Mitotic germ cell	PKDCC
SLC25A12	2.01639e-39	0.219476	0.812	0.041	4.03278e-36	Mitotic germ cell	SLC25A12
CDK11	0.0553597	0.218987	0.712	0.316	1	Mitotic germ cell	CDK1
C71	2.90473e-06	0.218345	0.941	0.436	0.00580945	Mitotic germ cell	C7
STAB11	2.07909e-10	0.218113	0.218	0.002	4.15818e-07	Mitotic germ cell	STAB1
TFPI1	2.81238e-21	0.217821	0.712	0.041	5.62476e-18	Mitotic germ cell	TFPI
CTSB1	0.341641	0.216923	0.576	0.108	1	Mitotic germ cell	CTSB
WDPCP	0.00729292	0.216378	0.382	0.007	1	Mitotic germ cell	WDPCP
BCYRN1	9.59825e-36	0.216309	0.494	0	1.91965e-32	Mitotic germ cell	BCYRN1
ADGRG11	1.11986e-10	0.215693	0.765	0.166	2.23971e-07	Mitotic germ cell	ADGRG1
STK17A1	9.58059e-20	0.214935	0.712	0.031	1.91612e-16	Mitotic germ cell	STK17A
SMAD9	1.07621e-62	0.214819	0.759	0.012	2.15242e-59	Mitotic germ cell	SMAD9
SPARC1	0.0116585	0.214689	0.735	0.373	1	Mitotic germ cell	SPARC
ID31	2.84613e-10	0.210512	0.4	0.157	5.69226e-07	Mitotic germ cell	ID3
CD91	0.00470691	0.209526	0.588	0.053	1	Mitotic germ cell	CD9
LINC01023	0.41128	0.208654	0.218	0.005	1	Mitotic germ cell	LINC01023
MST11	1.07364e-25	0.207314	0.147	0.005	2.14729e-22	Mitotic germ cell	MST1
SPRY11	0.0011069	0.206878	0.6	0.051	1	Mitotic germ cell	SPRY1
SBSPON	0.666737	0.206554	0.176	0	1	Mitotic germ cell	SBSPON
ID21	6.3607e-14	0.20527	0.365	0.123	1.27214e-10	Mitotic germ cell	ID2
SLC16A31	1.31416e-22	0.205086	0.612	0.012	2.62832e-19	Mitotic germ cell	SLC16A3
NXN	1.21983e-75	0.204941	0.759	0.01	2.43966e-72	Mitotic germ cell	NXN
EDRF1	8.35929e-50	0.204305	0.782	0.031	1.67186e-46	Mitotic germ cell	EDRF1
NTNG21	7.37635e-07	0.204171	0.653	0.07	0.00147527	Mitotic germ cell	NTNG2
ANLN	4.58964e-32	0.204116	0.812	0.147	9.17927e-29	Mitotic germ cell	ANLN
RCBTB1	8.75842e-18	0.203609	0.7	0.039	1.75168e-14	Mitotic germ cell	RCBTB1
TBKBP1	2.48143e-27	0.203353	0.594	0.012	4.96285e-24	Mitotic germ cell	TBKBP1
PODXL	7.491e-06	0.203087	0.135	0.002	0.014982	Mitotic germ cell	PODXL
SPRY2	7.53502e-31	0.202025	0.612	0.005	1.507e-27	Mitotic germ cell	SPRY2
REL	6.83507e-71	0.200972	0.8	0.012	1.36701e-67	Mitotic germ cell	REL
RGS161	5.59505e-07	0.196548	0.471	0.012	0.00111901	Mitotic germ cell	RGS16
TGFBR21	0.000180687	0.194749	0.382	0.017	0.361374	Mitotic germ cell	TGFBR2
CKAP21	0.657359	0.193942	0.618	0.21	1	Mitotic germ cell	CKAP2
BIRC5	0.0355339	0.191145	0.329	0.113	1	Mitotic germ cell	BIRC5
GMFG1	0.00125975	0.191087	0.353	0	1	Mitotic germ cell	GMFG
FBXO361	0.00532949	0.19084	0.265	0.002	1	Mitotic germ cell	FBXO36
TLR3	2.34501e-05	0.190719	0.165	0.002	0.0469002	Mitotic germ cell	TLR3
ANXA11	1.4516e-08	0.190052	0.635	0.027	2.90319e-05	Mitotic germ cell	ANXA1
PROSER11	7.14218e-82	0.18981	0.906	0.019	1.42844e-78	Mitotic germ cell	PROSER1
SERPINI11	0.00644761	0.188405	0.447	0.027	1	Mitotic germ cell	SERPINI1
STIL	1.30866e-17	0.187365	0.429	0.046	2.61732e-14	Mitotic germ cell	STIL
CTSS1	3.33317e-19	0.186574	0.424	0	6.66634e-16	Mitotic germ cell	CTSS
SGO1	2.24321e-24	0.185551	0.412	0.046	4.48641e-21	Mitotic germ cell	SGO1
CBX7	0.162592	0.18416	0.376	0.012	1	Mitotic germ cell	CBX7
NDRG4	0.02477	0.182081	0.359	0.007	1	Mitotic germ cell	NDRG4
FAM69A	2.06301e-43	0.18165	0.682	0.019	4.12603e-40	Mitotic germ cell	FAM69A
ITPRIPL2	2.82641e-53	0.180283	0.735	0.012	5.65281e-50	Mitotic germ cell	ITPRIPL2
TSTD31	3.19557e-76	0.177961	0.729	0.007	6.39113e-73	Mitotic germ cell	TSTD3
ACSS2	0.0499709	0.176952	0.394	0.024	1	Mitotic germ cell	ACSS2
HIGD1B	1.96421e-70	0.176728	0.782	0.005	3.92842e-67	Mitotic germ cell	HIGD1B
RPLP11	7.47831e-05	0.175529	0.994	0.475	0.149566	Mitotic germ cell	RPLP1
DAZL	1.78507e-05	0.175167	0.288	0.005	0.0357014	Mitotic germ cell	DAZL
PPP1R14B1	2.35449e-78	0.174463	0.924	0.029	4.70897e-75	Mitotic germ cell	PPP1R14B
DIXDC1	3.44488e-05	0.172309	0.482	0.007	0.0688975	Mitotic germ cell	DIXDC1
ITLN1	0.00627117	0.171136	0.306	0.002	1	Mitotic germ cell	ITLN1
SEMA3B-AS1	5.87691e-15	0.170576	0.141	0	1.17538e-11	Mitotic germ cell	SEMA3B-AS1
HSD17B31	4.64224e-20	0.170407	0.312	0.043	9.28448e-17	Mitotic germ cell	HSD17B3
ALPL	4.04132e-51	0.170388	0.535	0.005	8.08264e-48	Mitotic germ cell	ALPL
CD831	1.35418e-10	0.170359	0.347	0.039	2.70836e-07	Mitotic germ cell	CD83
KIF15	1.50088e-07	0.16947	0.4	0.065	0.000300177	Mitotic germ cell	KIF15
ARPC1B1	2.14829e-23	0.168961	0.735	0.043	4.29658e-20	Mitotic germ cell	ARPC1B
KCNT1	5.52488e-26	0.16869	0.465	0.007	1.10498e-22	Mitotic germ cell	KCNT1
RAMP2-AS1	3.0574e-24	0.16855	0.541	0.007	6.11481e-21	Mitotic germ cell	RAMP2-AS1
ZNF526	1.04388e-12	0.166511	0.435	0.01	2.08775e-09	Mitotic germ cell	ZNF526
GDPD3	1.06046e-17	0.165819	0.259	0.002	2.12093e-14	Mitotic germ cell	GDPD3
MICAL21	4.39928e-63	0.165749	0.941	0.075	8.79856e-60	Mitotic germ cell	MICAL2
CTD-2270P14.2	0.000720222	0.165391	0.112	0	1	Mitotic germ cell	CTD-2270P14.2
HLA-B1	8.10021e-39	0.165191	0.224	0.055	1.62004e-35	Mitotic germ cell	HLA-B
RPL321	0.00393783	0.165141	0.753	0.313	1	Mitotic germ cell	RPL32
HYLS1	1.00997e-23	0.164818	0.641	0.046	2.01995e-20	Mitotic germ cell	HYLS1
DYNLRB2	7.25217e-09	0.164473	0.347	0.005	1.45043e-05	Mitotic germ cell	DYNLRB2
RP11-834C11.4	0.00939144	0.163888	0.359	0.012	1	Mitotic germ cell	RP11-834C11.4
GEM	2.9684e-35	0.163815	0.112	0.005	5.9368e-32	Mitotic germ cell	GEM
HAUS7	1.73211e-08	0.162927	0.235	0.002	3.46422e-05	Mitotic germ cell	HAUS7
NUDT111	1.48578e-20	0.162688	0.829	0.152	2.97156e-17	Mitotic germ cell	NUDT11
SERTAD4-AS1	6.1024e-60	0.162187	0.647	0.012	1.22048e-56	Mitotic germ cell	SERTAD4-AS1
GSTA2	6.1517e-71	0.160612	0.765	0.014	1.23034e-67	Mitotic germ cell	GSTA2
DPEP1	7.92513e-14	0.160525	0.588	0.024	1.58503e-10	Mitotic germ cell	DPEP1
MKNK1	9.6943e-49	0.157032	0.835	0.024	1.93886e-45	Mitotic germ cell	MKNK1
RPS11	0.0102544	0.156486	0.712	0.258	1	Mitotic germ cell	RPS11
DAGLA	4.13662e-22	0.155841	0.506	0.01	8.27325e-19	Mitotic germ cell	DAGLA
RUVBL1	1.62047e-41	0.155754	0.806	0.024	3.24094e-38	Mitotic germ cell	RUVBL1
LRRC231	2.67327e-12	0.15571	0.394	0	5.34654e-09	Mitotic germ cell	LRRC23
LLGL21	1.61817e-68	0.155701	0.635	0.005	3.23635e-65	Mitotic germ cell	LLGL2
ZBTB1	1.39711e-20	0.154013	0.665	0.022	2.79423e-17	Mitotic germ cell	ZBTB1
TRPC5OS	2.87244e-09	0.153686	0.388	0.053	5.74487e-06	Mitotic germ cell	TRPC5OS
LGALS31	0.0189612	0.153275	0.529	0.007	1	Mitotic germ cell	LGALS3
RPL131	0.000140883	0.151867	0.794	0.337	0.281767	Mitotic germ cell	RPL13
SUSD1	6.61709e-21	0.151665	0.676	0.022	1.32342e-17	Mitotic germ cell	SUSD1
SLC7A4	1.80542e-32	0.151185	0.376	0.002	3.61084e-29	Mitotic germ cell	SLC7A4
MTFP1	0.222988	0.151182	0.312	0.005	1	Mitotic germ cell	MTFP1
SOX5	0.302629	0.151076	0.271	0	1	Mitotic germ cell	SOX5
TM7SF21	8.59853e-79	0.149971	0.894	0.019	1.71971e-75	Mitotic germ cell	TM7SF2
COL6A4P2	4.7047e-40	0.149832	0.418	0.002	9.4094e-37	Mitotic germ cell	COL6A4P2
TAF3	0.0441027	0.149584	0.471	0.039	1	Mitotic germ cell	TAF3
SFRP1	2.75552e-50	0.148946	0.894	0.072	5.51104e-47	Mitotic germ cell	SFRP1
CXCR41	0.000170779	0.148148	0.359	0.022	0.341558	Mitotic germ cell	CXCR4
VTRNA1-3	4.20979e-10	0.147871	0.241	0.007	8.41957e-07	Mitotic germ cell	VTRNA1-3
HLA-DPB11	4.46528e-15	0.147855	0.318	0.007	8.93055e-12	Mitotic germ cell	HLA-DPB1
SPAG5	5.07437e-16	0.14748	0.594	0.082	1.01487e-12	Mitotic germ cell	SPAG5
ADRA2C	0.0341933	0.145615	0.253	0.002	1	Mitotic germ cell	ADRA2C
LGALSL1	5.71759e-79	0.14515	0.8	0.005	1.14352e-75	Mitotic germ cell	LGALSL
SIL1	2.14109e-13	0.144989	0.682	0.043	4.28218e-10	Mitotic germ cell	SIL1
ZNF367	1.25073e-37	0.144714	0.765	0.06	2.50147e-34	Mitotic germ cell	ZNF367
SMPDL3B1	2.12565e-55	0.14425	0.782	0.031	4.2513e-52	Mitotic germ cell	SMPDL3B
MARCH111	8.58352e-37	0.144018	0.818	0.051	1.7167e-33	Mitotic germ cell	2023-03-11
RP11-84A14.4	0.0394237	0.143703	0.124	0.002	1	Mitotic germ cell	RP11-84A14.4
HMGCS1	6.92939e-15	0.143261	0.941	0.316	1.38588e-11	Mitotic germ cell	HMGCS1
UBXN10-AS1	0.00104439	0.143212	0.224	0.002	1	Mitotic germ cell	UBXN10-AS1
FBXO43	0.0193392	0.141336	0.141	0.014	1	Mitotic germ cell	FBXO43
CDH2	0.00284875	0.140982	0.659	0.154	1	Mitotic germ cell	CDH2
C6orf1411	1.60302e-89	0.140741	0.835	0.01	3.20605e-86	Mitotic germ cell	C6orf141
ACYP1	1.38661e-22	0.14066	0.759	0.082	2.77323e-19	Mitotic germ cell	ACYP1
STX11	0.00235935	0.139848	0.212	0	1	Mitotic germ cell	STX11
RGCC	0.00102724	0.138569	0.106	0.002	1	Mitotic germ cell	RGCC
ARHGAP42	0.064426	0.13793	0.324	0.017	1	Mitotic germ cell	ARHGAP42
LINC01152	6.78026e-37	0.136946	0.712	0.007	1.35605e-33	Mitotic germ cell	LINC01152
EPHX1	1.88385e-08	0.134172	0.688	0.096	3.7677e-05	Mitotic germ cell	EPHX1
COLEC11	2.25683e-07	0.133041	0.535	0.017	0.000451365	Mitotic germ cell	COLEC11
RP6-201G10.2	1.8168e-40	0.132868	0.382	0	3.63361e-37	Mitotic germ cell	RP6-201G10.2
TP53I11	1.79325e-31	0.130987	0.512	0.005	3.58649e-28	Mitotic germ cell	TP53I11
CHCHD71	2.55976e-28	0.129997	0.753	0.022	5.11951e-25	Mitotic germ cell	CHCHD7
RP11-575H3.1	1.06022e-31	0.12791	0.324	0.005	2.12045e-28	Mitotic germ cell	RP11-575H3.1
CTD-3014M21.1	6.40971e-28	0.127771	0.629	0.017	1.28194e-24	Mitotic germ cell	CTD-3014M21.1
SELL	2.67103e-100	0.127657	0.906	0	5.34207e-97	Mitotic germ cell	SELL
MT-ND41	2.22697e-06	0.127522	0.965	0.467	0.00445395	Mitotic germ cell	MT-ND4
HNRNPA11	0.839612	0.126583	0.676	0.347	1	Mitotic germ cell	HNRNPA1
SCRN31	0.750025	0.126345	0.341	0	1	Mitotic germ cell	SCRN3
TFPI2	0.261832	0.125954	0.141	0	1	Mitotic germ cell	TFPI2
SPIRE1	0.00539151	0.123961	0.353	0.007	1	Mitotic germ cell	SPIRE1
RP11-69E11.4	0.0592852	0.123824	0.265	0.005	1	Mitotic germ cell	RP11-69E11.4
RPL211	4.99185e-06	0.123442	0.794	0.28	0.0099837	Mitotic germ cell	RPL21
LPAR61	0.355749	0.123127	0.506	0.019	1	Mitotic germ cell	LPAR6
BRAP	2.73788e-41	0.123087	0.771	0.014	5.47577e-38	Mitotic germ cell	BRAP
CD34	3.94669e-05	0.122419	0.582	0.027	0.0789337	Mitotic germ cell	CD34
CD93	0.0431853	0.121588	0.253	0.002	1	Mitotic germ cell	CD93
PIK3AP1	6.26867e-12	0.120187	0.159	0.002	1.25373e-08	Mitotic germ cell	PIK3AP1
SDPR	8.37992e-12	0.119628	0.218	0.002	1.67598e-08	Mitotic germ cell	SDPR
PCSK1N	6.64712e-07	0.116177	0.288	0.002	0.00132942	Mitotic germ cell	PCSK1N
PALM1	1.80736e-28	0.115456	0.647	0.007	3.61471e-25	Mitotic germ cell	PALM
OARD1	1.17753e-21	0.115225	0.729	0.043	2.35507e-18	Mitotic germ cell	OARD1
KIFC1	5.76998e-11	0.114571	0.688	0.159	1.154e-07	Mitotic germ cell	KIFC1
PLTP	2.83739e-24	0.114288	0.724	0.029	5.67477e-21	Mitotic germ cell	PLTP
APBB1	1.10957e-31	0.114139	0.771	0.039	2.21914e-28	Mitotic germ cell	APBB1
RPL111	0.190656	0.113518	0.594	0.284	1	Mitotic germ cell	RPL11
SOX9	1.17649e-34	0.113442	0.953	0.186	2.35298e-31	Mitotic germ cell	SOX9
MCF21	1.93763e-05	0.113386	0.471	0.005	0.0387525	Mitotic germ cell	MCF2
KRT8	1.72028e-16	0.113333	0.624	0.019	3.44056e-13	Mitotic germ cell	KRT8
PRCP1	2.31771e-59	0.11267	0.912	0.06	4.63541e-56	Mitotic germ cell	PRCP
MRAP1	0.000138002	0.111322	0.382	0.005	0.276004	Mitotic germ cell	MRAP
PPM1N	1.35767e-09	0.110314	0.129	0	2.71534e-06	Mitotic germ cell	PPM1N
TSACC	2.80674e-20	0.109897	0.194	0	5.61349e-17	Mitotic germ cell	TSACC
DLAT	0.000155125	0.109647	0.565	0.053	0.31025	Mitotic germ cell	DLAT
TRIM471	1.33723e-68	0.109616	0.929	0.051	2.67446e-65	Mitotic germ cell	TRIM47
PRNP	0.00871997	0.108849	0.541	0.263	1	Mitotic germ cell	PRNP
NRCAM1	2.02803e-68	0.108364	0.941	0.06	4.05605e-65	Mitotic germ cell	NRCAM
LTBP2	1.47469e-90	0.108345	0.859	0.005	2.94938e-87	Mitotic germ cell	LTBP2
CTH1	1.37678e-08	0.108267	0.318	0	2.75357e-05	Mitotic germ cell	CTH
TBX18	6.1085e-25	0.107824	0.265	0.002	1.2217e-21	Mitotic germ cell	TBX18
TSPO	1.82342e-16	0.107816	0.629	0.014	3.64684e-13	Mitotic germ cell	TSPO
ATP8A2	6.52948e-22	0.105698	0.588	0.005	1.3059e-18	Mitotic germ cell	ATP8A2
GPR85	2.57888e-45	0.105297	0.512	0.005	5.15776e-42	Mitotic germ cell	GPR85
TSPAN12	6.56365e-16	0.10361	0.624	0.007	1.31273e-12	Mitotic germ cell	TSPAN12
RP11-10L12.4	0.0046719	0.103	0.318	0.005	1	Mitotic germ cell	RP11-10L12.4
HELLS1	2.84136e-20	0.102216	0.724	0.067	5.68272e-17	Mitotic germ cell	HELLS
ZNF700	3.34771e-93	0.10176	0.882	0.012	6.69543e-90	Mitotic germ cell	ZNF700
PDLIM41	1.2246e-68	0.100255	0.9	0.029	2.4492e-65	Mitotic germ cell	PDLIM4
PQLC31	1.22114e-22	0.100069	0.724	0.019	2.44229e-19	Mitotic germ cell	PQLC3
SLITRK4	1.53631e-20	-0.100297	0.329	0.005	3.07262e-17	Mitotic germ cell	SLITRK4
RNF2081	4.133e-88	-0.10049	0.835	0.012	8.266e-85	Mitotic germ cell	RNF208
MALT1	5.12582e-45	-0.100795	0.776	0.024	1.02516e-41	Mitotic germ cell	MALT1
ANGPT2	9.19142e-57	-0.100986	0.776	0.019	1.83828e-53	Mitotic germ cell	ANGPT2
RMND11	3.2645e-10	-0.101001	0.571	0.029	6.52901e-07	Mitotic germ cell	RMND1
BBS2	1.92477e-51	-0.101401	0.882	0.058	3.84953e-48	Mitotic germ cell	BBS2
AMIGO2	1.37405e-22	-0.101417	0.794	0.096	2.74809e-19	Mitotic germ cell	AMIGO2
AC079305.10	5.09551e-17	-0.101632	0.235	0.005	1.0191e-13	Mitotic germ cell	AC079305.10
2023-09-08	4.46103e-72	-0.103352	0.824	0.031	8.92207e-69	Mitotic germ cell	2023-09-08
RP11-666O2.21	4.16199e-17	-0.103563	0.524	0.005	8.32399e-14	Mitotic germ cell	RP11-666O2.2
LMO2	3.34212e-41	-0.103645	0.8	0.019	6.68425e-38	Mitotic germ cell	LMO2
JRK1	3.78413e-100	-0.104075	0.941	0.012	7.56826e-97	Mitotic germ cell	JRK
SMC4	0.286021	-0.104131	0.741	0.39	1	Mitotic germ cell	SMC4
RPL301	0.0145186	-0.104265	0.535	0.214	1	Mitotic germ cell	RPL30
CNN1	8.45464e-58	-0.107004	0.8	0.024	1.69093e-54	Mitotic germ cell	CNN1
CCM2L	7.68295e-21	-0.107402	0.229	0.007	1.53659e-17	Mitotic germ cell	CCM2L
C9orf24	1.96584e-48	-0.107655	0.482	0.007	3.93168e-45	Mitotic germ cell	C9orf24
KCNS3	7.36173e-10	-0.107846	0.418	0.005	1.47235e-06	Mitotic germ cell	KCNS3
TRIB1	7.14233e-40	-0.107981	0.771	0.019	1.42847e-36	Mitotic germ cell	TRIB1
IGFBP6	0.0148954	-0.108008	0.524	0.014	1	Mitotic germ cell	IGFBP6
TARID	7.58258e-15	-0.108052	0.406	0.014	1.51652e-11	Mitotic germ cell	TARID
SMCHD11	1.28287e-66	-0.108283	0.906	0.039	2.56574e-63	Mitotic germ cell	SMCHD1
AGTR1	1.32433e-21	-0.109112	0.188	0.007	2.64865e-18	Mitotic germ cell	AGTR1
REEP61	0.000129282	-0.1093	0.741	0.229	0.258564	Mitotic germ cell	REEP6
SNAPC4	4.10987e-17	-0.109371	0.341	0.007	8.21974e-14	Mitotic germ cell	SNAPC4
XAF11	9.90796e-70	-0.109718	0.794	0.01	1.98159e-66	Mitotic germ cell	XAF1
COX4I2	3.91325e-07	-0.11004	0.218	0.007	0.00078265	Mitotic germ cell	COX4I2
PDZD8	1.03787e-46	-0.110046	0.812	0.022	2.07574e-43	Mitotic germ cell	PDZD8
CHGB	3.26672e-51	-0.110127	0.506	0.007	6.53344e-48	Mitotic germ cell	CHGB
MXD3	9.38612e-09	-0.110394	0.565	0.104	1.87722e-05	Mitotic germ cell	MXD3
TUBB2A	1.87187e-07	-0.111188	0.624	0.046	0.000374373	Mitotic germ cell	TUBB2A
OSCP1	1.24492e-44	-0.111458	0.524	0.01	2.48984e-41	Mitotic germ cell	OSCP1
GGT5	0.0161967	-0.112252	0.3	0.007	1	Mitotic germ cell	GGT5
RP11-392P7.6	2.02109e-32	-0.112479	0.5	0.005	4.04218e-29	Mitotic germ cell	RP11-392P7.6
HMGCS2	1.75377e-10	-0.11259	0.124	0.007	3.50755e-07	Mitotic germ cell	HMGCS2
TUBA1C1	0.149036	-0.113734	0.659	0.222	1	Mitotic germ cell	TUBA1C
FABP4	9.01348e-05	-0.113872	0.106	0.005	0.18027	Mitotic germ cell	FABP4
KLHL5	8.396e-09	-0.114099	0.529	0.014	1.6792e-05	Mitotic germ cell	KLHL5
RPS27A1	4.28228e-05	-0.114969	0.718	0.181	0.0856457	Mitotic germ cell	RPS27A
ATP23	0.116274	-0.115009	0.365	0.012	1	Mitotic germ cell	ATP23
SNCG	1.27674e-49	-0.115011	0.482	0.005	2.55349e-46	Mitotic germ cell	SNCG
ITM2A	1.48057e-07	-0.116185	0.647	0.051	0.000296113	Mitotic germ cell	ITM2A
GREB1	2.4991e-34	-0.11646	0.747	0.024	4.9982e-31	Mitotic germ cell	GREB1
PTRF	1.43748e-88	-0.117173	0.929	0.039	2.87496e-85	Mitotic germ cell	PTRF
CLEC14A	1.07521e-92	-0.117522	0.824	0.007	2.15043e-89	Mitotic germ cell	CLEC14A
TDP1	3.21899e-38	-0.118338	0.765	0.043	6.43797e-35	Mitotic germ cell	TDP1
DRC3	1.28387e-44	-0.118441	0.506	0.005	2.56773e-41	Mitotic germ cell	DRC3
SLC37A4	4.36722e-66	-0.119001	0.871	0.041	8.73444e-63	Mitotic germ cell	SLC37A4
MPZL3	1.14118e-25	-0.119627	0.276	0.007	2.28237e-22	Mitotic germ cell	MPZL3
LINC00908	4.29338e-22	-0.119942	0.529	0.012	8.58675e-19	Mitotic germ cell	LINC00908
RPS6KC11	1.02144e-05	-0.12052	0.618	0.036	0.0204287	Mitotic germ cell	RPS6KC1
TRIML2	8.68264e-13	-0.120718	0.129	0.002	1.73653e-09	Mitotic germ cell	TRIML2
ARHGEF39	2.07867e-20	-0.121278	0.406	0.048	4.15734e-17	Mitotic germ cell	ARHGEF39
RP11-115C21.2	0.001403	-0.121306	0.382	0.007	1	Mitotic germ cell	RP11-115C21.2
2023-09-04	2.59839e-31	-0.122871	0.5	0.005	5.19677e-28	Mitotic germ cell	2023-09-04
GJA11	3.15345e-67	-0.123073	0.947	0.067	6.3069e-64	Mitotic germ cell	GJA1
TRIM561	7.71251e-56	-0.123231	0.918	0.075	1.5425e-52	Mitotic germ cell	TRIM56
ARID3B	3.35945e-39	-0.123841	0.635	0.019	6.71889e-36	Mitotic germ cell	ARID3B
AP5Z11	2.10066e-58	-0.123847	0.765	0.024	4.20131e-55	Mitotic germ cell	AP5Z1
NPNT	1.94043e-16	-0.123878	0.276	0.017	3.88086e-13	Mitotic germ cell	NPNT
PPIF	1.93183e-07	-0.124257	0.435	0.152	0.000386366	Mitotic germ cell	PPIF
CCNE2	6.74599e-12	-0.125663	0.612	0.053	1.3492e-08	Mitotic germ cell	CCNE2
CRLS1	4.7645e-52	-0.126343	0.876	0.051	9.529e-49	Mitotic germ cell	CRLS1
CREM1	1.11762e-13	-0.130221	0.676	0.029	2.23524e-10	Mitotic germ cell	CREM
CCDC125	5.61376e-29	-0.13058	0.141	0.01	1.12275e-25	Mitotic germ cell	CCDC125
ITGA5	5.09782e-14	-0.13063	0.3	0.005	1.01956e-10	Mitotic germ cell	ITGA5
TNFAIP81	1.90801e-45	-0.131153	0.524	0.014	3.81603e-42	Mitotic germ cell	TNFAIP8
HSPB61	0.0509437	-0.131361	0.5	0.096	1	Mitotic germ cell	HSPB6
RABIF	1.78012e-43	-0.131873	0.747	0.022	3.56023e-40	Mitotic germ cell	RABIF
EIF4A1P10	1.15047e-07	-0.132092	0.435	0.005	0.000230094	Mitotic germ cell	EIF4A1P10
PROK1	5.32654e-26	-0.133696	0.535	0.012	1.06531e-22	Mitotic germ cell	PROK1
WEE1	4.2115e-35	-0.134028	0.859	0.104	8.423e-32	Mitotic germ cell	WEE1
DEPDC7	0.345641	-0.134143	0.212	0.007	1	Mitotic germ cell	DEPDC7
TOR1A	8.12734e-05	-0.136023	0.612	0.043	0.162547	Mitotic germ cell	TOR1A
NIFK-AS1	0.00387867	-0.136029	0.376	0.031	1	Mitotic germ cell	NIFK-AS1
ETFDH	0.551583	-0.136236	0.388	0.012	1	Mitotic germ cell	ETFDH
MYLK1	0.279856	-0.136278	0.518	0.087	1	Mitotic germ cell	MYLK
BHLHE411	1.51157e-06	-0.136757	0.512	0.012	0.00302314	Mitotic germ cell	BHLHE41
BUB1	0.284342	-0.137182	0.471	0.106	1	Mitotic germ cell	BUB1
HOXA7	2.57155e-42	-0.137779	0.429	0.007	5.1431e-39	Mitotic germ cell	HOXA7
NLRX1	4.30415e-07	-0.138097	0.3	0.007	0.000860831	Mitotic germ cell	NLRX1
HELZ2	1.76156e-37	-0.139001	0.612	0.01	3.52313e-34	Mitotic germ cell	HELZ2
H1FX-AS1	0.120634	-0.139086	0.135	0.005	1	Mitotic germ cell	H1FX-AS1
SPOCK3	5.14788e-23	-0.13909	0.241	0.005	1.02958e-19	Mitotic germ cell	SPOCK3
TMEM44-AS1	1.10818e-18	-0.140838	0.365	0.01	2.21636e-15	Mitotic germ cell	TMEM44-AS1
COL3A11	1.02423e-05	-0.141931	0.835	0.347	0.0204846	Mitotic germ cell	COL3A1
NRXN1	0.00086287	-0.142882	0.312	0.007	1	Mitotic germ cell	NRXN1
DLC1	6.08766e-37	-0.143526	0.765	0.031	1.21753e-33	Mitotic germ cell	DLC1
OLFML31	1.86512e-41	-0.143641	0.959	0.159	3.73023e-38	Mitotic germ cell	OLFML3
AKNA	5.44779e-20	-0.143857	0.529	0.007	1.08956e-16	Mitotic germ cell	AKNA
POLE	0.991929	-0.144257	0.341	0.041	1	Mitotic germ cell	POLE
AC005262.2	1.56815e-32	-0.146193	0.341	0.007	3.1363e-29	Mitotic germ cell	AC005262.2
CORO2A1	2.73178e-24	-0.146419	0.776	0.067	5.46355e-21	Mitotic germ cell	CORO2A
DHCR241	5.68131e-32	-0.146589	0.959	0.198	1.13626e-28	Mitotic germ cell	DHCR24
KRT19	1.03468e-11	-0.146855	0.306	0.007	2.06937e-08	Mitotic germ cell	KRT19
MAP7	2.5045e-40	-0.147041	0.594	0.012	5.009e-37	Mitotic germ cell	MAP7
RERGL	2.61536e-17	-0.148174	0.194	0.007	5.23073e-14	Mitotic germ cell	RERGL
PTP4A3	0.294527	-0.148806	0.259	0.007	1	Mitotic germ cell	PTP4A3
CTD-3185P2.1	2.74098e-45	-0.149385	0.541	0.01	5.48197e-42	Mitotic germ cell	CTD-3185P2.1
HOXA-AS2	2.58032e-15	-0.150179	0.165	0.005	5.16064e-12	Mitotic germ cell	HOXA-AS2
RPS231	0.0186015	-0.150275	0.735	0.287	1	Mitotic germ cell	RPS23
FRS2	2.18074e-22	-0.151396	0.735	0.034	4.36148e-19	Mitotic germ cell	FRS2
ST6GALNAC1	5.97397e-30	-0.151694	0.9	0.157	1.19479e-26	Mitotic germ cell	ST6GALNAC1
EFNB2	3.47104e-18	-0.152149	0.635	0.022	6.94208e-15	Mitotic germ cell	EFNB2
ABRACL1	9.74798e-20	-0.153383	0.841	0.164	1.9496e-16	Mitotic germ cell	ABRACL
FAM234B	5.14228e-06	-0.153422	0.3	0.007	0.0102846	Mitotic germ cell	FAM234B
ARL15	8.49983e-51	-0.154456	0.818	0.024	1.69997e-47	Mitotic germ cell	ARL15
NOL91	3.99198e-58	-0.15456	0.841	0.024	7.98397e-55	Mitotic germ cell	NOL9
AMMECR1	6.95817e-30	-0.155526	0.741	0.034	1.39163e-26	Mitotic germ cell	AMMECR1
RSPO3	7.80303e-22	-0.156137	0.535	0.012	1.56061e-18	Mitotic germ cell	RSPO3
TGFBR1	1.35108e-64	-0.156424	0.888	0.029	2.70217e-61	Mitotic germ cell	TGFBR1
EGFL7	3.94257e-53	-0.156507	0.747	0.01	7.88514e-50	Mitotic germ cell	EGFL7
S100A111	0.479355	-0.1566	0.559	0.154	1	Mitotic germ cell	S100A11
PIFO	8.2015e-36	-0.156976	0.412	0.007	1.6403e-32	Mitotic germ cell	PIFO
LCMT2	4.63416e-07	-0.157896	0.388	0.01	0.000926832	Mitotic germ cell	LCMT2
GPKOW1	5.75245e-60	-0.158329	0.8	0.022	1.15049e-56	Mitotic germ cell	GPKOW
ASPN	1.32741e-53	-0.159215	0.771	0.01	2.65482e-50	Mitotic germ cell	ASPN
CHUK	1.43437e-21	-0.159327	0.588	0.022	2.86874e-18	Mitotic germ cell	CHUK
DOCK101	2.15938e-77	-0.162255	0.853	0.019	4.31876e-74	Mitotic germ cell	DOCK10
RP11-147L13.11	4.9936e-68	-0.162533	0.776	0.014	9.9872e-65	Mitotic germ cell	RP11-147L13.11
IRS1	1.14942e-40	-0.163016	0.618	0.012	2.29885e-37	Mitotic germ cell	IRS1
MT2A1	2.64479e-17	-0.163224	0.735	0.082	5.28959e-14	Mitotic germ cell	MT2A
MLH1	6.80164e-52	-0.163432	0.918	0.087	1.36033e-48	Mitotic germ cell	MLH1
HTRA1	1.44661e-55	-0.163563	0.806	0.019	2.89322e-52	Mitotic germ cell	HTRA1
CRIP2	7.77587e-22	-0.164135	0.641	0.014	1.55517e-18	Mitotic germ cell	CRIP2
RPL101	0.57064	-0.164461	0.612	0.248	1	Mitotic germ cell	RPL10
MRAS1	4.11352e-49	-0.166167	0.888	0.07	8.22705e-46	Mitotic germ cell	MRAS
GFRA1	4.11212e-05	-0.166617	0.218	0.007	0.0822424	Mitotic germ cell	GFRA1
COL8A2	2.242e-75	-0.16753	0.829	0.017	4.48401e-72	Mitotic germ cell	COL8A2
GRM71	2.11507e-16	-0.168185	0.582	0.014	4.23015e-13	Mitotic germ cell	GRM7
IL33	3.72521e-64	-0.168359	0.647	0.01	7.45043e-61	Mitotic germ cell	IL33
ORC6	3.33668e-17	-0.168366	0.741	0.101	6.67337e-14	Mitotic germ cell	ORC6
DIAPH3	0.153692	-0.169526	0.494	0.089	1	Mitotic germ cell	DIAPH3
RABL2A	2.13907e-55	-0.170406	0.682	0.01	4.27815e-52	Mitotic germ cell	RABL2A
FAM20B1	1.09468e-20	-0.171336	0.712	0.036	2.18936e-17	Mitotic germ cell	FAM20B
FAM64A	6.05677e-11	-0.171491	0.582	0.125	1.21135e-07	Mitotic germ cell	FAM64A
SPEF2	1.68486e-55	-0.171715	0.741	0.014	3.36973e-52	Mitotic germ cell	SPEF2
PRKDC	1.00896e-06	-0.172422	0.665	0.087	0.00201792	Mitotic germ cell	PRKDC
RP11-815I9.4	1.58432e-09	-0.173612	0.241	0.007	3.16863e-06	Mitotic germ cell	RP11-815I9.4
BTBD1	4.62318e-57	-0.1742	0.794	0.024	9.24636e-54	Mitotic germ cell	BTBD1
DNAJC9	0.000357151	-0.1761	0.635	0.092	0.714303	Mitotic germ cell	DNAJC9
RPLP21	0.836135	-0.17687	0.688	0.328	1	Mitotic germ cell	RPLP2
PTN1	3.19669e-16	-0.177088	0.829	0.181	6.39338e-13	Mitotic germ cell	PTN
HS3ST1	3.86912e-35	-0.177151	0.741	0.029	7.73824e-32	Mitotic germ cell	HS3ST1
PCAT19	1.63825e-70	-0.178679	0.706	0.012	3.27651e-67	Mitotic germ cell	PCAT19
UBE2F	1.14032e-42	-0.178976	0.8	0.024	2.28064e-39	Mitotic germ cell	UBE2F
ACACA1	2.36413e-86	-0.17933	0.959	0.034	4.72826e-83	Mitotic germ cell	ACACA
SLITRK5	0.0329124	-0.179748	0.406	0.012	1	Mitotic germ cell	SLITRK5
RTKN2	1.83028e-34	-0.180428	0.776	0.072	3.66055e-31	Mitotic germ cell	RTKN2
ACAT2	7.40718e-09	-0.18225	0.765	0.183	1.48144e-05	Mitotic germ cell	ACAT2
CALB2	1.39366e-40	-0.182373	0.735	0.017	2.78732e-37	Mitotic germ cell	CALB2
SMOC21	1.94684e-22	-0.18255	0.771	0.072	3.89369e-19	Mitotic germ cell	SMOC2
HELLPAR	1.32472e-67	-0.184262	0.765	0.012	2.64945e-64	Mitotic germ cell	HELLPAR
RP11-53O19.3	0.00610485	-0.184968	0.365	0.012	1	Mitotic germ cell	RP11-53O19.3
IPO11	1.70867e-33	-0.185462	0.788	0.048	3.41733e-30	Mitotic germ cell	IPO11
PTPRG-AS1	0.724014	-0.186146	0.271	0.012	1	Mitotic germ cell	PTPRG-AS1
CYB5R4	9.35e-10	-0.186899	0.518	0.019	1.87e-06	Mitotic germ cell	CYB5R4
SORCS3	8.7463e-11	-0.188553	0.153	0.014	1.74926e-07	Mitotic germ cell	SORCS3
LYPD1	0.027695	-0.189821	0.371	0.012	1	Mitotic germ cell	LYPD1
RFPL1S	8.66386e-08	-0.189968	0.394	0.014	0.000173277	Mitotic germ cell	RFPL1S
LINC00684	6.0216e-08	-0.19071	0.482	0.017	0.000120432	Mitotic germ cell	LINC00684
FAM129A	3.42141e-09	-0.19072	0.153	0.01	6.84283e-06	Mitotic germ cell	FAM129A
PROCR1	0.00162009	-0.192829	0.594	0.058	1	Mitotic germ cell	PROCR
RAB151	6.44709e-38	-0.1953	0.765	0.024	1.28942e-34	Mitotic germ cell	RAB15
MIPEP	0.0122082	-0.199522	0.3	0.012	1	Mitotic germ cell	MIPEP
SERPINA51	0.000127336	-0.201453	0.588	0.439	0.254672	Mitotic germ cell	SERPINA5
MVD1	6.04654e-14	-0.201709	0.7	0.055	1.20931e-10	Mitotic germ cell	MVD
UBE2C	0.0948178	-0.202257	0.629	0.386	1	Mitotic germ cell	UBE2C
KRT181	6.75239e-20	-0.202973	0.671	0.017	1.35048e-16	Mitotic germ cell	KRT18
CMTR11	1.70291e-13	-0.203178	0.765	0.133	3.40581e-10	Mitotic germ cell	CMTR1
IGFBP2	2.89797e-49	-0.206796	0.894	0.075	5.79594e-46	Mitotic germ cell	IGFBP2
EGFL6	2.9991e-11	-0.207303	0.165	0.01	5.99819e-08	Mitotic germ cell	EGFL6
ATP1B3	7.42779e-32	-0.209547	0.812	0.065	1.48556e-28	Mitotic germ cell	ATP1B3
STXBP3	0.0231406	-0.210338	0.576	0.053	1	Mitotic germ cell	STXBP3
HMMR	0.246621	-0.21123	0.4	0.072	1	Mitotic germ cell	HMMR
BAZ2B1	0.341726	-0.211813	0.512	0.067	1	Mitotic germ cell	BAZ2B
RGS5	4.57108e-72	-0.212749	0.741	0.024	9.14215e-69	Mitotic germ cell	RGS5
LOXL41	2.66944e-78	-0.213718	0.8	0.024	5.33887e-75	Mitotic germ cell	LOXL4
NPM1P271	8.72277e-74	-0.216127	0.871	0.029	1.74455e-70	Mitotic germ cell	NPM1P27
AADAT	8.68358e-19	-0.216374	0.418	0.007	1.73672e-15	Mitotic germ cell	AADAT
LINC00685	3.95446e-17	-0.218029	0.382	0.012	7.90891e-14	Mitotic germ cell	LINC00685
MYB	4.4064e-16	-0.219901	0.118	0.01	8.8128e-13	Mitotic germ cell	MYB
MND1	2.02946e-09	-0.220839	0.541	0.111	4.05891e-06	Mitotic germ cell	MND1
PCSK7	0.0299214	-0.222925	0.476	0.027	1	Mitotic germ cell	PCSK7
KIF2C	9.11062e-06	-0.223296	0.524	0.123	0.0182212	Mitotic germ cell	KIF2C
KIF13B1	1.80968e-57	-0.223639	0.818	0.034	3.61935e-54	Mitotic germ cell	KIF13B
NNAT	6.05278e-47	-0.224432	0.735	0.027	1.21056e-43	Mitotic germ cell	NNAT
ACOT131	2.92568e-31	-0.226078	0.771	0.051	5.85136e-28	Mitotic germ cell	ACOT13
IFI44	4.26254e-06	-0.226183	0.394	0.024	0.00852509	Mitotic germ cell	IFI44
STRADB	3.49403e-59	-0.226191	0.841	0.034	6.98806e-56	Mitotic germ cell	STRADB
SOX7	1.94726e-21	-0.226621	0.235	0.007	3.89453e-18	Mitotic germ cell	SOX7
TEK	9.6502e-47	-0.227527	0.571	0.014	1.93004e-43	Mitotic germ cell	TEK
APOC11	1.30224e-52	-0.229182	0.924	0.089	2.60448e-49	Mitotic germ cell	APOC1
FHDC11	6.21571e-94	-0.230049	0.959	0.036	1.24314e-90	Mitotic germ cell	FHDC1
KIF7	1.21822e-23	-0.231489	0.353	0.01	2.43645e-20	Mitotic germ cell	KIF7
CPXM11	5.57288e-32	-0.233443	0.8	0.053	1.11458e-28	Mitotic germ cell	CPXM1
CBLN2	9.60204e-46	-0.234668	0.624	0.01	1.92041e-42	Mitotic germ cell	CBLN2
TPPP3	4.92472e-58	-0.234775	0.653	0.014	9.84945e-55	Mitotic germ cell	TPPP3
TBX31	2.12835e-06	-0.236509	0.524	0.022	0.00425671	Mitotic germ cell	TBX3
ZHX3	0.0812241	-0.237645	0.418	0.024	1	Mitotic germ cell	ZHX3
C21orf58	9.29643e-30	-0.239587	0.718	0.096	1.85929e-26	Mitotic germ cell	C21orf58
ATP13A11	1.23187e-56	-0.241607	0.882	0.048	2.46374e-53	Mitotic germ cell	ATP13A1
NPY2R1	3.55716e-36	-0.242067	0.765	0.041	7.11432e-33	Mitotic germ cell	NPY2R
SOX15	1.8457e-44	-0.245968	0.647	0.024	3.69139e-41	Mitotic germ cell	SOX15
FAM129B	3.35056e-83	-0.246927	0.941	0.027	6.70111e-80	Mitotic germ cell	FAM129B
MGARP1	1.26344e-51	-0.247935	0.906	0.077	2.52688e-48	Mitotic germ cell	MGARP
SCARB11	7.64046e-15	-0.248417	0.718	0.065	1.52809e-11	Mitotic germ cell	SCARB1
C11orf24	5.6406e-36	-0.248562	0.753	0.034	1.12812e-32	Mitotic germ cell	C11orf24
CDC20	0.00016343	-0.249051	0.547	0.145	0.326861	Mitotic germ cell	CDC20
NDUFA4L2	1.93729e-73	-0.254271	0.747	0.017	3.87457e-70	Mitotic germ cell	NDUFA4L2
RPS151	0.465904	-0.254392	0.659	0.318	1	Mitotic germ cell	RPS15
EMCN	9.07601e-45	-0.255565	0.5	0.01	1.8152e-41	Mitotic germ cell	EMCN
NEPRO	9.10076e-45	-0.255894	0.794	0.031	1.82015e-41	Mitotic germ cell	NEPRO
RPS3	0.851826	-0.261977	0.718	0.378	1	Mitotic germ cell	RPS3
TGM2	3.53223e-55	-0.262584	0.606	0.014	7.06447e-52	Mitotic germ cell	TGM2
APOE	2.86625e-40	-0.26319	0.829	0.051	5.73251e-37	Mitotic germ cell	APOE
RP1-239B22.5	1.0913e-22	-0.265187	0.535	0.027	2.18259e-19	Mitotic germ cell	RP1-239B22.5
CYGB	9.60406e-19	-0.265559	0.588	0.014	1.92081e-15	Mitotic germ cell	CYGB
MED18	8.75628e-08	-0.265913	0.447	0.019	0.000175126	Mitotic germ cell	MED18
ATAD21	1.01535e-10	-0.270309	0.4	0.159	2.03071e-07	Mitotic germ cell	ATAD2
NAT8L1	1.5776e-37	-0.272118	0.812	0.041	3.1552e-34	Mitotic germ cell	NAT8L
DCAF13	9.61064e-33	-0.272732	0.794	0.043	1.92213e-29	Mitotic germ cell	DCAF13
APOD	3.06029e-15	-0.273113	0.706	0.048	6.12058e-12	Mitotic germ cell	APOD
FOXM1	2.69489e-31	-0.274954	0.776	0.147	5.38979e-28	Mitotic germ cell	FOXM1
LINC01497	9.02041e-37	-0.276623	0.482	0.014	1.80408e-33	Mitotic germ cell	LINC01497
BRI3BP	1.44997e-59	-0.277844	0.735	0.022	2.89995e-56	Mitotic germ cell	BRI3BP
SETD51	1.16624e-36	-0.280413	0.906	0.133	2.33247e-33	Mitotic germ cell	SETD5
PLPP3	1.9739e-27	-0.284276	0.812	0.087	3.9478e-24	Mitotic germ cell	PLPP3
RPL151	0.00564689	-0.284443	0.765	0.299	1	Mitotic germ cell	RPL15
EMP1	2.71337e-37	-0.28519	0.765	0.027	5.42673e-34	Mitotic germ cell	EMP1
FAM212A	4.81942e-57	-0.285415	0.606	0.017	9.63884e-54	Mitotic germ cell	FAM212A
AFAP1L1	6.40153e-29	-0.286302	0.335	0.014	1.28031e-25	Mitotic germ cell	AFAP1L1
EID2	1.01361e-46	-0.288884	0.876	0.067	2.02722e-43	Mitotic germ cell	EID2
CFH1	2.51375e-29	-0.289733	0.776	0.041	5.0275e-26	Mitotic germ cell	CFH
IFI161	0.479418	-0.291948	0.518	0.067	1	Mitotic germ cell	IFI16
APOLD1	0.000289324	-0.294888	0.535	0.096	0.578647	Mitotic germ cell	APOLD1
ZNF5581	6.95794e-49	-0.295123	0.671	0.019	1.39159e-45	Mitotic germ cell	ZNF558
CEP55	6.69223e-10	-0.295331	0.388	0.067	1.33845e-06	Mitotic germ cell	CEP55
EPB41L4A1	0.869776	-0.300123	0.235	0.017	1	Mitotic germ cell	EPB41L4A
ZNF826P	4.40978e-17	-0.300447	0.588	0.036	8.81957e-14	Mitotic germ cell	ZNF826P
S100A161	6.32088e-48	-0.303709	0.959	0.133	1.26418e-44	Mitotic germ cell	S100A16
CENPH	3.12421e-19	-0.306045	0.682	0.053	6.24841e-16	Mitotic germ cell	CENPH
E2F1	1.36166e-57	-0.30624	0.653	0.031	2.72331e-54	Mitotic germ cell	E2F1
RP5-1085F17.31	3.89165e-30	-0.309681	0.641	0.019	7.78331e-27	Mitotic germ cell	RP5-1085F17.3
CTB-193M12.5	3.70638e-05	-0.310109	0.353	0.034	0.0741276	Mitotic germ cell	CTB-193M12.5
PCNA	0.480944	-0.312314	0.635	0.287	1	Mitotic germ cell	PCNA
NPTX21	3.25177e-13	-0.313441	0.347	0.027	6.50355e-10	Mitotic germ cell	NPTX2
RPS3A1	0.609637	-0.31505	0.635	0.277	1	Mitotic germ cell	RPS3A
MPC21	0.154686	-0.315057	0.6	0.12	1	Mitotic germ cell	MPC2
PCDH11	3.02553e-91	-0.318926	0.959	0.041	6.05106e-88	Mitotic germ cell	PCDH1
RAMP2	6.95308e-34	-0.320871	0.824	0.067	1.39062e-30	Mitotic germ cell	RAMP2
TCF19	5.37807e-71	-0.321036	0.918	0.072	1.07561e-67	Mitotic germ cell	TCF19
S1PR3	9.09001e-50	-0.323748	0.882	0.063	1.818e-46	Mitotic germ cell	S1PR3
G0S21	2.23938e-26	-0.323801	0.735	0.041	4.47876e-23	Mitotic germ cell	G0S2
LPIN11	3.68657e-12	-0.324971	0.7	0.067	7.37314e-09	Mitotic germ cell	LPIN1
B4GALNT4	2.19312e-08	-0.326372	0.435	0.019	4.38623e-05	Mitotic germ cell	B4GALNT4
TNNI31	1.01657e-45	-0.326435	0.912	0.101	2.03314e-42	Mitotic germ cell	TNNI3
ABHD3	0.0207065	-0.329862	0.482	0.036	1	Mitotic germ cell	ABHD3
EHD41	6.92768e-60	-0.331145	0.812	0.019	1.38554e-56	Mitotic germ cell	EHD4
GNG71	1.05e-20	-0.331569	0.788	0.101	2.10001e-17	Mitotic germ cell	GNG7
SNED1	2.04117e-66	-0.331599	0.853	0.019	4.08233e-63	Mitotic germ cell	SNED1
HTR2B	2.00282e-64	-0.335056	0.653	0.017	4.00565e-61	Mitotic germ cell	HTR2B
MYH111	1.82569e-80	-0.335433	0.829	0.022	3.65138e-77	Mitotic germ cell	MYH11
ZNF362	6.77517e-50	-0.336474	0.853	0.036	1.35503e-46	Mitotic germ cell	ZNF362
LUM1	1.84865e-41	-0.336982	0.853	0.065	3.69731e-38	Mitotic germ cell	LUM
CALCRL1	1.89729e-05	-0.337881	0.571	0.022	0.0379458	Mitotic germ cell	CALCRL
UCP2	3.01359e-49	-0.340834	0.794	0.046	6.02718e-46	Mitotic germ cell	UCP2
PCP41	4.36902e-98	-0.344229	0.941	0.024	8.73804e-95	Mitotic germ cell	PCP4
TMEM1001	4.23834e-15	-0.347825	0.606	0.031	8.47669e-12	Mitotic germ cell	TMEM100
LPP	3.51236e-46	-0.348618	0.853	0.048	7.02472e-43	Mitotic germ cell	LPP
TMEFF21	2.13925e-12	-0.350739	0.559	0.031	4.2785e-09	Mitotic germ cell	TMEFF2
ZWINT	5.83353e-06	-0.353071	0.794	0.275	0.0116671	Mitotic germ cell	ZWINT
ABHD121	1.29944e-77	-0.353337	0.947	0.046	2.59887e-74	Mitotic germ cell	ABHD12
TMEM220	6.71216e-10	-0.354021	0.476	0.024	1.34243e-06	Mitotic germ cell	TMEM220
SLC51A	1.4271e-09	-0.354333	0.641	0.043	2.8542e-06	Mitotic germ cell	SLC51A
PRSS23	1.74875e-33	-0.355342	0.829	0.075	3.4975e-30	Mitotic germ cell	PRSS23
TIMP3	8.23763e-16	-0.356785	0.741	0.084	1.64753e-12	Mitotic germ cell	TIMP3
TUBGCP4	9.81512e-42	-0.358506	0.688	0.036	1.96302e-38	Mitotic germ cell	TUBGCP4
DHCR7	6.74628e-11	-0.360575	0.694	0.072	1.34926e-07	Mitotic germ cell	DHCR7
FDX1	6.84674e-11	-0.369426	0.665	0.043	1.36935e-07	Mitotic germ cell	FDX1
TTL	7.40581e-52	-0.370339	0.841	0.039	1.48116e-48	Mitotic germ cell	TTL
H2AFX1	0.496858	-0.371767	0.665	0.255	1	Mitotic germ cell	H2AFX
BOD11	1.41885e-55	-0.381335	0.965	0.113	2.83771e-52	Mitotic germ cell	BOD1
CAPN61	3.83902e-79	-0.381654	0.871	0.027	7.67803e-76	Mitotic germ cell	CAPN6
RIMS4	1.47109e-26	-0.3818	0.888	0.164	2.94218e-23	Mitotic germ cell	RIMS4
S100A61	1.41517e-07	-0.382388	0.747	0.178	0.000283034	Mitotic germ cell	S100A6
HEMK1	9.91146e-42	-0.386919	0.735	0.036	1.98229e-38	Mitotic germ cell	HEMK1
APBA3	4.02662e-43	-0.388289	0.806	0.031	8.05324e-40	Mitotic germ cell	APBA3
TIMELESS	4.50776e-05	-0.397839	0.629	0.12	0.0901552	Mitotic germ cell	TIMELESS
RPS61	0.261119	-0.406309	0.706	0.289	1	Mitotic germ cell	RPS6
TPM1	2.94799e-29	-0.40951	0.841	0.106	5.89598e-26	Mitotic germ cell	TPM1
WDR46	2.03085e-15	-0.411451	0.694	0.036	4.06169e-12	Mitotic germ cell	WDR46
MBD6	5.69093e-19	-0.411817	0.729	0.055	1.13819e-15	Mitotic germ cell	MBD6
CNRIP1	5.48493e-42	-0.412019	0.918	0.12	1.09699e-38	Mitotic germ cell	CNRIP1
H2AFZ1	0.000221928	-0.414399	0.718	0.699	0.443855	Mitotic germ cell	H2AFZ
CYP17A11	5.96198e-88	-0.414599	0.982	0.048	1.1924e-84	Mitotic germ cell	CYP17A1
MKI67	0.17805	-0.416596	0.441	0.142	1	Mitotic germ cell	MKI67
TRIM501	1.14438e-06	-0.418287	0.653	0.07	0.00228877	Mitotic germ cell	TRIM50
COL6A3	5.03198e-54	-0.420499	0.894	0.063	1.0064e-50	Mitotic germ cell	COL6A3
HSPG2	4.44516e-29	-0.421312	0.782	0.048	8.89033e-26	Mitotic germ cell	HSPG2
IQCB11	0.886735	-0.42488	0.453	0.029	1	Mitotic germ cell	IQCB1
TGFB1I11	2.01685e-35	-0.427742	0.765	0.034	4.03371e-32	Mitotic germ cell	TGFB1I1
RAB30-AS11	9.3908e-79	-0.42917	0.876	0.029	1.87816e-75	Mitotic germ cell	RAB30-AS1
DPYSL31	4.12409e-52	-0.429991	0.976	0.133	8.24818e-49	Mitotic germ cell	DPYSL3
MGST1	1.53335e-98	-0.430354	0.965	0.027	3.0667e-95	Mitotic germ cell	MGST1
ASPM	0.0451474	-0.452035	0.406	0.077	1	Mitotic germ cell	ASPM
IGFBP71	0.387488	-0.460888	0.635	0.202	1	Mitotic germ cell	IGFBP7
GPC3	1.05326e-42	-0.464191	0.929	0.128	2.10652e-39	Mitotic germ cell	GPC3
HOPX	1.28025e-42	-0.466358	0.753	0.027	2.56051e-39	Mitotic germ cell	HOPX
PDPN1	2.3905e-74	-0.470104	0.988	0.082	4.781e-71	Mitotic germ cell	PDPN
TYMS1	0.00078502	-0.47143	0.929	0.436	1	Mitotic germ cell	TYMS
B3GLCT	1.21399e-49	-0.473878	0.741	0.055	2.42797e-46	Mitotic germ cell	B3GLCT
EFS	0.722295	-0.483245	0.418	0.031	1	Mitotic germ cell	EFS
HMGN2	1.93392e-12	-0.484971	0.935	0.311	3.86784e-09	Mitotic germ cell	HMGN2
GPAA11	5.76386e-40	-0.485037	0.876	0.092	1.15277e-36	Mitotic germ cell	GPAA1
ELN1	6.78202e-34	-0.488227	0.865	0.106	1.3564e-30	Mitotic germ cell	ELN
JAG11	4.21456e-41	-0.489543	0.9	0.108	8.42912e-38	Mitotic germ cell	JAG1
TMSB4X1	5.55827e-06	-0.495056	0.812	0.284	0.0111165	Mitotic germ cell	TMSB4X
ACTG2	8.61127e-64	-0.501408	0.688	0.024	1.72225e-60	Mitotic germ cell	ACTG2
CAV1	1.60987e-09	-0.514629	0.665	0.058	3.21973e-06	Mitotic germ cell	CAV1
TM4SF1	0.669114	-0.516065	0.541	0.065	1	Mitotic germ cell	TM4SF1
METAP1	2.1174e-57	-0.529367	0.894	0.055	4.23479e-54	Mitotic germ cell	METAP1
ANKMY2	3.64901e-29	-0.536929	0.812	0.077	7.29802e-26	Mitotic germ cell	ANKMY2
RPL10P16	3.00756e-87	-0.56572	1	0.063	6.01513e-84	Mitotic germ cell	RPL10P16
BUB1B	3.31572e-09	-0.572491	0.794	0.222	6.63143e-06	Mitotic germ cell	BUB1B
NUDT4	1.06321e-34	-0.577888	0.859	0.096	2.12642e-31	Mitotic germ cell	NUDT4
CKLF1	0.000502384	-0.583261	0.647	0.113	1	Mitotic germ cell	CKLF
LMNB11	8.78611e-19	-0.592662	0.776	0.171	1.75722e-15	Mitotic germ cell	LMNB1
COL1A21	0.00797648	-0.609519	0.706	0.27	1	Mitotic germ cell	COL1A2
RRM2	1.42507e-08	-0.611924	0.865	0.32	2.85014e-05	Mitotic germ cell	RRM2
HLA-C1	8.0814e-49	-0.636585	0.988	0.152	1.61628e-45	Mitotic germ cell	HLA-C
A2M	4.37874e-34	-0.646555	0.853	0.094	8.75748e-31	Mitotic germ cell	A2M
PLAT	3.72842e-83	-0.653143	0.982	0.058	7.45684e-80	Mitotic germ cell	PLAT
PTGDS1	1.76223e-24	-0.672146	0.924	0.205	3.52446e-21	Mitotic germ cell	PTGDS
TTF2	1.37834e-09	-0.67934	0.541	0.063	2.75667e-06	Mitotic germ cell	TTF2
TAGLN1	3.57173e-84	-0.688405	0.959	0.041	7.14347e-81	Mitotic germ cell	TAGLN
FN11	1.05878e-31	-0.70671	0.871	0.12	2.11756e-28	Mitotic germ cell	FN1
LTBP41	0.000693236	-0.712126	0.676	0.152	1	Mitotic germ cell	LTBP4
MCM2	1.21526e-48	-0.713913	0.976	0.145	2.43052e-45	Mitotic germ cell	MCM2
TPM21	7.35748e-09	-0.731856	0.706	0.108	1.4715e-05	Mitotic germ cell	TPM2
TK1	0.00372148	-0.736916	0.576	0.154	1	Mitotic germ cell	TK1
ZNF3371	2.26906e-34	-0.737552	0.829	0.07	4.53813e-31	Mitotic germ cell	ZNF337
FRZB1	8.46654e-37	-0.753049	0.882	0.108	1.69331e-33	Mitotic germ cell	FRZB
COL2A11	5.56262e-44	-0.803254	0.976	0.157	1.11252e-40	Mitotic germ cell	COL2A1
INSL31	0.723894	-0.82681	0.559	0.13	1	Mitotic germ cell	INSL3
TCF211	1.88755e-35	-0.836311	0.882	0.113	3.77509e-32	Mitotic germ cell	TCF21
IGFBP51	1.13452e-49	-0.849061	0.953	0.12	2.26903e-46	Mitotic germ cell	IGFBP5
MGP1	7.13734e-42	-1.09296	0.906	0.108	1.42747e-38	Mitotic germ cell	MGP
ACTA21	4.14164e-22	-1.23497	0.9	0.2	8.28328e-19	Mitotic germ cell	ACTA2
KIAA01011	0.862133	-1.32766	0.776	0.398	1	Mitotic germ cell	KIAA0101
PAGE41	5.17019e-76	-1.45616	0.994	0.084	1.03404e-72	Mitotic germ cell	PAGE4
RPL212	2.28385e-18	1.31883	0.926	0.285	4.5677e-15	Interstitial/Leydig cell	RPL21
MROH82	3.13852e-22	1.18559	0.254	0.031	6.27704e-19	Interstitial/Leydig cell	MROH8
RASD12	0.00335247	1.12428	0.648	0.142	1	Interstitial/Leydig cell	RASD1
ADM2	2.79303e-31	1.11917	0.205	0.014	5.58605e-28	Interstitial/Leydig cell	ADM
EGR32	2.90692e-38	1.00449	0.172	0.01	5.81384e-35	Interstitial/Leydig cell	EGR3
HLA-DRB11	9.19987e-44	0.979737	0.148	0.01	1.83997e-40	Interstitial/Leydig cell	HLA-DRB1
COL1A22	0.0271428	0.961255	0.467	0.076	1	Interstitial/Leydig cell	COL1A2
CYB5A2	9.76596e-06	0.91416	0.934	0.58	0.0195319	Interstitial/Leydig cell	CYB5A
MALAT12	0.000716124	0.884564	1	0.479	1	Interstitial/Leydig cell	MALAT1
FOS2	0.155415	0.808782	1	0.611	1	Interstitial/Leydig cell	FOS
RAN2	0.00469283	0.807142	1	0.587	1	Interstitial/Leydig cell	RAN
CTGF1	4.91762e-08	0.801864	0.689	0.073	9.83524e-05	Interstitial/Leydig cell	CTGF
NFKBIZ2	7.31338e-05	0.76721	0.541	0.01	0.146268	Interstitial/Leydig cell	NFKBIZ
RPS292	1.03044e-07	0.761686	0.975	0.486	0.000206087	Interstitial/Leydig cell	RPS29
ISG152	6.45658e-10	0.751842	0.32	0.007	1.29132e-06	Interstitial/Leydig cell	ISG15
SCRG12	4.90362e-07	0.73912	0.377	0.017	0.000980724	Interstitial/Leydig cell	SCRG1
C8orf41	0.00350853	0.730273	0.443	0.052	1	Interstitial/Leydig cell	C8orf4
CD742	0.0243112	0.729649	0.459	0.045	1	Interstitial/Leydig cell	CD74
RPL72	3.16479e-07	0.701459	0.934	0.5	0.000632958	Interstitial/Leydig cell	RPL7
EEF1A12	0.0565531	0.699615	1	0.625	1	Interstitial/Leydig cell	EEF1A1
HSPB112	1.96545e-21	0.694989	0.918	0.191	3.9309e-18	Interstitial/Leydig cell	HSPB11
NKX3-12	1.37518e-22	0.690653	0.779	0.035	2.75035e-19	Interstitial/Leydig cell	NKX3-1
COLEC111	4.41948e-68	0.682161	0.943	0.01	8.83896e-65	Interstitial/Leydig cell	COLEC11
CKLF2	1.50414e-25	0.671929	0.82	0.059	3.00828e-22	Interstitial/Leydig cell	CKLF
APAF1	7.99429e-40	0.66981	0.697	0.007	1.59886e-36	Interstitial/Leydig cell	APAF1
INHBB2	7.28387e-07	0.605451	0.664	0.056	0.00145677	Interstitial/Leydig cell	INHBB
C72	0.0107503	0.597368	0.984	0.712	1	Interstitial/Leydig cell	C7
EGR42	4.23745e-19	0.596998	0.164	0.007	8.4749e-16	Interstitial/Leydig cell	EGR4
RPL342	7.65649e-06	0.583116	0.934	0.458	0.015313	Interstitial/Leydig cell	RPL34
VEGFA1	1.51694e-09	0.570972	0.361	0.08	3.03389e-06	Interstitial/Leydig cell	VEGFA
HMGB21	0.0431835	0.570311	0.492	0.118	1	Interstitial/Leydig cell	HMGB2
PTRH1	8.60464e-24	0.568705	0.967	0.226	1.72093e-20	Interstitial/Leydig cell	PTRH1
SOD21	1.66316e-19	0.562451	0.787	0.066	3.32633e-16	Interstitial/Leydig cell	SOD2
COL15A11	0.0117399	0.558136	0.828	0.486	1	Interstitial/Leydig cell	COL15A1
MLH11	9.46521e-66	0.557924	0.967	0.028	1.89304e-62	Interstitial/Leydig cell	MLH1
HLA-E2	0.000221692	0.551405	0.631	0.059	0.443384	Interstitial/Leydig cell	HLA-E
COL1A11	9.69187e-14	0.551022	0.32	0.073	1.93837e-10	Interstitial/Leydig cell	COL1A1
FATE11	1.91922e-13	0.549258	0.32	0.042	3.83844e-10	Interstitial/Leydig cell	FATE1
TMSB102	0.0939758	0.53789	0.967	0.688	1	Interstitial/Leydig cell	TMSB10
IER31	3.93238e-06	0.537599	0.615	0.01	0.00786476	Interstitial/Leydig cell	IER3
CDKN1A1	1.76525e-42	0.534518	0.148	0.045	3.5305e-39	Interstitial/Leydig cell	CDKN1A
HUS11	6.84729e-08	0.53323	0.426	0.007	0.000136946	Interstitial/Leydig cell	HUS1
IDI11	1.87681e-07	0.528601	0.975	0.438	0.000375362	Interstitial/Leydig cell	IDI1
PRCP2	2.03095e-50	0.527758	0.951	0.062	4.0619e-47	Interstitial/Leydig cell	PRCP
C1orf541	1.56608e-28	0.523474	0.213	0.017	3.13215e-25	Interstitial/Leydig cell	C1orf54
B2M1	0.796281	0.517465	0.975	0.757	1	Interstitial/Leydig cell	B2M
BAZ2B2	0.169748	0.512818	0.549	0.035	1	Interstitial/Leydig cell	BAZ2B
DFNA52	6.7579e-51	0.511785	0.803	0.007	1.35158e-47	Interstitial/Leydig cell	DFNA5
PPIF1	0.000290795	0.502325	0.418	0.031	0.58159	Interstitial/Leydig cell	PPIF
SDF2L1	1.86479e-06	0.498777	0.639	0.028	0.00372958	Interstitial/Leydig cell	SDF2L1
SMOC22	0.00528682	0.496014	0.475	0.156	1	Interstitial/Leydig cell	SMOC2
GEM1	1.86728e-31	0.496004	0.172	0.014	3.73456e-28	Interstitial/Leydig cell	GEM
NR4A22	0.0105796	0.492918	0.426	0.021	1	Interstitial/Leydig cell	NR4A2
INHBA1	4.34779e-44	0.490803	0.959	0.094	8.69558e-41	Interstitial/Leydig cell	INHBA
NUDT112	2.97603e-12	0.490413	0.762	0.108	5.95205e-09	Interstitial/Leydig cell	NUDT11
ARL6IP12	0.0223906	0.483168	0.672	0.205	1	Interstitial/Leydig cell	ARL6IP1
RPL35A2	2.04192e-06	0.481117	0.902	0.417	0.00408385	Interstitial/Leydig cell	RPL35A
MAP7D31	0.434076	0.479278	0.377	0.014	1	Interstitial/Leydig cell	MAP7D3
PDPN2	3.709e-31	0.477536	0.795	0.007	7.41799e-28	Interstitial/Leydig cell	PDPN
S100A81	4.42394e-17	0.476688	0.254	0.01	8.84788e-14	Interstitial/Leydig cell	S100A8
S100A91	2.1131e-52	0.474592	0.115	0.003	4.2262e-49	Interstitial/Leydig cell	S100A9
TIPARP1	0.307418	0.473691	0.238	0.003	1	Interstitial/Leydig cell	TIPARP
RP11-497E19.1	8.817e-50	0.472573	0.631	0	1.7634e-46	Interstitial/Leydig cell	RP11-497E19.1
TACSTD21	2.48483e-14	0.4692	0.639	0.003	4.96967e-11	Interstitial/Leydig cell	TACSTD2
HSD17B32	8.07945e-31	0.462872	0.205	0.01	1.61589e-27	Interstitial/Leydig cell	HSD17B3
EPCAM2	1.51036e-23	0.458047	0.877	0.128	3.02072e-20	Interstitial/Leydig cell	EPCAM
GPRC5B1	1.13745e-15	0.453874	0.77	0.08	2.2749e-12	Interstitial/Leydig cell	GPRC5B
LHX91	2.37724e-24	0.449058	0.836	0.083	4.75448e-21	Interstitial/Leydig cell	LHX9
FBLN21	3.71696e-33	0.447648	0.828	0.024	7.43392e-30	Interstitial/Leydig cell	FBLN2
ABCG22	1.36067e-47	0.4457	0.721	0.007	2.72133e-44	Interstitial/Leydig cell	ABCG2
AIF12	7.62211e-32	0.444812	0.197	0.007	1.52442e-28	Interstitial/Leydig cell	AIF1
ACSL42	0.0421536	0.442319	0.598	0.083	1	Interstitial/Leydig cell	ACSL4
HMGB3	1.57533e-09	0.439104	0.648	0.017	3.15066e-06	Interstitial/Leydig cell	HMGB3
RPLP12	0.0730705	0.438872	0.967	0.649	1	Interstitial/Leydig cell	RPLP1
UBE2S2	7.05345e-16	0.430807	0.672	0.007	1.41069e-12	Interstitial/Leydig cell	UBE2S
PRNP1	0.565896	0.424267	0.549	0.153	1	Interstitial/Leydig cell	PRNP
ST6GAL1	6.91856e-48	0.421195	0.648	0	1.38371e-44	Interstitial/Leydig cell	ST6GAL1
ACYP11	1.69924e-05	0.4205	0.59	0.031	0.0339848	Interstitial/Leydig cell	ACYP1
KLF22	1.45498e-25	0.419823	0.844	0.083	2.90995e-22	Interstitial/Leydig cell	KLF2
PRSS231	0.413436	0.410909	0.992	0.604	1	Interstitial/Leydig cell	PRSS23
TMSB4XP41	4.25571e-05	0.409712	0.689	0.125	0.0851141	Interstitial/Leydig cell	TMSB4XP4
L3MBTL31	1.28543e-06	0.407315	0.525	0.014	0.00257086	Interstitial/Leydig cell	L3MBTL3
FCER1G1	0.00408403	0.400496	0.328	0	1	Interstitial/Leydig cell	FCER1G
DNAJC24	0.00365159	0.395006	0.344	0.01	1	Interstitial/Leydig cell	DNAJC24
ALAS1	3.75317e-10	0.39428	0.844	0.236	7.50635e-07	Interstitial/Leydig cell	ALAS1
HEMK11	3.13134e-10	0.391798	0.648	0.021	6.26268e-07	Interstitial/Leydig cell	HEMK1
BRICD51	3.62125e-05	0.387187	0.623	0.028	0.0724249	Interstitial/Leydig cell	BRICD5
SULF11	1.13281e-63	0.385881	0.943	0.014	2.26561e-60	Interstitial/Leydig cell	SULF1
DLC11	7.86229e-11	0.368205	0.672	0.045	1.57246e-07	Interstitial/Leydig cell	DLC1
MT31	1.6292e-08	0.365155	0.787	0.188	3.25841e-05	Interstitial/Leydig cell	MT3
TRAF5	1.25495e-17	0.362322	0.23	0.007	2.5099e-14	Interstitial/Leydig cell	TRAF5
H3F3B2	0.291177	0.360888	0.992	0.653	1	Interstitial/Leydig cell	H3F3B
MATN21	0.00149865	0.355526	0.852	0.427	1	Interstitial/Leydig cell	MATN2
ST8SIA4	0.0131327	0.354508	0.238	0.003	1	Interstitial/Leydig cell	ST8SIA4
TRPC5OS1	4.93787e-42	0.35063	0.156	0.01	9.87575e-39	Interstitial/Leydig cell	TRPC5OS
H2AFX2	0.00384439	0.349078	0.598	0.042	1	Interstitial/Leydig cell	H2AFX
ZNF5261	2.66417e-40	0.348084	0.795	0.014	5.32833e-37	Interstitial/Leydig cell	ZNF526
MGARP2	0.000136333	0.343332	0.893	0.399	0.272666	Interstitial/Leydig cell	MGARP
CD142	2.09365e-38	0.340562	0.139	0.017	4.18729e-35	Interstitial/Leydig cell	CD14
RPS15A1	0.027834	0.339944	0.779	0.417	1	Interstitial/Leydig cell	RPS15A
TMEM176B2	9.42158e-20	0.338432	0.77	0.045	1.88432e-16	Interstitial/Leydig cell	TMEM176B
IGFBP31	1.62812e-09	0.336035	0.279	0	3.25624e-06	Interstitial/Leydig cell	IGFBP3
IRF8	2.07781e-15	0.330657	0.246	0.021	4.15562e-12	Interstitial/Leydig cell	IRF8
CTD-2636A23.2	1.23163e-22	0.329128	0.459	0.003	2.46325e-19	Interstitial/Leydig cell	CTD-2636A23.2
TBC1D23	1.79355e-28	0.328672	0.828	0.049	3.5871e-25	Interstitial/Leydig cell	TBC1D23
AADAT1	3.15349e-27	0.326807	0.607	0.003	6.30699e-24	Interstitial/Leydig cell	AADAT
CITED12	1.95804e-27	0.326397	0.221	0.094	3.91607e-24	Interstitial/Leydig cell	CITED1
NUSAP11	8.83256e-35	0.324924	0.869	0.056	1.76651e-31	Interstitial/Leydig cell	NUSAP1
CXCR42	0.564387	0.324529	0.574	0.128	1	Interstitial/Leydig cell	CXCR4
S100A62	0.590509	0.323269	0.885	0.802	1	Interstitial/Leydig cell	S100A6
CFH2	0.0107743	0.316854	0.475	0.108	1	Interstitial/Leydig cell	CFH
DSP	3.14337e-25	0.313963	0.754	0.007	6.28674e-22	Interstitial/Leydig cell	DSP
ITGA9	5.51153e-09	0.307948	0.697	0.066	1.10231e-05	Interstitial/Leydig cell	ITGA9
GMNN1	0.246233	0.305111	0.475	0.024	1	Interstitial/Leydig cell	GMNN
PNCK1	0.212521	0.304278	0.533	0.017	1	Interstitial/Leydig cell	PNCK
ELN2	2.22347e-35	0.303541	0.828	0.028	4.44693e-32	Interstitial/Leydig cell	ELN
STC11	0.000934278	0.298685	0.746	0.26	1	Interstitial/Leydig cell	STC1
KCNS31	1.45719e-06	0.295364	0.557	0.035	0.00291439	Interstitial/Leydig cell	KCNS3
MT-CO32	0.094994	0.295004	1	0.733	1	Interstitial/Leydig cell	MT-CO3
IGFBP72	1.11344e-15	0.292607	0.934	0.253	2.22689e-12	Interstitial/Leydig cell	IGFBP7
RP1-313I6.122	1.41012e-06	0.292467	0.262	0.01	0.00282024	Interstitial/Leydig cell	RP1-313I6.12
CFLAR	4.63016e-11	0.292377	0.336	0.031	9.26032e-08	Interstitial/Leydig cell	CFLAR
UBE2C1	1.51102e-16	0.284994	0.73	0.024	3.02204e-13	Interstitial/Leydig cell	UBE2C
LTBP42	0.000342091	0.284911	0.631	0.062	0.684183	Interstitial/Leydig cell	LTBP4
CPXM12	8.21063e-24	0.283316	0.787	0.035	1.64213e-20	Interstitial/Leydig cell	CPXM1
MFSD2A2	0.0077311	0.281698	0.492	0.017	1	Interstitial/Leydig cell	MFSD2A
PDLIM42	0.770408	0.280886	0.492	0.007	1	Interstitial/Leydig cell	PDLIM4
CTSV2	0.992851	0.27537	0.549	0.101	1	Interstitial/Leydig cell	CTSV
FBXO362	7.26969e-05	0.273344	0.131	0.003	0.145394	Interstitial/Leydig cell	FBXO36
MRAS2	1.84062e-23	0.272723	0.885	0.135	3.68124e-20	Interstitial/Leydig cell	MRAS
BEX52	0.133884	0.271005	0.525	0.014	1	Interstitial/Leydig cell	BEX5
FRZB2	1.80452e-49	0.269684	0.902	0.024	3.60905e-46	Interstitial/Leydig cell	FRZB
ATP13A12	4.51064e-24	0.268175	0.779	0.024	9.02128e-21	Interstitial/Leydig cell	ATP13A1
BPNT11	5.13779e-33	0.26608	0.861	0.069	1.02756e-29	Interstitial/Leydig cell	BPNT1
HLA-DRB5	5.09127e-22	0.265648	0.148	0	1.01825e-18	Interstitial/Leydig cell	HLA-DRB5
PLN	0.179134	0.265306	0.107	0	1	Interstitial/Leydig cell	PLN
ITM2A1	3.34643e-40	0.265019	0.877	0.038	6.69287e-37	Interstitial/Leydig cell	ITM2A
SH3BGRL31	0.00512952	0.264178	0.467	0.108	1	Interstitial/Leydig cell	SH3BGRL3
IL17B	2.38168e-21	0.263126	0.68	0.014	4.76335e-18	Interstitial/Leydig cell	IL17B
RPL13A2	0.0373464	0.261768	0.787	0.406	1	Interstitial/Leydig cell	RPL13A
RPL371	0.00297717	0.259669	0.902	0.531	1	Interstitial/Leydig cell	RPL37
RPS142	0.500569	0.25632	0.795	0.542	1	Interstitial/Leydig cell	RPS14
ALOX5AP2	0.000714992	0.255568	0.221	0	1	Interstitial/Leydig cell	ALOX5AP
CCNB1	2.25741e-28	0.251929	0.746	0.021	4.51482e-25	Interstitial/Leydig cell	CCNB1
CTD-3014M21.11	0.152443	0.249289	0.361	0.01	1	Interstitial/Leydig cell	CTD-3014M21.1
CFAP221	4.35741e-11	0.248634	0.123	0.003	8.71482e-08	Interstitial/Leydig cell	CFAP221
FOXC11	1.27808e-46	0.247716	0.91	0.042	2.55616e-43	Interstitial/Leydig cell	FOXC1
MT-CO22	0.527536	0.245691	1	0.691	1	Interstitial/Leydig cell	MT-CO2
ZNF484	5.20965e-35	0.245556	0.549	0.003	1.04193e-31	Interstitial/Leydig cell	ZNF484
RAMP21	1.8866e-48	0.243653	0.943	0.062	3.77321e-45	Interstitial/Leydig cell	RAMP2
LXN	1.98648e-11	0.241194	0.303	0	3.97296e-08	Interstitial/Leydig cell	LXN
PLK42	3.00113e-11	0.240217	0.418	0	6.00226e-08	Interstitial/Leydig cell	PLK4
IFITM11	2.7903e-44	0.240074	0.754	0	5.5806e-41	Interstitial/Leydig cell	IFITM1
SCD1	8.72426e-19	0.239631	0.975	0.26	1.74485e-15	Interstitial/Leydig cell	SCD
CDK12	8.98403e-07	0.236938	0.32	0.01	0.00179681	Interstitial/Leydig cell	CDK1
HLTF1	0.124571	0.236461	0.508	0.111	1	Interstitial/Leydig cell	HLTF
CYB5D22	1.51779e-33	0.235807	0.861	0.062	3.03558e-30	Interstitial/Leydig cell	CYB5D2
CTSB2	0.480109	0.23492	0.574	0.108	1	Interstitial/Leydig cell	CTSB
PHF241	0.276578	0.234351	0.434	0.014	1	Interstitial/Leydig cell	PHF24
ASPM1	2.38986e-10	0.23327	0.385	0.003	4.77973e-07	Interstitial/Leydig cell	ASPM
RPL302	0.0111834	0.2325	0.754	0.306	1	Interstitial/Leydig cell	RPL30
TMSB4X2	0.269511	0.232225	0.869	0.597	1	Interstitial/Leydig cell	TMSB4X
PLXNC11	1.20146e-68	0.231934	0.992	0.038	2.40292e-65	Interstitial/Leydig cell	PLXNC1
FUT91	4.30394e-19	0.231872	0.549	0.003	8.60788e-16	Interstitial/Leydig cell	FUT9
B4GALNT41	0.541225	0.231509	0.262	0	1	Interstitial/Leydig cell	B4GALNT4
RBBP62	0.00154142	0.229005	0.639	0.094	1	Interstitial/Leydig cell	RBBP6
UBE4A1	2.08742e-17	0.227086	0.697	0.028	4.17483e-14	Interstitial/Leydig cell	UBE4A
CCL22	3.06766e-37	0.226081	0.172	0.028	6.13533e-34	Interstitial/Leydig cell	CCL2
DLK12	3.50282e-05	0.225296	0.91	0.417	0.0700564	Interstitial/Leydig cell	DLK1
BASP1	5.79336e-63	0.221963	0.893	0.01	1.15867e-59	Interstitial/Leydig cell	BASP1
ZNF4421	2.41708e-55	0.220386	0.738	0.007	4.83416e-52	Interstitial/Leydig cell	ZNF442
COL8A21	6.02511e-43	0.219683	0.877	0.031	1.20502e-39	Interstitial/Leydig cell	COL8A2
ZBTB8A1	8.44579e-39	0.218737	0.73	0.021	1.68916e-35	Interstitial/Leydig cell	ZBTB8A
RP11-65L3.41	1.31718e-44	0.21834	0.836	0.007	2.63437e-41	Interstitial/Leydig cell	RP11-65L3.4
DHCR242	0.137976	0.216313	0.959	0.545	1	Interstitial/Leydig cell	DHCR24
TFPI3	1.8608e-21	0.215963	0.795	0.059	3.72161e-18	Interstitial/Leydig cell	TFPI
PIGL	0.0110497	0.215786	0.426	0.007	1	Interstitial/Leydig cell	PIGL
ZNF8441	0.022488	0.212921	0.443	0.021	1	Interstitial/Leydig cell	ZNF844
S100A112	5.77589e-11	0.212197	0.746	0.101	1.15518e-07	Interstitial/Leydig cell	S100A11
MCF22	0.00403352	0.212106	0.41	0.01	1	Interstitial/Leydig cell	MCF2
TSPAN181	4.53394e-43	0.210254	0.68	0.014	9.06787e-40	Interstitial/Leydig cell	TSPAN18
UCP21	1.21241e-27	0.208328	0.754	0.028	2.42482e-24	Interstitial/Leydig cell	UCP2
COLGALT2	1.15027e-64	0.207027	0.852	0.003	2.30054e-61	Interstitial/Leydig cell	COLGALT2
C3orf622	1.07673e-05	0.205679	0.615	0.024	0.0215345	Interstitial/Leydig cell	C3orf62
S100A41	8.64049e-47	0.204794	0.738	0.014	1.7281e-43	Interstitial/Leydig cell	S100A4
ENTPD61	1.32018e-34	0.204779	0.869	0.056	2.64036e-31	Interstitial/Leydig cell	ENTPD6
RP4-545L17.11	0.041634	0.20451	0.131	0.003	1	Interstitial/Leydig cell	RP4-545L17.11
IFI162	8.59652e-19	0.203882	0.811	0.097	1.7193e-15	Interstitial/Leydig cell	IFI16
MED181	7.50578e-37	0.203867	0.648	0.007	1.50116e-33	Interstitial/Leydig cell	MED18
HMGN52	1.10422e-08	0.203819	0.738	0.122	2.20844e-05	Interstitial/Leydig cell	HMGN5
FBLN51	3.74433e-32	0.201872	0.77	0.007	7.48866e-29	Interstitial/Leydig cell	FBLN5
PSME42	8.03414e-07	0.201871	0.672	0.066	0.00160683	Interstitial/Leydig cell	PSME4
MET	1.21189e-09	0.201223	0.402	0	2.42378e-06	Interstitial/Leydig cell	MET
ATP2B41	1.80941e-34	0.200884	0.902	0.087	3.61881e-31	Interstitial/Leydig cell	ATP2B4
FTL2	0.930378	0.200625	1	0.726	1	Interstitial/Leydig cell	FTL
SERTAD4-AS11	6.54847e-11	0.200473	0.295	0	1.30969e-07	Interstitial/Leydig cell	SERTAD4-AS1
TWIST21	1.06773e-10	0.198374	0.336	0.014	2.13547e-07	Interstitial/Leydig cell	TWIST2
PTPRG-AS11	6.37205e-22	0.197705	0.418	0.003	1.27441e-18	Interstitial/Leydig cell	PTPRG-AS1
ANXA12	1.47878e-08	0.197061	0.344	0.024	2.95755e-05	Interstitial/Leydig cell	ANXA1
EMX2	0.355843	0.195641	0.18	0.01	1	Interstitial/Leydig cell	EMX2
MGP2	3.5012e-14	0.195541	0.844	0.177	7.00241e-11	Interstitial/Leydig cell	MGP
ARC	5.25343e-25	0.194864	0.123	0	1.05069e-21	Interstitial/Leydig cell	ARC
RPL312	0.0256599	0.193891	0.885	0.486	1	Interstitial/Leydig cell	RPL31
TGFBI1	1.62157e-42	0.19206	0.844	0.017	3.24315e-39	Interstitial/Leydig cell	TGFBI
TSTD32	6.13756e-50	0.191864	0.648	0.003	1.22751e-46	Interstitial/Leydig cell	TSTD3
PTPRD1	9.19499e-65	0.191577	0.959	0.028	1.839e-61	Interstitial/Leydig cell	PTPRD
BRPF1	3.25578e-14	0.191127	0.27	0.007	6.51156e-11	Interstitial/Leydig cell	BRPF1
GLA2	0.000134771	0.190796	0.607	0.035	0.269543	Interstitial/Leydig cell	GLA
RBM11	0.0186466	0.187458	0.32	0.003	1	Interstitial/Leydig cell	RBM11
FAM234B1	0.945412	0.186337	0.467	0.003	1	Interstitial/Leydig cell	FAM234B
CENPH1	1.82341e-32	0.186036	0.787	0.007	3.64682e-29	Interstitial/Leydig cell	CENPH
TMEM1232	0.0159777	0.186031	0.779	0.347	1	Interstitial/Leydig cell	TMEM123
OSBPL6	4.50517e-20	0.184243	0.139	0.014	9.01033e-17	Interstitial/Leydig cell	OSBPL6
ILDR2	1.4534e-12	0.184019	0.697	0.028	2.90681e-09	Interstitial/Leydig cell	ILDR2
NPM1P272	1.17763e-55	0.18367	0.926	0.024	2.35525e-52	Interstitial/Leydig cell	NPM1P27
PCDH101	1.62279e-17	0.181334	0.107	0.007	3.24558e-14	Interstitial/Leydig cell	PCDH10
VTRNA1-31	5.15003e-14	0.18066	0.615	0.01	1.03001e-10	Interstitial/Leydig cell	VTRNA1-3
RPS182	0.00403456	0.178756	0.934	0.594	1	Interstitial/Leydig cell	RPS18
LPP1	0.0344585	0.177376	0.467	0.052	1	Interstitial/Leydig cell	LPP
EIF4A1P101	5.35716e-14	0.176512	0.328	0	1.07143e-10	Interstitial/Leydig cell	EIF4A1P10
TMEM1002	1.20599e-17	0.175808	0.648	0.024	2.41199e-14	Interstitial/Leydig cell	TMEM100
DLG5-AS1	8.74068e-45	0.175538	0.59	0.003	1.74814e-41	Interstitial/Leydig cell	DLG5-AS1
KCNA5	3.3962e-11	0.173399	0.27	0	6.79241e-08	Interstitial/Leydig cell	KCNA5
MTFP11	8.76914e-05	0.171464	0.369	0.007	0.175383	Interstitial/Leydig cell	MTFP1
RP11-656D10.3	3.50179e-15	0.170949	0.574	0.014	7.00358e-12	Interstitial/Leydig cell	RP11-656D10.3
RACGAP11	7.81795e-28	0.169425	0.746	0.014	1.56359e-24	Interstitial/Leydig cell	RACGAP1
PIK3R32	1.96848e-30	0.168705	0.607	0.014	3.93697e-27	Interstitial/Leydig cell	PIK3R3
GNG72	0.000428126	0.166216	0.418	0.021	0.856252	Interstitial/Leydig cell	GNG7
CORO2A2	5.06707e-17	0.165794	0.631	0	1.01341e-13	Interstitial/Leydig cell	CORO2A
CH25H	7.66708e-31	0.165277	0.41	0	1.53342e-27	Interstitial/Leydig cell	CH25H
SCRIB1	5.68255e-06	0.16432	0.393	0.028	0.0113651	Interstitial/Leydig cell	SCRIB
CEP162	0.965321	0.16343	0.131	0.007	1	Interstitial/Leydig cell	CEP162
CKS22	6.40404e-08	0.163312	0.762	0.167	0.000128081	Interstitial/Leydig cell	CKS2
NIFK-AS11	0.661226	0.161579	0.279	0.007	1	Interstitial/Leydig cell	NIFK-AS1
HSPA21	6.67927e-12	0.161573	0.631	0.01	1.33585e-08	Interstitial/Leydig cell	HSPA2
ARID3B1	2.74912e-33	0.161334	0.574	0.007	5.49824e-30	Interstitial/Leydig cell	ARID3B
CXCL161	2.87381e-13	0.15886	0.164	0.003	5.74762e-10	Interstitial/Leydig cell	CXCL16
REEP21	0.00248636	0.158774	0.295	0.007	1	Interstitial/Leydig cell	REEP2
ATP231	3.81745e-09	0.156637	0.402	0.01	7.6349e-06	Interstitial/Leydig cell	ATP23
CYP4X1	3.5972e-23	0.155802	0.311	0	7.19439e-20	Interstitial/Leydig cell	CYP4X1
ZNF213-AS1	8.05121e-25	0.153772	0.721	0.01	1.61024e-21	Interstitial/Leydig cell	ZNF213-AS1
DDX25	1.35266e-12	0.151882	0.311	0.007	2.70532e-09	Interstitial/Leydig cell	DDX25
EGFL71	5.17701e-24	0.147304	0.541	0	1.0354e-20	Interstitial/Leydig cell	EGFL7
EPHX11	0.951275	0.146688	0.877	0.642	1	Interstitial/Leydig cell	EPHX1
APOLD11	3.46324e-06	0.14585	0.541	0.024	0.00692648	Interstitial/Leydig cell	APOLD1
ZNF252P	9.58431e-09	0.145294	0.549	0.017	1.91686e-05	Interstitial/Leydig cell	ZNF252P
ABCA6	3.05747e-36	0.144433	0.738	0.01	6.11495e-33	Interstitial/Leydig cell	ABCA6
NEAT12	1.15975e-05	0.142747	0.426	0.135	0.0231951	Interstitial/Leydig cell	NEAT1
BTBD11	2.05811e-52	0.141773	0.91	0.038	4.11621e-49	Interstitial/Leydig cell	BTBD1
ZBTB39	3.0479e-10	0.141276	0.328	0.007	6.0958e-07	Interstitial/Leydig cell	ZBTB39
SULT1A11	1.14649e-67	0.140249	0.902	0.021	2.29298e-64	Interstitial/Leydig cell	SULT1A1
TTF21	1.19802e-15	0.138994	0.574	0.01	2.39605e-12	Interstitial/Leydig cell	TTF2
PLAUR1	0.0180581	0.137191	0.336	0.003	1	Interstitial/Leydig cell	PLAUR
CNIH42	2.33629e-09	0.137067	0.754	0.132	4.67259e-06	Interstitial/Leydig cell	CNIH4
ATP1B11	9.05734e-17	0.136032	0.893	0.194	1.81147e-13	Interstitial/Leydig cell	ATP1B1
SCIN	1.08108e-06	0.136023	0.131	0.003	0.00216215	Interstitial/Leydig cell	SCIN
MAMLD12	1.76262e-30	0.134425	0.869	0.076	3.52525e-27	Interstitial/Leydig cell	MAMLD1
EHD42	0.00534242	0.134132	0.598	0.045	1	Interstitial/Leydig cell	EHD4
EFNB21	1.31246e-24	0.134107	0.582	0.007	2.62493e-21	Interstitial/Leydig cell	EFNB2
GPR851	8.66459e-37	0.132872	0.516	0.003	1.73292e-33	Interstitial/Leydig cell	GPR85
TM4SF11	1.5311e-28	0.132681	0.836	0.056	3.0622e-25	Interstitial/Leydig cell	TM4SF1
FGF18	7.44049e-10	0.130969	0.115	0	1.4881e-06	Interstitial/Leydig cell	FGF18
NPL	2.72003e-20	0.130931	0.328	0.014	5.44006e-17	Interstitial/Leydig cell	NPL
SPIRE11	0.123267	0.130872	0.18	0.007	1	Interstitial/Leydig cell	SPIRE1
ATAD22	1.26897e-07	0.1306	0.648	0.031	0.000253794	Interstitial/Leydig cell	ATAD2
MSTO1	2.14956e-06	0.129647	0.18	0.007	0.00429912	Interstitial/Leydig cell	MSTO1
TMEFF22	0.202839	0.128404	0.393	0	1	Interstitial/Leydig cell	TMEFF2
GS1-124K5.4	3.57572e-10	0.127646	0.328	0.021	7.15143e-07	Interstitial/Leydig cell	GS1-124K5.4
MGST11	1.19725e-53	0.127214	0.992	0.087	2.39449e-50	Interstitial/Leydig cell	MGST1
ZNF385B	3.60029e-05	0.12602	0.107	0.01	0.0720059	Interstitial/Leydig cell	ZNF385B
CKB2	2.56616e-39	0.12602	0.992	0.139	5.13232e-36	Interstitial/Leydig cell	CKB
HSPB62	0.175802	0.124897	0.607	0.344	1	Interstitial/Leydig cell	HSPB6
APOL3	8.62578e-51	0.123925	0.107	0	1.72516e-47	Interstitial/Leydig cell	APOL3
GRM72	1.24263e-26	0.123845	0.607	0.021	2.48525e-23	Interstitial/Leydig cell	GRM7
CRIP21	9.6129e-29	0.122297	0.68	0.028	1.92258e-25	Interstitial/Leydig cell	CRIP2
CYSTM1	1.53892e-30	0.121671	0.828	0.073	3.07785e-27	Interstitial/Leydig cell	CYSTM1
SELE	1.11092e-14	0.121663	0.426	0.007	2.22183e-11	Interstitial/Leydig cell	SELE
EYA2	2.56186e-13	0.121355	0.172	0.021	5.12371e-10	Interstitial/Leydig cell	EYA2
FAM69A1	8.28045e-17	0.121263	0.303	0.01	1.65609e-13	Interstitial/Leydig cell	FAM69A
FBXW8	8.62783e-46	0.120284	0.131	0.007	1.72557e-42	Interstitial/Leydig cell	FBXW8
KLC4	0.00788957	0.119888	0.492	0.038	1	Interstitial/Leydig cell	KLC4
LINC009081	7.04553e-11	0.118797	0.115	0.003	1.40911e-07	Interstitial/Leydig cell	LINC00908
LINC014971	2.68386e-28	0.118541	0.844	0.069	5.36772e-25	Interstitial/Leydig cell	LINC01497
TBX181	6.2051e-22	0.117965	0.336	0	1.24102e-18	Interstitial/Leydig cell	TBX18
HHIP1	0.000563225	0.117501	0.713	0.191	1	Interstitial/Leydig cell	HHIP
OBSCN	6.41427e-48	0.113088	0.738	0.01	1.28285e-44	Interstitial/Leydig cell	OBSCN
ABHD31	1.6397e-37	0.112773	0.82	0.024	3.2794e-34	Interstitial/Leydig cell	ABHD3
THBD	2.1484e-05	0.112029	0.541	0	0.042968	Interstitial/Leydig cell	THBD
RP11-392P7.61	2.29651e-55	0.110904	0.762	0.017	4.59302e-52	Interstitial/Leydig cell	RP11-392P7.6
GSTA21	0.00419113	0.110582	0.598	0.087	1	Interstitial/Leydig cell	GSTA2
SUSD11	1.02518e-18	0.110456	0.721	0.003	2.05036e-15	Interstitial/Leydig cell	SUSD1
SERPINA52	0.000540662	0.109182	0.492	0.285	1	Interstitial/Leydig cell	SERPINA5
DOCK102	1.5196e-60	0.108028	0.877	0.021	3.03921e-57	Interstitial/Leydig cell	DOCK10
PCDH12	3.27978e-33	0.107714	0.705	0.007	6.55955e-30	Interstitial/Leydig cell	PCDH1
C15orf65	3.43043e-20	0.107241	0.32	0.007	6.86086e-17	Interstitial/Leydig cell	C15orf65
SOX151	0.327062	0.106759	0.434	0.01	1	Interstitial/Leydig cell	SOX15
ESAM	2.30544e-48	0.105658	0.746	0.007	4.61087e-45	Interstitial/Leydig cell	ESAM
OLFM12	3.66346e-60	0.104962	0.893	0.014	7.32692e-57	Interstitial/Leydig cell	OLFM1
RGS162	0.454188	0.102866	0.5	0.104	1	Interstitial/Leydig cell	RGS16
SLC22A3	1.24954e-57	0.102573	0.779	0.007	2.49907e-54	Interstitial/Leydig cell	SLC22A3
EFCAB11	3.73395e-30	0.102301	0.77	0.007	7.4679e-27	Interstitial/Leydig cell	EFCAB11
MANEAL2	1.91244e-22	0.101912	0.656	0.007	3.82488e-19	Interstitial/Leydig cell	MANEAL
RP4-612B18.11	5.58122e-44	0.101216	0.861	0.017	1.11624e-40	Interstitial/Leydig cell	RP4-612B18.1
GPX1	6.96103e-05	0.100464	0.68	0.115	0.139221	Interstitial/Leydig cell	GPX1
DNAJC16	6.66663e-15	-0.100261	0.32	0.014	1.33333e-11	Interstitial/Leydig cell	DNAJC16
FAM153B	4.62173e-26	-0.101147	0.754	0.031	9.24346e-23	Interstitial/Leydig cell	FAM153B
SLC7A51	1.4884e-06	-0.101581	0.377	0.035	0.00297681	Interstitial/Leydig cell	SLC7A5
CCL211	0.001767	-0.101754	0.238	0.007	1	Interstitial/Leydig cell	CCL21
GAS2L31	1.34136e-15	-0.102477	0.303	0.01	2.68272e-12	Interstitial/Leydig cell	GAS2L3
ERP29	1.76156e-22	-0.103625	0.902	0.153	3.52313e-19	Interstitial/Leydig cell	ERP29
MORN21	5.27498e-31	-0.103787	0.877	0.08	1.055e-27	Interstitial/Leydig cell	MORN2
PLA2G4C	1.01748e-09	-0.103938	0.139	0.003	2.03495e-06	Interstitial/Leydig cell	PLA2G4C
RP5-1085F17.32	1.79053e-58	-0.104222	0.836	0.007	3.58106e-55	Interstitial/Leydig cell	RP5-1085F17.3
ANKFY1	2.40496e-61	-0.104645	0.951	0.035	4.80993e-58	Interstitial/Leydig cell	ANKFY1
APBA31	2.175e-51	-0.10523	0.893	0.028	4.35001e-48	Interstitial/Leydig cell	APBA3
PGM5P3-AS1	3.40348e-19	-0.106631	0.287	0.007	6.80697e-16	Interstitial/Leydig cell	PGM5P3-AS1
RPS6KC12	7.91778e-06	-0.107	0.615	0.052	0.0158356	Interstitial/Leydig cell	RPS6KC1
THY11	1.34688e-42	-0.107851	0.869	0.021	2.69375e-39	Interstitial/Leydig cell	THY1
GFRA11	0.0151185	-0.107988	0.393	0.007	1	Interstitial/Leydig cell	GFRA1
EMP11	5.43909e-25	-0.108857	0.541	0.01	1.08782e-21	Interstitial/Leydig cell	EMP1
ZNRF21	1.91054e-20	-0.109289	0.336	0.01	3.82107e-17	Interstitial/Leydig cell	ZNRF2
GRB22	6.60612e-42	-0.110562	0.934	0.08	1.32122e-38	Interstitial/Leydig cell	GRB2
MMRN2	0.01431	-0.110647	0.352	0.01	1	Interstitial/Leydig cell	MMRN2
LINC01117	0.00320842	-0.11086	0.148	0.007	1	Interstitial/Leydig cell	LINC01117
KNSTRN1	4.23596e-43	-0.111854	0.672	0.007	8.47192e-40	Interstitial/Leydig cell	KNSTRN
LOXL2	0.000481125	-0.112165	0.607	0.028	0.962249	Interstitial/Leydig cell	LOXL2
BIRC51	4.43278e-17	-0.11223	0.467	0.014	8.86555e-14	Interstitial/Leydig cell	BIRC5
NMNAT31	6.36098e-55	-0.112285	0.828	0.01	1.2722e-51	Interstitial/Leydig cell	NMNAT3
TEX301	1.9098e-23	-0.112528	0.746	0.038	3.8196e-20	Interstitial/Leydig cell	TEX30
REEP11	7.91196e-14	-0.113844	0.738	0.062	1.58239e-10	Interstitial/Leydig cell	REEP1
TPM11	6.66016e-11	-0.113932	0.779	0.135	1.33203e-07	Interstitial/Leydig cell	TPM1
RAB17	4.78344e-17	-0.115393	0.27	0.01	9.56688e-14	Interstitial/Leydig cell	RAB17
HTATIP21	7.45699e-09	-0.115408	0.107	0.007	1.4914e-05	Interstitial/Leydig cell	HTATIP2
TM4SF18	4.65012e-06	-0.115491	0.59	0.014	0.00930024	Interstitial/Leydig cell	TM4SF18
CLIC3	1.61922e-24	-0.115806	0.656	0.01	3.23845e-21	Interstitial/Leydig cell	CLIC3
TRAPPC10	6.95878e-11	-0.11701	0.385	0.01	1.39176e-07	Interstitial/Leydig cell	TRAPPC10
SPRY21	3.11603e-13	-0.117478	0.344	0.01	6.23207e-10	Interstitial/Leydig cell	SPRY2
CAV11	1.13255e-14	-0.117829	0.82	0.139	2.2651e-11	Interstitial/Leydig cell	CAV1
RP11-973H7.31	7.11738e-61	-0.117847	0.795	0.007	1.42348e-57	Interstitial/Leydig cell	RP11-973H7.3
RAB11B-AS1	0.313303	-0.117966	0.148	0.01	1	Interstitial/Leydig cell	RAB11B-AS1
RP11-660L16.2	6.57186e-13	-0.118271	0.164	0.01	1.31437e-09	Interstitial/Leydig cell	RP11-660L16.2
SPOCK2	0.014463	-0.119941	0.598	0.059	1	Interstitial/Leydig cell	SPOCK2
EDRF11	0.106969	-0.120358	0.5	0.024	1	Interstitial/Leydig cell	EDRF1
PDE5A	1.28039e-48	-0.121257	0.91	0.038	2.56078e-45	Interstitial/Leydig cell	PDE5A
C6orf1412	4.33835e-35	-0.121284	0.533	0.003	8.6767e-32	Interstitial/Leydig cell	C6orf141
IGFBP61	8.9959e-62	-0.121373	0.91	0.014	1.79918e-58	Interstitial/Leydig cell	IGFBP6
TLR31	6.78774e-13	-0.121947	0.475	0.024	1.35755e-09	Interstitial/Leydig cell	TLR3
IGSF3	2.87923e-54	-0.122091	0.787	0.014	5.75846e-51	Interstitial/Leydig cell	IGSF3
SPAG51	3.25506e-08	-0.122769	0.197	0.007	6.51012e-05	Interstitial/Leydig cell	SPAG5
CCDC146	7.96442e-13	-0.123126	0.361	0.014	1.59288e-09	Interstitial/Leydig cell	CCDC146
AP5Z12	3.49256e-10	-0.123377	0.385	0.01	6.98512e-07	Interstitial/Leydig cell	AP5Z1
VWF1	1.24364e-48	-0.124667	0.697	0.01	2.48728e-45	Interstitial/Leydig cell	VWF
ZNF536	4.93292e-22	-0.12492	0.73	0.01	9.86584e-19	Interstitial/Leydig cell	ZNF536
DYNLRB21	0.000274238	-0.125341	0.434	0.021	0.548477	Interstitial/Leydig cell	DYNLRB2
GIPC21	2.4111e-40	-0.125361	0.885	0.069	4.82221e-37	Interstitial/Leydig cell	GIPC2
RP11-115C21.21	5.61926e-06	-0.125382	0.352	0.007	0.0112385	Interstitial/Leydig cell	RP11-115C21.2
ENG1	0.000348839	-0.126114	0.951	0.424	0.697678	Interstitial/Leydig cell	ENG
CCDC17	2.76146e-48	-0.1269	0.672	0.014	5.52292e-45	Interstitial/Leydig cell	CCDC17
JRK2	2.47849e-62	-0.127082	0.934	0.031	4.95698e-59	Interstitial/Leydig cell	JRK
PRKDC1	1.89573e-40	-0.127382	0.992	0.132	3.79146e-37	Interstitial/Leydig cell	PRKDC
LRRC73	7.16344e-14	-0.127661	0.238	0.014	1.43269e-10	Interstitial/Leydig cell	LRRC73
PCAT191	8.74912e-55	-0.127976	0.746	0.01	1.74982e-51	Interstitial/Leydig cell	PCAT19
ZBTB11	2.29395e-64	-0.129229	0.885	0.021	4.58789e-61	Interstitial/Leydig cell	ZBTB1
RBP71	2.88245e-30	-0.129811	0.451	0.007	5.76491e-27	Interstitial/Leydig cell	RBP7
LRRFIP11	9.15151e-28	-0.13001	0.877	0.097	1.8303e-24	Interstitial/Leydig cell	LRRFIP1
PIP5K1B	3.63774e-09	-0.130324	0.328	0.021	7.27548e-06	Interstitial/Leydig cell	PIP5K1B
CCNT11	1.69197e-59	-0.131377	0.959	0.038	3.38394e-56	Interstitial/Leydig cell	CCNT1
REL1	4.4209e-27	-0.131918	0.459	0.01	8.8418e-24	Interstitial/Leydig cell	REL
TOM1L11	5.77883e-64	-0.132577	0.975	0.038	1.15577e-60	Interstitial/Leydig cell	TOM1L1
C1orf194	7.0108e-16	-0.13291	0.254	0.01	1.40216e-12	Interstitial/Leydig cell	C1orf194
COPA1	0.838027	-0.133589	0.582	0.167	1	Interstitial/Leydig cell	COPA
NUF21	1.20726e-15	-0.133924	0.336	0.01	2.41451e-12	Interstitial/Leydig cell	NUF2
ST6GALNAC3	1.67175e-27	-0.134198	0.467	0.021	3.3435e-24	Interstitial/Leydig cell	ST6GALNAC3
TOP2A2	7.19875e-17	-0.135599	0.721	0.028	1.43975e-13	Interstitial/Leydig cell	TOP2A
CMTM41	0.0892662	-0.135706	0.18	0.014	1	Interstitial/Leydig cell	CMTM4
ZNF790-AS11	4.37147e-19	-0.135978	0.705	0.014	8.74293e-16	Interstitial/Leydig cell	ZNF790-AS1
NANOS3	2.11619e-28	-0.136004	0.549	0.003	4.23238e-25	Interstitial/Leydig cell	NANOS3
DNAJC91	3.61817e-16	-0.136329	0.746	0.045	7.23633e-13	Interstitial/Leydig cell	DNAJC9
ZNF6911	3.011e-08	-0.136351	0.246	0.01	6.022e-05	Interstitial/Leydig cell	ZNF691
ZNF5511	1.47157e-64	-0.13724	0.918	0.021	2.94314e-61	Interstitial/Leydig cell	ZNF551
ZHX31	1.52596e-21	-0.138489	0.369	0.01	3.05192e-18	Interstitial/Leydig cell	ZHX3
RASIP11	5.70827e-62	-0.138516	0.803	0.01	1.14165e-58	Interstitial/Leydig cell	RASIP1
MBNL3	0.000165423	-0.138565	0.713	0.167	0.330846	Interstitial/Leydig cell	MBNL3
ANAPC2	2.808e-75	-0.139438	0.975	0.021	5.616e-72	Interstitial/Leydig cell	ANAPC2
EGFL61	1.93837e-09	-0.141837	0.189	0.014	3.87674e-06	Interstitial/Leydig cell	EGFL6
LGALSL2	2.0768e-49	-0.143381	0.754	0.01	4.1536e-46	Interstitial/Leydig cell	LGALSL
TBX32	2.30143e-12	-0.143563	0.582	0.014	4.60286e-09	Interstitial/Leydig cell	TBX3
ARL8B1	3.65325e-27	-0.144013	0.869	0.094	7.30651e-24	Interstitial/Leydig cell	ARL8B
CNN11	3.21768e-40	-0.144154	0.664	0.014	6.43536e-37	Interstitial/Leydig cell	CNN1
G6PD1	0.586136	-0.14458	0.541	0.111	1	Interstitial/Leydig cell	G6PD
COL6A31	4.51355e-55	-0.144638	1	0.083	9.0271e-52	Interstitial/Leydig cell	COL6A3
TFF31	0.00177762	-0.145506	0.59	0.017	1	Interstitial/Leydig cell	TFF3
MKNK11	0.48782	-0.145649	0.525	0.021	1	Interstitial/Leydig cell	MKNK1
JUP1	6.60548e-39	-0.145801	0.803	0.017	1.3211e-35	Interstitial/Leydig cell	JUP
SERHL21	0.4785	-0.145975	0.221	0.007	1	Interstitial/Leydig cell	SERHL2
CAMTA21	4.39613e-12	-0.146371	0.352	0.021	8.79227e-09	Interstitial/Leydig cell	CAMTA2
OLFML2B1	5.46731e-52	-0.146684	0.918	0.042	1.09346e-48	Interstitial/Leydig cell	OLFML2B
TYMS2	3.04013e-65	-0.146769	0.975	0.035	6.08026e-62	Interstitial/Leydig cell	TYMS
ITIH5	2.38168e-05	-0.147946	0.311	0.01	0.0476335	Interstitial/Leydig cell	ITIH5
NRXN3	0.000238496	-0.148601	0.238	0.007	0.476992	Interstitial/Leydig cell	NRXN3
NPR3	1.91779e-38	-0.148994	0.59	0.017	3.83558e-35	Interstitial/Leydig cell	NPR3
PTRF1	5.08609e-75	-0.149738	1	0.028	1.01722e-71	Interstitial/Leydig cell	PTRF
CHUK1	0.228376	-0.149843	0.426	0.038	1	Interstitial/Leydig cell	CHUK
ST3GAL31	5.60799e-35	-0.149981	0.574	0.024	1.1216e-31	Interstitial/Leydig cell	ST3GAL3
MYBPC31	8.75439e-09	-0.150015	0.172	0.017	1.75088e-05	Interstitial/Leydig cell	MYBPC3
VAMP81	1.14658e-36	-0.150393	0.164	0.01	2.29316e-33	Interstitial/Leydig cell	VAMP8
MSMO12	0.175831	-0.150687	0.943	0.51	1	Interstitial/Leydig cell	MSMO1
FAM83D1	0.587482	-0.151551	0.107	0.007	1	Interstitial/Leydig cell	FAM83D
GPSM12	3.70355e-48	-0.151583	0.844	0.01	7.4071e-45	Interstitial/Leydig cell	GPSM1
PLPP31	3.03556e-09	-0.152029	0.803	0.184	6.07113e-06	Interstitial/Leydig cell	PLPP3
KIF2C1	6.13865e-52	-0.153297	0.746	0.014	1.22773e-48	Interstitial/Leydig cell	KIF2C
SFRP4	3.6113e-24	-0.153404	0.426	0.007	7.22261e-21	Interstitial/Leydig cell	SFRP4
AEBP21	1.37525e-38	-0.153521	0.877	0.049	2.7505e-35	Interstitial/Leydig cell	AEBP2
RPLP1P6	6.50103e-49	-0.154104	0.713	0.014	1.30021e-45	Interstitial/Leydig cell	RPLP1P6
DRC31	0.00322124	-0.154715	0.18	0.017	1	Interstitial/Leydig cell	DRC3
APOOL1	5.08105e-06	-0.15478	0.393	0.017	0.0101621	Interstitial/Leydig cell	APOOL
PKP41	1.3568e-08	-0.154924	0.664	0.038	2.7136e-05	Interstitial/Leydig cell	PKP4
TJP11	1.53094e-44	-0.155467	0.984	0.108	3.06187e-41	Interstitial/Leydig cell	TJP1
FITM1	9.60939e-15	-0.15567	0.262	0.017	1.92188e-11	Interstitial/Leydig cell	FITM1
NOL92	1.57452e-72	-0.155747	0.992	0.028	3.14903e-69	Interstitial/Leydig cell	NOL9
ATP8A21	0.213852	-0.15601	0.246	0.01	1	Interstitial/Leydig cell	ATP8A2
RPL132	0.503421	-0.156106	0.877	0.552	1	Interstitial/Leydig cell	RPL13
CREM2	1.7446e-45	-0.156241	0.902	0.038	3.48921e-42	Interstitial/Leydig cell	CREM
C11orf241	1.0764e-55	-0.156426	0.861	0.017	2.15279e-52	Interstitial/Leydig cell	C11orf24
AURKB	2.65922e-14	-0.157041	0.336	0.017	5.31845e-11	Interstitial/Leydig cell	AURKB
MIGA2	2.17834e-51	-0.157576	0.91	0.024	4.35669e-48	Interstitial/Leydig cell	MIGA2
TBKBP11	1.77451e-07	-0.157684	0.238	0.017	0.000354901	Interstitial/Leydig cell	TBKBP1
TRIM562	1.4273e-41	-0.15999	0.967	0.108	2.85459e-38	Interstitial/Leydig cell	TRIM56
SH3GL2	4.54429e-38	-0.160853	0.541	0.01	9.08858e-35	Interstitial/Leydig cell	SH3GL2
IL32	9.78881e-33	-0.161251	0.852	0.049	1.95776e-29	Interstitial/Leydig cell	IL32
PLBD1	6.38478e-70	-0.161663	0.926	0.017	1.27696e-66	Interstitial/Leydig cell	PLBD1
KIF111	2.17703e-06	-0.162428	0.443	0.01	0.00435405	Interstitial/Leydig cell	KIF11
PALM2	6.9872e-05	-0.163484	0.328	0.014	0.139744	Interstitial/Leydig cell	PALM
CPSF41	0.0522947	-0.165635	0.566	0.028	1	Interstitial/Leydig cell	CPSF4
CELF22	2.65746e-20	-0.167443	0.779	0.049	5.31493e-17	Interstitial/Leydig cell	CELF2
GPC31	6.29879e-41	-0.167962	0.885	0.042	1.25976e-37	Interstitial/Leydig cell	GPC3
LUM2	6.3513e-54	-0.172165	0.959	0.056	1.27026e-50	Interstitial/Leydig cell	LUM
AIFM1	1.44177e-47	-0.172432	0.967	0.083	2.88355e-44	Interstitial/Leydig cell	AIFM1
CCDC1251	1.79908e-26	-0.172816	0.664	0.028	3.59816e-23	Interstitial/Leydig cell	CCDC125
GIMAP2	0.000687192	-0.172849	0.377	0.01	1	Interstitial/Leydig cell	GIMAP2
FAM172A1	4.6356e-36	-0.174495	0.869	0.052	9.27121e-33	Interstitial/Leydig cell	FAM172A
CHIC1	4.99075e-24	-0.175676	0.426	0.017	9.98149e-21	Interstitial/Leydig cell	CHIC1
RDH101	1.43557e-40	-0.176203	0.754	0.017	2.87114e-37	Interstitial/Leydig cell	RDH10
PPHLN12	1.34932e-19	-0.176398	0.828	0.104	2.69863e-16	Interstitial/Leydig cell	PPHLN1
CXorf40A1	0.0121642	-0.176979	0.139	0.014	1	Interstitial/Leydig cell	CXorf40A
CENPF1	3.3748e-50	-0.17729	0.697	0.01	6.7496e-47	Interstitial/Leydig cell	CENPF
ITPR12	4.57062e-46	-0.177949	0.967	0.09	9.14123e-43	Interstitial/Leydig cell	ITPR1
MTUS2	0.00136013	-0.178275	0.451	0.021	1	Interstitial/Leydig cell	MTUS2
DGCR8	1.30416e-10	-0.179254	0.656	0.031	2.60831e-07	Interstitial/Leydig cell	DGCR8
AHNAK1	2.14737e-57	-0.179373	1	0.076	4.29473e-54	Interstitial/Leydig cell	AHNAK
DHRSX1	7.4806e-30	-0.179446	0.213	0.031	1.49612e-26	Interstitial/Leydig cell	DHRSX
EID21	3.97101e-51	-0.180584	0.992	0.09	7.94203e-48	Interstitial/Leydig cell	EID2
CBLN21	2.7172e-49	-0.180635	0.762	0.017	5.4344e-46	Interstitial/Leydig cell	CBLN2
RP11-245D16.4	1.21911e-34	-0.18072	0.566	0.014	2.43823e-31	Interstitial/Leydig cell	RP11-245D16.4
CENPW1	1.86903e-15	-0.182196	0.73	0.038	3.73806e-12	Interstitial/Leydig cell	CENPW
AAMDC2	0.000782831	-0.183098	0.951	0.427	1	Interstitial/Leydig cell	AAMDC
HYLS11	1.11642e-19	-0.183115	0.393	0.01	2.23283e-16	Interstitial/Leydig cell	HYLS1
MAPRE3	7.13692e-67	-0.18313	1	0.049	1.42738e-63	Interstitial/Leydig cell	MAPRE3
SNRPA11	0.00338077	-0.183132	0.615	0.062	1	Interstitial/Leydig cell	SNRPA1
SULT1E11	1.56151e-24	-0.183436	0.385	0.014	3.12301e-21	Interstitial/Leydig cell	SULT1E1
ICK2	1.09408e-22	-0.183615	0.811	0.066	2.18816e-19	Interstitial/Leydig cell	ICK
FSTL32	0.117917	-0.183837	0.557	0.038	1	Interstitial/Leydig cell	FSTL3
SHISA6	1.09796e-72	-0.184511	0.951	0.021	2.19593e-69	Interstitial/Leydig cell	SHISA6
LRRC32	6.05947e-42	-0.185674	0.631	0.017	1.21189e-38	Interstitial/Leydig cell	LRRC32
SLC25A121	6.70838e-15	-0.186006	0.311	0.056	1.34168e-11	Interstitial/Leydig cell	SLC25A12
GPKOW2	3.13858e-42	-0.186773	0.73	0.017	6.27716e-39	Interstitial/Leydig cell	GPKOW
IPO111	0.00136323	-0.18697	0.598	0.052	1	Interstitial/Leydig cell	IPO11
MOSPD1	3.97627e-33	-0.18936	0.795	0.066	7.95254e-30	Interstitial/Leydig cell	MOSPD1
KIAA12102	4.03128e-06	-0.189591	0.672	0.076	0.00806256	Interstitial/Leydig cell	KIAA1210
AMMECR11	1.92914e-07	-0.190315	0.664	0.066	0.000385828	Interstitial/Leydig cell	AMMECR1
IRS11	8.03048e-26	-0.19038	0.943	0.174	1.6061e-22	Interstitial/Leydig cell	IRS1
STON1	1.65155e-28	-0.190545	0.672	0.021	3.3031e-25	Interstitial/Leydig cell	STON1
SPON21	9.20402e-17	-0.191033	0.738	0.031	1.8408e-13	Interstitial/Leydig cell	SPON2
TPT11	0.523229	-0.192312	0.877	0.66	1	Interstitial/Leydig cell	TPT1
PLAT1	1.77163e-75	-0.193066	0.967	0.01	3.54326e-72	Interstitial/Leydig cell	PLAT
LARP11	6.97385e-08	-0.193953	0.77	0.167	0.000139477	Interstitial/Leydig cell	LARP1
PHKA21	1.45985e-62	-0.194181	0.943	0.021	2.91969e-59	Interstitial/Leydig cell	PHKA2
RPLP02	0.616678	-0.194561	0.877	0.552	1	Interstitial/Leydig cell	RPLP0
DHFR2	1.49598e-31	-0.195633	0.598	0.021	2.99197e-28	Interstitial/Leydig cell	DHFR2
FAM210B1	2.25435e-16	-0.198487	1	0.285	4.5087e-13	Interstitial/Leydig cell	FAM210B
ECM1	5.42195e-63	-0.201111	0.844	0.014	1.08439e-59	Interstitial/Leydig cell	ECM1
TOR1A1	0.65386	-0.201316	0.525	0.073	1	Interstitial/Leydig cell	TOR1A
NTNG22	0.0175382	-0.202556	0.418	0.014	1	Interstitial/Leydig cell	NTNG2
PLTP1	2.14356e-06	-0.202659	0.73	0.146	0.00428712	Interstitial/Leydig cell	PLTP
TPX2	8.63639e-14	-0.202969	0.303	0.014	1.72728e-10	Interstitial/Leydig cell	TPX2
LLGL22	1.80184e-19	-0.203437	0.352	0.014	3.60368e-16	Interstitial/Leydig cell	LLGL2
C16orf46	8.78485e-34	-0.205328	0.516	0.017	1.75697e-30	Interstitial/Leydig cell	C16orf46
ID22	7.5217e-19	-0.205593	0.287	0.128	1.50434e-15	Interstitial/Leydig cell	ID2
RSPO31	1.94955e-61	-0.205695	0.861	0.014	3.89909e-58	Interstitial/Leydig cell	RSPO3
STK17A2	2.90288e-23	-0.205938	0.721	0.049	5.80576e-20	Interstitial/Leydig cell	STK17A
FN12	1.04604e-28	-0.20601	0.852	0.069	2.09209e-25	Interstitial/Leydig cell	FN1
SIL11	0.0895636	-0.206622	0.574	0.052	1	Interstitial/Leydig cell	SIL1
STXBP31	1.16469e-06	-0.206864	0.664	0.056	0.00232937	Interstitial/Leydig cell	STXBP3
RPL232	0.385461	-0.209306	0.852	0.51	1	Interstitial/Leydig cell	RPL23
MOV101	5.31922e-28	-0.209376	0.852	0.073	1.06384e-24	Interstitial/Leydig cell	MOV10
CILP2	0.000402461	-0.210361	0.787	0.271	0.804922	Interstitial/Leydig cell	CILP
TUBGCP41	4.27761e-68	-0.210403	0.975	0.035	8.55521e-65	Interstitial/Leydig cell	TUBGCP4
RPL112	0.749685	-0.210439	0.803	0.483	1	Interstitial/Leydig cell	RPL11
SLC16A32	6.02955e-49	-0.210869	0.746	0.014	1.20591e-45	Interstitial/Leydig cell	SLC16A3
RPS6KA2	4.05694e-40	-0.21197	0.623	0.021	8.11387e-37	Interstitial/Leydig cell	RPS6KA2
MBD61	4.05028e-56	-0.213649	0.918	0.024	8.10056e-53	Interstitial/Leydig cell	MBD6
PRELP1	8.54306e-08	-0.214348	0.393	0.014	0.000170861	Interstitial/Leydig cell	PRELP
CDH21	0.000320918	-0.214529	0.631	0.059	0.641835	Interstitial/Leydig cell	CDH2
ANXA21	1.43465e-30	-0.215062	0.852	0.059	2.8693e-27	Interstitial/Leydig cell	ANXA2
DOCK4	1.00798e-55	-0.216172	0.836	0.031	2.01596e-52	Interstitial/Leydig cell	DOCK4
SPA17	2.35326e-06	-0.217451	0.23	0.017	0.00470653	Interstitial/Leydig cell	SPA17
NAT8L2	4.04219e-22	-0.219296	0.689	0.017	8.08437e-19	Interstitial/Leydig cell	NAT8L
RABIF1	2.56079e-28	-0.219411	0.672	0.031	5.12157e-25	Interstitial/Leydig cell	RABIF
FAM122C1	8.8072e-37	-0.220015	0.885	0.059	1.76144e-33	Interstitial/Leydig cell	FAM122C
PRPS22	0.114327	-0.221436	0.885	0.472	1	Interstitial/Leydig cell	PRPS2
KRT182	1.18738e-54	-0.223415	0.893	0.038	2.37477e-51	Interstitial/Leydig cell	KRT18
MCM21	8.50234e-56	-0.223479	0.934	0.038	1.70047e-52	Interstitial/Leydig cell	MCM2
CYP11A11	0.00237292	-0.223605	0.811	0.309	1	Interstitial/Leydig cell	CYP11A1
SCOC-AS1	3.93869e-05	-0.22364	0.205	0.017	0.0787738	Interstitial/Leydig cell	SCOC-AS1
RGCC1	1.19663e-23	-0.224088	0.467	0.031	2.39325e-20	Interstitial/Leydig cell	RGCC
ACTG21	2.76506e-60	-0.227011	0.828	0.021	5.53011e-57	Interstitial/Leydig cell	ACTG2
FBRSL1	3.62489e-38	-0.228599	0.861	0.031	7.24977e-35	Interstitial/Leydig cell	FBRSL1
ZNF3621	0.137995	-0.229417	0.451	0.028	1	Interstitial/Leydig cell	ZNF362
MMP71	3.46517e-37	-0.22947	0.516	0.007	6.93035e-34	Interstitial/Leydig cell	MMP7
C9orf1161	9.12743e-14	-0.22967	0.664	0.042	1.82549e-10	Interstitial/Leydig cell	C9orf116
MRO	2.63895e-37	-0.230614	0.68	0.024	5.2779e-34	Interstitial/Leydig cell	MRO
TIMM17B1	3.64852e-35	-0.230687	0.943	0.115	7.29704e-32	Interstitial/Leydig cell	TIMM17B
HLA-B2	3.65433e-06	-0.230896	0.705	0.118	0.00730865	Interstitial/Leydig cell	HLA-B
PCDH17	3.78496e-11	-0.230957	0.213	0.024	7.56992e-08	Interstitial/Leydig cell	PCDH17
CERK	3.89639e-45	-0.231066	0.82	0.035	7.79278e-42	Interstitial/Leydig cell	CERK
MIR202HG1	0.0300466	-0.231455	0.631	0.431	1	Interstitial/Leydig cell	MIR202HG
CENPV1	7.09613e-52	-0.231577	0.885	0.028	1.41923e-48	Interstitial/Leydig cell	CENPV
TEK1	9.91666e-39	-0.2323	0.607	0.021	1.98333e-35	Interstitial/Leydig cell	TEK
IFI272	6.27334e-18	-0.233702	0.738	0.052	1.25467e-14	Interstitial/Leydig cell	IFI27
SEC631	3.00232e-06	-0.233969	0.975	0.399	0.00600464	Interstitial/Leydig cell	SEC63
FRY1	2.82823e-57	-0.234243	0.844	0.021	5.65646e-54	Interstitial/Leydig cell	FRY
SPARC2	0.159491	-0.236185	0.852	0.681	1	Interstitial/Leydig cell	SPARC
SPOCK31	1.54735e-62	-0.23775	0.918	0.038	3.09471e-59	Interstitial/Leydig cell	SPOCK3
GPRC5A	5.2085e-19	-0.237854	0.369	0.021	1.0417e-15	Interstitial/Leydig cell	GPRC5A
AQP2	0.00341386	-0.237883	0.566	0.059	1	Interstitial/Leydig cell	AQP2
EMCN1	1.16479e-34	-0.237893	0.5	0.01	2.32957e-31	Interstitial/Leydig cell	EMCN
ADGRG2	1.24825e-61	-0.240252	0.828	0.017	2.49651e-58	Interstitial/Leydig cell	ADGRG2
HPGD	0.00246582	-0.242587	0.451	0.09	1	Interstitial/Leydig cell	HPGD
EBP	6.07776e-09	-0.242732	0.852	0.24	1.21555e-05	Interstitial/Leydig cell	EBP
OLFML32	0.0259396	-0.24363	0.967	0.497	1	Interstitial/Leydig cell	OLFML3
ITPRIPL21	2.57306e-41	-0.244201	0.779	0.031	5.14612e-38	Interstitial/Leydig cell	ITPRIPL2
DLAT1	0.876707	-0.246272	0.5	0.056	1	Interstitial/Leydig cell	DLAT
HSPG21	1.8814e-24	-0.247877	0.852	0.094	3.76281e-21	Interstitial/Leydig cell	HSPG2
TMEM2201	1.15988e-35	-0.248151	0.795	0.028	2.31976e-32	Interstitial/Leydig cell	TMEM220
FAM208B1	7.85383e-22	-0.248207	0.82	0.08	1.57077e-18	Interstitial/Leydig cell	FAM208B
GPC12	1.56667e-12	-0.24853	0.787	0.125	3.13335e-09	Interstitial/Leydig cell	GPC1
MED252	3.6076e-32	-0.248603	0.934	0.122	7.2152e-29	Interstitial/Leydig cell	MED25
AP4M11	0.0685088	-0.249931	0.41	0.014	1	Interstitial/Leydig cell	AP4M1
CMTR12	4.72038e-31	-0.250457	0.91	0.108	9.44076e-28	Interstitial/Leydig cell	CMTR1
MYO61	9.80642e-17	-0.250463	0.303	0.108	1.96128e-13	Interstitial/Leydig cell	MYO6
FOCAD1	1.79802e-51	-0.250887	0.754	0.017	3.59605e-48	Interstitial/Leydig cell	FOCAD
HSD3B21	0.000100362	-0.252001	0.762	0.219	0.200724	Interstitial/Leydig cell	HSD3B2
KIAA01012	2.28198e-15	-0.252062	0.746	0.052	4.56396e-12	Interstitial/Leydig cell	KIAA0101
RPS62	0.100197	-0.254012	0.902	0.507	1	Interstitial/Leydig cell	RPS6
SYTL41	7.61645e-08	-0.255336	0.639	0.062	0.000152329	Interstitial/Leydig cell	SYTL4
RRP12	6.2504e-36	-0.255482	0.852	0.038	1.25008e-32	Interstitial/Leydig cell	RRP12
ASPN1	7.97366e-58	-0.256054	0.852	0.017	1.59473e-54	Interstitial/Leydig cell	ASPN
TMEM37	9.4773e-45	-0.256126	0.721	0.024	1.89546e-41	Interstitial/Leydig cell	TMEM37
AOC3	1.4322e-50	-0.25661	0.885	0.049	2.86439e-47	Interstitial/Leydig cell	AOC3
FOXO4	1.72843e-17	-0.257096	0.967	0.247	3.45686e-14	Interstitial/Leydig cell	FOXO4
A2M1	0.944542	-0.257107	0.557	0.115	1	Interstitial/Leydig cell	A2M
DPEP11	0.0286833	-0.257336	0.451	0.062	1	Interstitial/Leydig cell	DPEP1
TUBB4B1	0.00313814	-0.258106	0.713	0.201	1	Interstitial/Leydig cell	TUBB4B
ZNF773	1.93733e-44	-0.25864	0.115	0.01	3.87466e-41	Interstitial/Leydig cell	ZNF773
TMEM132C1	8.70553e-28	-0.259596	0.607	0.049	1.74111e-24	Interstitial/Leydig cell	TMEM132C
SMAD91	0.000297269	-0.261134	0.27	0.021	0.594538	Interstitial/Leydig cell	SMAD9
KIFC11	0.179503	-0.261933	0.172	0.014	1	Interstitial/Leydig cell	KIFC1
STK32C	3.50979e-25	-0.26346	0.434	0.01	7.01957e-22	Interstitial/Leydig cell	STK32C
RP1-239B22.51	2.09087e-27	-0.264591	0.598	0.052	4.18175e-24	Interstitial/Leydig cell	RP1-239B22.5
TMX42	0.618658	-0.265169	0.623	0.201	1	Interstitial/Leydig cell	TMX4
TAGLN2	2.16802e-63	-0.265764	0.951	0.021	4.33605e-60	Interstitial/Leydig cell	TAGLN
MT-TE2	0.180437	-0.265875	0.607	0.125	1	Interstitial/Leydig cell	MT-TE
SPG71	4.20772e-40	-0.266071	0.984	0.125	8.41544e-37	Interstitial/Leydig cell	SPG7
TCTEX1D2	0.105972	-0.266332	0.582	0.069	1	Interstitial/Leydig cell	TCTEX1D2
RPL10P161	1.14225e-48	-0.266549	0.967	0.08	2.28449e-45	Interstitial/Leydig cell	RPL10P16
TIMP31	2.50675e-64	-0.267047	1	0.056	5.01351e-61	Interstitial/Leydig cell	TIMP3
RP11-6N17.4	6.83766e-37	-0.268575	0.68	0.035	1.36753e-33	Interstitial/Leydig cell	RP11-6N17.4
KIF21A2	6.62074e-27	-0.269936	0.23	0.073	1.32415e-23	Interstitial/Leydig cell	KIF21A
MIEF11	2.04862e-48	-0.270004	0.852	0.042	4.09724e-45	Interstitial/Leydig cell	MIEF1
HNRNPA12	0.637283	-0.270158	0.721	0.354	1	Interstitial/Leydig cell	HNRNPA1
RPS152	0.585464	-0.270243	0.795	0.427	1	Interstitial/Leydig cell	RPS15
DPYSL32	1.17561e-41	-0.271341	0.959	0.101	2.35123e-38	Interstitial/Leydig cell	DPYSL3
MAPK9	3.70996e-42	-0.271422	0.713	0.035	7.41992e-39	Interstitial/Leydig cell	MAPK9
ADCY91	8.26646e-45	-0.27335	0.664	0.017	1.65329e-41	Interstitial/Leydig cell	ADCY9
FAM20B2	6.31678e-33	-0.273565	0.828	0.038	1.26336e-29	Interstitial/Leydig cell	FAM20B
FYCO11	8.8505e-50	-0.275038	0.73	0.024	1.7701e-46	Interstitial/Leydig cell	FYCO1
NUDT41	7.39428e-15	-0.276953	0.975	0.278	1.47886e-11	Interstitial/Leydig cell	NUDT4
SCRN32	8.585e-38	-0.277055	0.73	0.024	1.717e-34	Interstitial/Leydig cell	SCRN3
LCMT11	1.4122e-05	-0.278543	0.697	0.118	0.028244	Interstitial/Leydig cell	LCMT1
CRLS11	4.20916e-38	-0.279506	0.926	0.104	8.41831e-35	Interstitial/Leydig cell	CRLS1
WEE11	7.80452e-06	-0.279955	0.385	0.031	0.015609	Interstitial/Leydig cell	WEE1
RP11-295P9.3	9.64492e-17	-0.282168	0.336	0.01	1.92898e-13	Interstitial/Leydig cell	RP11-295P9.3
EXOC3	1.73828e-34	-0.282441	0.861	0.052	3.47656e-31	Interstitial/Leydig cell	EXOC3
GPAA12	2.25792e-38	-0.28271	0.918	0.08	4.51583e-35	Interstitial/Leydig cell	GPAA1
SFRP11	0.000730706	-0.286562	0.73	0.201	1	Interstitial/Leydig cell	SFRP1
HS3ST11	0.000127175	-0.286804	0.713	0.163	0.254349	Interstitial/Leydig cell	HS3ST1
CLDN112	1.54057e-08	-0.287952	0.393	0.142	3.08113e-05	Interstitial/Leydig cell	CLDN11
CEP1042	2.37112e-55	-0.289429	0.877	0.031	4.74225e-52	Interstitial/Leydig cell	CEP104
PROCR2	2.66928e-21	-0.291495	0.721	0.031	5.33855e-18	Interstitial/Leydig cell	PROCR
BUB1B1	5.16607e-71	-0.291985	0.975	0.031	1.03321e-67	Interstitial/Leydig cell	BUB1B
CST32	0.0255189	-0.293007	0.697	0.219	1	Interstitial/Leydig cell	CST3
FAM150B	1.69034e-19	-0.2937	0.77	0.056	3.38068e-16	Interstitial/Leydig cell	FAM150B
SLC37A41	3.83451e-72	-0.293757	1	0.035	7.66902e-69	Interstitial/Leydig cell	SLC37A4
ETS21	0.00197077	-0.29434	0.615	0.056	1	Interstitial/Leydig cell	ETS2
SPINK2	6.81874e-08	-0.295533	0.148	0.014	0.000136375	Interstitial/Leydig cell	SPINK2
RPS111	0.160412	-0.296644	0.811	0.382	1	Interstitial/Leydig cell	RPS11
MAOB	2.27691e-46	-0.299548	0.828	0.024	4.55382e-43	Interstitial/Leydig cell	MAOB
GSTA12	0.00266133	-0.302107	0.91	0.92	1	Interstitial/Leydig cell	GSTA1
NRCAM2	7.94668e-62	-0.302117	1	0.062	1.58934e-58	Interstitial/Leydig cell	NRCAM
GATA6	0.0211277	-0.30324	0.582	0.038	1	Interstitial/Leydig cell	GATA6
RGS51	1.39772e-48	-0.304428	0.73	0.028	2.79544e-45	Interstitial/Leydig cell	RGS5
MT1E	1.82236e-68	-0.304912	0.951	0.031	3.64471e-65	Interstitial/Leydig cell	MT1E
TRIM502	1.07863e-35	-0.3051	0.852	0.035	2.15725e-32	Interstitial/Leydig cell	TRIM50
RRM21	2.75977e-65	-0.310036	0.934	0.031	5.51953e-62	Interstitial/Leydig cell	RRM2
RALGDS	3.25778e-46	-0.310267	0.934	0.062	6.51557e-43	Interstitial/Leydig cell	RALGDS
G0S22	2.28703e-63	-0.311176	0.992	0.052	4.57407e-60	Interstitial/Leydig cell	G0S2
NDRG41	0.806551	-0.313277	0.451	0.028	1	Interstitial/Leydig cell	NDRG4
SCUBE1	1.92012e-41	-0.314251	0.902	0.09	3.84024e-38	Interstitial/Leydig cell	SCUBE1
SETD52	9.49008e-23	-0.317235	0.82	0.073	1.89802e-19	Interstitial/Leydig cell	SETD5
PSTPIP1	4.88609e-44	-0.317516	0.803	0.062	9.77217e-41	Interstitial/Leydig cell	PSTPIP1
SEMA7A1	4.40426e-16	-0.317915	0.91	0.208	8.80852e-13	Interstitial/Leydig cell	SEMA7A
CCBE1	2.06248e-31	-0.318052	0.869	0.087	4.12496e-28	Interstitial/Leydig cell	CCBE1
RFPL1S1	7.66435e-35	-0.320979	0.762	0.056	1.53287e-31	Interstitial/Leydig cell	RFPL1S
RPS132	0.758436	-0.323717	0.787	0.49	1	Interstitial/Leydig cell	RPS13
MAL2	3.79894e-33	-0.323899	0.705	0.035	7.59789e-30	Interstitial/Leydig cell	MAL2
FSTL12	0.0030386	-0.325815	0.73	0.219	1	Interstitial/Leydig cell	FSTL1
RPL52	0.729812	-0.326583	0.754	0.462	1	Interstitial/Leydig cell	RPL5
MT-ND12	0.421826	-0.329554	1	0.667	1	Interstitial/Leydig cell	MT-ND1
MBOAT71	0.000113418	-0.3322	0.73	0.177	0.226836	Interstitial/Leydig cell	MBOAT7
ADGRG12	9.70419e-09	-0.332336	0.689	0.056	1.94084e-05	Interstitial/Leydig cell	ADGRG1
SPEF21	0.3845	-0.337464	0.516	0.035	1	Interstitial/Leydig cell	SPEF2
NXN1	1.19496e-64	-0.337522	0.926	0.035	2.38993e-61	Interstitial/Leydig cell	NXN
SMC41	1.3777e-07	-0.338367	0.746	0.142	0.000275539	Interstitial/Leydig cell	SMC4
MICAL22	1.69244e-16	-0.340735	0.861	0.16	3.38488e-13	Interstitial/Leydig cell	MICAL2
MALT11	2.23625e-30	-0.341417	0.656	0.035	4.4725e-27	Interstitial/Leydig cell	MALT1
ERCC41	2.87496e-59	-0.345514	0.943	0.038	5.74991e-56	Interstitial/Leydig cell	ERCC4
RUVBL11	1.29106e-29	-0.349063	0.885	0.094	2.58211e-26	Interstitial/Leydig cell	RUVBL1
SAMHD11	2.94269e-10	-0.354052	0.59	0.028	5.88539e-07	Interstitial/Leydig cell	SAMHD1
TGM21	2.58763e-36	-0.35686	0.861	0.052	5.17525e-33	Interstitial/Leydig cell	TGM2
RABL2A1	3.5535e-37	-0.364867	0.672	0.031	7.10701e-34	Interstitial/Leydig cell	RABL2A
RP11-420K14.2	2.62054e-12	-0.365625	0.197	0.021	5.24108e-09	Interstitial/Leydig cell	RP11-420K14.2
RPL102	0.0606114	-0.366239	0.803	0.358	1	Interstitial/Leydig cell	RPL10
TUBB2A1	6.56984e-59	-0.36951	0.943	0.031	1.31397e-55	Interstitial/Leydig cell	TUBB2A
POSTN	2.89594e-29	-0.369702	0.926	0.132	5.79188e-26	Interstitial/Leydig cell	POSTN
RPS232	0.594357	-0.369785	0.852	0.465	1	Interstitial/Leydig cell	RPS23
RP11-277P12.202	6.64626e-26	-0.371174	0.877	0.108	1.32925e-22	Interstitial/Leydig cell	RP11-277P12.20
KLHL51	1.5499e-35	-0.373998	0.877	0.066	3.0998e-32	Interstitial/Leydig cell	KLHL5
ARHGEF1	1.52509e-16	-0.374359	0.721	0.045	3.05018e-13	Interstitial/Leydig cell	ARHGEF1
SWSAP1	3.46936e-34	-0.376671	0.787	0.031	6.93873e-31	Interstitial/Leydig cell	SWSAP1
SNED11	6.95989e-40	-0.380322	0.951	0.101	1.39198e-36	Interstitial/Leydig cell	SNED1
ARL151	5.05168e-60	-0.380699	0.934	0.042	1.01034e-56	Interstitial/Leydig cell	ARL15
RPS251	0.653788	-0.3832	0.738	0.403	1	Interstitial/Leydig cell	RPS25
ATP1B31	4.0842e-46	-0.384217	0.91	0.059	8.16841e-43	Interstitial/Leydig cell	ATP1B3
PDGFC	6.4752e-28	-0.384502	0.795	0.042	1.29504e-24	Interstitial/Leydig cell	PDGFC
GRAMD1B1	8.62527e-35	-0.387421	0.992	0.156	1.72505e-31	Interstitial/Leydig cell	GRAMD1B
ABHD122	2.47767e-38	-0.387597	0.934	0.094	4.95535e-35	Interstitial/Leydig cell	ABHD12
DAB21	2.51909e-18	-0.390029	0.852	0.135	5.03819e-15	Interstitial/Leydig cell	DAB2
SLC18A2	2.3631e-23	-0.393365	0.762	0.045	4.7262e-20	Interstitial/Leydig cell	SLC18A2
MT-ND21	0.253436	-0.395266	1	0.663	1	Interstitial/Leydig cell	MT-ND2
SLITRK41	2.28013e-29	-0.395997	0.77	0.052	4.56025e-26	Interstitial/Leydig cell	SLITRK4
RBM47	8.92905e-17	-0.396192	0.656	0.049	1.78581e-13	Interstitial/Leydig cell	RBM47
MYLK2	4.68647e-32	-0.398092	0.861	0.059	9.37294e-29	Interstitial/Leydig cell	MYLK
GJA12	4.5061e-06	-0.398534	0.844	0.278	0.0090122	Interstitial/Leydig cell	GJA1
RPS13P21	3.68287e-31	-0.399743	0.918	0.115	7.36574e-28	Interstitial/Leydig cell	RPS13P2
KCNK3	1.23379e-20	-0.401376	0.541	0.042	2.46759e-17	Interstitial/Leydig cell	KCNK3
CHGB1	1.70971e-53	-0.408442	0.861	0.049	3.41942e-50	Interstitial/Leydig cell	CHGB
RNASET22	2.59071e-52	-0.408947	0.934	0.045	5.18142e-49	Interstitial/Leydig cell	RNASET2
NFKBIA2	2.30697e-08	-0.409554	0.418	0.226	4.61395e-05	Interstitial/Leydig cell	NFKBIA
CNRIP11	1.87379e-26	-0.410821	0.967	0.181	3.74758e-23	Interstitial/Leydig cell	CNRIP1
HLA-C2	1.93389e-18	-0.410823	0.861	0.142	3.86778e-15	Interstitial/Leydig cell	HLA-C
DIRAS3	0.00244021	-0.413813	0.779	0.281	1	Interstitial/Leydig cell	DIRAS3
RHOBTB21	8.87653e-30	-0.414171	0.705	0.031	1.77531e-26	Interstitial/Leydig cell	RHOBTB2
ACAT21	0.000203387	-0.414809	0.951	0.406	0.406773	Interstitial/Leydig cell	ACAT2
[truncated: 1,562 more rows]

## Sheet: Muscle
p_val	avg_log2FC	pct.1	pct.2	p_val_adj	celltype	gene
APOD	4.67e-55	1.55092	0.23	0.041	9.35e-52	Myogenic progenitor cells	APOD
TMSB4X	3.59e-42	1.32458	0.974	0.226	7.18e-39	Myogenic progenitor cells	TMSB4X
HBA2	9.86e-40	1.25403	0.872	0.138	1.97e-36	Myogenic progenitor cells	HBA2
COL1A1	2.75e-06	1.01755	0.255	0.035	0.00550387	Myogenic progenitor cells	COL1A1
PDGFRA	9.43e-69	0.973544	0.806	0.021	1.89e-65	Myogenic progenitor cells	PDGFRA
COL3A1	9.43e-52	0.940036	0.224	0.046	1.89e-48	Myogenic progenitor cells	COL3A1
APOLD1	5.53e-06	0.860087	0.429	0.037	0.0110611	Myogenic progenitor cells	APOLD1
CKM	1.24e-88	0.844872	0.158	0.014	2.47e-85	Myogenic progenitor cells	CKM
MROH8	1.72e-62	0.832696	0.857	0.068	3.44e-59	Myogenic progenitor cells	MROH8
ACTA1	1.77e-24	0.827909	0.332	0.065	3.55e-21	Myogenic progenitor cells	ACTA1
IGFBP7	4.34e-41	0.827429	0.811	0.084	8.67e-38	Myogenic progenitor cells	IGFBP7
JUNB	3.48e-59	0.818642	0.219	0.044	6.97e-56	Myogenic progenitor cells	JUNB
[truncated: 8,147 more rows]

## Sheet: Lung
p_val	avg_log2FC	pct.1	pct.2	p_val_adj	celltype	gene
[truncated: 4,540 more rows]

[truncated: 2 more sheets: Kidney, Brain]
