# Supplementary material for: Single‐cell landscape analysis reveals systematic senescence in mammalian Down syndrome
Source: Clin Transl Med. 2023 Jul 17;13(7):e1310. doi: 10.1002/ctm2.1310 (PMC10352595; doi:10.1002/ctm2.1310)
Supplement: Supplementary file 5 — Supporting Information [file CTM2-13-e1310-s001.xlsx]

## Sheet: intestineGOup
celltype	description	FDR	gene_number	type
unknown	collagen-containing extracellular matrix	2.08e-13	32	up_regulated
unknown	receptor ligand activity	8.53e-07	25	up_regulated
unknown	signaling receptor activator activity	8.53e-07	25	up_regulated
unknown	cytokine-mediated signaling pathway	1.03e-06	25	up_regulated
unknown	humoral immune response	8.75e-09	24	up_regulated
unknown	cell chemotaxis	1.36e-08	23	up_regulated
unknown	positive regulation of cell activation	2.12e-06	23	up_regulated
unknown	positive regulation of cell adhesion	2.85e-06	23	up_regulated
unknown	leukocyte migration	1.09e-06	22	up_regulated
unknown	positive regulation of leukocyte activation	3.85e-06	22	up_regulated
unknown	regulation of cell-cell adhesion	1.06e-05	22	up_regulated
unknown	extracellular matrix structural constituent	3.8e-12	21	up_regulated
unknown	positive regulation of lymphocyte activation	2.71e-06	21	up_regulated
unknown	leukocyte chemotaxis	1.72e-08	20	up_regulated
unknown	leukocyte cell-cell adhesion	1.06e-05	20	up_regulated
unknown	response to extracellular stimulus	0.000186925	20	up_regulated
unknown	regulation of hormone levels	0.000281306	20	up_regulated
unknown	myeloid leukocyte migration	4.99e-08	19	up_regulated
unknown	extracellular matrix organization	2.98e-06	19	up_regulated
unknown	extracellular structure organization	2.98e-06	19	up_regulated
unknown	external encapsulating structure organization	3.14e-06	19	up_regulated
unknown	regulation of leukocyte cell-cell adhesion	1.06e-05	19	up_regulated
unknown	response to oxidative stress	0.000172845	19	up_regulated
unknown	positive regulation of MAPK cascade	0.0006787	19	up_regulated
unknown	positive regulation of cell-cell adhesion	5.29e-06	18	up_regulated
unknown	response to lipopolysaccharide	2.69e-05	18	up_regulated
unknown	regulation of lipid metabolic process	3.26e-05	18	up_regulated
unknown	regulation of T cell activation	3.62e-05	18	up_regulated
unknown	response to molecule of bacterial origin	5.34e-05	18	up_regulated
unknown	regulation of actin filament-based process	0.000172994	18	up_regulated
unknown	negative regulation of immune system process	0.000397101	18	up_regulated
unknown	response to nutrient levels	0.000663377	18	up_regulated
unknown	regulation of anatomical structure size	0.00166004	18	up_regulated
unknown	G protein-coupled receptor binding	1.14e-05	17	up_regulated
unknown	secretory granule lumen	4.29e-05	17	up_regulated
unknown	cytoplasmic vesicle lumen	4.29e-05	17	up_regulated
unknown	vesicle lumen	4.29e-05	17	up_regulated
unknown	response to steroid hormone	8.02e-05	17	up_regulated
unknown	ERK1 and ERK2 cascade	9.49e-05	17	up_regulated
unknown	regulation of small molecule metabolic process	0.000117424	17	up_regulated
unknown	defense response to bacterium	0.000235838	17	up_regulated
unknown	regulation of apoptotic signaling pathway	0.000276792	17	up_regulated
unknown	wound healing	0.00121181	17	up_regulated
unknown	actin filament organization	0.00199613	17	up_regulated
unknown	actin cytoskeleton	0.00365533	17	up_regulated
unknown	granulocyte chemotaxis	8.75e-09	16	up_regulated
unknown	granulocyte migration	4.99e-08	16	up_regulated
unknown	extrinsic apoptotic signaling pathway	4.02e-06	16	up_regulated
unknown	muscle organ development	0.000296364	16	up_regulated
unknown	regulation of actin cytoskeleton organization	0.000494348	16	up_regulated
unknown	adaptive immune response based on somatic recombination of immune receptors built from immunoglobulin superfamily domains	0.000813472	16	up_regulated
unknown	regulation of metal ion transport	0.00185586	16	up_regulated
unknown	calcium ion transport	0.00304902	16	up_regulated
unknown	actin binding	0.00388546	16	up_regulated
unknown	positive regulation of cytokine production	0.00779689	16	up_regulated
unknown	neutrophil chemotaxis	8.75e-09	15	up_regulated
unknown	neutrophil migration	4.44e-08	15	up_regulated
unknown	cytokine activity	2.05e-05	15	up_regulated
unknown	reactive oxygen species metabolic process	2.69e-05	15	up_regulated
unknown	positive regulation of leukocyte cell-cell adhesion	4.93e-05	15	up_regulated
unknown	response to tumor necrosis factor	5.67e-05	15	up_regulated
unknown	endoplasmic reticulum lumen	0.000291347	15	up_regulated
unknown	regulation of ERK1 and ERK2 cascade	0.00047615	15	up_regulated
unknown	cellular response to chemical stress	0.000865785	15	up_regulated
unknown	negative regulation of hydrolase activity	0.00246761	15	up_regulated
unknown	regulation of supramolecular fiber organization	0.00281999	15	up_regulated
unknown	regulation of protein-containing complex assembly	0.00484712	15	up_regulated
unknown	muscle tissue development	0.00525682	15	up_regulated
unknown	reproductive structure development	0.00837469	15	up_regulated
unknown	reproductive system development	0.00879516	15	up_regulated
unknown	regulation of peptidase activity	0.0119412	15	up_regulated
unknown	leukocyte mediated immunity	0.0120085	15	up_regulated
unknown	response to peptide	0.020294	15	up_regulated
unknown	blood microparticle	9.65e-07	14	up_regulated
unknown	regulation of leukocyte migration	6.07e-05	14	up_regulated
unknown	positive regulation of T cell activation	7.45e-05	14	up_regulated
unknown	cellular response to tumor necrosis factor	9.49e-05	14	up_regulated
unknown	cellular response to biotic stimulus	0.00027572	14	up_regulated
unknown	positive regulation of ion transport	0.00047615	14	up_regulated
unknown	steroid metabolic process	0.00208084	14	up_regulated
unknown	GTPase activity	0.00306766	14	up_regulated
unknown	activation of immune response	0.00834294	14	up_regulated
unknown	response to virus	0.00903632	14	up_regulated
unknown	response to peptide hormone	0.0112518	14	up_regulated
unknown	response to xenobiotic stimulus	0.0123778	14	up_regulated
unknown	focal adhesion	0.0125209	14	up_regulated
unknown	cell-substrate junction	0.014049	14	up_regulated
unknown	negative regulation of response to external stimulus	0.0166941	14	up_regulated
unknown	external side of plasma membrane	0.0212028	14	up_regulated
unknown	negative regulation of transport	0.0273946	14	up_regulated
unknown	regulation of ion transmembrane transport	0.0327836	14	up_regulated
unknown	response to interleukin-1	4.64e-06	13	up_regulated
unknown	mononuclear cell migration	0.000105395	13	up_regulated
unknown	response to reactive oxygen species	0.000127255	13	up_regulated
unknown	cellular ketone metabolic process	0.000183194	13	up_regulated
unknown	cellular response to lipopolysaccharide	0.000235838	13	up_regulated
unknown	maintenance of location in cell	0.000255801	13	up_regulated
unknown	positive regulation of ERK1 and ERK2 cascade	0.000265026	13	up_regulated
unknown	cellular response to molecule of bacterial origin	0.000367786	13	up_regulated
unknown	response to toxic substance	0.0006787	13	up_regulated
unknown	regulation of leukocyte proliferation	0.000857196	13	up_regulated
unknown	homeostasis of number of cells	0.0020577	13	up_regulated
unknown	negative regulation of cell adhesion	0.00402696	13	up_regulated
unknown	response to oxygen levels	0.00611591	13	up_regulated
unknown	leukocyte proliferation	0.00681848	13	up_regulated
unknown	maintenance of location	0.0069028	13	up_regulated
unknown	regulation of cation transmembrane transport	0.0100487	13	up_regulated
unknown	cell-substrate adhesion	0.0123778	13	up_regulated
unknown	lymphocyte mediated immunity	0.0126019	13	up_regulated
unknown	muscle cell differentiation	0.0185052	13	up_regulated
unknown	regulation of endopeptidase activity	0.0333359	13	up_regulated
unknown	gland development	0.0351719	13	up_regulated
unknown	positive regulation of response to external stimulus	0.0402811	13	up_regulated
unknown	monocyte chemotaxis	4.44e-08	12	up_regulated
unknown	chemokine-mediated signaling pathway	4.93e-07	12	up_regulated
unknown	response to chemokine	1.04e-06	12	up_regulated
unknown	cellular response to chemokine	1.04e-06	12	up_regulated
unknown	cellular detoxification	4.18e-06	12	up_regulated
unknown	antimicrobial humoral response	7.2e-06	12	up_regulated
unknown	cellular response to toxic substance	7.59e-06	12	up_regulated
unknown	response to interferon-gamma	2.39e-05	12	up_regulated
unknown	detoxification	4.24e-05	12	up_regulated
unknown	regulation of extrinsic apoptotic signaling pathway	5.01e-05	12	up_regulated
unknown	response to corticosteroid	6.07e-05	12	up_regulated
unknown	immunoglobulin mediated immune response	0.000813472	12	up_regulated
unknown	B cell mediated immunity	0.000894194	12	up_regulated
unknown	regulation of chemotaxis	0.00111999	12	up_regulated
unknown	hormone metabolic process	0.00131408	12	up_regulated
unknown	fat cell differentiation	0.00167622	12	up_regulated
unknown	regulation of calcium ion transport	0.00270174	12	up_regulated
unknown	cytokine receptor binding	0.00438176	12	up_regulated
unknown	protein polymerization	0.00546625	12	up_regulated
unknown	response to hypoxia	0.00680807	12	up_regulated
unknown	intrinsic apoptotic signaling pathway	0.00804038	12	up_regulated
unknown	response to decreased oxygen levels	0.00864603	12	up_regulated
unknown	lipid catabolic process	0.0147218	12	up_regulated
unknown	regulation of cellular component size	0.0227933	12	up_regulated
unknown	regulation of body fluid levels	0.0357794	12	up_regulated
unknown	in utero embryonic development	0.0383559	12	up_regulated
unknown	fatty acid metabolic process	0.0423991	12	up_regulated
unknown	antioxidant activity	1.3e-06	11	up_regulated
unknown	cellular oxidant detoxification	7.68e-06	11	up_regulated
unknown	cellular response to interleukin-1	1.87e-05	11	up_regulated
unknown	cellular response to interferon-gamma	3.05e-05	11	up_regulated
unknown	regulation of cellular ketone metabolic process	7.23e-05	11	up_regulated
unknown	regulation of response to wounding	0.000415628	11	up_regulated
unknown	response to ketone	0.00112102	11	up_regulated
unknown	regulation of lymphocyte proliferation	0.00458349	11	up_regulated
unknown	regulation of mononuclear cell proliferation	0.00493088	11	up_regulated
unknown	regulation of actin filament organization	0.0114122	11	up_regulated
unknown	cellular response to oxidative stress	0.0151031	11	up_regulated
unknown	developmental maturation	0.0193043	11	up_regulated
unknown	lymphocyte proliferation	0.0193043	11	up_regulated
unknown	mononuclear cell proliferation	0.0208252	11	up_regulated
unknown	anatomical structure homeostasis	0.0286357	11	up_regulated
unknown	B cell activation	0.0375726	11	up_regulated
unknown	regulation of angiogenesis	0.0423991	11	up_regulated
unknown	negative regulation of cell migration	0.0430439	11	up_regulated
unknown	muscle contraction	0.0455586	11	up_regulated
unknown	negative regulation of proteolysis	0.0463143	11	up_regulated
unknown	regulation of vasculature development	0.0468466	11	up_regulated
unknown	urogenital system development	0.0475146	11	up_regulated
unknown	regulation of immune effector process	0.0475146	11	up_regulated
unknown	chemokine activity	1.51e-07	10	up_regulated
unknown	chemokine receptor binding	1.9e-06	10	up_regulated
unknown	collagen trimer	1.2e-05	10	up_regulated
unknown	response to hydrogen peroxide	0.000281306	10	up_regulated
unknown	complement activation	0.000332595	10	up_regulated
unknown	regulation of wound healing	0.000371033	10	up_regulated
unknown	cellular hormone metabolic process	0.000453836	10	up_regulated
unknown	growth factor binding	0.000478102	10	up_regulated
unknown	response to glucocorticoid	0.000494348	10	up_regulated
unknown	positive regulation of leukocyte migration	0.000545903	10	up_regulated
unknown	positive regulation of lymphocyte proliferation	0.000545903	10	up_regulated
unknown	positive regulation of mononuclear cell proliferation	0.000604292	10	up_regulated
unknown	response to nutrient	0.000843215	10	up_regulated
unknown	positive regulation of lipid metabolic process	0.000962278	10	up_regulated
unknown	positive regulation of leukocyte proliferation	0.00119958	10	up_regulated
unknown	vacuolar lumen	0.00169099	10	up_regulated
unknown	actin polymerization or depolymerization	0.00558885	10	up_regulated
unknown	regulation of protein polymerization	0.00598301	10	up_regulated
unknown	regulation of cysteine-type endopeptidase activity involved in apoptotic process	0.00651999	10	up_regulated
unknown	multi-organism reproductive process	0.006718	10	up_regulated
unknown	multi-multicellular organism process	0.00804038	10	up_regulated
unknown	blood coagulation	0.00957142	10	up_regulated
unknown	coagulation	0.0108374	10	up_regulated
unknown	hemostasis	0.0111649	10	up_regulated
unknown	regulation of cysteine-type endopeptidase activity	0.0115914	10	up_regulated
unknown	response to alcohol	0.0133415	10	up_regulated
unknown	tissue homeostasis	0.0282264	10	up_regulated
unknown	hormone secretion	0.0335657	10	up_regulated
unknown	leukocyte activation involved in immune response	0.0355396	10	up_regulated
unknown	cell activation involved in immune response	0.0381121	10	up_regulated
unknown	hormone transport	0.0384837	10	up_regulated
unknown	secretory granule membrane	0.0431264	10	up_regulated
unknown	mesenchyme development	0.0463143	10	up_regulated
unknown	second-messenger-mediated signaling	0.0475146	10	up_regulated
unknown	regulation of cell morphogenesis	0.0483794	10	up_regulated
unknown	peroxidase activity	1.76e-06	9	up_regulated
unknown	oxidoreductase activity, acting on peroxide as acceptor	2.59e-06	9	up_regulated
unknown	extrinsic apoptotic signaling pathway via death domain receptors	9.2e-05	9	up_regulated
unknown	positive regulation of calcium ion transport	0.000813472	9	up_regulated
unknown	lymphocyte migration	0.000813472	9	up_regulated
unknown	regulation of leukocyte chemotaxis	0.00106557	9	up_regulated
unknown	tertiary granule	0.00397318	9	up_regulated
unknown	actin filament polymerization	0.00681848	9	up_regulated
unknown	regulation of intrinsic apoptotic signaling pathway	0.00727241	9	up_regulated
unknown	regulation of lipid biosynthetic process	0.00804038	9	up_regulated
unknown	muscle cell development	0.00981289	9	up_regulated
unknown	negative regulation of cell-cell adhesion	0.0149181	9	up_regulated
unknown	regulation of B cell activation	0.0152542	9	up_regulated
unknown	lymphocyte activation involved in immune response	0.015536	9	up_regulated
unknown	negative regulation of cell activation	0.0227933	9	up_regulated
unknown	regulation of cell-substrate adhesion	0.0233823	9	up_regulated
unknown	negative regulation of apoptotic signaling pathway	0.030001	9	up_regulated
unknown	cell-matrix adhesion	0.0333359	9	up_regulated
unknown	anatomical structure maturation	0.0402811	9	up_regulated
unknown	cellular response to transforming growth factor beta stimulus	0.0447062	9	up_regulated
unknown	response to transforming growth factor beta	0.0491397	9	up_regulated
unknown	regulation of extrinsic apoptotic signaling pathway via death domain receptors	2.21e-05	8	up_regulated
unknown	hydrogen peroxide metabolic process	3.96e-05	8	up_regulated
unknown	lymphocyte chemotaxis	9.62e-05	8	up_regulated
unknown	response to amino acid	0.00300877	8	up_regulated
unknown	T cell activation involved in immune response	0.00332371	8	up_regulated
unknown	response to acid chemical	0.00577787	8	up_regulated
unknown	positive regulation of apoptotic signaling pathway	0.00681848	8	up_regulated
unknown	regulation of actin filament polymerization	0.00804038	8	up_regulated
unknown	organic acid binding	0.00828884	8	up_regulated
unknown	positive regulation of chemotaxis	0.00831203	8	up_regulated
unknown	negative regulation of leukocyte cell-cell adhesion	0.00914656	8	up_regulated
unknown	cellular response to reactive oxygen species	0.010112	8	up_regulated
unknown	specific granule	0.0126792	8	up_regulated
unknown	regulation of actin polymerization or depolymerization	0.014249	8	up_regulated
unknown	regulation of actin filament length	0.0146709	8	up_regulated
unknown	negative regulation of lymphocyte activation	0.0152542	8	up_regulated
unknown	aging	0.0161549	8	up_regulated
unknown	regulation of cytokine-mediated signaling pathway	0.0177078	8	up_regulated
unknown	skeletal muscle organ development	0.0182065	8	up_regulated
unknown	ficolin-1-rich granule	0.0234052	8	up_regulated
unknown	regulation of response to cytokine stimulus	0.0248882	8	up_regulated
unknown	negative regulation of MAPK cascade	0.0255296	8	up_regulated
unknown	negative regulation of immune response	0.0255296	8	up_regulated
unknown	response to temperature stimulus	0.0261008	8	up_regulated
unknown	carboxylic acid binding	0.0264086	8	up_regulated
unknown	regulation of blood pressure	0.0267117	8	up_regulated
unknown	cell maturation	0.0267117	8	up_regulated
unknown	female pregnancy	0.0282264	8	up_regulated
unknown	regeneration	0.0304996	8	up_regulated
unknown	positive regulation of peptidase activity	0.0335657	8	up_regulated
unknown	negative regulation of leukocyte activation	0.0340124	8	up_regulated
unknown	response to starvation	0.0360228	8	up_regulated
unknown	mitochondrial outer membrane	0.0360559	8	up_regulated
unknown	serine hydrolase activity	0.044877	8	up_regulated
unknown	hydrogen peroxide catabolic process	1.02e-05	7	up_regulated
unknown	oxygen binding	2.68e-05	7	up_regulated
unknown	collagen fibril organization	0.000556987	7	up_regulated
unknown	molecular carrier activity	0.00132202	7	up_regulated
unknown	antimicrobial humoral immune response mediated by antimicrobial peptide	0.00202584	7	up_regulated
unknown	monocarboxylic acid binding	0.00221741	7	up_regulated
unknown	membrane depolarization	0.00283958	7	up_regulated
unknown	regulation of fatty acid metabolic process	0.00446056	7	up_regulated
unknown	positive regulation of leukocyte chemotaxis	0.00490197	7	up_regulated
unknown	steroid binding	0.00563034	7	up_regulated
unknown	regulation of steroid metabolic process	0.00752487	7	up_regulated
unknown	antigen processing and presentation	0.00837469	7	up_regulated
unknown	complement activation, classical pathway	0.00871651	7	up_regulated
unknown	regulation of mononuclear cell migration	0.0115595	7	up_regulated
unknown	humoral immune response mediated by circulating immunoglobulin	0.0138403	7	up_regulated
unknown	positive regulation of hormone secretion	0.0143003	7	up_regulated
unknown	negative regulation of T cell activation	0.015536	7	up_regulated
unknown	regulation of tube diameter	0.0263012	7	up_regulated
unknown	blood vessel diameter maintenance	0.0263012	7	up_regulated
unknown	regulation of tube size	0.0267117	7	up_regulated
unknown	regulation of fat cell differentiation	0.0267117	7	up_regulated
unknown	digestive system development	0.0267117	7	up_regulated
unknown	negative regulation of canonical Wnt signaling pathway	0.0267117	7	up_regulated
unknown	protease binding	0.0269998	7	up_regulated
unknown	positive regulation of small molecule metabolic process	0.0291839	7	up_regulated
unknown	heme binding	0.0298183	7	up_regulated
unknown	primary lysosome	0.0300115	7	up_regulated
unknown	azurophil granule	0.0300115	7	up_regulated
unknown	positive regulation of B cell activation	0.0340124	7	up_regulated
unknown	skeletal muscle tissue development	0.0366281	7	up_regulated
unknown	olefinic compound metabolic process	0.0383203	7	up_regulated
unknown	actin filament bundle assembly	0.0391875	7	up_regulated
unknown	tetrapyrrole binding	0.0401103	7	up_regulated
unknown	fatty acid biosynthetic process	0.0423991	7	up_regulated
unknown	actin filament bundle organization	0.0423991	7	up_regulated
unknown	cellular response to oxygen levels	0.0470625	7	up_regulated
unknown	negative regulation of supramolecular fiber organization	0.0496744	7	up_regulated
unknown	response to prostaglandin	0.000140196	6	up_regulated
unknown	CCR chemokine receptor binding	0.00103714	6	up_regulated
unknown	fatty acid binding	0.00124436	6	up_regulated
unknown	prostanoid metabolic process	0.00131408	6	up_regulated
unknown	prostaglandin metabolic process	0.00131408	6	up_regulated
unknown	positive regulation of extrinsic apoptotic signaling pathway	0.00131408	6	up_regulated
unknown	extracellular matrix binding	0.00205667	6	up_regulated
unknown	regulation of nitric oxide biosynthetic process	0.00345939	6	up_regulated
unknown	regulation of lymphocyte migration	0.00402696	6	up_regulated
unknown	regulation of nitric oxide metabolic process	0.00435103	6	up_regulated
unknown	collagen binding	0.00450713	6	up_regulated
unknown	regulation of blood coagulation	0.00483825	6	up_regulated
unknown	glomerulus development	0.00483825	6	up_regulated
unknown	positive regulation of mononuclear cell migration	0.00483825	6	up_regulated
unknown	T cell migration	0.00512308	6	up_regulated
unknown	regulation of hemostasis	0.00545478	6	up_regulated
unknown	regulation of coagulation	0.00651999	6	up_regulated
unknown	regulation of steroid biosynthetic process	0.00681848	6	up_regulated
unknown	actin filament bundle	0.00685664	6	up_regulated
unknown	nitric oxide biosynthetic process	0.00779689	6	up_regulated
unknown	cellular response to amino acid stimulus	0.00779689	6	up_regulated
unknown	negative regulation of cysteine-type endopeptidase activity involved in apoptotic process	0.00849622	6	up_regulated
unknown	nitric oxide metabolic process	0.0100487	6	up_regulated
unknown	reactive nitrogen species metabolic process	0.0105396	6	up_regulated
unknown	cellular response to acid chemical	0.0119643	6	up_regulated
unknown	regulation of leukocyte apoptotic process	0.0119643	6	up_regulated
unknown	negative regulation of cysteine-type endopeptidase activity	0.0119643	6	up_regulated
unknown	defense response to Gram-negative bacterium	0.0131474	6	up_regulated
unknown	leukocyte homeostasis	0.0143543	6	up_regulated
unknown	calcium-dependent protein binding	0.0149958	6	up_regulated
unknown	negative regulation of response to wounding	0.016009	6	up_regulated
unknown	regulation of chemokine production	0.0196919	6	up_regulated
unknown	negative regulation of extrinsic apoptotic signaling pathway	0.0196919	6	up_regulated
unknown	cytosolic ribosome	0.0203559	6	up_regulated
unknown	chemokine production	0.0206162	6	up_regulated
unknown	fatty acid transport	0.0213561	6	up_regulated
unknown	positive regulation of T cell proliferation	0.0250526	6	up_regulated
unknown	muscle cell migration	0.0259787	6	up_regulated
unknown	regulation of heart rate	0.0267117	6	up_regulated
unknown	integrin-mediated signaling pathway	0.0273922	6	up_regulated
unknown	actin filament	0.0274237	6	up_regulated
unknown	leukocyte apoptotic process	0.0295504	6	up_regulated
unknown	structural constituent of cytoskeleton	0.0304749	6	up_regulated
unknown	regulation of NIK/NF-kappaB signaling	0.0304996	6	up_regulated
unknown	negative regulation of immune effector process	0.0327268	6	up_regulated
unknown	smooth muscle contraction	0.0327268	6	up_regulated
unknown	unsaturated fatty acid metabolic process	0.0352771	6	up_regulated
unknown	ficolin-1-rich granule lumen	0.0377295	6	up_regulated
unknown	epithelial cell apoptotic process	0.0383559	6	up_regulated
unknown	icosanoid metabolic process	0.0413143	6	up_regulated
unknown	regulation of DNA binding	0.0413143	6	up_regulated
unknown	haptoglobin binding	5.08e-06	5	up_regulated
unknown	haptoglobin-hemoglobin complex	1.2e-05	5	up_regulated
unknown	hemoglobin complex	1.63e-05	5	up_regulated
unknown	oxygen carrier activity	2.68e-05	5	up_regulated
unknown	oxygen transport	6.64e-05	5	up_regulated
unknown	eosinophil chemotaxis	0.000186925	5	up_regulated
unknown	complex of collagen trimers	0.000244558	5	up_regulated
unknown	endocytic vesicle lumen	0.000281171	5	up_regulated
unknown	gas transport	0.000281898	5	up_regulated
unknown	eosinophil migration	0.000415628	5	up_regulated
unknown	prostaglandin biosynthetic process	0.001597	5	up_regulated
unknown	prostanoid biosynthetic process	0.001597	5	up_regulated
unknown	regulation of neutrophil chemotaxis	0.00181638	5	up_regulated
unknown	positive regulation of lymphocyte migration	0.00293302	5	up_regulated
unknown	positive regulation of heart contraction	0.00362925	5	up_regulated
unknown	extracellular matrix structural constituent conferring tensile strength	0.00378047	5	up_regulated
unknown	positive regulation of blood circulation	0.00402696	5	up_regulated
unknown	regulation of neutrophil migration	0.00605004	5	up_regulated
unknown	extracellular matrix assembly	0.00651999	5	up_regulated
unknown	regulation of membrane depolarization	0.00681848	5	up_regulated
unknown	regulation of transcription from RNA polymerase II promoter in response to stress	0.00681848	5	up_regulated
unknown	negative regulation of blood coagulation	0.00740972	5	up_regulated
unknown	negative regulation of hemostasis	0.00782392	5	up_regulated
unknown	regulation of granulocyte chemotaxis	0.00879516	5	up_regulated
unknown	unsaturated fatty acid biosynthetic process	0.00914656	5	up_regulated
unknown	negative regulation of coagulation	0.00914656	5	up_regulated
unknown	tertiary granule lumen	0.00921189	5	up_regulated
unknown	regulation of DNA-templated transcription in response to stress	0.00980621	5	up_regulated
unknown	defense response to fungus	0.00980621	5	up_regulated
unknown	release of cytochrome c from mitochondria	0.011698	5	up_regulated
unknown	ruffle organization	0.011698	5	up_regulated
unknown	icosanoid biosynthetic process	0.0123778	5	up_regulated
unknown	cellular response to corticosteroid stimulus	0.0139296	5	up_regulated
unknown	regulation of endothelial cell apoptotic process	0.0139296	5	up_regulated
unknown	regulation of lipid catabolic process	0.0152542	5	up_regulated
unknown	positive regulation of intrinsic apoptotic signaling pathway	0.0152542	5	up_regulated
unknown	sterol binding	0.0163352	5	up_regulated
unknown	response to fatty acid	0.0169657	5	up_regulated
unknown	response to fungus	0.018024	5	up_regulated
unknown	maintenance of protein location in cell	0.018024	5	up_regulated
unknown	endothelial cell apoptotic process	0.019059	5	up_regulated
unknown	stress fiber	0.0201595	5	up_regulated
unknown	contractile actin filament bundle	0.0201595	5	up_regulated
unknown	regulation of mitochondrial membrane potential	0.0257528	5	up_regulated
unknown	immunoglobulin complex, circulating	0.0261411	5	up_regulated
unknown	actomyosin	0.0261411	5	up_regulated
unknown	cellular extravasation	0.0267117	5	up_regulated
unknown	negative regulation of wound healing	0.030563	5	up_regulated
unknown	outflow tract morphogenesis	0.0354198	5	up_regulated
unknown	negative regulation of protein polymerization	0.0367764	5	up_regulated
unknown	fibroblast proliferation	0.0367764	5	up_regulated
unknown	vasoconstriction	0.0381121	5	up_regulated
unknown	CD4-positive, alpha-beta T cell differentiation	0.0381121	5	up_regulated
unknown	response to vitamin	0.0393579	5	up_regulated
unknown	response to axon injury	0.0393579	5	up_regulated
unknown	azurophil granule lumen	0.0403033	5	up_regulated
unknown	specific granule membrane	0.0403033	5	up_regulated
unknown	regulation of lipase activity	0.0493268	5	up_regulated
unknown	lysosomal lumen	0.0495495	5	up_regulated
unknown	nitric oxide transport	1.48e-05	4	up_regulated
unknown	fibrillar collagen trimer	0.000291347	4	up_regulated
unknown	banded collagen fibril	0.000291347	4	up_regulated
unknown	platelet-derived growth factor binding	0.000333051	4	up_regulated
unknown	regulation of dendritic cell antigen processing and presentation	0.000380354	4	up_regulated
unknown	dendritic cell antigen processing and presentation	0.00111999	4	up_regulated
unknown	primary alcohol catabolic process	0.00111999	4	up_regulated
unknown	MHC class II protein complex	0.00124407	4	up_regulated
unknown	CXCR chemokine receptor binding	0.00205667	4	up_regulated
unknown	regulation of antigen processing and presentation	0.00304902	4	up_regulated
unknown	MHC protein complex	0.00398376	4	up_regulated
unknown	positive regulation of neutrophil chemotaxis	0.00545478	4	up_regulated
unknown	negative regulation of T cell receptor signaling pathway	0.00611591	4	up_regulated
unknown	MHC class II protein complex binding	0.00659516	4	up_regulated
unknown	regulation of lymphocyte chemotaxis	0.00681848	4	up_regulated
unknown	positive regulation of heart rate	0.00746447	4	up_regulated
unknown	positive regulation of granulocyte chemotaxis	0.00746447	4	up_regulated
unknown	glomerulus vasculature development	0.00746447	4	up_regulated
unknown	positive regulation of lipid catabolic process	0.00818075	4	up_regulated
unknown	renal system vasculature development	0.00889468	4	up_regulated
unknown	kidney vasculature development	0.00889468	4	up_regulated
unknown	antigen processing and presentation of exogenous peptide antigen via MHC class II	0.00964715	4	up_regulated
unknown	negative regulation of extrinsic apoptotic signaling pathway via death domain receptors	0.0105396	4	up_regulated
unknown	positive regulation of T cell migration	0.0105396	4	up_regulated
unknown	positive regulation of neutrophil migration	0.0115591	4	up_regulated
unknown	negative regulation of antigen receptor-mediated signaling pathway	0.0123778	4	up_regulated
unknown	antigen processing and presentation of peptide antigen via MHC class II	0.0136224	4	up_regulated
unknown	cellular response to fatty acid	0.0147218	4	up_regulated
unknown	antigen processing and presentation of peptide or polysaccharide antigen via MHC class II	0.015593	4	up_regulated
unknown	C21-steroid hormone metabolic process	0.0169657	4	up_regulated
unknown	MHC protein complex binding	0.0174927	4	up_regulated
unknown	antigen processing and presentation of exogenous peptide antigen	0.0182852	4	up_regulated
unknown	regulation of cellular extravasation	0.0196919	4	up_regulated
unknown	cytosolic small ribosomal subunit	0.0213871	4	up_regulated
unknown	response to testosterone	0.0227933	4	up_regulated
unknown	positive regulation of nitric oxide biosynthetic process	0.0227933	4	up_regulated
unknown	positive regulation of nitric oxide metabolic process	0.0261008	4	up_regulated
unknown	regulation of T cell receptor signaling pathway	0.0267117	4	up_regulated
unknown	mammary gland morphogenesis	0.0267117	4	up_regulated
unknown	regulation of T cell migration	0.0267117	4	up_regulated
unknown	killing of cells of another organism	0.030001	4	up_regulated
unknown	negative regulation of T cell differentiation	0.030001	4	up_regulated
unknown	antigen processing and presentation of exogenous antigen	0.0320209	4	up_regulated
unknown	regulation of calcium ion import	0.0320209	4	up_regulated
unknown	regulation of systemic arterial blood pressure mediated by a chemical signal	0.0335657	4	up_regulated
unknown	regulation of cell adhesion mediated by integrin	0.0335657	4	up_regulated
unknown	regulation of fatty acid biosynthetic process	0.0350592	4	up_regulated
unknown	negative regulation of leukocyte apoptotic process	0.0367764	4	up_regulated
unknown	response to cold	0.0384837	4	up_regulated
unknown	positive regulation of receptor-mediated endocytosis	0.0419899	4	up_regulated
unknown	cellular response to glucocorticoid stimulus	0.0419899	4	up_regulated
unknown	positive regulation of G1/S transition of mitotic cell cycle	0.0419899	4	up_regulated
unknown	negative regulation of lymphocyte differentiation	0.0466427	4	up_regulated
unknown	alcohol catabolic process	0.0466427	4	up_regulated
unknown	response to gamma radiation	0.0477747	4	up_regulated
unknown	complement component C1q complex	7.96e-05	3	up_regulated
unknown	positive regulation of dendritic cell antigen processing and presentation	0.0021248	3	up_regulated
unknown	positive regulation of antigen processing and presentation	0.00435103	3	up_regulated
unknown	RAGE receptor binding	0.00450713	3	up_regulated
unknown	T cell activation via T cell receptor contact with antigen bound to MHC molecule on antigen presenting cell	0.00557823	3	up_regulated
unknown	synapse pruning	0.00681848	3	up_regulated
unknown	immunological synapse formation	0.0112904	3	up_regulated
unknown	positive regulation of extrinsic apoptotic signaling pathway via death domain receptors	0.0112904	3	up_regulated
unknown	MHC class II protein complex assembly	0.0149181	3	up_regulated
unknown	peptide antigen assembly with MHC class II protein complex	0.0149181	3	up_regulated
unknown	progesterone metabolic process	0.0149181	3	up_regulated
unknown	sequestering of metal ion	0.0149181	3	up_regulated
unknown	regulation of ketone biosynthetic process	0.0169657	3	up_regulated
unknown	negative regulation of lipase activity	0.0169657	3	up_regulated
unknown	G protein-coupled receptor signaling pathway involved in heart process	0.0169657	3	up_regulated
unknown	regulation of mitochondrial depolarization	0.0220175	3	up_regulated
unknown	response to hyperoxia	0.0220175	3	up_regulated
unknown	MHC protein complex assembly	0.0248882	3	up_regulated
unknown	peptide antigen assembly with MHC protein complex	0.0248882	3	up_regulated
unknown	C21-steroid hormone biosynthetic process	0.0248882	3	up_regulated
unknown	renal absorption	0.0248882	3	up_regulated
unknown	ethanol metabolic process	0.0267117	3	up_regulated
unknown	nitric-oxide synthase biosynthetic process	0.0267117	3	up_regulated
unknown	regulation of nitric-oxide synthase biosynthetic process	0.0267117	3	up_regulated
unknown	mitochondrial depolarization	0.0267117	3	up_regulated
unknown	positive regulation of calcium ion import	0.0267117	3	up_regulated
unknown	cell junction disassembly	0.0267117	3	up_regulated
unknown	regulation of myoblast fusion	0.0267117	3	up_regulated
unknown	ovulation	0.0322401	3	up_regulated
unknown	response to prostaglandin E	0.0322401	3	up_regulated
unknown	positive regulation of glycoprotein biosynthetic process	0.0345946	3	up_regulated
unknown	cytolysis	0.0345946	3	up_regulated
unknown	fibrinolysis	0.0345946	3	up_regulated
unknown	olefinic compound biosynthetic process	0.0345946	3	up_regulated
unknown	positive regulation of endothelial cell apoptotic process	0.0345946	3	up_regulated
unknown	glutathione peroxidase activity	0.0350198	3	up_regulated
unknown	extracellular matrix structural constituent conferring compression resistance	0.0350198	3	up_regulated
unknown	plasminogen activation	0.0375726	3	up_regulated
unknown	negative regulation of myoblast differentiation	0.0375726	3	up_regulated
unknown	phagocytic cup	0.0387389	3	up_regulated
unknown	dendritic cell chemotaxis	0.0402811	3	up_regulated
unknown	negative regulation of phosphoprotein phosphatase activity	0.0402811	3	up_regulated
unknown	response to increased oxygen levels	0.0402811	3	up_regulated
unknown	positive regulation of release of cytochrome c from mitochondria	0.0402811	3	up_regulated
unknown	integral component of lumenal side of endoplasmic reticulum membrane	0.0402929	3	up_regulated
unknown	lumenal side of endoplasmic reticulum membrane	0.0402929	3	up_regulated
unknown	positive regulation of glycoprotein metabolic process	0.0430974	3	up_regulated
unknown	T cell chemotaxis	0.0468466	3	up_regulated
unknown	negative regulation of interleukin-2 production	0.0468466	3	up_regulated
unknown	androgen metabolic process	0.0496285	3	up_regulated
unknown	collagen type I trimer	0.00286475	2	up_regulated
unknown	intracellular ferritin complex	0.00286475	2	up_regulated
unknown	ferritin complex	0.00286475	2	up_regulated
unknown	CHOP-ATF3 complex	0.00286475	2	up_regulated
unknown	CCR7 chemokine receptor binding	0.00377032	2	up_regulated
unknown	glucagon receptor binding	0.00377032	2	up_regulated
unknown	geranylgeranyl reductase activity	0.00377032	2	up_regulated
unknown	sesquiterpenoid metabolic process	0.00435103	2	up_regulated
unknown	sesquiterpenoid catabolic process	0.00435103	2	up_regulated
unknown	farnesol metabolic process	0.00435103	2	up_regulated
unknown	farnesol catabolic process	0.00435103	2	up_regulated
unknown	polyprenol catabolic process	0.00895673	2	up_regulated
unknown	response to prostaglandin F	0.00895673	2	up_regulated
unknown	dendritic cell dendrite assembly	0.00895673	2	up_regulated
unknown	regulation of progesterone biosynthetic process	0.00895673	2	up_regulated
unknown	regulation of dendritic cell dendrite assembly	0.00895673	2	up_regulated
unknown	muscle thin filament tropomyosin	0.0125209	2	up_regulated
unknown	steroid sulfotransferase activity	0.0158859	2	up_regulated
unknown	elastic fiber	0.0186251	2	up_regulated
unknown	myeloid dendritic cell chemotaxis	0.0208252	2	up_regulated
unknown	mesenchyme migration	0.0208252	2	up_regulated
unknown	response to fluoride	0.0208252	2	up_regulated
unknown	serine protease inhibitor complex	0.0224639	2	up_regulated
unknown	protein complex involved in cell-matrix adhesion	0.0224639	2	up_regulated
unknown	hemoglobin alpha binding	0.0241801	2	up_regulated
unknown	progesterone biosynthetic process	0.0267117	2	up_regulated
unknown	intracellular sequestering of iron ion	0.0267117	2	up_regulated
unknown	positive regulation of T-helper 1 cell differentiation	0.0267117	2	up_regulated
unknown	aorta smooth muscle tissue morphogenesis	0.0267117	2	up_regulated
unknown	cellular response to luteinizing hormone stimulus	0.0267117	2	up_regulated
unknown	negative regulation of RNA polymerase II regulatory region sequence-specific DNA binding	0.0267117	2	up_regulated
unknown	regulation of T cell activation via T cell receptor contact with antigen bound to MHC molecule on antigen presenting cell	0.0267117	2	up_regulated
unknown	fibrinogen complex	0.0339081	2	up_regulated
unknown	protease inhibitor complex	0.0339081	2	up_regulated
unknown	positive regulation of prostaglandin biosynthetic process	0.0340124	2	up_regulated
unknown	response to luteinizing hormone	0.0340124	2	up_regulated
unknown	sequestering of iron ion	0.0340124	2	up_regulated
unknown	negative regulation of dendritic cell apoptotic process	0.0340124	2	up_regulated
unknown	serine-type endopeptidase complex	0.0397055	2	up_regulated
unknown	negative regulation of phospholipase activity	0.0402811	2	up_regulated
unknown	polyprenol metabolic process	0.0402811	2	up_regulated
unknown	astrocyte cell migration	0.0402811	2	up_regulated
unknown	positive regulation of mitochondrial depolarization	0.0402811	2	up_regulated
unknown	mammary gland involution	0.0402811	2	up_regulated
unknown	metanephric glomerulus vasculature development	0.0402811	2	up_regulated
unknown	regulation of natural killer cell chemotaxis	0.0402811	2	up_regulated
unknown	oxysterol binding	0.0403643	2	up_regulated
unknown	immunoglobulin receptor activity	0.0403643	2	up_regulated
unknown	terpenoid catabolic process	0.0475146	2	up_regulated
unknown	cyclooxygenase pathway	0.0475146	2	up_regulated
unknown	regulation of toll-like receptor 3 signaling pathway	0.0475146	2	up_regulated
unknown	daunorubicin metabolic process	0.0475146	2	up_regulated
unknown	positive regulation of hormone biosynthetic process	0.0475146	2	up_regulated
unknown	contact inhibition	0.0475146	2	up_regulated
unknown	cellular hypotonic response	0.0475146	2	up_regulated
unknown	fibroblast growth factor production	0.0475146	2	up_regulated
unknown	regulation of fibroblast growth factor production	0.0475146	2	up_regulated
unknown	positive regulation of unsaturated fatty acid biosynthetic process	0.0475146	2	up_regulated
unknown	autolysosome	0.0495495	2	up_regulated
unknown	apical cortex	0.0495495	2	up_regulated
unknown	peptidase inhibitor complex	0.0495495	2	up_regulated
unknown	serine-type peptidase complex	0.0495495	2	up_regulated
Transit-amplyfying cell	receptor ligand activity	6.48e-09	28	up_regulated
Transit-amplyfying cell	signaling receptor activator activity	6.48e-09	28	up_regulated
Transit-amplyfying cell	collagen-containing extracellular matrix	3.73e-09	26	up_regulated
Transit-amplyfying cell	response to lipopolysaccharide	3.6e-10	25	up_regulated
Transit-amplyfying cell	response to molecule of bacterial origin	9.4e-10	25	up_regulated
Transit-amplyfying cell	leukocyte migration	1.27e-07	23	up_regulated
Transit-amplyfying cell	cytokine-mediated signaling pathway	7.47e-06	23	up_regulated
Transit-amplyfying cell	regulation of hormone levels	4.16e-05	22	up_regulated
Transit-amplyfying cell	leukocyte chemotaxis	9.4e-10	21	up_regulated
Transit-amplyfying cell	cell chemotaxis	1.25e-07	21	up_regulated
Transit-amplyfying cell	myeloid leukocyte migration	2.98e-09	20	up_regulated
Transit-amplyfying cell	humoral immune response	6.32e-07	20	up_regulated
Transit-amplyfying cell	response to peptide	0.000317181	20	up_regulated
Transit-amplyfying cell	positive regulation of cell adhesion	0.000308909	19	up_regulated
Transit-amplyfying cell	regulation of angiogenesis	4.73e-05	18	up_regulated
Transit-amplyfying cell	regulation of vasculature development	5.3e-05	18	up_regulated
Transit-amplyfying cell	positive regulation of response to external stimulus	0.000946652	18	up_regulated
Transit-amplyfying cell	response to nutrient levels	0.000971932	18	up_regulated
Transit-amplyfying cell	response to extracellular stimulus	0.00185893	18	up_regulated
Transit-amplyfying cell	neutrophil chemotaxis	4.35e-11	17	up_regulated
Transit-amplyfying cell	granulocyte chemotaxis	3.6e-10	17	up_regulated
Transit-amplyfying cell	neutrophil migration	3.6e-10	17	up_regulated
Transit-amplyfying cell	granulocyte migration	2.98e-09	17	up_regulated
Transit-amplyfying cell	cytokine activity	1.15e-06	17	up_regulated
Transit-amplyfying cell	G protein-coupled receptor binding	1.18e-05	17	up_regulated
Transit-amplyfying cell	extracellular matrix organization	4.73e-05	17	up_regulated
Transit-amplyfying cell	extracellular structure organization	4.73e-05	17	up_regulated
Transit-amplyfying cell	external encapsulating structure organization	4.91e-05	17	up_regulated
Transit-amplyfying cell	maintenance of location	9.94e-05	17	up_regulated
Transit-amplyfying cell	lipid localization	0.00240566	17	up_regulated
Transit-amplyfying cell	regulation of cell-cell adhesion	0.00282182	17	up_regulated
Transit-amplyfying cell	positive regulation of MAPK cascade	0.00543273	17	up_regulated
Transit-amplyfying cell	glycosaminoglycan binding	4.46e-06	16	up_regulated
Transit-amplyfying cell	leukocyte cell-cell adhesion	0.00148608	16	up_regulated
Transit-amplyfying cell	response to peptide hormone	0.00240645	16	up_regulated
Transit-amplyfying cell	wound healing	0.00414526	16	up_regulated
Transit-amplyfying cell	regulation of peptidase activity	0.00658926	16	up_regulated
Transit-amplyfying cell	cellular response to biotic stimulus	9.31e-05	15	up_regulated
Transit-amplyfying cell	lipid transport	0.00491237	15	up_regulated
Transit-amplyfying cell	negative regulation of immune system process	0.00849053	15	up_regulated
Transit-amplyfying cell	reproductive structure development	0.00949806	15	up_regulated
Transit-amplyfying cell	reproductive system development	0.00987529	15	up_regulated
Transit-amplyfying cell	cellular response to lipopolysaccharide	7.36e-05	14	up_regulated
Transit-amplyfying cell	cellular response to molecule of bacterial origin	0.000125172	14	up_regulated
Transit-amplyfying cell	hormone secretion	0.000971932	14	up_regulated
Transit-amplyfying cell	hormone transport	0.00131513	14	up_regulated
Transit-amplyfying cell	leukocyte proliferation	0.00330209	14	up_regulated
Transit-amplyfying cell	cell-substrate adhesion	0.00658926	14	up_regulated
Transit-amplyfying cell	regulation of apoptotic signaling pathway	0.00761903	14	up_regulated
Transit-amplyfying cell	regulation of protein serine/threonine kinase activity	0.00797195	14	up_regulated
Transit-amplyfying cell	epithelial cell proliferation	0.0243343	14	up_regulated
Transit-amplyfying cell	signal release	0.0270413	14	up_regulated
Transit-amplyfying cell	positive regulation of cytokine production	0.0344056	14	up_regulated
Transit-amplyfying cell	hormone metabolic process	0.00060662	13	up_regulated
Transit-amplyfying cell	sulfur compound binding	0.00125772	13	up_regulated
Transit-amplyfying cell	regulation of leukocyte proliferation	0.00138846	13	up_regulated
Transit-amplyfying cell	endoplasmic reticulum lumen	0.00416918	13	up_regulated
Transit-amplyfying cell	secretory granule lumen	0.00416918	13	up_regulated
Transit-amplyfying cell	cytoplasmic vesicle lumen	0.00416918	13	up_regulated
Transit-amplyfying cell	vesicle lumen	0.00416918	13	up_regulated
Transit-amplyfying cell	negative regulation of cell adhesion	0.00495817	13	up_regulated
Transit-amplyfying cell	response to steroid hormone	0.00826013	13	up_regulated
Transit-amplyfying cell	ERK1 and ERK2 cascade	0.00879612	13	up_regulated
Transit-amplyfying cell	regulation of lipid metabolic process	0.00949806	13	up_regulated
Transit-amplyfying cell	regulation of leukocyte cell-cell adhesion	0.0101696	13	up_regulated
Transit-amplyfying cell	regulation of epithelial cell proliferation	0.020086	13	up_regulated
Transit-amplyfying cell	regulation of body fluid levels	0.020086	13	up_regulated
Transit-amplyfying cell	regulation of inflammatory response	0.0243343	13	up_regulated
Transit-amplyfying cell	regulation of endopeptidase activity	0.0355662	13	up_regulated
Transit-amplyfying cell	muscle system process	0.0448325	13	up_regulated
Transit-amplyfying cell	chemokine-mediated signaling pathway	2.92e-07	12	up_regulated
Transit-amplyfying cell	response to chemokine	6.32e-07	12	up_regulated
Transit-amplyfying cell	cellular response to chemokine	6.32e-07	12	up_regulated
Transit-amplyfying cell	heparin binding	8.37e-05	12	up_regulated
Transit-amplyfying cell	extracellular matrix structural constituent	9.46e-05	12	up_regulated
Transit-amplyfying cell	regulation of cell-substrate adhesion	0.00138846	12	up_regulated
Transit-amplyfying cell	regulation of leukocyte migration	0.0013915	12	up_regulated
Transit-amplyfying cell	maintenance of location in cell	0.00141772	12	up_regulated
Transit-amplyfying cell	cytokine receptor binding	0.00503526	12	up_regulated
Transit-amplyfying cell	mesenchyme development	0.0105475	12	up_regulated
Transit-amplyfying cell	regulation of ERK1 and ERK2 cascade	0.0129813	12	up_regulated
Transit-amplyfying cell	renal system development	0.0129813	12	up_regulated
Transit-amplyfying cell	urogenital system development	0.0272285	12	up_regulated
Transit-amplyfying cell	regionalization	0.0279897	12	up_regulated
Transit-amplyfying cell	lymphocyte mediated immunity	0.0324123	12	up_regulated
Transit-amplyfying cell	adaptive immune response based on somatic recombination of immune receptors built from immunoglobulin superfamily domains	0.0344056	12	up_regulated
Transit-amplyfying cell	in utero embryonic development	0.0418668	12	up_regulated
Transit-amplyfying cell	muscle cell differentiation	0.0418668	12	up_regulated
Transit-amplyfying cell	response to virus	0.0428785	12	up_regulated
Transit-amplyfying cell	positive regulation of protein kinase activity	0.0448325	12	up_regulated
Transit-amplyfying cell	muscle tissue development	0.0490977	12	up_regulated
Transit-amplyfying cell	antimicrobial humoral response	5.25e-05	11	up_regulated
Transit-amplyfying cell	growth factor binding	8.37e-05	11	up_regulated
Transit-amplyfying cell	vacuolar lumen	0.00103224	11	up_regulated
Transit-amplyfying cell	response to mechanical stimulus	0.00240645	11	up_regulated
Transit-amplyfying cell	extrinsic apoptotic signaling pathway	0.00468229	11	up_regulated
Transit-amplyfying cell	cellular response to tumor necrosis factor	0.00572655	11	up_regulated
Transit-amplyfying cell	mesenchymal cell differentiation	0.00826013	11	up_regulated
Transit-amplyfying cell	response to tumor necrosis factor	0.00881523	11	up_regulated
Transit-amplyfying cell	positive regulation of defense response	0.0204137	11	up_regulated
Transit-amplyfying cell	positive regulation of cell-cell adhesion	0.0208988	11	up_regulated
Transit-amplyfying cell	kidney development	0.026772	11	up_regulated
Transit-amplyfying cell	steroid metabolic process	0.0344056	11	up_regulated
Transit-amplyfying cell	regulation of T cell activation	0.0432962	11	up_regulated
Transit-amplyfying cell	muscle contraction	0.0473312	11	up_regulated
Transit-amplyfying cell	negative regulation of proteolysis	0.0478919	11	up_regulated
Transit-amplyfying cell	antimicrobial humoral immune response mediated by antimicrobial peptide	1e-05	10	up_regulated
Transit-amplyfying cell	cellular response to interleukin-1	0.000146423	10	up_regulated
Transit-amplyfying cell	response to interleukin-1	0.000971932	10	up_regulated
Transit-amplyfying cell	epithelial to mesenchymal transition	0.0022718	10	up_regulated
Transit-amplyfying cell	aging	0.00230798	10	up_regulated
Transit-amplyfying cell	response to ketone	0.00562945	10	up_regulated
Transit-amplyfying cell	mononuclear cell migration	0.0071044	10	up_regulated
Transit-amplyfying cell	multi-organism reproductive process	0.00826013	10	up_regulated
Transit-amplyfying cell	positive regulation of transmembrane transport	0.00965894	10	up_regulated
Transit-amplyfying cell	multi-multicellular organism process	0.00965894	10	up_regulated
Transit-amplyfying cell	peptide secretion	0.0129813	10	up_regulated
Transit-amplyfying cell	regulation of hormone secretion	0.0148691	10	up_regulated
Transit-amplyfying cell	muscle cell proliferation	0.0156028	10	up_regulated
Transit-amplyfying cell	peptide transport	0.0223213	10	up_regulated
Transit-amplyfying cell	heart morphogenesis	0.0246903	10	up_regulated
Transit-amplyfying cell	response to insulin	0.0272658	10	up_regulated
Transit-amplyfying cell	connective tissue development	0.0279201	10	up_regulated
Transit-amplyfying cell	striated muscle cell differentiation	0.03758	10	up_regulated
Transit-amplyfying cell	amide transport	0.0415281	10	up_regulated
Transit-amplyfying cell	regulation of epithelial cell migration	0.0427994	10	up_regulated
Transit-amplyfying cell	lymphocyte proliferation	0.0448325	10	up_regulated
Transit-amplyfying cell	mononuclear cell proliferation	0.0478919	10	up_regulated
Transit-amplyfying cell	chemokine activity	1.15e-06	9	up_regulated
Transit-amplyfying cell	chemokine receptor binding	1.87e-05	9	up_regulated
Transit-amplyfying cell	regulation of leukocyte chemotaxis	0.00169345	9	up_regulated
Transit-amplyfying cell	response to interferon-gamma	0.00330209	9	up_regulated
Transit-amplyfying cell	positive regulation of leukocyte migration	0.00343942	9	up_regulated
Transit-amplyfying cell	positive regulation of inflammatory response	0.00410038	9	up_regulated
Transit-amplyfying cell	response to nutrient	0.00493616	9	up_regulated
Transit-amplyfying cell	regulation of lipid localization	0.0057806	9	up_regulated
Transit-amplyfying cell	response to corticosteroid	0.00629884	9	up_regulated
Transit-amplyfying cell	regulation of response to wounding	0.00824056	9	up_regulated
Transit-amplyfying cell	biomineral tissue development	0.00879612	9	up_regulated
Transit-amplyfying cell	regulation of smooth muscle cell proliferation	0.00879612	9	up_regulated
Transit-amplyfying cell	biomineralization	0.0093293	9	up_regulated
Transit-amplyfying cell	smooth muscle cell proliferation	0.00949806	9	up_regulated
Transit-amplyfying cell	negative regulation of cell-cell adhesion	0.0187568	9	up_regulated
Transit-amplyfying cell	positive regulation of ERK1 and ERK2 cascade	0.0300795	9	up_regulated
Transit-amplyfying cell	blood coagulation	0.0303148	9	up_regulated
Transit-amplyfying cell	regulation of chemotaxis	0.0324123	9	up_regulated
Transit-amplyfying cell	contractile fiber	0.0324712	9	up_regulated
Transit-amplyfying cell	coagulation	0.0330965	9	up_regulated
Transit-amplyfying cell	hemostasis	0.0337964	9	up_regulated
Transit-amplyfying cell	regulation of endothelial cell migration	0.0344056	9	up_regulated
Transit-amplyfying cell	regulation of lymphocyte proliferation	0.0344056	9	up_regulated
Transit-amplyfying cell	negative regulation of apoptotic signaling pathway	0.0344056	9	up_regulated
Transit-amplyfying cell	reactive oxygen species metabolic process	0.0352894	9	up_regulated
Transit-amplyfying cell	regulation of mononuclear cell proliferation	0.0360896	9	up_regulated
Transit-amplyfying cell	response to alcohol	0.0376417	9	up_regulated
Transit-amplyfying cell	fat cell differentiation	0.0395444	9	up_regulated
Transit-amplyfying cell	positive regulation of leukocyte cell-cell adhesion	0.0429354	9	up_regulated
Transit-amplyfying cell	organic hydroxy compound transport	0.0448325	9	up_regulated
Transit-amplyfying cell	monocyte chemotaxis	0.000291412	8	up_regulated
Transit-amplyfying cell	negative regulation of leukocyte proliferation	0.0013915	8	up_regulated
Transit-amplyfying cell	regulation of lipid transport	0.00498591	8	up_regulated
Transit-amplyfying cell	cellular response to interferon-gamma	0.00498591	8	up_regulated
Transit-amplyfying cell	blood microparticle	0.00883154	8	up_regulated
Transit-amplyfying cell	cellular hormone metabolic process	0.00949806	8	up_regulated
Transit-amplyfying cell	response to glucocorticoid	0.0100546	8	up_regulated
Transit-amplyfying cell	cytokine binding	0.0100592	8	up_regulated
Transit-amplyfying cell	specific granule	0.0129163	8	up_regulated
Transit-amplyfying cell	detoxification	0.0140331	8	up_regulated
Transit-amplyfying cell	tertiary granule	0.0143819	8	up_regulated
Transit-amplyfying cell	integrin binding	0.0154558	8	up_regulated
Transit-amplyfying cell	regulation of extrinsic apoptotic signaling pathway	0.0155802	8	up_regulated
Transit-amplyfying cell	negative regulation of lymphocyte activation	0.0198142	8	up_regulated
Transit-amplyfying cell	response to temperature stimulus	0.0311866	8	up_regulated
Transit-amplyfying cell	muscle cell development	0.0330965	8	up_regulated
Transit-amplyfying cell	female pregnancy	0.0344056	8	up_regulated
Transit-amplyfying cell	morphogenesis of a branching epithelium	0.0344056	8	up_regulated
Transit-amplyfying cell	positive regulation of peptidase activity	0.0387965	8	up_regulated
Transit-amplyfying cell	negative regulation of leukocyte activation	0.0397362	8	up_regulated
Transit-amplyfying cell	morphogenesis of a branching structure	0.0428019	8	up_regulated
Transit-amplyfying cell	T cell proliferation	0.0462805	8	up_regulated
Transit-amplyfying cell	positive regulation of protein serine/threonine kinase activity	0.048908	8	up_regulated
Transit-amplyfying cell	antioxidant activity	0.0034626	7	up_regulated
Transit-amplyfying cell	basement membrane	0.00416918	7	up_regulated
Transit-amplyfying cell	endocrine process	0.00442666	7	up_regulated
Transit-amplyfying cell	positive regulation of leukocyte chemotaxis	0.00658926	7	up_regulated
Transit-amplyfying cell	positive regulation of lipid localization	0.00658926	7	up_regulated
Transit-amplyfying cell	fatty acid transport	0.00826013	7	up_regulated
Transit-amplyfying cell	cellular oxidant detoxification	0.00849053	7	up_regulated
Transit-amplyfying cell	antigen processing and presentation	0.0107463	7	up_regulated
Transit-amplyfying cell	regulation of mitotic nuclear division	0.0129813	7	up_regulated
Transit-amplyfying cell	renal system process	0.0137387	7	up_regulated
Transit-amplyfying cell	cellular detoxification	0.0142858	7	up_regulated
Transit-amplyfying cell	hormone activity	0.0165281	7	up_regulated
Transit-amplyfying cell	positive regulation of cell-substrate adhesion	0.0185873	7	up_regulated
Transit-amplyfying cell	cellular response to toxic substance	0.0191541	7	up_regulated
Transit-amplyfying cell	complement activation	0.0246903	7	up_regulated
Transit-amplyfying cell	regulation of wound healing	0.0266085	7	up_regulated
Transit-amplyfying cell	regulation of G protein-coupled receptor signaling pathway	0.0300795	7	up_regulated
Transit-amplyfying cell	regulation of nuclear division	0.0303148	7	up_regulated
Transit-amplyfying cell	transition metal ion homeostasis	0.0303148	7	up_regulated
Transit-amplyfying cell	positive regulation of chemotaxis	0.0311866	7	up_regulated
Transit-amplyfying cell	organic acid binding	0.0346978	7	up_regulated
Transit-amplyfying cell	positive regulation of lipid metabolic process	0.0412316	7	up_regulated
Transit-amplyfying cell	branching morphogenesis of an epithelial tube	0.0412316	7	up_regulated
Transit-amplyfying cell	BMP signaling pathway	0.0474833	7	up_regulated
Transit-amplyfying cell	negative regulation of epithelial cell proliferation	0.0480721	7	up_regulated
Transit-amplyfying cell	regulation of neutrophil chemotaxis	0.000326167	6	up_regulated
Transit-amplyfying cell	lipid export from cell	0.00131513	6	up_regulated
Transit-amplyfying cell	regulation of neutrophil migration	0.00144911	6	up_regulated
Transit-amplyfying cell	negative regulation of leukocyte apoptotic process	0.00230798	6	up_regulated
Transit-amplyfying cell	regulation of granulocyte chemotaxis	0.00240645	6	up_regulated
Transit-amplyfying cell	positive regulation of lipid transport	0.00802779	6	up_regulated
Transit-amplyfying cell	ovulation cycle	0.00826013	6	up_regulated
Transit-amplyfying cell	collagen trimer	0.0114816	6	up_regulated
Transit-amplyfying cell	outflow tract morphogenesis	0.0129813	6	up_regulated
Transit-amplyfying cell	regulation of leukocyte apoptotic process	0.0156786	6	up_regulated
Transit-amplyfying cell	lysosomal lumen	0.017534	6	up_regulated
Transit-amplyfying cell	negative regulation of extrinsic apoptotic signaling pathway	0.0262197	6	up_regulated
Transit-amplyfying cell	regulation of cyclin-dependent protein serine/threonine kinase activity	0.0270413	6	up_regulated
Transit-amplyfying cell	regulation of biomineral tissue development	0.0296419	6	up_regulated
Transit-amplyfying cell	regulation of cyclin-dependent protein kinase activity	0.0296419	6	up_regulated
Transit-amplyfying cell	regulation of epithelial to mesenchymal transition	0.030271	6	up_regulated
Transit-amplyfying cell	regulation of biomineralization	0.0311866	6	up_regulated
Transit-amplyfying cell	artery development	0.0337964	6	up_regulated
Transit-amplyfying cell	leukocyte apoptotic process	0.0355662	6	up_regulated
Transit-amplyfying cell	acute inflammatory response	0.0401984	6	up_regulated
Transit-amplyfying cell	glucose transmembrane transport	0.0401984	6	up_regulated
Transit-amplyfying cell	cellular transition metal ion homeostasis	0.042145	6	up_regulated
Transit-amplyfying cell	hexose transmembrane transport	0.0428019	6	up_regulated
Transit-amplyfying cell	monosaccharide transmembrane transport	0.0448325	6	up_regulated
Transit-amplyfying cell	lymphocyte migration	0.0448325	6	up_regulated
Transit-amplyfying cell	bone mineralization	0.0471011	6	up_regulated
Transit-amplyfying cell	release of sequestered calcium ion into cytosol	0.0471011	6	up_regulated
Transit-amplyfying cell	negative regulation of sequestering of calcium ion	0.0478919	6	up_regulated
Transit-amplyfying cell	negative regulation of protein serine/threonine kinase activity	0.0478919	6	up_regulated
Transit-amplyfying cell	Z disc	0.0491314	6	up_regulated
Transit-amplyfying cell	regulation of sequestering of calcium ion	0.0498428	6	up_regulated
Transit-amplyfying cell	CXCR chemokine receptor binding	0.000111594	5	up_regulated
Transit-amplyfying cell	positive regulation of neutrophil chemotaxis	0.000971932	5	up_regulated
Transit-amplyfying cell	positive regulation of granulocyte chemotaxis	0.00144911	5	up_regulated
Transit-amplyfying cell	antigen processing and presentation of exogenous peptide antigen via MHC class II	0.00224481	5	up_regulated
Transit-amplyfying cell	response to prostaglandin	0.00240645	5	up_regulated
Transit-amplyfying cell	positive regulation of neutrophil migration	0.00260873	5	up_regulated
Transit-amplyfying cell	antigen processing and presentation of peptide antigen via MHC class II	0.00330209	5	up_regulated
Transit-amplyfying cell	antigen processing and presentation of peptide or polysaccharide antigen via MHC class II	0.00410038	5	up_regulated
Transit-amplyfying cell	oxygen binding	0.0041712	5	up_regulated
Transit-amplyfying cell	antigen processing and presentation of exogenous peptide antigen	0.00493616	5	up_regulated
Transit-amplyfying cell	extracellular matrix structural constituent conferring tensile strength	0.00500806	5	up_regulated
Transit-amplyfying cell	antigen processing and presentation of exogenous antigen	0.0093293	5	up_regulated
Transit-amplyfying cell	fatty acid binding	0.00951948	5	up_regulated
Transit-amplyfying cell	endocrine hormone secretion	0.0103714	5	up_regulated
Transit-amplyfying cell	tertiary granule lumen	0.0105595	5	up_regulated
Transit-amplyfying cell	peroxidase activity	0.0106509	5	up_regulated
Transit-amplyfying cell	defense response to fungus	0.0131201	5	up_regulated
Transit-amplyfying cell	oxidoreductase activity, acting on peroxide as acceptor	0.0138266	5	up_regulated
Transit-amplyfying cell	hydrogen peroxide metabolic process	0.0148691	5	up_regulated
Transit-amplyfying cell	anterior/posterior axis specification	0.016662	5	up_regulated
Transit-amplyfying cell	icosanoid biosynthetic process	0.016662	5	up_regulated
Transit-amplyfying cell	protein export from nucleus	0.0178311	5	up_regulated
Transit-amplyfying cell	regulation of nitric oxide biosynthetic process	0.0208988	5	up_regulated
Transit-amplyfying cell	antigen processing and presentation of peptide antigen	0.0234164	5	up_regulated
Transit-amplyfying cell	response to fungus	0.0243343	5	up_regulated
Transit-amplyfying cell	lymphocyte chemotaxis	0.0243343	5	up_regulated
Transit-amplyfying cell	regulation of nitric oxide metabolic process	0.0243343	5	up_regulated
Transit-amplyfying cell	glomerulus development	0.0270413	5	up_regulated
Transit-amplyfying cell	negative regulation of smooth muscle cell proliferation	0.0344056	5	up_regulated
Transit-amplyfying cell	smooth muscle cell differentiation	0.0344056	5	up_regulated
Transit-amplyfying cell	nitric oxide biosynthetic process	0.0358549	5	up_regulated
Transit-amplyfying cell	molecular carrier activity	0.0371143	5	up_regulated
Transit-amplyfying cell	regulation of glucose transmembrane transport	0.0405237	5	up_regulated
Transit-amplyfying cell	artery morphogenesis	0.0417495	5	up_regulated
Transit-amplyfying cell	regulation of muscle cell apoptotic process	0.0428019	5	up_regulated
Transit-amplyfying cell	nitric oxide metabolic process	0.0428019	5	up_regulated
Transit-amplyfying cell	fibroblast proliferation	0.0428019	5	up_regulated
Transit-amplyfying cell	cardiac muscle cell development	0.0428019	5	up_regulated
Transit-amplyfying cell	reactive nitrogen species metabolic process	0.0442506	5	up_regulated
Transit-amplyfying cell	response to vitamin	0.0450046	5	up_regulated
Transit-amplyfying cell	negative regulation of lymphocyte proliferation	0.0470927	5	up_regulated
Transit-amplyfying cell	monocarboxylic acid binding	0.0475922	5	up_regulated
Transit-amplyfying cell	muscle cell apoptotic process	0.0478919	5	up_regulated
Transit-amplyfying cell	negative regulation of mononuclear cell proliferation	0.0478919	5	up_regulated
Transit-amplyfying cell	azurophil granule lumen	0.0491314	5	up_regulated
Transit-amplyfying cell	hemoglobin complex	0.00103224	4	up_regulated
Transit-amplyfying cell	long-chain fatty acid binding	0.00125772	4	up_regulated
Transit-amplyfying cell	oligosaccharide binding	0.00125772	4	up_regulated
Transit-amplyfying cell	sequestering of metal ion	0.00240645	4	up_regulated
Transit-amplyfying cell	chronic inflammatory response	0.00290312	4	up_regulated
Transit-amplyfying cell	complex of collagen trimers	0.00416918	4	up_regulated
Transit-amplyfying cell	endocytic vesicle lumen	0.00416918	4	up_regulated
Transit-amplyfying cell	modulation of process of another organism	0.00849053	4	up_regulated
Transit-amplyfying cell	negative regulation of myoblast differentiation	0.00849053	4	up_regulated
Transit-amplyfying cell	hydrogen peroxide catabolic process	0.0131361	4	up_regulated
Transit-amplyfying cell	prostaglandin biosynthetic process	0.0156786	4	up_regulated
Transit-amplyfying cell	prostanoid biosynthetic process	0.0156786	4	up_regulated
Transit-amplyfying cell	negative regulation of lymphocyte apoptotic process	0.0172678	4	up_regulated
Transit-amplyfying cell	response to testosterone	0.0301508	4	up_regulated
Transit-amplyfying cell	positive regulation of nitric oxide biosynthetic process	0.0301508	4	up_regulated
Transit-amplyfying cell	positive regulation of interleukin-12 production	0.0317955	4	up_regulated
Transit-amplyfying cell	positive regulation of nitric oxide metabolic process	0.0331987	4	up_regulated
Transit-amplyfying cell	mammary gland morphogenesis	0.0344056	4	up_regulated
Transit-amplyfying cell	regulation of humoral immune response	0.0355662	4	up_regulated
Transit-amplyfying cell	extracellular matrix assembly	0.03758	4	up_regulated
Transit-amplyfying cell	regulation of transcription from RNA polymerase II promoter in response to stress	0.0397362	4	up_regulated
Transit-amplyfying cell	dendritic cell differentiation	0.0397362	4	up_regulated
Transit-amplyfying cell	regulation of systemic arterial blood pressure mediated by a chemical signal	0.0415281	4	up_regulated
Transit-amplyfying cell	regulation of cell adhesion mediated by integrin	0.0415281	4	up_regulated
Transit-amplyfying cell	CCR chemokine receptor binding	0.0426514	4	up_regulated
Transit-amplyfying cell	negative regulation of muscle cell apoptotic process	0.0427994	4	up_regulated
Transit-amplyfying cell	ovulation cycle process	0.0427994	4	up_regulated
Transit-amplyfying cell	prostanoid metabolic process	0.0434623	4	up_regulated
Transit-amplyfying cell	prostaglandin metabolic process	0.0434623	4	up_regulated
Transit-amplyfying cell	unsaturated fatty acid biosynthetic process	0.0473312	4	up_regulated
Transit-amplyfying cell	response to zinc ion	0.048908	4	up_regulated
Transit-amplyfying cell	positive regulation of epithelial to mesenchymal transition	0.048908	4	up_regulated
Transit-amplyfying cell	regulation of DNA-templated transcription in response to stress	0.048908	4	up_regulated
Transit-amplyfying cell	nitric oxide transport	0.00148608	3	up_regulated
Transit-amplyfying cell	positive regulation of dendritic cell antigen processing and presentation	0.00362803	3	up_regulated
Transit-amplyfying cell	haptoglobin-hemoglobin complex	0.00630837	3	up_regulated
Transit-amplyfying cell	haptoglobin binding	0.00650659	3	up_regulated
Transit-amplyfying cell	positive regulation of antigen processing and presentation	0.00658926	3	up_regulated
Transit-amplyfying cell	tryptophan catabolic process	0.00658926	3	up_regulated
Transit-amplyfying cell	indole-containing compound catabolic process	0.00658926	3	up_regulated
Transit-amplyfying cell	indolalkylamine catabolic process	0.00658926	3	up_regulated
Transit-amplyfying cell	platelet-derived growth factor binding	0.00842163	3	up_regulated
Transit-amplyfying cell	regulation of dendritic cell antigen processing and presentation	0.00956845	3	up_regulated
Transit-amplyfying cell	tryptophan metabolic process	0.0116642	3	up_regulated
Transit-amplyfying cell	collagen-activated tyrosine kinase receptor signaling pathway	0.0116642	3	up_regulated
Transit-amplyfying cell	leukocyte aggregation	0.0133703	3	up_regulated
Transit-amplyfying cell	oxygen carrier activity	0.0138266	3	up_regulated
Transit-amplyfying cell	indolalkylamine metabolic process	0.0156786	3	up_regulated
Transit-amplyfying cell	MHC class II protein complex	0.0172636	3	up_regulated
Transit-amplyfying cell	dendritic cell antigen processing and presentation	0.0185873	3	up_regulated
Transit-amplyfying cell	oxygen transport	0.0185873	3	up_regulated
Transit-amplyfying cell	aromatic amino acid family catabolic process	0.0209989	3	up_regulated
Transit-amplyfying cell	collagen-activated signaling pathway	0.0243343	3	up_regulated
Transit-amplyfying cell	regulation of steroid hormone secretion	0.0272658	3	up_regulated
Transit-amplyfying cell	leukocyte migration involved in inflammatory response	0.0300795	3	up_regulated
Transit-amplyfying cell	regulation of antigen processing and presentation	0.0324123	3	up_regulated
Transit-amplyfying cell	C21-steroid hormone biosynthetic process	0.0324123	3	up_regulated
Transit-amplyfying cell	response to immobilization stress	0.0324123	3	up_regulated
Transit-amplyfying cell	negative regulation of T cell apoptotic process	0.0324123	3	up_regulated
Transit-amplyfying cell	renal absorption	0.0324123	3	up_regulated
Transit-amplyfying cell	gas transport	0.0344056	3	up_regulated
Transit-amplyfying cell	regulation of complement activation	0.0344056	3	up_regulated
Transit-amplyfying cell	nitric-oxide synthase biosynthetic process	0.0344056	3	up_regulated
Transit-amplyfying cell	regulation of nitric-oxide synthase biosynthetic process	0.0344056	3	up_regulated
Transit-amplyfying cell	cell proliferation involved in kidney development	0.0344056	3	up_regulated
Transit-amplyfying cell	steroid hormone secretion	0.03758	3	up_regulated
Transit-amplyfying cell	extracellular matrix structural constituent conferring compression resistance	0.0394909	3	up_regulated
Transit-amplyfying cell	response to prostaglandin E	0.0409789	3	up_regulated
Transit-amplyfying cell	MHC protein complex	0.0418777	3	up_regulated
Transit-amplyfying cell	positive regulation of humoral immune response	0.0427994	3	up_regulated
Transit-amplyfying cell	positive regulation of glycoprotein biosynthetic process	0.0427994	3	up_regulated
Transit-amplyfying cell	acute inflammatory response to antigenic stimulus	0.0448325	3	up_regulated
Transit-amplyfying cell	indole-containing compound metabolic process	0.0448325	3	up_regulated
Transit-amplyfying cell	trabecula formation	0.0448325	3	up_regulated
Transit-amplyfying cell	positive regulation of fatty acid transport	0.0448325	3	up_regulated
Transit-amplyfying cell	oxidoreductase activity, acting on single donors with incorporation of molecular oxygen, incorporation of two atoms of oxygen	0.0458692	3	up_regulated
Transit-amplyfying cell	integral component of lumenal side of endoplasmic reticulum membrane	0.0491314	3	up_regulated
Transit-amplyfying cell	lumenal side of endoplasmic reticulum membrane	0.0491314	3	up_regulated
Transit-amplyfying cell	oxidoreductase activity, acting on single donors with incorporation of molecular oxygen	0.0491925	3	up_regulated
Transit-amplyfying cell	intracellular ferritin complex	0.00416918	2	up_regulated
Transit-amplyfying cell	ferritin complex	0.00416918	2	up_regulated
Transit-amplyfying cell	CHOP-ATF3 complex	0.00416918	2	up_regulated
Transit-amplyfying cell	neutrophil aggregation	0.00658926	2	up_regulated
Transit-amplyfying cell	tryptophan 2,3-dioxygenase activity	0.0106509	2	up_regulated
Transit-amplyfying cell	CCR10 chemokine receptor binding	0.0106509	2	up_regulated
Transit-amplyfying cell	endocardial cushion to mesenchymal transition involved in heart valve formation	0.0129813	2	up_regulated
Transit-amplyfying cell	specification of animal organ position	0.0129813	2	up_regulated
Transit-amplyfying cell	response to silicon dioxide	0.0129813	2	up_regulated
Transit-amplyfying cell	response to prostaglandin F	0.0129813	2	up_regulated
Transit-amplyfying cell	mesenchymal cell proliferation involved in ureteric bud development	0.0129813	2	up_regulated
Transit-amplyfying cell	dendritic cell dendrite assembly	0.0129813	2	up_regulated
Transit-amplyfying cell	regulation of progesterone biosynthetic process	0.0129813	2	up_regulated
Transit-amplyfying cell	regulation of dendritic cell dendrite assembly	0.0129813	2	up_regulated
Transit-amplyfying cell	Toll-like receptor 4 binding	0.0170384	2	up_regulated
Transit-amplyfying cell	steroid sulfotransferase activity	0.0170384	2	up_regulated
Transit-amplyfying cell	cell wall disruption in another organism	0.0208988	2	up_regulated
Transit-amplyfying cell	cell proliferation involved in mesonephros development	0.0208988	2	up_regulated
Transit-amplyfying cell	endocardial cushion to mesenchymal transition	0.0208988	2	up_regulated
Transit-amplyfying cell	mature conventional dendritic cell differentiation	0.0208988	2	up_regulated
Transit-amplyfying cell	phagocytic vesicle lumen	0.0216273	2	up_regulated
Transit-amplyfying cell	myeloid dendritic cell chemotaxis	0.0296419	2	up_regulated
Transit-amplyfying cell	positive regulation of hypersensitivity	0.0296419	2	up_regulated
Transit-amplyfying cell	tryptophan catabolic process to kynurenine	0.0296419	2	up_regulated
Transit-amplyfying cell	response to fluoride	0.0296419	2	up_regulated
Transit-amplyfying cell	negative regulation of cell proliferation involved in heart morphogenesis	0.0296419	2	up_regulated
Transit-amplyfying cell	protein complex involved in cell-matrix adhesion	0.0307872	2	up_regulated
Transit-amplyfying cell	progesterone biosynthetic process	0.0355662	2	up_regulated
Transit-amplyfying cell	intracellular sequestering of iron ion	0.0355662	2	up_regulated
Transit-amplyfying cell	glomerulus vasculature morphogenesis	0.0355662	2	up_regulated
Transit-amplyfying cell	glomerular capillary formation	0.0355662	2	up_regulated
Transit-amplyfying cell	icosatetraenoic acid binding	0.0371143	2	up_regulated
Transit-amplyfying cell	arachidonic acid binding	0.0371143	2	up_regulated
Transit-amplyfying cell	collagen type IV trimer	0.0393434	2	up_regulated
Transit-amplyfying cell	positive regulation of acute inflammatory response to antigenic stimulus	0.0427994	2	up_regulated
Transit-amplyfying cell	positive regulation of prostaglandin biosynthetic process	0.0427994	2	up_regulated
Transit-amplyfying cell	oxygen homeostasis	0.0427994	2	up_regulated
Transit-amplyfying cell	autocrine signaling	0.0427994	2	up_regulated
Transit-amplyfying cell	positive regulation of complement activation	0.0427994	2	up_regulated
Transit-amplyfying cell	mammary gland formation	0.0427994	2	up_regulated
Transit-amplyfying cell	pulmonary artery morphogenesis	0.0427994	2	up_regulated
Transit-amplyfying cell	negative regulation of thymocyte apoptotic process	0.0427994	2	up_regulated
Transit-amplyfying cell	sequestering of iron ion	0.0427994	2	up_regulated
Transit-amplyfying cell	negative regulation of dendritic cell apoptotic process	0.0427994	2	up_regulated
Transit-amplyfying cell	vascular endothelial growth factor-activated receptor activity	0.0458692	2	up_regulated
Transit-amplyfying cell	icosanoid binding	0.0458692	2	up_regulated
Transit-amplyfying cell	regulation of hypersensitivity	0.048908	2	up_regulated
Transit-amplyfying cell	sequestering of zinc ion	0.048908	2	up_regulated
Transit-amplyfying cell	regulation of immature T cell proliferation in thymus	0.048908	2	up_regulated
Transit-amplyfying cell	renal system vasculature morphogenesis	0.048908	2	up_regulated
Transit-amplyfying cell	kidney vasculature morphogenesis	0.048908	2	up_regulated
Transit-amplyfying cell	network-forming collagen trimer	0.0491314	2	up_regulated
Transit-amplyfying cell	collagen network	0.0491314	2	up_regulated
Transit-amplyfying cell	basement membrane collagen trimer	0.0491314	2	up_regulated
Transit-amplyfying cell	serine-type endopeptidase complex	0.0491314	2	up_regulated
T cell	leukocyte migration	1.44e-12	32	up_regulated
T cell	receptor ligand activity	2.22e-08	29	up_regulated
T cell	signaling receptor activator activity	2.22e-08	29	up_regulated
T cell	response to molecule of bacterial origin	8.46e-11	28	up_regulated
T cell	response to lipopolysaccharide	9.84e-11	27	up_regulated
T cell	leukocyte chemotaxis	6.07e-12	25	up_regulated
T cell	cell chemotaxis	8.87e-10	25	up_regulated
T cell	positive regulation of cell adhesion	5.94e-07	25	up_regulated
T cell	cytokine-mediated signaling pathway	2.64e-06	25	up_regulated
T cell	myeloid leukocyte migration	1.9e-11	24	up_regulated
T cell	positive regulation of cytokine production	7e-06	24	up_regulated
T cell	response to peptide	1.18e-05	24	up_regulated
T cell	humoral immune response	2.53e-08	23	up_regulated
T cell	leukocyte cell-cell adhesion	6.2e-07	23	up_regulated
T cell	collagen-containing extracellular matrix	1.8e-06	23	up_regulated
T cell	response to extracellular stimulus	2.36e-05	23	up_regulated
T cell	cellular response to biotic stimulus	3.19e-09	22	up_regulated
T cell	wound healing	1.68e-05	22	up_regulated
T cell	positive regulation of response to external stimulus	2.36e-05	22	up_regulated
T cell	response to nutrient levels	2.69e-05	22	up_regulated
T cell	regulation of cell-cell adhesion	3.6e-05	22	up_regulated
T cell	cellular response to lipopolysaccharide	1.17e-09	21	up_regulated
T cell	cellular response to molecule of bacterial origin	3.03e-09	21	up_regulated
T cell	secretory granule lumen	4.72e-07	21	up_regulated
T cell	cytoplasmic vesicle lumen	4.72e-07	21	up_regulated
T cell	vesicle lumen	4.72e-07	21	up_regulated
T cell	response to peptide hormone	2.35e-05	21	up_regulated
T cell	negative regulation of immune system process	4.43e-05	21	up_regulated
T cell	positive regulation of cell activation	6.09e-05	21	up_regulated
T cell	regulation of apoptotic signaling pathway	2.36e-05	20	up_regulated
T cell	positive regulation of leukocyte activation	0.000123189	20	up_regulated
T cell	positive regulation of MAPK cascade	0.000769914	20	up_regulated
T cell	granulocyte migration	2.07e-10	19	up_regulated
T cell	mononuclear cell migration	1.31e-08	19	up_regulated
T cell	G protein-coupled receptor binding	3.74e-06	19	up_regulated
T cell	regulation of leukocyte cell-cell adhesion	3.21e-05	19	up_regulated
T cell	response to oxidative stress	0.000469032	19	up_regulated
T cell	external side of plasma membrane	0.00073722	19	up_regulated
T cell	leukocyte mediated immunity	0.000927932	19	up_regulated
T cell	immune response-regulating signaling pathway	0.0016336	19	up_regulated
T cell	granulocyte chemotaxis	9.84e-11	18	up_regulated
T cell	neutrophil migration	9.84e-11	18	up_regulated
T cell	regulation of leukocyte migration	2.93e-07	18	up_regulated
T cell	regulation of ERK1 and ERK2 cascade	3.25e-05	18	up_regulated
T cell	ERK1 and ERK2 cascade	8.04e-05	18	up_regulated
T cell	positive regulation of lymphocyte activation	0.000246623	18	up_regulated
T cell	neutrophil chemotaxis	8.46e-11	17	up_regulated
T cell	positive regulation of cell-cell adhesion	5.3e-05	17	up_regulated
T cell	maintenance of location	0.000231017	17	up_regulated
T cell	muscle organ development	0.000245722	17	up_regulated
T cell	regulation of angiogenesis	0.000341407	17	up_regulated
T cell	regulation of vasculature development	0.000399553	17	up_regulated
T cell	response to virus	0.00134662	17	up_regulated
T cell	mononuclear cell differentiation	0.00377618	17	up_regulated
T cell	muscle system process	0.00540879	17	up_regulated
T cell	extrinsic apoptotic signaling pathway	1.04e-05	16	up_regulated
T cell	extracellular matrix organization	0.000324564	16	up_regulated
T cell	extracellular structure organization	0.000334093	16	up_regulated
T cell	external encapsulating structure organization	0.000353963	16	up_regulated
T cell	regulation of T cell activation	0.000995228	16	up_regulated
T cell	defense response to bacterium	0.00183533	16	up_regulated
T cell	regulation of body fluid levels	0.00293561	16	up_regulated
T cell	regulation of peptidase activity	0.0124467	16	up_regulated
T cell	actin cytoskeleton	0.0188178	16	up_regulated
T cell	antimicrobial humoral response	3.36e-08	15	up_regulated
T cell	cytokine activity	6.34e-05	15	up_regulated
T cell	positive regulation of leukocyte cell-cell adhesion	0.000120535	15	up_regulated
T cell	lymphocyte mediated immunity	0.00540879	15	up_regulated
T cell	negative regulation of cellular component movement	0.00568992	15	up_regulated
T cell	lymphocyte differentiation	0.00739709	15	up_regulated
T cell	activation of immune response	0.00784396	15	up_regulated
T cell	myeloid cell differentiation	0.00875003	15	up_regulated
T cell	regulation of DNA-binding transcription factor activity	0.0224825	15	up_regulated
T cell	regulation of anatomical structure size	0.0346353	15	up_regulated
T cell	cellular divalent inorganic cation homeostasis	0.0375537	15	up_regulated
T cell	regulation of cell development	0.0406122	15	up_regulated
T cell	response to chemokine	1.76e-08	14	up_regulated
T cell	cellular response to chemokine	1.76e-08	14	up_regulated
T cell	positive regulation of leukocyte migration	1.63e-06	14	up_regulated
T cell	positive regulation of ERK1 and ERK2 cascade	0.000162767	14	up_regulated
T cell	positive regulation of T cell activation	0.00018221	14	up_regulated
T cell	cellular response to tumor necrosis factor	0.000231017	14	up_regulated
T cell	reactive oxygen species metabolic process	0.000245392	14	up_regulated
T cell	myeloid leukocyte activation	0.000247955	14	up_regulated
T cell	response to tumor necrosis factor	0.000469032	14	up_regulated
T cell	cytokine receptor binding	0.0010117	14	up_regulated
T cell	homeostasis of number of cells	0.00154647	14	up_regulated
T cell	gliogenesis	0.0020112	14	up_regulated
T cell	negative regulation of cell adhesion	0.00309088	14	up_regulated
T cell	response to steroid hormone	0.00585272	14	up_regulated
T cell	leukocyte proliferation	0.00585272	14	up_regulated
T cell	B cell activation	0.00677496	14	up_regulated
T cell	regulation of lipid metabolic process	0.0071503	14	up_regulated
T cell	GTPase activity	0.00753924	14	up_regulated
T cell	regulation of small molecule metabolic process	0.0075475	14	up_regulated
T cell	negative regulation of cell migration	0.00811249	14	up_regulated
T cell	muscle contraction	0.00875003	14	up_regulated
T cell	regulation of immune effector process	0.0092991	14	up_regulated
T cell	negative regulation of cell motility	0.0111257	14	up_regulated
T cell	positive regulation of proteolysis	0.0126365	14	up_regulated
T cell	adaptive immune response based on somatic recombination of immune receptors built from immunoglobulin superfamily domains	0.0128127	14	up_regulated
T cell	regulation of epithelial cell proliferation	0.0158689	14	up_regulated
T cell	regulation of actin filament-based process	0.0184709	14	up_regulated
T cell	negative regulation of locomotion	0.0191301	14	up_regulated
T cell	regulation of protein-containing complex assembly	0.0209584	14	up_regulated
T cell	regulation of metal ion transport	0.0214979	14	up_regulated
T cell	muscle tissue development	0.0220212	14	up_regulated
T cell	response to xenobiotic stimulus	0.0237774	14	up_regulated
T cell	negative regulation of response to external stimulus	0.0305571	14	up_regulated
T cell	negative regulation of phosphate metabolic process	0.0349689	14	up_regulated
T cell	negative regulation of phosphorus metabolic process	0.0353364	14	up_regulated
T cell	epithelial cell proliferation	0.0366912	14	up_regulated
T cell	actin filament organization	0.0397309	14	up_regulated
T cell	actin binding	0.0488834	14	up_regulated
T cell	chemokine-mediated signaling pathway	5.88e-08	13	up_regulated
T cell	regulation of extrinsic apoptotic signaling pathway	2.28e-05	13	up_regulated
T cell	regulation of response to wounding	4.6e-05	13	up_regulated
T cell	extracellular matrix structural constituent	5.7e-05	13	up_regulated
T cell	regulation of chemotaxis	0.000711665	13	up_regulated
T cell	regulation of I-kappaB kinase/NF-kappaB signaling	0.00199232	13	up_regulated
T cell	regulation of leukocyte proliferation	0.00199232	13	up_regulated
T cell	I-kappaB kinase/NF-kappaB signaling	0.00556026	13	up_regulated
T cell	endoplasmic reticulum lumen	0.0071826	13	up_regulated
T cell	cellular response to external stimulus	0.00894287	13	up_regulated
T cell	immune response-regulating cell surface receptor signaling pathway	0.0128127	13	up_regulated
T cell	regulation of actin cytoskeleton organization	0.0191301	13	up_regulated
T cell	cell-substrate adhesion	0.0236314	13	up_regulated
T cell	regulation of supramolecular fiber organization	0.0277205	13	up_regulated
T cell	negative regulation of phosphorylation	0.0301909	13	up_regulated
T cell	focal adhesion	0.0427636	13	up_regulated
T cell	cell-substrate junction	0.0497109	13	up_regulated
T cell	monocyte chemotaxis	4.43e-08	12	up_regulated
T cell	antimicrobial humoral immune response mediated by antimicrobial peptide	1.73e-07	12	up_regulated
T cell	lymphocyte migration	1.18e-05	12	up_regulated
T cell	response to interleukin-1	5e-05	12	up_regulated
T cell	response to temperature stimulus	0.000389675	12	up_regulated
T cell	response to mechanical stimulus	0.00100856	12	up_regulated
T cell	contractile fiber	0.00325694	12	up_regulated
T cell	fat cell differentiation	0.00380546	12	up_regulated
T cell	positive regulation of immune effector process	0.00540906	12	up_regulated
T cell	learning or memory	0.00775909	12	up_regulated
T cell	leukocyte activation involved in immune response	0.0124467	12	up_regulated
T cell	cell activation involved in immune response	0.0134323	12	up_regulated
T cell	positive regulation of defense response	0.0134323	12	up_regulated
T cell	defense response to virus	0.0136653	12	up_regulated
T cell	defense response to symbiont	0.0139618	12	up_regulated
T cell	intrinsic apoptotic signaling pathway	0.0151397	12	up_regulated
T cell	immune response-activating cell surface receptor signaling pathway	0.0170145	12	up_regulated
T cell	immune response-activating signal transduction	0.0170145	12	up_regulated
T cell	second-messenger-mediated signaling	0.0177526	12	up_regulated
T cell	regulation of cell morphogenesis	0.018223	12	up_regulated
T cell	cognition	0.0184709	12	up_regulated
T cell	production of molecular mediator of immune response	0.0203606	12	up_regulated
T cell	anatomical structure homeostasis	0.0229662	12	up_regulated
T cell	positive regulation of cytosolic calcium ion concentration	0.025284	12	up_regulated
T cell	endocytic vesicle	0.0265671	12	up_regulated
T cell	negative regulation of protein phosphorylation	0.0316777	12	up_regulated
T cell	regulation of cytosolic calcium ion concentration	0.0397309	12	up_regulated
T cell	chemokine activity	2.22e-08	11	up_regulated
T cell	chemokine receptor binding	6.72e-07	11	up_regulated
T cell	cellular oxidant detoxification	1.61e-05	11	up_regulated
T cell	cellular response to interleukin-1	3.54e-05	11	up_regulated
T cell	cellular detoxification	4.68e-05	11	up_regulated
T cell	cellular response to toxic substance	8.39e-05	11	up_regulated
T cell	regulation of leukocyte chemotaxis	8.94e-05	11	up_regulated
T cell	positive regulation of apoptotic signaling pathway	0.000171637	11	up_regulated
T cell	response to interferon-gamma	0.000234344	11	up_regulated
T cell	detoxification	0.000382359	11	up_regulated
T cell	regulation of smooth muscle cell proliferation	0.00102543	11	up_regulated
T cell	smooth muscle cell proliferation	0.0011788	11	up_regulated
T cell	cell killing	0.00199135	11	up_regulated
T cell	positive regulation of I-kappaB kinase/NF-kappaB signaling	0.00220971	11	up_regulated
T cell	response to reactive oxygen species	0.00399512	11	up_regulated
T cell	multi-organism reproductive process	0.00432359	11	up_regulated
T cell	multi-multicellular organism process	0.005487	11	up_regulated
T cell	negative regulation of cell activation	0.00590981	11	up_regulated
T cell	regulation of cell-substrate adhesion	0.00611169	11	up_regulated
T cell	maintenance of location in cell	0.00653238	11	up_regulated
T cell	blood coagulation	0.00689137	11	up_regulated
T cell	coagulation	0.00775909	11	up_regulated
T cell	hemostasis	0.0078946	11	up_regulated
T cell	muscle cell proliferation	0.0092991	11	up_regulated
T cell	response to toxic substance	0.0128127	11	up_regulated
T cell	T cell differentiation	0.0178834	11	up_regulated
T cell	tissue homeostasis	0.0211689	11	up_regulated
T cell	biological process involved in symbiotic interaction	0.026672	11	up_regulated
T cell	lymphocyte proliferation	0.0313844	11	up_regulated
T cell	positive regulation of cell development	0.0316777	11	up_regulated
T cell	mononuclear cell proliferation	0.0338514	11	up_regulated
T cell	phagocytosis	0.0391946	11	up_regulated
T cell	viral life cycle	0.0443897	11	up_regulated
T cell	response to oxygen levels	0.0491677	11	up_regulated
T cell	defense response to fungus	4.59e-07	10	up_regulated
T cell	regulation of nitric oxide biosynthetic process	1.64e-06	10	up_regulated
T cell	response to fungus	2.48e-06	10	up_regulated
T cell	regulation of nitric oxide metabolic process	2.48e-06	10	up_regulated
T cell	nitric oxide biosynthetic process	1.04e-05	10	up_regulated
T cell	nitric oxide metabolic process	1.91e-05	10	up_regulated
T cell	reactive nitrogen species metabolic process	2.09e-05	10	up_regulated
T cell	antioxidant activity	2.87e-05	10	up_regulated
T cell	cellular response to interferon-gamma	0.000300308	10	up_regulated
T cell	regulation of wound healing	0.000722919	10	up_regulated
T cell	organic acid binding	0.000989303	10	up_regulated
T cell	positive regulation of chemotaxis	0.00102543	10	up_regulated
T cell	blood microparticle	0.00137229	10	up_regulated
T cell	positive regulation of leukocyte proliferation	0.00243177	10	up_regulated
T cell	skeletal muscle organ development	0.0036537	10	up_regulated
T cell	female pregnancy	0.00681539	10	up_regulated
T cell	response to starvation	0.0092991	10	up_regulated
T cell	sarcomere	0.0104879	10	up_regulated
T cell	protein folding	0.0138459	10	up_regulated
T cell	myofibril	0.0164732	10	up_regulated
T cell	regulation of cysteine-type endopeptidase activity	0.0199669	10	up_regulated
T cell	regulation of lymphocyte proliferation	0.0204159	10	up_regulated
T cell	regulation of mononuclear cell proliferation	0.021598	10	up_regulated
T cell	response to alcohol	0.0225663	10	up_regulated
T cell	antigen receptor-mediated signaling pathway	0.026672	10	up_regulated
T cell	protein complex oligomerization	0.026672	10	up_regulated
T cell	regulation of protein modification by small protein conjugation or removal	0.0277205	10	up_regulated
T cell	response to insulin	0.0347269	10	up_regulated
T cell	positive regulation of DNA-binding transcription factor activity	0.0385593	10	up_regulated
T cell	regulation of actin filament organization	0.0422833	10	up_regulated
T cell	positive regulation of leukocyte chemotaxis	0.000322435	9	up_regulated
T cell	regulation of mononuclear cell migration	0.00131906	9	up_regulated
T cell	hormone activity	0.00156682	9	up_regulated
T cell	positive regulation of production of molecular mediator of immune response	0.0016336	9	up_regulated
T cell	response to hydrogen peroxide	0.00247146	9	up_regulated
T cell	skeletal muscle tissue development	0.00759428	9	up_regulated
T cell	aging	0.00981044	9	up_regulated
T cell	regulation of production of molecular mediator of immune response	0.0111257	9	up_regulated
T cell	regulation of intrinsic apoptotic signaling pathway	0.0124467	9	up_regulated
T cell	ficolin-1-rich granule	0.0152138	9	up_regulated
T cell	negative regulation of immune response	0.0153789	9	up_regulated
T cell	serine-type endopeptidase activity	0.015955	9	up_regulated
T cell	regulation of blood pressure	0.0173364	9	up_regulated
T cell	positive regulation of angiogenesis	0.0173364	9	up_regulated
T cell	positive regulation of vasculature development	0.0173364	9	up_regulated
T cell	tumor necrosis factor superfamily cytokine production	0.0184709	9	up_regulated
T cell	regulation of tumor necrosis factor superfamily cytokine production	0.0184709	9	up_regulated
T cell	regulation of adaptive immune response	0.0187893	9	up_regulated
T cell	regeneration	0.0187893	9	up_regulated
T cell	negative regulation of leukocyte activation	0.0213334	9	up_regulated
T cell	negative regulation of cell-cell adhesion	0.0237774	9	up_regulated
T cell	lymphocyte activation involved in immune response	0.0253011	9	up_regulated
T cell	serine-type peptidase activity	0.0264564	9	up_regulated
T cell	regulation of cysteine-type endopeptidase activity involved in apoptotic process	0.026672	9	up_regulated
T cell	cell-cell junction organization	0.0274326	9	up_regulated
T cell	serine hydrolase activity	0.0283008	9	up_regulated
T cell	myeloid leukocyte differentiation	0.0301909	9	up_regulated
T cell	cellular ketone metabolic process	0.0306086	9	up_regulated
T cell	positive regulation of epithelial cell proliferation	0.0306086	9	up_regulated
T cell	glial cell differentiation	0.0349689	9	up_regulated
T cell	cell recognition	0.0430323	9	up_regulated
T cell	hormone metabolic process	0.0446399	9	up_regulated
T cell	negative regulation of apoptotic signaling pathway	0.0446399	9	up_regulated
T cell	peroxidase activity	4.75e-05	8	up_regulated
T cell	oxidoreductase activity, acting on peroxide as acceptor	5.7e-05	8	up_regulated
T cell	lymphocyte chemotaxis	0.000175121	8	up_regulated
T cell	signal transduction in absence of ligand	0.000209214	8	up_regulated
T cell	extrinsic apoptotic signaling pathway in absence of ligand	0.000209214	8	up_regulated
T cell	positive regulation of cytokine production involved in immune response	0.000245392	8	up_regulated
T cell	molecular carrier activity	0.000309081	8	up_regulated
T cell	negative regulation of smooth muscle cell proliferation	0.000366669	8	up_regulated
T cell	smooth muscle cell migration	0.00145008	8	up_regulated
T cell	regulation of cytokine production involved in immune response	0.00221192	8	up_regulated
T cell	cytokine production involved in immune response	0.00249396	8	up_regulated
T cell	muscle cell migration	0.00319162	8	up_regulated
T cell	ficolin-1-rich granule lumen	0.00640648	8	up_regulated
T cell	positive regulation of lymphocyte proliferation	0.0140577	8	up_regulated
T cell	positive regulation of mononuclear cell proliferation	0.0149682	8	up_regulated
T cell	growth factor binding	0.0159235	8	up_regulated
T cell	positive regulation of inflammatory response	0.0161181	8	up_regulated
T cell	negative regulation of angiogenesis	0.0177701	8	up_regulated
T cell	response to nutrient	0.0182872	8	up_regulated
T cell	negative regulation of blood vessel morphogenesis	0.0184709	8	up_regulated
T cell	negative regulation of vasculature development	0.0189975	8	up_regulated
T cell	specific granule	0.0200491	8	up_regulated
T cell	positive regulation of NF-kappaB transcription factor activity	0.0200864	8	up_regulated
T cell	response to corticosteroid	0.021598	8	up_regulated
T cell	tertiary granule	0.0219171	8	up_regulated
T cell	alpha-beta T cell activation	0.0223384	8	up_regulated
T cell	negative regulation of lymphocyte activation	0.0237774	8	up_regulated
T cell	vacuolar lumen	0.0265671	8	up_regulated
T cell	integrin binding	0.0272433	8	up_regulated
T cell	interleukin-6 production	0.0306086	8	up_regulated
T cell	regulation of interleukin-6 production	0.0306086	8	up_regulated
T cell	regulation of lipid biosynthetic process	0.0329984	8	up_regulated
T cell	temperature homeostasis	0.0344729	8	up_regulated
T cell	muscle cell development	0.0390249	8	up_regulated
T cell	response to ketone	0.0451059	8	up_regulated
T cell	positive regulation of peptidase activity	0.0473024	8	up_regulated
T cell	positive regulation of protein-containing complex assembly	0.0496697	8	up_regulated
T cell	oxygen binding	5.7e-05	7	up_regulated
T cell	positive regulation of nitric oxide biosynthetic process	9.5e-05	7	up_regulated
T cell	positive regulation of nitric oxide metabolic process	0.000126634	7	up_regulated
T cell	positive regulation of extrinsic apoptotic signaling pathway	0.000288249	7	up_regulated
T cell	hydrogen peroxide metabolic process	0.000469032	7	up_regulated
T cell	lipopolysaccharide-mediated signaling pathway	0.000973286	7	up_regulated
T cell	positive regulation of response to wounding	0.00212566	7	up_regulated
T cell	collagen trimer	0.00452912	7	up_regulated
T cell	regulation of smooth muscle cell migration	0.00462246	7	up_regulated
T cell	response to axon injury	0.00462246	7	up_regulated
T cell	homotypic cell-cell adhesion	0.00753902	7	up_regulated
T cell	regulation of chemokine production	0.00902584	7	up_regulated
T cell	chemokine production	0.0092991	7	up_regulated
T cell	cellular response to unfolded protein	0.0092991	7	up_regulated
T cell	CD4-positive, alpha-beta T cell activation	0.0111257	7	up_regulated
T cell	regulation of steroid metabolic process	0.0118534	7	up_regulated
T cell	macrophage activation	0.0128127	7	up_regulated
T cell	integrin-mediated signaling pathway	0.013372	7	up_regulated
T cell	antigen processing and presentation	0.013372	7	up_regulated
T cell	response to heat	0.0143612	7	up_regulated
T cell	interleukin-1 beta production	0.0149063	7	up_regulated
T cell	regulation of interleukin-1 beta production	0.0149063	7	up_regulated
T cell	response to amino acid	0.0173382	7	up_regulated
T cell	interferon-gamma production	0.0184709	7	up_regulated
T cell	regulation of interferon-gamma production	0.0184709	7	up_regulated
T cell	cellular response to topologically incorrect protein	0.0184709	7	up_regulated
T cell	positive regulation of cell-substrate adhesion	0.0215652	7	up_regulated
T cell	Z disc	0.0217093	7	up_regulated
T cell	response to acid chemical	0.0266026	7	up_regulated
T cell	interleukin-1 production	0.0266026	7	up_regulated
T cell	regulation of interleukin-1 production	0.0266026	7	up_regulated
T cell	leukocyte mediated cytotoxicity	0.0277205	7	up_regulated
T cell	I band	0.027812	7	up_regulated
T cell	regulation of cellular ketone metabolic process	0.0285429	7	up_regulated
T cell	response to unfolded protein	0.0340471	7	up_regulated
T cell	response to glucocorticoid	0.0340471	7	up_regulated
T cell	regulation of fat cell differentiation	0.0369413	7	up_regulated
T cell	digestive system development	0.0369413	7	up_regulated
T cell	negative regulation of leukocyte cell-cell adhesion	0.0385593	7	up_regulated
T cell	positive regulation of small molecule metabolic process	0.0406122	7	up_regulated
T cell	cell-cell junction assembly	0.0441579	7	up_regulated
T cell	positive regulation of lipid metabolic process	0.0481004	7	up_regulated
T cell	cytokine binding	0.0484153	7	up_regulated
T cell	hemoglobin complex	4.72e-07	6	up_regulated
T cell	hydrogen peroxide catabolic process	0.000185194	6	up_regulated
T cell	MHC protein complex binding	0.00034309	6	up_regulated
T cell	extracellular matrix structural constituent conferring tensile strength	0.000707104	6	up_regulated
T cell	regulation of extrinsic apoptotic signaling pathway in absence of ligand	0.0011788	6	up_regulated
T cell	CCR chemokine receptor binding	0.00135824	6	up_regulated
T cell	tertiary granule lumen	0.00325694	6	up_regulated
T cell	neuron projection regeneration	0.00488177	6	up_regulated
T cell	positive regulation of intrinsic apoptotic signaling pathway	0.005487	6	up_regulated
T cell	regulation of lymphocyte migration	0.00619012	6	up_regulated
T cell	positive regulation of gliogenesis	0.00666844	6	up_regulated
T cell	response to activity	0.00700161	6	up_regulated
T cell	skeletal muscle cell differentiation	0.00700161	6	up_regulated
T cell	positive regulation of mononuclear cell migration	0.00743559	6	up_regulated
T cell	T cell migration	0.00775909	6	up_regulated
T cell	positive regulation of chemokine production	0.0092991	6	up_regulated
T cell	regulation of mitochondrial membrane potential	0.00970399	6	up_regulated
T cell	actin filament bundle	0.0107957	6	up_regulated
T cell	cellular extravasation	0.0109905	6	up_regulated
T cell	amyloid-beta binding	0.0183271	6	up_regulated
T cell	leukocyte homeostasis	0.0211031	6	up_regulated
T cell	positive regulation of interleukin-6 production	0.0274629	6	up_regulated
T cell	negative regulation of extrinsic apoptotic signaling pathway	0.0274629	6	up_regulated
T cell	regulation of gliogenesis	0.0301909	6	up_regulated
T cell	regulation of interleukin-8 production	0.0316777	6	up_regulated
T cell	interleukin-8 production	0.0330801	6	up_regulated
T cell	regulation of nucleocytoplasmic transport	0.0340471	6	up_regulated
T cell	defense response to Gram-positive bacterium	0.0340471	6	up_regulated
T cell	apoptotic mitochondrial changes	0.0374883	6	up_regulated
T cell	actin cytoskeleton reorganization	0.0420861	6	up_regulated
T cell	cellular component assembly involved in morphogenesis	0.0434826	6	up_regulated
T cell	negative regulation of response to biotic stimulus	0.044714	6	up_regulated
T cell	structural constituent of cytoskeleton	0.0469593	6	up_regulated
T cell	T cell activation involved in immune response	0.0484461	6	up_regulated
T cell	haptoglobin-hemoglobin complex	1.18e-05	5	up_regulated
T cell	haptoglobin binding	1.29e-05	5	up_regulated
T cell	oxygen carrier activity	5.7e-05	5	up_regulated
T cell	oxygen transport	9.39e-05	5	up_regulated
T cell	CXCR chemokine receptor binding	0.000171421	5	up_regulated
T cell	gas transport	0.000393997	5	up_regulated
T cell	positive regulation of myeloid leukocyte cytokine production involved in immune response	0.000477324	5	up_regulated
T cell	endocytic vesicle lumen	0.000646544	5	up_regulated
T cell	modulation of process of another organism	0.000892896	5	up_regulated
T cell	myeloid leukocyte cytokine production	0.0016336	5	up_regulated
T cell	positive regulation of lymphocyte migration	0.00457652	5	up_regulated
T cell	antigen processing and presentation of exogenous peptide antigen	0.00506308	5	up_regulated
T cell	positive regulation of interleukin-12 production	0.00700161	5	up_regulated
T cell	structural constituent of muscle	0.00721957	5	up_regulated
T cell	regulation of T cell receptor signaling pathway	0.00797661	5	up_regulated
T cell	antigen processing and presentation of exogenous antigen	0.00995795	5	up_regulated
T cell	dendritic cell differentiation	0.00995795	5	up_regulated
T cell	regulation of granulocyte chemotaxis	0.0128127	5	up_regulated
T cell	receptor clustering	0.0173382	5	up_regulated
T cell	positive regulation of wound healing	0.0185284	5	up_regulated
T cell	negative regulation of adaptive immune response	0.0193976	5	up_regulated
T cell	regulation of endothelial cell apoptotic process	0.0193976	5	up_regulated
T cell	positive regulation of interleukin-8 production	0.0225663	5	up_regulated
T cell	interleukin-12 production	0.0237774	5	up_regulated
T cell	regulation of interleukin-12 production	0.0237774	5	up_regulated
T cell	antigen processing and presentation of peptide antigen	0.0237774	5	up_regulated
T cell	lymphocyte homeostasis	0.0257543	5	up_regulated
T cell	T-helper cell differentiation	0.0257543	5	up_regulated
T cell	endothelial cell apoptotic process	0.0257543	5	up_regulated
T cell	myofibril assembly	0.026672	5	up_regulated
T cell	cellular response to heat	0.026672	5	up_regulated
T cell	regulation of antigen receptor-mediated signaling pathway	0.026672	5	up_regulated
T cell	CD4-positive, alpha-beta T cell differentiation involved in immune response	0.0277205	5	up_regulated
T cell	striated muscle cell development	0.0277205	5	up_regulated
T cell	alpha-beta T cell activation involved in immune response	0.0290328	5	up_regulated
T cell	alpha-beta T cell differentiation involved in immune response	0.0290328	5	up_regulated
T cell	platelet aggregation	0.0301909	5	up_regulated
T cell	bicellular tight junction assembly	0.0301909	5	up_regulated
T cell	chaperone-mediated protein folding	0.0312406	5	up_regulated
T cell	cellular response to mechanical stimulus	0.0312406	5	up_regulated
T cell	natural killer cell mediated cytotoxicity	0.0339952	5	up_regulated
T cell	regulation of steroid biosynthetic process	0.0339952	5	up_regulated
T cell	natural killer cell mediated immunity	0.0375537	5	up_regulated
T cell	cellular response to amino acid stimulus	0.0375537	5	up_regulated
T cell	tight junction assembly	0.0375537	5	up_regulated
T cell	T cell differentiation involved in immune response	0.0391198	5	up_regulated
T cell	apical junction assembly	0.0406335	5	up_regulated
T cell	tight junction organization	0.0473024	5	up_regulated
T cell	CD4-positive, alpha-beta T cell differentiation	0.0489242	5	up_regulated
T cell	hemoglobin binding	0.000185334	4	up_regulated
T cell	RAGE receptor binding	0.000286356	4	up_regulated
T cell	leukocyte aggregation	0.000973286	4	up_regulated
T cell	dendritic cell antigen processing and presentation	0.00162492	4	up_regulated
T cell	platelet alpha granule membrane	0.00254405	4	up_regulated
T cell	complex of collagen trimers	0.00463267	4	up_regulated
T cell	positive regulation of neutrophil chemotaxis	0.00753478	4	up_regulated
T cell	dendritic cell chemotaxis	0.0092991	4	up_regulated
T cell	positive regulation of granulocyte chemotaxis	0.0104114	4	up_regulated
T cell	cellular biogenic amine catabolic process	0.0111257	4	up_regulated
T cell	MHC class II protein complex binding	0.011311	4	up_regulated
T cell	amine catabolic process	0.0134989	4	up_regulated
T cell	antigen processing and presentation of exogenous peptide antigen via MHC class II	0.0134989	4	up_regulated
T cell	positive regulation of T cell migration	0.0149063	4	up_regulated
T cell	regulation of neuron projection regeneration	0.0161499	4	up_regulated
T cell	positive regulation of neutrophil migration	0.0161499	4	up_regulated
T cell	dendritic cell migration	0.0173438	4	up_regulated
T cell	response to arsenic-containing substance	0.0173438	4	up_regulated
T cell	regulation of neutrophil chemotaxis	0.0173438	4	up_regulated
T cell	negative regulation of signal transduction in absence of ligand	0.0173438	4	up_regulated
T cell	negative regulation of extrinsic apoptotic signaling pathway in absence of ligand	0.0173438	4	up_regulated
T cell	antigen processing and presentation of peptide antigen via MHC class II	0.0184709	4	up_regulated
T cell	antigen processing and presentation of peptide or polysaccharide antigen via MHC class II	0.0211689	4	up_regulated
T cell	mucosal immune response	0.0237774	4	up_regulated
T cell	negative regulation of smooth muscle cell migration	0.0255322	4	up_regulated
T cell	organ or tissue specific immune response	0.0285429	4	up_regulated
T cell	forebrain neuron differentiation	0.0285429	4	up_regulated
T cell	response to tumor cell	0.0301909	4	up_regulated
T cell	positive regulation of glial cell differentiation	0.0301909	4	up_regulated
T cell	regulation of defense response to virus by host	0.0301909	4	up_regulated
T cell	regulation of actin cytoskeleton reorganization	0.0301909	4	up_regulated
T cell	astrocyte development	0.0313844	4	up_regulated
T cell	regulation of T cell migration	0.0335925	4	up_regulated
T cell	ER-nucleus signaling pathway	0.0349689	4	up_regulated
T cell	T cell costimulation	0.0349689	4	up_regulated
T cell	regulation of neutrophil migration	0.0349689	4	up_regulated
T cell	killing of cells of another organism	0.0372685	4	up_regulated
T cell	extracellular matrix assembly	0.0372685	4	up_regulated
T cell	lymphocyte costimulation	0.0388242	4	up_regulated
T cell	regulation of transcription from RNA polymerase II promoter in response to stress	0.0388242	4	up_regulated
T cell	regulation of erythrocyte differentiation	0.0388242	4	up_regulated
T cell	regulation of systemic arterial blood pressure mediated by a chemical signal	0.0407811	4	up_regulated
T cell	regulation of myelination	0.0407811	4	up_regulated
T cell	macrophage differentiation	0.0434478	4	up_regulated
T cell	regulation of fatty acid biosynthetic process	0.0434478	4	up_regulated
T cell	forebrain generation of neurons	0.0451059	4	up_regulated
T cell	cellular response to glucose starvation	0.0451059	4	up_regulated
T cell	regulation of extrinsic apoptotic signaling pathway via death domain receptors	0.0451059	4	up_regulated
T cell	negative regulation of leukocyte apoptotic process	0.0451059	4	up_regulated
T cell	glial cell migration	0.0473024	4	up_regulated
T cell	response to cold	0.0473024	4	up_regulated
T cell	nitric oxide transport	0.00102543	3	up_regulated
T cell	positive regulation of dendritic cell antigen processing and presentation	0.0029116	3	up_regulated
T cell	positive regulation of antigen processing and presentation	0.00568992	3	up_regulated
T cell	contact inhibition	0.00568992	3	up_regulated
T cell	detection of cell density	0.00733133	3	up_regulated
T cell	regulation of dendritic cell antigen processing and presentation	0.00902584	3	up_regulated
T cell	fibrillar collagen trimer	0.00919542	3	up_regulated
T cell	banded collagen fibril	0.00919542	3	up_regulated
T cell	platelet-derived growth factor binding	0.00935191	3	up_regulated
T cell	cytolytic granule	0.0107585	3	up_regulated
T cell	fibroblast activation	0.0110715	3	up_regulated
T cell	Toll-like receptor binding	0.0114879	3	up_regulated
T cell	estrous cycle	0.0149063	3	up_regulated
T cell	positive regulation of extrinsic apoptotic signaling pathway via death domain receptors	0.0149063	3	up_regulated
T cell	aromatic amino acid family catabolic process	0.0190117	3	up_regulated
T cell	sequestering of metal ion	0.0190117	3	up_regulated
T cell	long-chain fatty acid binding	0.0190758	3	up_regulated
T cell	oligosaccharide binding	0.0190758	3	up_regulated
T cell	MHC class II protein complex	0.0193069	3	up_regulated
T cell	chronic inflammatory response	0.0214979	3	up_regulated
T cell	response to hydroperoxide	0.0214979	3	up_regulated
T cell	negative regulation of nitric oxide biosynthetic process	0.0214979	3	up_regulated
T cell	negative regulation of nitric oxide metabolic process	0.0214979	3	up_regulated
T cell	PERK-mediated unfolded protein response	0.0237774	3	up_regulated
T cell	leukocyte migration involved in inflammatory response	0.0266026	3	up_regulated
T cell	positive regulation of macrophage derived foam cell differentiation	0.0266026	3	up_regulated
T cell	regulation of mitochondrial depolarization	0.0266026	3	up_regulated
T cell	striated muscle thin filament	0.0267318	3	up_regulated
T cell	peptidoglycan binding	0.0283008	3	up_regulated
T cell	regulation of antigen processing and presentation	0.0290328	3	up_regulated
T cell	C21-steroid hormone biosynthetic process	0.0290328	3	up_regulated
T cell	response to immobilization stress	0.0290328	3	up_regulated
T cell	mitochondrial depolarization	0.0313844	3	up_regulated
T cell	cellular response to arsenic-containing substance	0.0313844	3	up_regulated
T cell	positive regulation of viral life cycle	0.0313844	3	up_regulated
T cell	negative regulation of neural precursor cell proliferation	0.0313844	3	up_regulated
T cell	positive regulation of oligodendrocyte differentiation	0.0344729	3	up_regulated
T cell	vascular wound healing	0.0344729	3	up_regulated
T cell	integrated stress response signaling	0.0344729	3	up_regulated
T cell	calcium-independent cell-cell adhesion via plasma membrane cell-adhesion molecules	0.0375537	3	up_regulated
T cell	ovulation	0.0375537	3	up_regulated
T cell	protein refolding	0.0406122	3	up_regulated
T cell	positive regulation of endothelial cell apoptotic process	0.0406122	3	up_regulated
T cell	myofilament	0.0411671	3	up_regulated
T cell	MHC protein complex	0.0411671	3	up_regulated
T cell	regulation of heterotypic cell-cell adhesion	0.0443897	3	up_regulated
T cell	negative regulation of T cell receptor signaling pathway	0.0443897	3	up_regulated
T cell	glutathione peroxidase activity	0.0466712	3	up_regulated
T cell	regulation of lipopolysaccharide-mediated signaling pathway	0.0473024	3	up_regulated
T cell	defense response to protozoan	0.0473024	3	up_regulated
T cell	regulation of lymphocyte chemotaxis	0.0473024	3	up_regulated
T cell	collagen type I trimer	0.00452912	2	up_regulated
T cell	CHOP-ATF3 complex	0.00452912	2	up_regulated
T cell	glucagon receptor binding	0.00493067	2	up_regulated
T cell	age-dependent response to oxidative stress	0.00546251	2	up_regulated
T cell	age-dependent general metabolic decline	0.00546251	2	up_regulated
T cell	neutrophil aggregation	0.00546251	2	up_regulated
T cell	positive regulation of macrophage migration inhibitory factor signaling pathway	0.00546251	2	up_regulated
T cell	lymphotoxin A production	0.0111257	2	up_regulated
T cell	regulation of lymphotoxin A production	0.0111257	2	up_regulated
T cell	positive regulation of lymphotoxin A production	0.0111257	2	up_regulated
T cell	positive regulation of mast cell cytokine production	0.0111257	2	up_regulated
T cell	response to silicon dioxide	0.0111257	2	up_regulated
T cell	macrophage migration inhibitory factor signaling pathway	0.0111257	2	up_regulated
T cell	response to linoleic acid	0.0111257	2	up_regulated
T cell	dendritic cell dendrite assembly	0.0111257	2	up_regulated
T cell	regulation of progesterone biosynthetic process	0.0111257	2	up_regulated
T cell	regulation of macrophage migration inhibitory factor signaling pathway	0.0111257	2	up_regulated
T cell	regulation of dendritic cell dendrite assembly	0.0111257	2	up_regulated
T cell	CCR10 chemokine receptor binding	0.0117226	2	up_regulated
T cell	muscle thin filament tropomyosin	0.0160134	2	up_regulated
T cell	mature B cell apoptotic process	0.0177701	2	up_regulated
T cell	regulation of mature B cell apoptotic process	0.0177701	2	up_regulated
T cell	negative regulation of mature B cell apoptotic process	0.0177701	2	up_regulated
T cell	cell wall disruption in another organism	0.0177701	2	up_regulated
T cell	mature conventional dendritic cell differentiation	0.0177701	2	up_regulated
T cell	Toll-like receptor 4 binding	0.0193546	2	up_regulated
T cell	myeloid dendritic cell chemotaxis	0.0237774	2	up_regulated
T cell	eosinophil differentiation	0.0237774	2	up_regulated
T cell	mast cell cytokine production	0.0237774	2	up_regulated
T cell	regulation of mast cell cytokine production	0.0237774	2	up_regulated
T cell	monocyte aggregation	0.0237774	2	up_regulated
T cell	mesenchyme migration	0.0237774	2	up_regulated
T cell	regulation of Rho-dependent protein serine/threonine kinase activity	0.0237774	2	up_regulated
T cell	regulation of T cell costimulation	0.0237774	2	up_regulated
T cell	regulation of forebrain neuron differentiation	0.0237774	2	up_regulated
T cell	FACIT collagen trimer	0.0265671	2	up_regulated
T cell	serine protease inhibitor complex	0.0265671	2	up_regulated
T cell	cardiac myofibril	0.0265671	2	up_regulated
T cell	protein complex involved in cell-matrix adhesion	0.0265671	2	up_regulated
T cell	hemoglobin alpha binding	0.0283008	2	up_regulated
T cell	tyrosine catabolic process	0.0306086	2	up_regulated
T cell	progesterone biosynthetic process	0.0306086	2	up_regulated
T cell	regulation of hepatic stellate cell activation	0.0306086	2	up_regulated
T cell	positive regulation of prostaglandin biosynthetic process	0.0375537	2	up_regulated
T cell	autocrine signaling	0.0375537	2	up_regulated
T cell	granzyme-mediated programmed cell death signaling pathway	0.0375537	2	up_regulated
T cell	negative regulation of dendritic cell apoptotic process	0.0375537	2	up_regulated
T cell	MHC class I protein complex binding	0.0388519	2	up_regulated
T cell	icosatetraenoic acid binding	0.0388519	2	up_regulated
T cell	arachidonic acid binding	0.0388519	2	up_regulated
T cell	protease inhibitor complex	0.0427636	2	up_regulated
T cell	L-phenylalanine catabolic process	0.0451059	2	up_regulated
T cell	sequestering of zinc ion	0.0451059	2	up_regulated
T cell	hepatic stellate cell activation	0.0451059	2	up_regulated
T cell	astrocyte cell migration	0.0451059	2	up_regulated
T cell	regulation of nucleotide-binding oligomerization domain containing 2 signaling pathway	0.0451059	2	up_regulated
T cell	cellular response to hydroperoxide	0.0451059	2	up_regulated
T cell	lymphocyte migration into lymphoid organs	0.0451059	2	up_regulated
T cell	erythrose 4-phosphate/phosphoenolpyruvate family amino acid catabolic process	0.0451059	2	up_regulated
T cell	oxysterol binding	0.0484153	2	up_regulated
T cell	icosanoid binding	0.0484153	2	up_regulated
Smooth muscle cell	leukocyte migration	4e-07	23	up_regulated
Smooth muscle cell	receptor ligand activity	3.64e-05	22	up_regulated
Smooth muscle cell	signaling receptor activator activity	3.71e-05	22	up_regulated
Smooth muscle cell	cell chemotaxis	1.08e-06	20	up_regulated
Smooth muscle cell	myeloid leukocyte migration	8.1e-08	19	up_regulated
Smooth muscle cell	humoral immune response	5.61e-06	19	up_regulated
Smooth muscle cell	response to molecule of bacterial origin	2.32e-05	19	up_regulated
Smooth muscle cell	leukocyte chemotaxis	4.42e-07	18	up_regulated
Smooth muscle cell	secretory granule lumen	1.45e-05	18	up_regulated
Smooth muscle cell	cytoplasmic vesicle lumen	1.45e-05	18	up_regulated
Smooth muscle cell	vesicle lumen	1.45e-05	18	up_regulated
Smooth muscle cell	collagen-containing extracellular matrix	0.000419773	18	up_regulated
Smooth muscle cell	response to lipopolysaccharide	0.000159528	17	up_regulated
Smooth muscle cell	regulation of cell-cell adhesion	0.00505113	17	up_regulated
Smooth muscle cell	positive regulation of kinase activity	0.00740529	17	up_regulated
Smooth muscle cell	cytokine-mediated signaling pathway	0.00856661	17	up_regulated
Smooth muscle cell	positive regulation of MAPK cascade	0.00948867	17	up_regulated
Smooth muscle cell	G protein-coupled receptor binding	7.19e-05	16	up_regulated
Smooth muscle cell	negative regulation of immune system process	0.00695192	16	up_regulated
Smooth muscle cell	neutrophil migration	8.1e-08	15	up_regulated
Smooth muscle cell	granulocyte migration	4.42e-07	15	up_regulated
Smooth muscle cell	endoplasmic reticulum lumen	0.000419773	15	up_regulated
Smooth muscle cell	extracellular matrix organization	0.000937511	15	up_regulated
Smooth muscle cell	extracellular structure organization	0.000938783	15	up_regulated
Smooth muscle cell	external encapsulating structure organization	0.000978396	15	up_regulated
Smooth muscle cell	leukocyte cell-cell adhesion	0.00695192	15	up_regulated
Smooth muscle cell	leukocyte mediated immunity	0.0285033	15	up_regulated
Smooth muscle cell	ameboidal-type cell migration	0.0377834	15	up_regulated
Smooth muscle cell	neutrophil chemotaxis	8.1e-08	14	up_regulated
Smooth muscle cell	granulocyte chemotaxis	4.42e-07	14	up_regulated
Smooth muscle cell	negative regulation of cell adhesion	0.00302308	14	up_regulated
Smooth muscle cell	regulation of leukocyte cell-cell adhesion	0.00761223	14	up_regulated
Smooth muscle cell	focal adhesion	0.0104258	14	up_regulated
Smooth muscle cell	cell-substrate junction	0.0113454	14	up_regulated
Smooth muscle cell	positive regulation of protein kinase activity	0.0231453	14	up_regulated
Smooth muscle cell	calcium ion transport	0.0352522	14	up_regulated
Smooth muscle cell	positive regulation of response to external stimulus	0.0442205	14	up_regulated
Smooth muscle cell	positive regulation of cell adhesion	0.0462574	14	up_regulated
Smooth muscle cell	cellular response to biotic stimulus	0.00218939	13	up_regulated
Smooth muscle cell	endocytic vesicle	0.00655586	13	up_regulated
Smooth muscle cell	regulation of angiogenesis	0.0209971	13	up_regulated
Smooth muscle cell	regulation of vasculature development	0.0235904	13	up_regulated
Smooth muscle cell	defense response to bacterium	0.0297365	13	up_regulated
Smooth muscle cell	external side of plasma membrane	0.0436705	13	up_regulated
Smooth muscle cell	response to virus	0.0441229	13	up_regulated
Smooth muscle cell	antimicrobial humoral response	1.21e-05	12	up_regulated
Smooth muscle cell	cell killing	0.000485816	12	up_regulated
Smooth muscle cell	cellular response to lipopolysaccharide	0.00205545	12	up_regulated
Smooth muscle cell	cellular response to molecule of bacterial origin	0.00309154	12	up_regulated
Smooth muscle cell	myeloid leukocyte activation	0.00341257	12	up_regulated
Smooth muscle cell	cytokine receptor binding	0.0101323	12	up_regulated
Smooth muscle cell	regulation of ERK1 and ERK2 cascade	0.025423	12	up_regulated
Smooth muscle cell	GTPase activity	0.0333044	12	up_regulated
Smooth muscle cell	maintenance of location	0.036862	12	up_regulated
Smooth muscle cell	muscle organ development	0.0377834	12	up_regulated
Smooth muscle cell	ERK1 and ERK2 cascade	0.0378485	12	up_regulated
Smooth muscle cell	transport vesicle	0.0436705	12	up_regulated
Smooth muscle cell	antimicrobial humoral immune response mediated by antimicrobial peptide	1.39e-06	11	up_regulated
Smooth muscle cell	antigen processing and presentation	2.32e-05	11	up_regulated
Smooth muscle cell	vacuolar lumen	0.000495973	11	up_regulated
Smooth muscle cell	regulation of leukocyte migration	0.00724847	11	up_regulated
Smooth muscle cell	cellular response to tumor necrosis factor	0.00948867	11	up_regulated
Smooth muscle cell	cytokine activity	0.0102865	11	up_regulated
Smooth muscle cell	response to tumor necrosis factor	0.017017	11	up_regulated
Smooth muscle cell	positive regulation of cell-cell adhesion	0.0390044	11	up_regulated
Smooth muscle cell	mononuclear cell migration	0.0123585	10	up_regulated
Smooth muscle cell	maintenance of location in cell	0.0225681	10	up_regulated
Smooth muscle cell	hormone metabolic process	0.029142	10	up_regulated
Smooth muscle cell	axon guidance	0.0312208	10	up_regulated
Smooth muscle cell	neuron projection guidance	0.0314776	10	up_regulated
Smooth muscle cell	positive regulation of leukocyte cell-cell adhesion	0.0378485	10	up_regulated
Smooth muscle cell	receptor-mediated endocytosis	0.0385448	10	up_regulated
Smooth muscle cell	chemokine activity	5.08e-06	9	up_regulated
Smooth muscle cell	chemokine receptor binding	3.64e-05	9	up_regulated
Smooth muscle cell	chemokine-mediated signaling pathway	0.000255376	9	up_regulated
Smooth muscle cell	response to chemokine	0.000483438	9	up_regulated
Smooth muscle cell	cellular response to chemokine	0.000483438	9	up_regulated
Smooth muscle cell	specific granule	0.00399163	9	up_regulated
Smooth muscle cell	growth factor binding	0.0042414	9	up_regulated
Smooth muscle cell	anchored component of membrane	0.00544163	9	up_regulated
Smooth muscle cell	endocytic vesicle membrane	0.0104258	9	up_regulated
Smooth muscle cell	regulation of blood pressure	0.0235904	9	up_regulated
Smooth muscle cell	immunoglobulin mediated immune response	0.0490997	9	up_regulated
Smooth muscle cell	negative regulation of cell activation	0.0490997	9	up_regulated
Smooth muscle cell	antigen processing and presentation of exogenous antigen	2.42e-05	8	up_regulated
Smooth muscle cell	defense response to fungus	5.35e-05	8	up_regulated
Smooth muscle cell	response to fungus	0.000203728	8	up_regulated
Smooth muscle cell	lysosomal lumen	0.000977719	8	up_regulated
Smooth muscle cell	tertiary granule	0.0117826	8	up_regulated
Smooth muscle cell	response to interferon-gamma	0.0202935	8	up_regulated
Smooth muscle cell	heparin binding	0.0358257	8	up_regulated
Smooth muscle cell	calcium ion transport into cytosol	0.0462574	8	up_regulated
Smooth muscle cell	antigen processing and presentation of exogenous peptide antigen via MHC class II	1.96e-05	7	up_regulated
Smooth muscle cell	antigen processing and presentation of peptide antigen via MHC class II	3.72e-05	7	up_regulated
Smooth muscle cell	antigen processing and presentation of peptide or polysaccharide antigen via MHC class II	5.32e-05	7	up_regulated
Smooth muscle cell	antigen processing and presentation of exogenous peptide antigen	7.04e-05	7	up_regulated
Smooth muscle cell	antigen processing and presentation of peptide antigen	0.00155847	7	up_regulated
Smooth muscle cell	collagen metabolic process	0.0163289	7	up_regulated
Smooth muscle cell	defense response to Gram-positive bacterium	0.0179998	7	up_regulated
Smooth muscle cell	blood microparticle	0.0269116	7	up_regulated
Smooth muscle cell	cellular response to interferon-gamma	0.0308268	7	up_regulated
Smooth muscle cell	lymphocyte migration	0.0314776	7	up_regulated
Smooth muscle cell	release of sequestered calcium ion into cytosol	0.0337651	7	up_regulated
Smooth muscle cell	negative regulation of sequestering of calcium ion	0.0349291	7	up_regulated
Smooth muscle cell	regulation of sequestering of calcium ion	0.0371406	7	up_regulated
Smooth muscle cell	sequestering of calcium ion	0.0406026	7	up_regulated
Smooth muscle cell	positive regulation of apoptotic signaling pathway	0.0476025	7	up_regulated
Smooth muscle cell	CXCR chemokine receptor binding	1.74e-05	6	up_regulated
Smooth muscle cell	MHC class II protein complex binding	7.19e-05	6	up_regulated
Smooth muscle cell	MHC protein complex binding	0.00037693	6	up_regulated
Smooth muscle cell	tertiary granule lumen	0.00192083	6	up_regulated
Smooth muscle cell	killing of cells of another organism	0.00237662	6	up_regulated
Smooth muscle cell	specific granule lumen	0.00344792	6	up_regulated
Smooth muscle cell	positive regulation of receptor-mediated endocytosis	0.00456608	6	up_regulated
Smooth muscle cell	clathrin-coated endocytic vesicle membrane	0.00544163	6	up_regulated
Smooth muscle cell	collagen fibril organization	0.00856661	6	up_regulated
Smooth muscle cell	lymphocyte chemotaxis	0.00955505	6	up_regulated
Smooth muscle cell	collagen trimer	0.0104258	6	up_regulated
Smooth muscle cell	azurophil granule lumen	0.0113454	6	up_regulated
Smooth muscle cell	clathrin-coated endocytic vesicle	0.0113454	6	up_regulated
Smooth muscle cell	monocyte chemotaxis	0.014615	6	up_regulated
Smooth muscle cell	calcium-dependent protein binding	0.0270764	6	up_regulated
Smooth muscle cell	clathrin-coated vesicle membrane	0.0274253	6	up_regulated
Smooth muscle cell	cellular response to acid chemical	0.0305814	6	up_regulated
Smooth muscle cell	positive regulation of endocytosis	0.0462574	6	up_regulated
Smooth muscle cell	MHC class II protein complex	0.000125162	5	up_regulated
Smooth muscle cell	MHC protein complex	0.000495973	5	up_regulated
Smooth muscle cell	peptide hormone processing	0.00529675	5	up_regulated
Smooth muscle cell	signaling receptor ligand precursor processing	0.00686264	5	up_regulated
Smooth muscle cell	fatty acid binding	0.0150066	5	up_regulated
Smooth muscle cell	autonomic nervous system development	0.0179998	5	up_regulated
Smooth muscle cell	positive chemotaxis	0.0430633	5	up_regulated
Smooth muscle cell	negative regulation of calcium ion transport	0.0485766	5	up_regulated
Smooth muscle cell	MHC class II protein complex assembly	0.00369346	4	up_regulated
Smooth muscle cell	peptide antigen assembly with MHC class II protein complex	0.00369346	4	up_regulated
Smooth muscle cell	MHC protein complex assembly	0.00744694	4	up_regulated
Smooth muscle cell	peptide antigen assembly with MHC protein complex	0.00744694	4	up_regulated
Smooth muscle cell	lumenal side of membrane	0.0113454	4	up_regulated
Smooth muscle cell	regulation of the force of heart contraction	0.017017	4	up_regulated
Smooth muscle cell	chemoattractant activity	0.031687	4	up_regulated
Smooth muscle cell	extracellular matrix structural constituent conferring tensile strength	0.0428537	4	up_regulated
Smooth muscle cell	positive regulation of heart contraction	0.0462574	4	up_regulated
Smooth muscle cell	negative regulation of calcium ion transmembrane transporter activity	0.0462574	4	up_regulated
Smooth muscle cell	positive regulation of blood circulation	0.0490997	4	up_regulated
Smooth muscle cell	fibrillar collagen trimer	0.0066808	3	up_regulated
Smooth muscle cell	banded collagen fibril	0.0066808	3	up_regulated
Smooth muscle cell	cytolytic granule	0.00817631	3	up_regulated
Smooth muscle cell	regulation of angiotensin levels in blood	0.0100542	3	up_regulated
Smooth muscle cell	angiotensin maturation	0.0100542	3	up_regulated
Smooth muscle cell	RAGE receptor binding	0.0105971	3	up_regulated
Smooth muscle cell	platelet-derived growth factor binding	0.0133258	3	up_regulated
Smooth muscle cell	membrane disruption in another organism	0.0174855	3	up_regulated
Smooth muscle cell	complex of collagen trimers	0.0270574	3	up_regulated
Smooth muscle cell	long-chain fatty acid binding	0.0270764	3	up_regulated
Smooth muscle cell	induction of positive chemotaxis	0.0297365	3	up_regulated
Smooth muscle cell	insulin-like growth factor receptor binding	0.0311832	3	up_regulated
Smooth muscle cell	enteric nervous system development	0.0337651	3	up_regulated
Smooth muscle cell	regulation of systemic arterial blood pressure by circulatory renin-angiotensin	0.0377834	3	up_regulated
Smooth muscle cell	relaxation of cardiac muscle	0.0420464	3	up_regulated
Smooth muscle cell	protein trimerization	0.0420464	3	up_regulated
Smooth muscle cell	collagen type I trimer	0.00396516	2	up_regulated
Smooth muscle cell	CHOP-ATF3 complex	0.00396516	2	up_regulated
Smooth muscle cell	CCR10 chemokine receptor binding	0.0180342	2	up_regulated
Smooth muscle cell	notochord formation	0.0235904	2	up_regulated
Smooth muscle cell	regulation of aggrephagy	0.0235904	2	up_regulated
Smooth muscle cell	positive regulation of aggrephagy	0.0235904	2	up_regulated
Smooth muscle cell	protein localization to secretory granule	0.0377834	2	up_regulated
Smooth muscle cell	CXCR3 chemokine receptor binding	0.0403108	2	up_regulated
Secretory progenitor cell	receptor ligand activity	1.01e-06	23	up_regulated
Secretory progenitor cell	signaling receptor activator activity	1.01e-06	23	up_regulated
Secretory progenitor cell	response to lipopolysaccharide	1.43e-08	22	up_regulated
Secretory progenitor cell	response to molecule of bacterial origin	2.1e-08	22	up_regulated
Secretory progenitor cell	collagen-containing extracellular matrix	2.97e-07	22	up_regulated
Secretory progenitor cell	wound healing	3.81e-07	22	up_regulated
Secretory progenitor cell	cytokine-mediated signaling pathway	8.4e-06	21	up_regulated
Secretory progenitor cell	cell chemotaxis	7.74e-08	20	up_regulated
Secretory progenitor cell	leukocyte migration	1.38e-06	20	up_regulated
Secretory progenitor cell	regulation of cell-cell adhesion	1.24e-05	20	up_regulated
Secretory progenitor cell	cellular response to biotic stimulus	2.1e-08	19	up_regulated
Secretory progenitor cell	leukocyte cell-cell adhesion	4.35e-06	19	up_regulated
Secretory progenitor cell	positive regulation of cell adhesion	3.5e-05	19	up_regulated
Secretory progenitor cell	positive regulation of cytokine production	7.42e-05	19	up_regulated
Secretory progenitor cell	response to peptide	0.000108248	19	up_regulated
Secretory progenitor cell	cellular response to lipopolysaccharide	1.68e-08	18	up_regulated
Secretory progenitor cell	cellular response to molecule of bacterial origin	2.36e-08	18	up_regulated
Secretory progenitor cell	humoral immune response	1.82e-06	18	up_regulated
Secretory progenitor cell	response to virus	2.6e-05	18	up_regulated
Secretory progenitor cell	positive regulation of cell activation	8.54e-05	18	up_regulated
Secretory progenitor cell	regulation of response to wounding	8.47e-09	17	up_regulated
Secretory progenitor cell	leukocyte chemotaxis	2.53e-07	17	up_regulated
Secretory progenitor cell	regulation of leukocyte cell-cell adhesion	2.19e-05	17	up_regulated
Secretory progenitor cell	regulation of angiogenesis	2.2e-05	17	up_regulated
Secretory progenitor cell	regulation of vasculature development	2.63e-05	17	up_regulated
Secretory progenitor cell	response to peptide hormone	0.000127775	17	up_regulated
Secretory progenitor cell	regulation of peptidase activity	0.000432259	17	up_regulated
Secretory progenitor cell	actin cytoskeleton	0.000628105	17	up_regulated
Secretory progenitor cell	immune response-regulating signaling pathway	0.000761767	17	up_regulated
Secretory progenitor cell	cellular response to tumor necrosis factor	8.88e-07	16	up_regulated
Secretory progenitor cell	response to tumor necrosis factor	2.02e-06	16	up_regulated
Secretory progenitor cell	regulation of T cell activation	7.42e-05	16	up_regulated
Secretory progenitor cell	positive regulation of leukocyte activation	0.000609934	16	up_regulated
Secretory progenitor cell	regulation of endopeptidase activity	0.000676872	16	up_regulated
Secretory progenitor cell	regulation of wound healing	1.43e-08	15	up_regulated
Secretory progenitor cell	extracellular matrix structural constituent	3.64e-07	15	up_regulated
Secretory progenitor cell	myeloid leukocyte migration	4.15e-06	15	up_regulated
Secretory progenitor cell	I-kappaB kinase/NF-kappaB signaling	5.1e-05	15	up_regulated
Secretory progenitor cell	positive regulation of cell-cell adhesion	5.5e-05	15	up_regulated
Secretory progenitor cell	G protein-coupled receptor binding	7.06e-05	15	up_regulated
Secretory progenitor cell	muscle contraction	0.000298659	15	up_regulated
Secretory progenitor cell	negative regulation of cytokine production	0.000443824	15	up_regulated
Secretory progenitor cell	positive regulation of lymphocyte activation	0.00056696	15	up_regulated
Secretory progenitor cell	negative regulation of immune system process	0.00180197	15	up_regulated
Secretory progenitor cell	muscle system process	0.00275714	15	up_regulated
Secretory progenitor cell	regulation of DNA-binding transcription factor activity	0.00285661	15	up_regulated
Secretory progenitor cell	ameboidal-type cell migration	0.00432896	15	up_regulated
Secretory progenitor cell	positive regulation of MAPK cascade	0.00524076	15	up_regulated
Secretory progenitor cell	regulation of leukocyte migration	1.24e-05	14	up_regulated
Secretory progenitor cell	regulation of I-kappaB kinase/NF-kappaB signaling	5.83e-05	14	up_regulated
Secretory progenitor cell	leukocyte activation involved in immune response	0.00016579	14	up_regulated
Secretory progenitor cell	cell activation involved in immune response	0.000185445	14	up_regulated
Secretory progenitor cell	defense response to virus	0.000188332	14	up_regulated
Secretory progenitor cell	defense response to symbiont	0.000189153	14	up_regulated
Secretory progenitor cell	secretory granule lumen	0.000421179	14	up_regulated
Secretory progenitor cell	cytoplasmic vesicle lumen	0.000421179	14	up_regulated
Secretory progenitor cell	vesicle lumen	0.000421179	14	up_regulated
Secretory progenitor cell	maintenance of location	0.000653052	14	up_regulated
Secretory progenitor cell	ERK1 and ERK2 cascade	0.000726964	14	up_regulated
Secretory progenitor cell	defense response to bacterium	0.00137315	14	up_regulated
Secretory progenitor cell	tissue migration	0.00141427	14	up_regulated
Secretory progenitor cell	regulation of body fluid levels	0.00204271	14	up_regulated
Secretory progenitor cell	response to nutrient levels	0.0061198	14	up_regulated
Secretory progenitor cell	leukocyte mediated immunity	0.00702399	14	up_regulated
Secretory progenitor cell	response to extracellular stimulus	0.0097665	14	up_regulated
Secretory progenitor cell	regulation of anatomical structure size	0.0104116	14	up_regulated
Secretory progenitor cell	granulocyte chemotaxis	3.81e-07	13	up_regulated
Secretory progenitor cell	granulocyte migration	2.02e-06	13	up_regulated
Secretory progenitor cell	positive regulation of T cell activation	7.42e-05	13	up_regulated
Secretory progenitor cell	positive regulation of leukocyte cell-cell adhesion	0.00016579	13	up_regulated
Secretory progenitor cell	extracellular matrix organization	0.00107407	13	up_regulated
Secretory progenitor cell	extracellular structure organization	0.00109621	13	up_regulated
Secretory progenitor cell	external encapsulating structure organization	0.00113746	13	up_regulated
Secretory progenitor cell	regulation of immune effector process	0.00296032	13	up_regulated
Secretory progenitor cell	adaptive immune response based on somatic recombination of immune receptors built from immunoglobulin superfamily domains	0.00404202	13	up_regulated
Secretory progenitor cell	focal adhesion	0.00596582	13	up_regulated
Secretory progenitor cell	cell-substrate junction	0.00701551	13	up_regulated
Secretory progenitor cell	gland development	0.0104116	13	up_regulated
Secretory progenitor cell	positive regulation of response to external stimulus	0.0121087	13	up_regulated
Secretory progenitor cell	actin filament organization	0.0136711	13	up_regulated
Secretory progenitor cell	regulation of protein transport	0.0235675	13	up_regulated
Secretory progenitor cell	regulation of hormone levels	0.0239207	13	up_regulated
Secretory progenitor cell	actin binding	0.0239788	13	up_regulated
Secretory progenitor cell	neutrophil chemotaxis	4.18e-07	12	up_regulated
Secretory progenitor cell	neutrophil migration	2.21e-06	12	up_regulated
Secretory progenitor cell	response to temperature stimulus	5.46e-05	12	up_regulated
Secretory progenitor cell	positive regulation of I-kappaB kinase/NF-kappaB signaling	7.42e-05	12	up_regulated
Secretory progenitor cell	lymphocyte activation involved in immune response	0.000134058	12	up_regulated
Secretory progenitor cell	regulation of cysteine-type endopeptidase activity involved in apoptotic process	0.000150039	12	up_regulated
Secretory progenitor cell	regulation of cysteine-type endopeptidase activity	0.000365579	12	up_regulated
Secretory progenitor cell	cytokine activity	0.000716188	12	up_regulated
Secretory progenitor cell	biological process involved in symbiotic interaction	0.00197233	12	up_regulated
Secretory progenitor cell	endoplasmic reticulum lumen	0.00216437	12	up_regulated
Secretory progenitor cell	negative regulation of cell adhesion	0.00296032	12	up_regulated
Secretory progenitor cell	regulation of ERK1 and ERK2 cascade	0.00328359	12	up_regulated
Secretory progenitor cell	production of molecular mediator of immune response	0.0033377	12	up_regulated
Secretory progenitor cell	viral life cycle	0.00369537	12	up_regulated
Secretory progenitor cell	response to oxygen levels	0.00417253	12	up_regulated
Secretory progenitor cell	response to steroid hormone	0.00479689	12	up_regulated
Secretory progenitor cell	leukocyte proliferation	0.00479689	12	up_regulated
Secretory progenitor cell	muscle organ development	0.00523478	12	up_regulated
Secretory progenitor cell	regulation of lipid metabolic process	0.00576575	12	up_regulated
Secretory progenitor cell	negative regulation of proteolysis	0.00683459	12	up_regulated
Secretory progenitor cell	epithelial cell migration	0.00812938	12	up_regulated
Secretory progenitor cell	epithelium migration	0.00863353	12	up_regulated
Secretory progenitor cell	regulation of apoptotic signaling pathway	0.0097665	12	up_regulated
Secretory progenitor cell	negative regulation of hydrolase activity	0.00984522	12	up_regulated
Secretory progenitor cell	regulation of supramolecular fiber organization	0.0104116	12	up_regulated
Secretory progenitor cell	activation of immune response	0.0119198	12	up_regulated
Secretory progenitor cell	regulation of actin filament-based process	0.0134155	12	up_regulated
Secretory progenitor cell	regulation of protein-containing complex assembly	0.0147846	12	up_regulated
Secretory progenitor cell	viral process	0.0186519	12	up_regulated
Secretory progenitor cell	negative regulation of response to external stimulus	0.0217121	12	up_regulated
Secretory progenitor cell	establishment of protein localization to organelle	0.0222624	12	up_regulated
Secretory progenitor cell	response to oxidative stress	0.0224744	12	up_regulated
Secretory progenitor cell	reproductive structure development	0.0224744	12	up_regulated
Secretory progenitor cell	mononuclear cell differentiation	0.0224744	12	up_regulated
Secretory progenitor cell	reproductive system development	0.0235407	12	up_regulated
Secretory progenitor cell	negative regulation of transport	0.032995	12	up_regulated
Secretory progenitor cell	positive regulation of kinase activity	0.0379609	12	up_regulated
Secretory progenitor cell	axon development	0.0389199	12	up_regulated
Secretory progenitor cell	cellular divalent inorganic cation homeostasis	0.0458317	12	up_regulated
Secretory progenitor cell	response to chemokine	1.53e-06	11	up_regulated
Secretory progenitor cell	cellular response to chemokine	1.53e-06	11	up_regulated
Secretory progenitor cell	antimicrobial humoral response	1.1e-05	11	up_regulated
Secretory progenitor cell	positive regulation of leukocyte migration	3.65e-05	11	up_regulated
Secretory progenitor cell	blood coagulation	0.00106781	11	up_regulated
Secretory progenitor cell	regulation of chemotaxis	0.00117926	11	up_regulated
Secretory progenitor cell	coagulation	0.00121536	11	up_regulated
Secretory progenitor cell	hemostasis	0.00125242	11	up_regulated
Secretory progenitor cell	reactive oxygen species metabolic process	0.0014107	11	up_regulated
Secretory progenitor cell	positive regulation of immune effector process	0.00223456	11	up_regulated
Secretory progenitor cell	endothelial cell migration	0.00447727	11	up_regulated
Secretory progenitor cell	response to hypoxia	0.00526291	11	up_regulated
Secretory progenitor cell	regulation of epithelial cell migration	0.00576575	11	up_regulated
Secretory progenitor cell	response to decreased oxygen levels	0.00670689	11	up_regulated
Secretory progenitor cell	second-messenger-mediated signaling	0.00732334	11	up_regulated
Secretory progenitor cell	regulation of small molecule metabolic process	0.0138314	11	up_regulated
Secretory progenitor cell	regulation of actin cytoskeleton organization	0.0159318	11	up_regulated
Secretory progenitor cell	cell-substrate adhesion	0.0190259	11	up_regulated
Secretory progenitor cell	lymphocyte mediated immunity	0.0193198	11	up_regulated
Secretory progenitor cell	positive regulation of proteolysis	0.0205878	11	up_regulated
Secretory progenitor cell	transport vesicle	0.0220749	11	up_regulated
Secretory progenitor cell	lysosomal membrane	0.0220749	11	up_regulated
Secretory progenitor cell	lytic vacuole membrane	0.0220749	11	up_regulated
Secretory progenitor cell	GTPase activity	0.0248523	11	up_regulated
Secretory progenitor cell	myeloid cell differentiation	0.0278606	11	up_regulated
Secretory progenitor cell	vacuolar membrane	0.0410028	11	up_regulated
Secretory progenitor cell	calcium ion transport	0.0418993	11	up_regulated
Secretory progenitor cell	chemokine-mediated signaling pathway	5.77e-06	10	up_regulated
Secretory progenitor cell	regulation of G protein-coupled receptor signaling pathway	0.00016579	10	up_regulated
Secretory progenitor cell	response to interleukin-1	0.000185445	10	up_regulated
Secretory progenitor cell	regeneration	0.00129686	10	up_regulated
Secretory progenitor cell	positive regulation of transmembrane transport	0.00278563	10	up_regulated
Secretory progenitor cell	maintenance of location in cell	0.0031822	10	up_regulated
Secretory progenitor cell	extrinsic apoptotic signaling pathway	0.00333478	10	up_regulated
Secretory progenitor cell	regulation of endothelial cell migration	0.00417253	10	up_regulated
Secretory progenitor cell	fat cell differentiation	0.00496406	10	up_regulated
Secretory progenitor cell	vascular process in circulatory system	0.00889753	10	up_regulated
Secretory progenitor cell	glycosaminoglycan binding	0.0102785	10	up_regulated
Secretory progenitor cell	positive regulation of ion transport	0.0103276	10	up_regulated
Secretory progenitor cell	lymphocyte proliferation	0.0152698	10	up_regulated
Secretory progenitor cell	mononuclear cell proliferation	0.0161532	10	up_regulated
Secretory progenitor cell	regulation of cell morphogenesis	0.01773	10	up_regulated
Secretory progenitor cell	cytokine receptor binding	0.0212026	10	up_regulated
Secretory progenitor cell	immune response-regulating cell surface receptor signaling pathway	0.0250889	10	up_regulated
Secretory progenitor cell	cellular response to chemical stress	0.0268363	10	up_regulated
Secretory progenitor cell	regulation of response to biotic stimulus	0.0348712	10	up_regulated
Secretory progenitor cell	regulation of hemopoiesis	0.0450497	10	up_regulated
Secretory progenitor cell	cellular response to interleukin-1	0.000189153	9	up_regulated
Secretory progenitor cell	T cell activation involved in immune response	0.000255278	9	up_regulated
Secretory progenitor cell	interferon-gamma production	0.000265209	9	up_regulated
Secretory progenitor cell	regulation of interferon-gamma production	0.000265209	9	up_regulated
Secretory progenitor cell	regulation of leukocyte chemotaxis	0.000401652	9	up_regulated
Secretory progenitor cell	positive regulation of chemotaxis	0.000862776	9	up_regulated
Secretory progenitor cell	regulation of smooth muscle cell proliferation	0.00259433	9	up_regulated
Secretory progenitor cell	smooth muscle cell proliferation	0.00284818	9	up_regulated
Secretory progenitor cell	regulation of lipid biosynthetic process	0.00296032	9	up_regulated
Secretory progenitor cell	positive regulation of angiogenesis	0.00369537	9	up_regulated
Secretory progenitor cell	positive regulation of vasculature development	0.00369537	9	up_regulated
Secretory progenitor cell	cell killing	0.00397962	9	up_regulated
Secretory progenitor cell	protein folding	0.00800708	9	up_regulated
Secretory progenitor cell	immunoglobulin mediated immune response	0.00883274	9	up_regulated
Secretory progenitor cell	B cell mediated immunity	0.00932993	9	up_regulated
Secretory progenitor cell	positive regulation of ERK1 and ERK2 cascade	0.00950683	9	up_regulated
Secretory progenitor cell	contractile fiber	0.00983123	9	up_regulated
Secretory progenitor cell	peptide secretion	0.0103276	9	up_regulated
Secretory progenitor cell	myeloid leukocyte activation	0.011721	9	up_regulated
Secretory progenitor cell	muscle cell proliferation	0.0119175	9	up_regulated
Secretory progenitor cell	antigen receptor-mediated signaling pathway	0.0147133	9	up_regulated
Secretory progenitor cell	regulation of protein modification by small protein conjugation or removal	0.0153041	9	up_regulated
Secretory progenitor cell	heart contraction	0.0154701	9	up_regulated
Secretory progenitor cell	peptide transport	0.0160592	9	up_regulated
Secretory progenitor cell	negative regulation of endopeptidase activity	0.0167162	9	up_regulated
Secretory progenitor cell	regulation of leukocyte proliferation	0.0177665	9	up_regulated
Secretory progenitor cell	heart process	0.0186519	9	up_regulated
Secretory progenitor cell	negative regulation of peptidase activity	0.0204532	9	up_regulated
Secretory progenitor cell	T cell differentiation	0.0207056	9	up_regulated
Secretory progenitor cell	coated vesicle	0.0220749	9	up_regulated
Secretory progenitor cell	regulation of actin filament organization	0.0232754	9	up_regulated
Secretory progenitor cell	positive regulation of GTPase activity	0.0241303	9	up_regulated
Secretory progenitor cell	hormone secretion	0.027955	9	up_regulated
Secretory progenitor cell	regulation of leukocyte differentiation	0.0289299	9	up_regulated
Secretory progenitor cell	amide transport	0.0312496	9	up_regulated
Secretory progenitor cell	hormone transport	0.032213	9	up_regulated
Secretory progenitor cell	skin development	0.0353954	9	up_regulated
Secretory progenitor cell	immune response-activating cell surface receptor signaling pathway	0.0372647	9	up_regulated
Secretory progenitor cell	immune response-activating signal transduction	0.0372647	9	up_regulated
Secretory progenitor cell	positive regulation of secretion	0.0372647	9	up_regulated
Secretory progenitor cell	endocytic vesicle	0.0497342	9	up_regulated
Secretory progenitor cell	chemokine activity	6.95e-06	8	up_regulated
Secretory progenitor cell	positive regulation of response to wounding	8.37e-05	8	up_regulated
Secretory progenitor cell	chemokine receptor binding	8.9e-05	8	up_regulated
Secretory progenitor cell	antimicrobial humoral immune response mediated by antimicrobial peptide	0.000150039	8	up_regulated
Secretory progenitor cell	integrin-mediated signaling pathway	0.000861951	8	up_regulated
Secretory progenitor cell	apoptotic mitochondrial changes	0.000861951	8	up_regulated
Secretory progenitor cell	toll-like receptor signaling pathway	0.00180198	8	up_regulated
Secretory progenitor cell	T cell receptor signaling pathway	0.00210885	8	up_regulated
Secretory progenitor cell	interleukin-1 production	0.00223456	8	up_regulated
Secretory progenitor cell	regulation of interleukin-1 production	0.00223456	8	up_regulated
Secretory progenitor cell	response to interferon-gamma	0.00328359	8	up_regulated
Secretory progenitor cell	specific granule	0.00426037	8	up_regulated
Secretory progenitor cell	integral component of endoplasmic reticulum membrane	0.00463875	8	up_regulated
Secretory progenitor cell	regulation of lipid localization	0.00534551	8	up_regulated
Secretory progenitor cell	response to corticosteroid	0.00576575	8	up_regulated
Secretory progenitor cell	intrinsic component of endoplasmic reticulum membrane	0.00588685	8	up_regulated
Secretory progenitor cell	regulation of viral process	0.0061198	8	up_regulated
Secretory progenitor cell	negative regulation of lymphocyte activation	0.00636186	8	up_regulated
Secretory progenitor cell	positive regulation of ion transmembrane transport	0.00662258	8	up_regulated
Secretory progenitor cell	interleukin-6 production	0.00882699	8	up_regulated
Secretory progenitor cell	regulation of interleukin-6 production	0.00882699	8	up_regulated
Secretory progenitor cell	pattern recognition receptor signaling pathway	0.00953197	8	up_regulated
Secretory progenitor cell	clathrin-coated vesicle	0.00983123	8	up_regulated
Secretory progenitor cell	regulation of response to cytokine stimulus	0.0099706	8	up_regulated
Secretory progenitor cell	endocytic vesicle membrane	0.0101916	8	up_regulated
Secretory progenitor cell	integrin binding	0.0117516	8	up_regulated
Secretory progenitor cell	negative regulation of DNA-binding transcription factor activity	0.0129028	8	up_regulated
Secretory progenitor cell	positive regulation of peptidase activity	0.0135199	8	up_regulated
Secretory progenitor cell	negative regulation of leukocyte activation	0.0136976	8	up_regulated
Secretory progenitor cell	endothelial cell proliferation	0.013887	8	up_regulated
Secretory progenitor cell	negative regulation of cell-cell adhesion	0.015419	8	up_regulated
Secretory progenitor cell	actomyosin structure organization	0.015419	8	up_regulated
Secretory progenitor cell	mononuclear cell migration	0.015419	8	up_regulated
Secretory progenitor cell	response to reactive oxygen species	0.0168168	8	up_regulated
Secretory progenitor cell	multi-organism reproductive process	0.0176808	8	up_regulated
Secretory progenitor cell	myeloid leukocyte differentiation	0.0193198	8	up_regulated
Secretory progenitor cell	myofibril	0.0197272	8	up_regulated
Secretory progenitor cell	multi-multicellular organism process	0.0205975	8	up_regulated
Secretory progenitor cell	negative regulation of cell activation	0.0219368	8	up_regulated
Secretory progenitor cell	regulation of cell-substrate adhesion	0.0223441	8	up_regulated
Secretory progenitor cell	regulation of intracellular protein transport	0.025435	8	up_regulated
Secretory progenitor cell	regulation of lymphocyte proliferation	0.0284396	8	up_regulated
Secretory progenitor cell	regulation of hormone secretion	0.0289299	8	up_regulated
Secretory progenitor cell	regulation of mononuclear cell proliferation	0.0302723	8	up_regulated
Secretory progenitor cell	response to alcohol	0.0315876	8	up_regulated
Secretory progenitor cell	calmodulin binding	0.0318779	8	up_regulated
Secretory progenitor cell	trans-Golgi network	0.0338789	8	up_regulated
Secretory progenitor cell	response to insulin	0.045644	8	up_regulated
Secretory progenitor cell	connective tissue development	0.0461695	8	up_regulated
Secretory progenitor cell	positive regulation of DNA-binding transcription factor activity	0.0495607	8	up_regulated
Secretory progenitor cell	positive regulation of wound healing	0.000185445	7	up_regulated
Secretory progenitor cell	regulation of nitric oxide biosynthetic process	0.000233993	7	up_regulated
Secretory progenitor cell	regulation of nitric oxide metabolic process	0.000299039	7	up_regulated
Secretory progenitor cell	clathrin-coated endocytic vesicle membrane	0.000421179	7	up_regulated
Secretory progenitor cell	actin filament bundle	0.000572448	7	up_regulated
Secretory progenitor cell	nitric oxide biosynthetic process	0.00073196	7	up_regulated
Secretory progenitor cell	nitric oxide metabolic process	0.00105812	7	up_regulated
[truncated: 4,725 more rows]

## Sheet: intestineGOdown
celltype	description	FDR	gene_number	type
unknown	endoplasmic reticulum lumen	0.0168156	5	down_regulated
unknown	vacuolar lumen	0.0168156	4	down_regulated
unknown	secretory granule lumen	0.034508	4	down_regulated
unknown	cytoplasmic vesicle lumen	0.034508	4	down_regulated
unknown	vesicle lumen	0.034508	4	down_regulated
unknown	azurophil granule lumen	0.0232555	3	down_regulated
unknown	primary lysosome	0.034508	3	down_regulated
unknown	azurophil granule	0.034508	3	down_regulated
unknown	collagen type XIV trimer	0.034508	1	down_regulated
unknown	Grb2-Sos complex	0.034508	1	down_regulated
unknown	laminin-5 complex	0.046457	1	down_regulated
unknown	anchoring collagen complex	0.046457	1	down_regulated
Transit-amplyfying cell	positive regulation of cell activation	5.56e-05	14	down_regulated
Transit-amplyfying cell	positive regulation of leukocyte activation	0.000100565	13	down_regulated
Transit-amplyfying cell	positive regulation of lymphocyte activation	0.000139079	12	down_regulated
Transit-amplyfying cell	positive regulation of cell adhesion	0.000554054	12	down_regulated
Transit-amplyfying cell	regulation of cell-cell adhesion	0.00301732	11	down_regulated
Transit-amplyfying cell	positive regulation of T cell activation	0.000100565	10	down_regulated
Transit-amplyfying cell	positive regulation of leukocyte cell-cell adhesion	0.000144281	10	down_regulated
Transit-amplyfying cell	positive regulation of cell-cell adhesion	0.000554054	10	down_regulated
Transit-amplyfying cell	regulation of T cell activation	0.00169762	10	down_regulated
Transit-amplyfying cell	regulation of leukocyte cell-cell adhesion	0.00169762	10	down_regulated
Transit-amplyfying cell	leukocyte cell-cell adhesion	0.00305186	10	down_regulated
Transit-amplyfying cell	leukocyte migration	0.00305186	10	down_regulated
Transit-amplyfying cell	external side of plasma membrane	0.0137372	9	down_regulated
Transit-amplyfying cell	leukocyte mediated immunity	0.024696	9	down_regulated
Transit-amplyfying cell	cellular divalent inorganic cation homeostasis	0.0319074	9	down_regulated
Transit-amplyfying cell	receptor ligand activity	0.037325	9	down_regulated
Transit-amplyfying cell	signaling receptor activator activity	0.037325	9	down_regulated
Transit-amplyfying cell	production of molecular mediator of immune response	0.0144181	8	down_regulated
Transit-amplyfying cell	chromosome segregation	0.0215325	8	down_regulated
Transit-amplyfying cell	regulation of immune effector process	0.0228592	8	down_regulated
Transit-amplyfying cell	lymphocyte mediated immunity	0.024696	8	down_regulated
Transit-amplyfying cell	adaptive immune response based on somatic recombination of immune receptors built from immunoglobulin superfamily domains	0.0250295	8	down_regulated
Transit-amplyfying cell	lymphocyte differentiation	0.0286908	8	down_regulated
Transit-amplyfying cell	negative regulation of immune system process	0.034176	8	down_regulated
Transit-amplyfying cell	mononuclear cell differentiation	0.035524	8	down_regulated
Transit-amplyfying cell	positive regulation of cytokine production	0.0462123	8	down_regulated
Transit-amplyfying cell	regulation of production of molecular mediator of immune response	0.00305186	7	down_regulated
Transit-amplyfying cell	chromosome, centromeric region	0.00788154	7	down_regulated
Transit-amplyfying cell	condensed chromosome	0.0116311	7	down_regulated
Transit-amplyfying cell	kinase regulator activity	0.0215386	7	down_regulated
Transit-amplyfying cell	vesicle organization	0.0325827	7	down_regulated
Transit-amplyfying cell	chromosomal region	0.0420716	7	down_regulated
Transit-amplyfying cell	defense response to bacterium	0.044838	7	down_regulated
Transit-amplyfying cell	negative regulation of hydrolase activity	0.0462123	7	down_regulated
Transit-amplyfying cell	kinetochore	0.00788154	6	down_regulated
Transit-amplyfying cell	condensed chromosome, centromeric region	0.00788154	6	down_regulated
Transit-amplyfying cell	mononuclear cell migration	0.024944	6	down_regulated
Transit-amplyfying cell	regulation of leukocyte migration	0.0319074	6	down_regulated
Transit-amplyfying cell	cellular lipid catabolic process	0.0320118	6	down_regulated
Transit-amplyfying cell	myeloid leukocyte migration	0.0329798	6	down_regulated
Transit-amplyfying cell	cytokine activity	0.0406734	6	down_regulated
Transit-amplyfying cell	T cell differentiation	0.0417886	6	down_regulated
Transit-amplyfying cell	cytosolic ribosome	0.00788154	5	down_regulated
Transit-amplyfying cell	positive regulation of production of molecular mediator of immune response	0.0215325	5	down_regulated
Transit-amplyfying cell	positive regulation of lymphocyte proliferation	0.0313631	5	down_regulated
Transit-amplyfying cell	positive regulation of mononuclear cell proliferation	0.0319074	5	down_regulated
Transit-amplyfying cell	granulocyte migration	0.0339584	5	down_regulated
Transit-amplyfying cell	positive regulation of leukocyte proliferation	0.0339584	5	down_regulated
Transit-amplyfying cell	mitotic sister chromatid segregation	0.0371913	5	down_regulated
Transit-amplyfying cell	regulation of adaptive immune response	0.0462123	5	down_regulated
Transit-amplyfying cell	cellular zinc ion homeostasis	0.00600224	4	down_regulated
Transit-amplyfying cell	zinc ion homeostasis	0.00630914	4	down_regulated
Transit-amplyfying cell	regulation of T cell receptor signaling pathway	0.00756235	4	down_regulated
Transit-amplyfying cell	MHC protein complex binding	0.011428	4	down_regulated
Transit-amplyfying cell	negative regulation of adaptive immune response	0.0179802	4	down_regulated
Transit-amplyfying cell	regulation of antigen receptor-mediated signaling pathway	0.0215325	4	down_regulated
Transit-amplyfying cell	sterol binding	0.0215386	4	down_regulated
Transit-amplyfying cell	defense response to Gram-negative bacterium	0.0329798	4	down_regulated
Transit-amplyfying cell	regulation of lipase activity	0.0339584	4	down_regulated
Transit-amplyfying cell	regulation of chromosome segregation	0.0339584	4	down_regulated
Transit-amplyfying cell	regulation of fatty acid metabolic process	0.0339584	4	down_regulated
Transit-amplyfying cell	regulation of cytokine production involved in immune response	0.0362416	4	down_regulated
Transit-amplyfying cell	cytokine production involved in immune response	0.0371913	4	down_regulated
Transit-amplyfying cell	alcohol binding	0.0385415	4	down_regulated
Transit-amplyfying cell	positive regulation of T cell proliferation	0.0390095	4	down_regulated
Transit-amplyfying cell	integrin-mediated signaling pathway	0.0421997	4	down_regulated
Transit-amplyfying cell	vitamin metabolic process	0.0446955	4	down_regulated
Transit-amplyfying cell	regulation of receptor-mediated endocytosis	0.044838	4	down_regulated
Transit-amplyfying cell	regulation of mitotic nuclear division	0.0458879	4	down_regulated
Transit-amplyfying cell	negative regulation of immune effector process	0.0460569	4	down_regulated
Transit-amplyfying cell	cellular transition metal ion homeostasis	0.0470948	4	down_regulated
Transit-amplyfying cell	regulation of mononuclear cell migration	0.0477675	4	down_regulated
Transit-amplyfying cell	steroid binding	0.0494287	4	down_regulated
Transit-amplyfying cell	detoxification of copper ion	0.00630914	3	down_regulated
Transit-amplyfying cell	stress response to copper ion	0.00630914	3	down_regulated
Transit-amplyfying cell	outer kinetochore	0.00646289	3	down_regulated
Transit-amplyfying cell	detoxification of inorganic compound	0.0100166	3	down_regulated
Transit-amplyfying cell	stress response to metal ion	0.01126	3	down_regulated
Transit-amplyfying cell	high-density lipoprotein particle	0.0116311	3	down_regulated
Transit-amplyfying cell	plasma lipoprotein particle	0.017494	3	down_regulated
Transit-amplyfying cell	lipoprotein particle	0.017494	3	down_regulated
Transit-amplyfying cell	kinetochore organization	0.0176432	3	down_regulated
Transit-amplyfying cell	cellular response to zinc ion	0.0184849	3	down_regulated
Transit-amplyfying cell	regulation of heterotypic cell-cell adhesion	0.0201262	3	down_regulated
Transit-amplyfying cell	protein-lipid complex	0.0203066	3	down_regulated
Transit-amplyfying cell	dendritic cell chemotaxis	0.0215325	3	down_regulated
Transit-amplyfying cell	cellular response to copper ion	0.0215325	3	down_regulated
Transit-amplyfying cell	glycolipid binding	0.0245984	3	down_regulated
Transit-amplyfying cell	protein-lipid complex remodeling	0.024696	3	down_regulated
Transit-amplyfying cell	plasma lipoprotein particle remodeling	0.024696	3	down_regulated
Transit-amplyfying cell	centromere complex assembly	0.0250295	3	down_regulated
Transit-amplyfying cell	protein-containing complex remodeling	0.02685	3	down_regulated
Transit-amplyfying cell	dendritic cell migration	0.0286908	3	down_regulated
Transit-amplyfying cell	attachment of spindle microtubules to kinetochore	0.0325827	3	down_regulated
Transit-amplyfying cell	cellular response to cadmium ion	0.0325827	3	down_regulated
Transit-amplyfying cell	mitotic spindle assembly checkpoint signaling	0.0327328	3	down_regulated
Transit-amplyfying cell	spindle assembly checkpoint signaling	0.0327328	3	down_regulated
Transit-amplyfying cell	mitotic spindle checkpoint signaling	0.0327328	3	down_regulated
Transit-amplyfying cell	spindle checkpoint signaling	0.0329798	3	down_regulated
Transit-amplyfying cell	positive regulation of fatty acid metabolic process	0.0329798	3	down_regulated
Transit-amplyfying cell	negative regulation of mitotic metaphase/anaphase transition	0.0339584	3	down_regulated
Transit-amplyfying cell	response to copper ion	0.0339584	3	down_regulated
Transit-amplyfying cell	regulation of triglyceride metabolic process	0.034176	3	down_regulated
Transit-amplyfying cell	negative regulation of metaphase/anaphase transition of cell cycle	0.034176	3	down_regulated
Transit-amplyfying cell	negative regulation of sister chromatid segregation	0.0351283	3	down_regulated
Transit-amplyfying cell	negative regulation of mitotic sister chromatid segregation	0.0351283	3	down_regulated
Transit-amplyfying cell	negative regulation of mitotic sister chromatid separation	0.0351283	3	down_regulated
Transit-amplyfying cell	T cell costimulation	0.0362416	3	down_regulated
Transit-amplyfying cell	negative regulation of chromosome segregation	0.0362416	3	down_regulated
Transit-amplyfying cell	plasma lipoprotein particle organization	0.0362416	3	down_regulated
Transit-amplyfying cell	negative regulation of chromosome separation	0.0362416	3	down_regulated
Transit-amplyfying cell	regulation of mitotic sister chromatid segregation	0.0371913	3	down_regulated
Transit-amplyfying cell	lymphocyte costimulation	0.0379239	3	down_regulated
Transit-amplyfying cell	negative regulation of mitotic nuclear division	0.0390095	3	down_regulated
Transit-amplyfying cell	protein-lipid complex subunit organization	0.0390095	3	down_regulated
Transit-amplyfying cell	regulation of fatty acid biosynthetic process	0.0407307	3	down_regulated
Transit-amplyfying cell	response to zinc ion	0.0460569	3	down_regulated
Transit-amplyfying cell	positive regulation of receptor-mediated endocytosis	0.0460569	3	down_regulated
Transit-amplyfying cell	negative regulation of adaptive immune response based on somatic recombination of immune receptors built from immunoglobulin superfamily domains	0.0462123	3	down_regulated
Transit-amplyfying cell	negative regulation of nuclear division	0.0470948	3	down_regulated
Transit-amplyfying cell	high-density lipoprotein particle receptor binding	0.0133042	2	down_regulated
Transit-amplyfying cell	negative regulation of very-low-density lipoprotein particle remodeling	0.0144181	2	down_regulated
Transit-amplyfying cell	spherical high-density lipoprotein particle	0.017494	2	down_regulated
Transit-amplyfying cell	regulation of very-low-density lipoprotein particle remodeling	0.0230581	2	down_regulated
Transit-amplyfying cell	MHC class I protein complex binding	0.0245984	2	down_regulated
Transit-amplyfying cell	regulation of Cdc42 protein signal transduction	0.0313631	2	down_regulated
Transit-amplyfying cell	cholesterol import	0.0327328	2	down_regulated
Transit-amplyfying cell	meiotic sister chromatid segregation	0.0339584	2	down_regulated
Transit-amplyfying cell	meiotic sister chromatid cohesion	0.0339584	2	down_regulated
Transit-amplyfying cell	MHC class Ib receptor activity	0.0348913	2	down_regulated
Transit-amplyfying cell	meiosis II	0.035524	2	down_regulated
Transit-amplyfying cell	meiosis II cell cycle process	0.035524	2	down_regulated
Transit-amplyfying cell	chylomicron	0.0362368	2	down_regulated
Transit-amplyfying cell	triglyceride-rich lipoprotein particle remodeling	0.0371913	2	down_regulated
Transit-amplyfying cell	very-low-density lipoprotein particle remodeling	0.0371913	2	down_regulated
Transit-amplyfying cell	centromeric sister chromatid cohesion	0.0371913	2	down_regulated
Transit-amplyfying cell	phospholipid efflux	0.0407307	2	down_regulated
Transit-amplyfying cell	regulation of triglyceride catabolic process	0.044838	2	down_regulated
Transit-amplyfying cell	Cdc42 protein signal transduction	0.0462123	2	down_regulated
Transit-amplyfying cell	positive regulation of heterotypic cell-cell adhesion	0.0462123	2	down_regulated
Transit-amplyfying cell	high-density lipoprotein particle clearance	0.0462123	2	down_regulated
Transit-amplyfying cell	CD40 signaling pathway	0.0499693	2	down_regulated
Transit-amplyfying cell	high-density lipoprotein particle remodeling	0.0499693	2	down_regulated
Transit-amplyfying cell	positive regulation of T cell receptor signaling pathway	0.0499693	2	down_regulated
T cell	lipid transport	0.00354058	10	down_regulated
T cell	lipid localization	0.00534867	10	down_regulated
T cell	response to toxic substance	0.00407136	8	down_regulated
T cell	endocytic vesicle	0.00501559	8	down_regulated
T cell	collagen-containing extracellular matrix	0.0168436	8	down_regulated
T cell	negative regulation of hydrolase activity	0.0195181	8	down_regulated
T cell	external side of plasma membrane	0.0207264	8	down_regulated
T cell	detoxification	0.00249988	7	down_regulated
T cell	cellular ketone metabolic process	0.00586662	7	down_regulated
T cell	organic hydroxy compound transport	0.0104063	7	down_regulated
T cell	endoplasmic reticulum lumen	0.0131414	7	down_regulated
T cell	lipid catabolic process	0.0343774	7	down_regulated
T cell	apical part of cell	0.0373427	7	down_regulated
T cell	regulation of lipid metabolic process	0.0395149	7	down_regulated
T cell	regulation of small molecule metabolic process	0.0404346	7	down_regulated
T cell	protein-lipid complex remodeling	7.86e-06	6	down_regulated
T cell	plasma lipoprotein particle remodeling	7.86e-06	6	down_regulated
T cell	protein-containing complex remodeling	7.94e-06	6	down_regulated
T cell	plasma lipoprotein particle organization	5.08e-05	6	down_regulated
T cell	protein-lipid complex subunit organization	6.05e-05	6	down_regulated
T cell	cytosolic ribosome	0.000506325	6	down_regulated
T cell	regulation of plasma lipoprotein particle levels	0.00108352	6	down_regulated
T cell	triglyceride metabolic process	0.00259046	6	down_regulated
T cell	digestive system process	0.00259046	6	down_regulated
T cell	acylglycerol metabolic process	0.00428687	6	down_regulated
T cell	neutral lipid metabolic process	0.00428687	6	down_regulated
T cell	regulation of cellular ketone metabolic process	0.00428687	6	down_regulated
T cell	digestion	0.00457871	6	down_regulated
T cell	ribosomal subunit	0.00470204	6	down_regulated
T cell	cytoplasmic translation	0.00586662	6	down_regulated
T cell	lipid transporter activity	0.00805175	6	down_regulated
T cell	ribosome	0.0133225	6	down_regulated
T cell	structural constituent of ribosome	0.0141817	6	down_regulated
T cell	cellular lipid catabolic process	0.0273544	6	down_regulated
T cell	response to tumor necrosis factor	0.0395149	6	down_regulated
T cell	plasma lipoprotein particle assembly	6.22e-05	5	down_regulated
T cell	protein-lipid complex assembly	9.5e-05	5	down_regulated
T cell	regulation of fatty acid metabolic process	0.0059715	5	down_regulated
T cell	sterol transport	0.00607372	5	down_regulated
T cell	alcohol binding	0.00632763	5	down_regulated
T cell	cholesterol homeostasis	0.00674307	5	down_regulated
T cell	sterol homeostasis	0.00691314	5	down_regulated
T cell	vacuolar lumen	0.0207264	5	down_regulated
T cell	lipoprotein metabolic process	0.0235937	5	down_regulated
T cell	positive regulation of lipid metabolic process	0.0316437	5	down_regulated
T cell	regulation of lipid localization	0.0316437	5	down_regulated
T cell	cellular response to xenobiotic stimulus	0.0395149	5	down_regulated
T cell	lipid homeostasis	0.0426137	5	down_regulated
T cell	regulation of lipid biosynthetic process	0.0434646	5	down_regulated
T cell	chylomicron	8.54e-05	4	down_regulated
T cell	very-low-density lipoprotein particle	0.000187817	4	down_regulated
T cell	triglyceride-rich plasma lipoprotein particle	0.000187817	4	down_regulated
T cell	high-density lipoprotein particle	0.000496864	4	down_regulated
T cell	cholesterol transfer activity	0.000898488	4	down_regulated
T cell	sterol transfer activity	0.000898488	4	down_regulated
T cell	plasma lipoprotein particle	0.000920978	4	down_regulated
T cell	lipoprotein particle	0.000920978	4	down_regulated
T cell	protein-lipid complex	0.00111252	4	down_regulated
T cell	triglyceride catabolic process	0.00280757	4	down_regulated
T cell	sterol transporter activity	0.00378724	4	down_regulated
T cell	cytosolic large ribosomal subunit	0.00388396	4	down_regulated
T cell	positive regulation of fatty acid metabolic process	0.00428687	4	down_regulated
T cell	neutral lipid catabolic process	0.00428687	4	down_regulated
T cell	acylglycerol catabolic process	0.00428687	4	down_regulated
T cell	regulation of triglyceride metabolic process	0.00444601	4	down_regulated
T cell	regulation of fatty acid biosynthetic process	0.00603767	4	down_regulated
T cell	intermembrane lipid transfer	0.00603767	4	down_regulated
T cell	lipid transfer activity	0.00647436	4	down_regulated
T cell	regulation of lipid catabolic process	0.0104063	4	down_regulated
T cell	glycerolipid catabolic process	0.0143901	4	down_regulated
T cell	cholesterol efflux	0.0149552	4	down_regulated
T cell	cholesterol transport	0.0234073	4	down_regulated
T cell	large ribosomal subunit	0.0242999	4	down_regulated
T cell	antioxidant activity	0.0293392	4	down_regulated
T cell	regulation of lipase activity	0.0316437	4	down_regulated
T cell	cellular oxidant detoxification	0.0397402	4	down_regulated
T cell	phospholipid transport	0.0417927	4	down_regulated
T cell	xenobiotic metabolic process	0.0488079	4	down_regulated
T cell	very-low-density lipoprotein particle assembly	0.00259046	3	down_regulated
T cell	triglyceride-rich lipoprotein particle remodeling	0.00354058	3	down_regulated
T cell	very-low-density lipoprotein particle remodeling	0.00354058	3	down_regulated
T cell	endocytic vesicle lumen	0.00388396	3	down_regulated
T cell	phospholipid efflux	0.00407136	3	down_regulated
T cell	regulation of triglyceride catabolic process	0.00428687	3	down_regulated
T cell	detoxification of copper ion	0.00428687	3	down_regulated
T cell	stress response to copper ion	0.00428687	3	down_regulated
T cell	low-density lipoprotein particle remodeling	0.00457871	3	down_regulated
T cell	high-density lipoprotein particle remodeling	0.00457871	3	down_regulated
T cell	detoxification of inorganic compound	0.00586662	3	down_regulated
T cell	stress response to metal ion	0.00607372	3	down_regulated
T cell	reverse cholesterol transport	0.00674307	3	down_regulated
T cell	regulation of lipoprotein lipase activity	0.00674307	3	down_regulated
T cell	maintenance of gastrointestinal epithelium	0.00812627	3	down_regulated
T cell	positive regulation of fatty acid biosynthetic process	0.00893135	3	down_regulated
T cell	positive regulation of triglyceride metabolic process	0.00893135	3	down_regulated
T cell	cellular response to zinc ion	0.00996694	3	down_regulated
T cell	cellular response to copper ion	0.0134417	3	down_regulated
T cell	T cell chemotaxis	0.0143543	3	down_regulated
T cell	positive regulation of lipid catabolic process	0.0143543	3	down_regulated
T cell	lipoprotein particle receptor binding	0.0146735	3	down_regulated
T cell	hydrogen peroxide catabolic process	0.0165791	3	down_regulated
T cell	epithelial structure maintenance	0.0195181	3	down_regulated
T cell	cyclin-dependent protein kinase holoenzyme complex	0.0207264	3	down_regulated
T cell	cellular response to cadmium ion	0.0276551	3	down_regulated
T cell	cellular zinc ion homeostasis	0.0304482	3	down_regulated
T cell	response to copper ion	0.0316437	3	down_regulated
T cell	intestinal absorption	0.0316437	3	down_regulated
T cell	zinc ion homeostasis	0.0316437	3	down_regulated
T cell	acylglycerol homeostasis	0.0331062	3	down_regulated
T cell	triglyceride homeostasis	0.0331062	3	down_regulated
T cell	regulation of neutrophil migration	0.0385532	3	down_regulated
T cell	clathrin-coated endocytic vesicle membrane	0.0387087	3	down_regulated
T cell	intermediate-density lipoprotein particle	0.00351852	2	down_regulated
T cell	high-density lipoprotein particle receptor binding	0.00632763	2	down_regulated
T cell	negative regulation of very-low-density lipoprotein particle remodeling	0.00703571	2	down_regulated
T cell	chylomicron assembly	0.00703571	2	down_regulated
T cell	spherical high-density lipoprotein particle	0.0104199	2	down_regulated
T cell	regulation of very-low-density lipoprotein particle remodeling	0.0143543	2	down_regulated
T cell	phosphatidylcholine-sterol O-acyltransferase activator activity	0.0145504	2	down_regulated
T cell	regulation of Cdc42 protein signal transduction	0.0235937	2	down_regulated
T cell	positive regulation of cholesterol esterification	0.0276874	2	down_regulated
T cell	positive regulation of triglyceride catabolic process	0.0276874	2	down_regulated
T cell	cholesterol import	0.0276874	2	down_regulated
T cell	regulation of intestinal cholesterol absorption	0.0316437	2	down_regulated
T cell	positive regulation of lipoprotein lipase activity	0.0316437	2	down_regulated
T cell	positive regulation of triglyceride lipase activity	0.0349367	2	down_regulated
T cell	regulation of intestinal lipid absorption	0.0349367	2	down_regulated
T cell	anaphase-promoting complex	0.0373427	2	down_regulated
T cell	fat-soluble vitamin catabolic process	0.0434646	2	down_regulated
T cell	regulation of intestinal absorption	0.0434646	2	down_regulated
T cell	regulation of cholesterol esterification	0.049491	2	down_regulated
T cell	collagen type XIV trimer	0.0373427	1	down_regulated
T cell	pseudopodium membrane	0.0373427	1	down_regulated
T cell	mature chylomicron	0.0373427	1	down_regulated
T cell	chylomicron remnant	0.0373427	1	down_regulated
T cell	Grb2-Sos complex	0.0373427	1	down_regulated
T cell	inner mucus layer	0.0373427	1	down_regulated
T cell	outer mucus layer	0.0373427	1	down_regulated
Smooth muscle cell	collagen-containing extracellular matrix	0.00063163	13	down_regulated
Smooth muscle cell	axon development	0.0206444	12	down_regulated
Smooth muscle cell	negative regulation of growth	0.000662108	11	down_regulated
Smooth muscle cell	gland development	0.0238732	11	down_regulated
Smooth muscle cell	axonogenesis	0.0472089	10	down_regulated
Smooth muscle cell	extracellular matrix structural constituent	0.00051648	9	down_regulated
Smooth muscle cell	secretory granule lumen	0.0134427	9	down_regulated
Smooth muscle cell	cytoplasmic vesicle lumen	0.0134427	9	down_regulated
Smooth muscle cell	vesicle lumen	0.0134427	9	down_regulated
Smooth muscle cell	focal adhesion	0.0360055	9	down_regulated
Smooth muscle cell	cell-substrate junction	0.0375816	9	down_regulated
Smooth muscle cell	regulation of cell-substrate adhesion	0.0234005	8	down_regulated
Smooth muscle cell	mesenchymal cell differentiation	0.028166	8	down_regulated
Smooth muscle cell	neural crest cell differentiation	0.0020602	7	down_regulated
Smooth muscle cell	stem cell differentiation	0.0472089	7	down_regulated
Smooth muscle cell	neural crest cell development	0.0307555	5	down_regulated
Smooth muscle cell	mesenchymal cell development	0.0332862	5	down_regulated
Smooth muscle cell	stem cell development	0.0332862	5	down_regulated
Smooth muscle cell	noradrenergic neuron differentiation	0.000662108	4	down_regulated
Smooth muscle cell	sympathetic nervous system development	0.00696003	4	down_regulated
Smooth muscle cell	autonomic nervous system development	0.0332862	4	down_regulated
Smooth muscle cell	cardiac neural crest cell development involved in outflow tract morphogenesis	0.0206444	3	down_regulated
Smooth muscle cell	endocytic vesicle lumen	0.0227215	3	down_regulated
Smooth muscle cell	convergent extension	0.0238732	3	down_regulated
Smooth muscle cell	cardiac neural crest cell differentiation involved in heart development	0.0238732	3	down_regulated
Smooth muscle cell	cardiac neural crest cell development involved in heart development	0.0238732	3	down_regulated
Smooth muscle cell	endothelial tip cell fate specification	0.0206444	2	down_regulated
Smooth muscle cell	blood vessel endothelial cell fate commitment	0.0238732	2	down_regulated
Smooth muscle cell	blood vessel endothelial cell fate specification	0.0238732	2	down_regulated
Smooth muscle cell	serine protease inhibitor complex	0.0291148	2	down_regulated
Smooth muscle cell	endothelial cell fate specification	0.0332862	2	down_regulated
Smooth muscle cell	growth cone membrane	0.0360055	2	down_regulated
Smooth muscle cell	protease inhibitor complex	0.0360055	2	down_regulated
Smooth muscle cell	androgen binding	0.0448894	2	down_regulated
Smooth muscle cell	noradrenergic neuron development	0.0480443	2	down_regulated
Secretory progenitor cell	endoplasmic reticulum lumen	0.000211015	8	down_regulated
Secretory progenitor cell	detoxification	0.000148781	7	down_regulated
Secretory progenitor cell	response to toxic substance	0.000850384	7	down_regulated
Secretory progenitor cell	cellular detoxification	0.00031988	6	down_regulated
Secretory progenitor cell	cellular response to toxic substance	0.00031988	6	down_regulated
Secretory progenitor cell	reactive oxygen species metabolic process	0.00329128	6	down_regulated
Secretory progenitor cell	antioxidant activity	0.000423978	5	down_regulated
Secretory progenitor cell	cellular oxidant detoxification	0.0012481	5	down_regulated
Secretory progenitor cell	hormone metabolic process	0.0164216	5	down_regulated
Secretory progenitor cell	endocytic vesicle	0.0275339	5	down_regulated
Secretory progenitor cell	phospholipid binding	0.0471225	5	down_regulated
Secretory progenitor cell	hydrogen peroxide catabolic process	0.00031988	4	down_regulated
Secretory progenitor cell	peroxidase activity	0.000733872	4	down_regulated
Secretory progenitor cell	oxidoreductase activity, acting on peroxide as acceptor	0.000790035	4	down_regulated
Secretory progenitor cell	hydrogen peroxide metabolic process	0.00189541	4	down_regulated
Secretory progenitor cell	exopeptidase activity	0.00416129	4	down_regulated
Secretory progenitor cell	lysosomal lumen	0.00422768	4	down_regulated
Secretory progenitor cell	heme binding	0.00951396	4	down_regulated
Secretory progenitor cell	organic acid binding	0.00951396	4	down_regulated
Secretory progenitor cell	tetrapyrrole binding	0.0108506	4	down_regulated
Secretory progenitor cell	iron ion binding	0.0108506	4	down_regulated
Secretory progenitor cell	xenobiotic metabolic process	0.0113067	4	down_regulated
Secretory progenitor cell	blood microparticle	0.01476	4	down_regulated
Secretory progenitor cell	vacuolar lumen	0.021131	4	down_regulated
Secretory progenitor cell	cellular response to xenobiotic stimulus	0.0407809	4	down_regulated
Secretory progenitor cell	haptoglobin-hemoglobin complex	0.000211015	3	down_regulated
Secretory progenitor cell	hemoglobin complex	0.000211015	3	down_regulated
Secretory progenitor cell	haptoglobin binding	0.000423978	3	down_regulated
Secretory progenitor cell	oxygen carrier activity	0.000544644	3	down_regulated
Secretory progenitor cell	cholesterol transfer activity	0.00111586	3	down_regulated
Secretory progenitor cell	sterol transfer activity	0.00111586	3	down_regulated
Secretory progenitor cell	endocytic vesicle lumen	0.00124799	3	down_regulated
Secretory progenitor cell	oxygen transport	0.00124871	3	down_regulated
Secretory progenitor cell	gas transport	0.00252647	3	down_regulated
Secretory progenitor cell	plasma lipoprotein particle assembly	0.00376378	3	down_regulated
Secretory progenitor cell	sterol transporter activity	0.00383771	3	down_regulated
Secretory progenitor cell	oxygen binding	0.00416129	3	down_regulated
Secretory progenitor cell	protein-lipid complex assembly	0.00450327	3	down_regulated
Secretory progenitor cell	protein-lipid complex remodeling	0.00450327	3	down_regulated
Secretory progenitor cell	plasma lipoprotein particle remodeling	0.00450327	3	down_regulated
Secretory progenitor cell	carboxypeptidase activity	0.00509695	3	down_regulated
Secretory progenitor cell	protein-containing complex remodeling	0.00512769	3	down_regulated
Secretory progenitor cell	lipid transfer activity	0.00594141	3	down_regulated
Secretory progenitor cell	plasma lipoprotein particle organization	0.0128854	3	down_regulated
Secretory progenitor cell	molecular carrier activity	0.0138242	3	down_regulated
Secretory progenitor cell	protein-lipid complex subunit organization	0.0148513	3	down_regulated
Secretory progenitor cell	intermembrane lipid transfer	0.0148513	3	down_regulated
Secretory progenitor cell	ATP-dependent activity, acting on DNA	0.023839	3	down_regulated
Secretory progenitor cell	lipid transporter activity	0.0483986	3	down_regulated
Secretory progenitor cell	response to lipid hydroperoxide	0.00252647	2	down_regulated
Secretory progenitor cell	chylomicron assembly	0.00376378	2	down_regulated
Secretory progenitor cell	nitric oxide transport	0.00450327	2	down_regulated
Secretory progenitor cell	serine-type exopeptidase activity	0.00594141	2	down_regulated
Secretory progenitor cell	chylomicron	0.014631	2	down_regulated
Secretory progenitor cell	very-low-density lipoprotein particle assembly	0.0148513	2	down_regulated
Secretory progenitor cell	very-low-density lipoprotein particle	0.021131	2	down_regulated
Secretory progenitor cell	triglyceride-rich plasma lipoprotein particle	0.021131	2	down_regulated
Secretory progenitor cell	single-stranded DNA helicase activity	0.0221049	2	down_regulated
Secretory progenitor cell	glutathione transferase activity	0.023839	2	down_regulated
Secretory progenitor cell	metallocarboxypeptidase activity	0.023839	2	down_regulated
Secretory progenitor cell	high-density lipoprotein particle	0.0275339	2	down_regulated
Secretory progenitor cell	low-density lipoprotein particle remodeling	0.0360654	2	down_regulated
Secretory progenitor cell	toxin metabolic process	0.0377821	2	down_regulated
Secretory progenitor cell	response to hydroperoxide	0.0377821	2	down_regulated
Secretory progenitor cell	plasma lipoprotein particle	0.0378839	2	down_regulated
Secretory progenitor cell	lipoprotein particle	0.0378839	2	down_regulated
Secretory progenitor cell	protein-lipid complex	0.0419019	2	down_regulated
Secretory progenitor cell	cytosolic small ribosomal subunit	0.0439045	2	down_regulated
Secretory progenitor cell	lipoprotein transport	0.0488937	2	down_regulated
Secretory progenitor cell	low-affinity sodium:dicarboxylate symporter activity	0.023839	1	down_regulated
Secretory progenitor cell	bile-salt sulfotransferase activity	0.023839	1	down_regulated
Secretory progenitor cell	ADP-ribosyl cyclase activity	0.023839	1	down_regulated
Secretory progenitor cell	cyclic ADP-ribose hydrolase	0.023839	1	down_regulated
Secretory progenitor cell	3-deoxyglucosone dehydrogenase activity	0.023839	1	down_regulated
Secretory progenitor cell	triglyceride transfer activity	0.023839	1	down_regulated
Secretory progenitor cell	DNA topoisomerase type II (double strand cut, ATP-hydrolyzing) complex	0.0275339	1	down_regulated
Secretory progenitor cell	myosin V complex	0.0275339	1	down_regulated
Secretory progenitor cell	mature chylomicron	0.0275339	1	down_regulated
Secretory progenitor cell	chylomicron remnant	0.0275339	1	down_regulated
Secretory progenitor cell	alpha-L-fucosidase activity	0.037266	1	down_regulated
Secretory progenitor cell	peptidyl-dipeptidase activity	0.037266	1	down_regulated
Secretory progenitor cell	fucosidase activity	0.037266	1	down_regulated
Secretory progenitor cell	aminobutyraldehyde dehydrogenase activity	0.037266	1	down_regulated
Secretory progenitor cell	glucagon receptor binding	0.037266	1	down_regulated
Secretory progenitor cell	phosphatidylethanolamine transfer activity	0.037266	1	down_regulated
Secretory progenitor cell	ribonucleoside-diphosphate reductase complex	0.0419019	1	down_regulated
Secretory progenitor cell	lumenal side of lysosomal membrane	0.0419019	1	down_regulated
Secretory progenitor cell	DNA topoisomerase type II (double strand cut, ATP-hydrolyzing) activity	0.043136	1	down_regulated
Secretory progenitor cell	alcohol sulfotransferase activity	0.043136	1	down_regulated
Secretory progenitor cell	ribonucleoside-diphosphate reductase activity, thioredoxin disulfide as acceptor	0.043136	1	down_regulated
Secretory progenitor cell	tripeptidyl-peptidase activity	0.043136	1	down_regulated
Secretory progenitor cell	oxidoreductase activity, acting on CH or CH2 groups, disulfide as acceptor	0.043136	1	down_regulated
Secretory progenitor cell	sodium:dicarboxylate symporter activity	0.043136	1	down_regulated
Secretory progenitor cell	benzaldehyde dehydrogenase (NAD+) activity	0.043136	1	down_regulated
Secretory progenitor cell	DNA polymerase processivity factor activity	0.043136	1	down_regulated
Secretory progenitor cell	ribonucleoside-diphosphate reductase activity	0.043136	1	down_regulated
Secretory progenitor cell	all-trans-retinol binding	0.043136	1	down_regulated
Paneth cell	lipid catabolic process	5.29e-06	15	down_regulated
Paneth cell	collagen-containing extracellular matrix	6.8e-05	13	down_regulated
Paneth cell	vacuolar lumen	9.99e-08	12	down_regulated
Paneth cell	cellular lipid catabolic process	8.46e-05	11	down_regulated
Paneth cell	response to toxic substance	0.000160614	11	down_regulated
Paneth cell	endocytic vesicle	0.000183691	11	down_regulated
Paneth cell	regulation of hormone levels	0.00761496	11	down_regulated
Paneth cell	lysosomal lumen	9.99e-08	10	down_regulated
Paneth cell	detoxification	4.53e-05	10	down_regulated
Paneth cell	hormone metabolic process	0.000228269	10	down_regulated
Paneth cell	endoplasmic reticulum lumen	0.000385961	10	down_regulated
Paneth cell	early endosome	0.00164849	10	down_regulated
Paneth cell	peptide binding	0.0058212	9	down_regulated
Paneth cell	steroid metabolic process	0.00591126	9	down_regulated
Paneth cell	regulation of lipid metabolic process	0.00761496	9	down_regulated
Paneth cell	apical part of cell	0.00997987	9	down_regulated
Paneth cell	alcohol metabolic process	0.0100746	9	down_regulated
Paneth cell	lipid transport	0.0151571	9	down_regulated
Paneth cell	fatty acid metabolic process	0.0158124	9	down_regulated
Paneth cell	amide binding	0.0158437	9	down_regulated
Paneth cell	lipid localization	0.0291484	9	down_regulated
Paneth cell	positive regulation of cell adhesion	0.0291484	9	down_regulated
Paneth cell	regulation of cell-cell adhesion	0.031504	9	down_regulated
Paneth cell	cytosolic ribosome	9.37e-06	8	down_regulated
Paneth cell	ribosome	0.00117399	8	down_regulated
Paneth cell	organic hydroxy compound transport	0.00526822	8	down_regulated
Paneth cell	vesicle lumen	0.00812716	8	down_regulated
Paneth cell	tissue homeostasis	0.00823367	8	down_regulated
Paneth cell	apical plasma membrane	0.012753	8	down_regulated
Paneth cell	production of molecular mediator of immune response	0.0151571	8	down_regulated
Paneth cell	cell chemotaxis	0.0154741	8	down_regulated
Paneth cell	humoral immune response	0.0158876	8	down_regulated
Paneth cell	anatomical structure homeostasis	0.0163102	8	down_regulated
Paneth cell	response to lipopolysaccharide	0.019789	8	down_regulated
Paneth cell	transport vesicle	0.0222645	8	down_regulated
Paneth cell	lysosomal membrane	0.0222645	8	down_regulated
Paneth cell	lytic vacuole membrane	0.0222645	8	down_regulated
Paneth cell	response to molecule of bacterial origin	0.026632	8	down_regulated
Paneth cell	negative regulation of cell motility	0.0291484	8	down_regulated
Paneth cell	defense response to bacterium	0.029758	8	down_regulated
Paneth cell	vacuolar membrane	0.0297652	8	down_regulated
Paneth cell	negative regulation of cellular component movement	0.0314351	8	down_regulated
Paneth cell	positive regulation of lymphocyte activation	0.03175	8	down_regulated
Paneth cell	leukocyte cell-cell adhesion	0.0354313	8	down_regulated
Paneth cell	leukocyte migration	0.0366137	8	down_regulated
Paneth cell	negative regulation of locomotion	0.0414438	8	down_regulated
Paneth cell	glycerolipid metabolic process	0.0414438	8	down_regulated
Paneth cell	regulation of plasma lipoprotein particle levels	0.000166152	7	down_regulated
Paneth cell	digestive system process	0.000414243	7	down_regulated
Paneth cell	blood microparticle	0.000555911	7	down_regulated
Paneth cell	acylglycerol metabolic process	0.00127493	7	down_regulated
Paneth cell	neutral lipid metabolic process	0.00127493	7	down_regulated
Paneth cell	digestion	0.0015057	7	down_regulated
Paneth cell	ribosomal subunit	0.00150927	7	down_regulated
Paneth cell	lipoprotein metabolic process	0.0016158	7	down_regulated
Paneth cell	sterol metabolic process	0.00257115	7	down_regulated
Paneth cell	mononuclear cell migration	0.00700721	7	down_regulated
Paneth cell	cellular ketone metabolic process	0.0091382	7	down_regulated
Paneth cell	positive regulation of T cell activation	0.0111558	7	down_regulated
Paneth cell	myeloid leukocyte migration	0.0124422	7	down_regulated
Paneth cell	leukocyte chemotaxis	0.0142805	7	down_regulated
Paneth cell	positive regulation of leukocyte cell-cell adhesion	0.0162561	7	down_regulated
Paneth cell	secretory granule lumen	0.0233924	7	down_regulated
Paneth cell	cytoplasmic vesicle lumen	0.0237454	7	down_regulated
Paneth cell	membrane raft	0.0237454	7	down_regulated
Paneth cell	membrane microdomain	0.0237454	7	down_regulated
Paneth cell	positive regulation of cell-cell adhesion	0.0321767	7	down_regulated
Paneth cell	Golgi apparatus subcompartment	0.0402668	7	down_regulated
Paneth cell	carboxylic acid biosynthetic process	0.0443816	7	down_regulated
Paneth cell	organic acid biosynthetic process	0.0448951	7	down_regulated
Paneth cell	neutral lipid catabolic process	8.46e-05	6	down_regulated
Paneth cell	acylglycerol catabolic process	8.46e-05	6	down_regulated
Paneth cell	plasma lipoprotein particle clearance	0.000166152	6	down_regulated
Paneth cell	glycerolipid catabolic process	0.000414243	6	down_regulated
Paneth cell	cholesterol transport	0.000783634	6	down_regulated
Paneth cell	regulation of lipase activity	0.00136918	6	down_regulated
Paneth cell	sterol transport	0.00159919	6	down_regulated
Paneth cell	alcohol binding	0.00169657	6	down_regulated
Paneth cell	steroid binding	0.00179463	6	down_regulated
Paneth cell	exopeptidase activity	0.00183941	6	down_regulated
Paneth cell	triglyceride metabolic process	0.00230823	6	down_regulated
Paneth cell	cellular detoxification	0.00335293	6	down_regulated
Paneth cell	cellular response to toxic substance	0.00409554	6	down_regulated
Paneth cell	granulocyte chemotaxis	0.00485481	6	down_regulated
Paneth cell	heme binding	0.00621599	6	down_regulated
Paneth cell	cholesterol metabolic process	0.00686564	6	down_regulated
Paneth cell	tetrapyrrole binding	0.00843219	6	down_regulated
Paneth cell	iron ion binding	0.00864286	6	down_regulated
Paneth cell	secondary alcohol metabolic process	0.00885696	6	down_regulated
Paneth cell	positive regulation of lipid metabolic process	0.0093672	6	down_regulated
Paneth cell	granulocyte migration	0.00952451	6	down_regulated
Paneth cell	regulation of lipid localization	0.00977072	6	down_regulated
Paneth cell	lipid transporter activity	0.0108752	6	down_regulated
Paneth cell	fatty acid biosynthetic process	0.0117224	6	down_regulated
Paneth cell	cellular response to xenobiotic stimulus	0.0135112	6	down_regulated
Paneth cell	extracellular matrix structural constituent	0.0139985	6	down_regulated
Paneth cell	regulation of lipid biosynthetic process	0.0153687	6	down_regulated
Paneth cell	positive regulation of I-kappaB kinase/NF-kappaB signaling	0.019789	6	down_regulated
Paneth cell	response to reactive oxygen species	0.026632	6	down_regulated
Paneth cell	trans-Golgi network	0.0289812	6	down_regulated
Paneth cell	monocarboxylic acid biosynthetic process	0.03175	6	down_regulated
Paneth cell	regulation of cell-substrate adhesion	0.0322206	6	down_regulated
Paneth cell	regulation of leukocyte migration	0.0327969	6	down_regulated
Paneth cell	cellular response to tumor necrosis factor	0.0397765	6	down_regulated
Paneth cell	hexose metabolic process	0.0471276	6	down_regulated
Paneth cell	protein processing	0.0475088	6	down_regulated
Paneth cell	negative regulation of growth	0.0480322	6	down_regulated
Paneth cell	chylomicron	8.66e-07	5	down_regulated
Paneth cell	very-low-density lipoprotein particle	6.05e-06	5	down_regulated
Paneth cell	triglyceride-rich plasma lipoprotein particle	6.05e-06	5	down_regulated
Paneth cell	high-density lipoprotein particle	2.17e-05	5	down_regulated
Paneth cell	plasma lipoprotein particle	6.8e-05	5	down_regulated
Paneth cell	lipoprotein particle	6.8e-05	5	down_regulated
Paneth cell	protein-lipid complex	9.3e-05	5	down_regulated
Paneth cell	plasma lipoprotein particle assembly	0.000166152	5	down_regulated
Paneth cell	protein-lipid complex assembly	0.000166152	5	down_regulated
Paneth cell	protein-lipid complex remodeling	0.000166152	5	down_regulated
Paneth cell	plasma lipoprotein particle remodeling	0.000166152	5	down_regulated
Paneth cell	protein-containing complex remodeling	0.000219535	5	down_regulated
Paneth cell	plasma lipoprotein particle organization	0.000702008	5	down_regulated
Paneth cell	protein-lipid complex subunit organization	0.000912204	5	down_regulated
Paneth cell	regulation of granulocyte chemotaxis	0.00116431	5	down_regulated
Paneth cell	cholesterol binding	0.00150178	5	down_regulated
Paneth cell	sterol binding	0.00179463	5	down_regulated
Paneth cell	cholesterol efflux	0.003063	5	down_regulated
Paneth cell	organic hydroxy compound catabolic process	0.00416699	5	down_regulated
Paneth cell	Golgi lumen	0.0047592	5	down_regulated
Paneth cell	cholesterol homeostasis	0.0091382	5	down_regulated
Paneth cell	sterol homeostasis	0.00921623	5	down_regulated
Paneth cell	cellular oxidant detoxification	0.00947925	5	down_regulated
Paneth cell	primary alcohol metabolic process	0.0111558	5	down_regulated
Paneth cell	antigen processing and presentation	0.0119578	5	down_regulated
Paneth cell	xenobiotic metabolic process	0.0122716	5	down_regulated
Paneth cell	cellular transition metal ion homeostasis	0.0151571	5	down_regulated
Paneth cell	regulation of mononuclear cell migration	0.0153356	5	down_regulated
Paneth cell	antimicrobial humoral response	0.0180361	5	down_regulated
Paneth cell	regulation of cell-matrix adhesion	0.0182018	5	down_regulated
Paneth cell	regulation of leukocyte chemotaxis	0.0187461	5	down_regulated
Paneth cell	regulation of cellular ketone metabolic process	0.0233431	5	down_regulated
Paneth cell	cellular hormone metabolic process	0.0263759	5	down_regulated
Paneth cell	coated vesicle membrane	0.0264204	5	down_regulated
Paneth cell	transition metal ion homeostasis	0.0274016	5	down_regulated
Paneth cell	organophosphate ester transport	0.0307738	5	down_regulated
Paneth cell	endocytic vesicle membrane	0.030907	5	down_regulated
Paneth cell	cytoplasmic translation	0.0314351	5	down_regulated
Paneth cell	recycling endosome	0.0314471	5	down_regulated
Paneth cell	transport vesicle membrane	0.0368628	5	down_regulated
Paneth cell	organophosphate catabolic process	0.0385012	5	down_regulated
Paneth cell	olefinic compound metabolic process	0.0385012	5	down_regulated
Paneth cell	structural constituent of ribosome	0.0445631	5	down_regulated
Paneth cell	cholesterol import	8.46e-05	4	down_regulated
Paneth cell	triglyceride-rich lipoprotein particle remodeling	0.000166152	4	down_regulated
Paneth cell	very-low-density lipoprotein particle remodeling	0.000166152	4	down_regulated
Paneth cell	phospholipid efflux	0.000166152	4	down_regulated
Paneth cell	endocytic vesicle lumen	0.0002207	4	down_regulated
Paneth cell	detoxification of copper ion	0.000228269	4	down_regulated
Paneth cell	stress response to copper ion	0.000228269	4	down_regulated
Paneth cell	high-density lipoprotein particle remodeling	0.000289117	4	down_regulated
Paneth cell	intestinal cholesterol absorption	0.000414243	4	down_regulated
Paneth cell	detoxification of inorganic compound	0.000414243	4	down_regulated
Paneth cell	stress response to metal ion	0.000476789	4	down_regulated
Paneth cell	reverse cholesterol transport	0.00057265	4	down_regulated
Paneth cell	lipid digestion	0.00065855	4	down_regulated
Paneth cell	intestinal lipid absorption	0.00065855	4	down_regulated
Paneth cell	cellular response to zinc ion	0.00102063	4	down_regulated
Paneth cell	cellular response to copper ion	0.00141823	4	down_regulated
Paneth cell	cholesterol transfer activity	0.00147369	4	down_regulated
Paneth cell	sterol transfer activity	0.00147369	4	down_regulated
Paneth cell	cytosolic small ribosomal subunit	0.00164849	4	down_regulated
Paneth cell	lipoprotein particle receptor binding	0.00170626	4	down_regulated
Paneth cell	antigen processing and presentation of exogenous peptide antigen via MHC class II	0.00190402	4	down_regulated
Paneth cell	hydrogen peroxide catabolic process	0.00190402	4	down_regulated
Paneth cell	triglyceride catabolic process	0.002045	4	down_regulated
Paneth cell	sterol transporter activity	0.00262943	4	down_regulated
Paneth cell	antigen processing and presentation of peptide antigen via MHC class II	0.00270059	4	down_regulated
Paneth cell	peptide hormone processing	0.00270059	4	down_regulated
Paneth cell	low-density lipoprotein particle clearance	0.00270059	4	down_regulated
Paneth cell	antigen processing and presentation of peptide or polysaccharide antigen via MHC class II	0.003063	4	down_regulated
Paneth cell	membrane lipid catabolic process	0.003063	4	down_regulated
Paneth cell	signaling receptor ligand precursor processing	0.003063	4	down_regulated
Paneth cell	oxygen binding	0.00316618	4	down_regulated
Paneth cell	cellular response to cadmium ion	0.00327432	4	down_regulated
Paneth cell	antigen processing and presentation of exogenous peptide antigen	0.00351336	4	down_regulated
Paneth cell	cellular zinc ion homeostasis	0.0036725	4	down_regulated
Paneth cell	response to copper ion	0.00409554	4	down_regulated
Paneth cell	intestinal absorption	0.00409554	4	down_regulated
Paneth cell	zinc ion homeostasis	0.00409554	4	down_regulated
Paneth cell	regulation of triglyceride metabolic process	0.004311	4	down_regulated
Paneth cell	antigen processing and presentation of exogenous antigen	0.00616623	4	down_regulated
Paneth cell	lipid transfer activity	0.00621599	4	down_regulated
Paneth cell	regulation of fatty acid biosynthetic process	0.00686564	4	down_regulated
Paneth cell	intermembrane lipid transfer	0.00686564	4	down_regulated
Paneth cell	small ribosomal subunit	0.00777499	4	down_regulated
Paneth cell	clathrin-coated endocytic vesicle membrane	0.00853449	4	down_regulated
Paneth cell	response to zinc ion	0.00855575	4	down_regulated
Paneth cell	hydrogen peroxide metabolic process	0.0091382	4	down_regulated
Paneth cell	response to cadmium ion	0.0111367	4	down_regulated
Paneth cell	regulation of lipid catabolic process	0.0121245	4	down_regulated
Paneth cell	antigen processing and presentation of peptide antigen	0.013375	4	down_regulated
Paneth cell	regulation of nitric oxide metabolic process	0.0139286	4	down_regulated
Paneth cell	chemokine receptor binding	0.0158989	4	down_regulated
Paneth cell	azurophil granule lumen	0.0169932	4	down_regulated
Paneth cell	clathrin-coated endocytic vesicle	0.0169932	4	down_regulated
Paneth cell	monocyte chemotaxis	0.0172609	4	down_regulated
Paneth cell	trans-Golgi network membrane	0.0222645	4	down_regulated
Paneth cell	antioxidant activity	0.0243532	4	down_regulated
Paneth cell	nitric oxide metabolic process	0.0263751	4	down_regulated
Paneth cell	reactive nitrogen species metabolic process	0.026632	4	down_regulated
Paneth cell	clathrin-coated vesicle membrane	0.0273032	4	down_regulated
Paneth cell	positive regulation of lipid biosynthetic process	0.0291484	4	down_regulated
Paneth cell	diterpenoid metabolic process	0.0306797	4	down_regulated
Paneth cell	defense response to Gram-negative bacterium	0.0306797	4	down_regulated
Paneth cell	regulation of fatty acid metabolic process	0.0343554	4	down_regulated
Paneth cell	positive regulation of leukocyte chemotaxis	0.0365804	4	down_regulated
Paneth cell	chromosome separation	0.0397765	4	down_regulated
Paneth cell	regulation of cytokine production involved in immune response	0.0402167	4	down_regulated
Paneth cell	terpenoid metabolic process	0.0402167	4	down_regulated
Paneth cell	cytokine production involved in immune response	0.0425167	4	down_regulated
Paneth cell	phospholipid transport	0.0446009	4	down_regulated
Paneth cell	regulation of steroid metabolic process	0.0471276	4	down_regulated
Paneth cell	defense response to Gram-positive bacterium	0.0471276	4	down_regulated
Paneth cell	neutrophil chemotaxis	0.0478854	4	down_regulated
Paneth cell	high-density lipoprotein particle receptor binding	0.000118957	3	down_regulated
Paneth cell	negative regulation of very-low-density lipoprotein particle remodeling	0.000166152	3	down_regulated
Paneth cell	spherical high-density lipoprotein particle	0.000232204	3	down_regulated
Paneth cell	regulation of very-low-density lipoprotein particle remodeling	0.000442402	3	down_regulated
Paneth cell	haptoglobin-hemoglobin complex	0.000555911	3	down_regulated
Paneth cell	hemoglobin complex	0.000696908	3	down_regulated
Paneth cell	phosphatidylcholine-sterol O-acyltransferase activator activity	0.00117322	3	down_regulated
Paneth cell	positive regulation of cholesterol esterification	0.00127493	3	down_regulated
Paneth cell	regulation of intestinal cholesterol absorption	0.00159919	3	down_regulated
Paneth cell	MHC class II protein complex	0.00164849	3	down_regulated
Paneth cell	haptoglobin binding	0.00170626	3	down_regulated
Paneth cell	MHC class II receptor activity	0.00170626	3	down_regulated
Paneth cell	high-density lipoprotein particle binding	0.0019313	3	down_regulated
Paneth cell	regulation of intestinal lipid absorption	0.00200262	3	down_regulated
Paneth cell	oxygen carrier activity	0.00274399	3	down_regulated
Paneth cell	fat-soluble vitamin catabolic process	0.0029019	3	down_regulated
Paneth cell	regulation of intestinal absorption	0.0029019	3	down_regulated
Paneth cell	regulation of cholesterol esterification	0.00327432	3	down_regulated
Paneth cell	regulation of triglyceride catabolic process	0.00327432	3	down_regulated
Paneth cell	vitamin catabolic process	0.0036725	3	down_regulated
Paneth cell	oxygen transport	0.0036725	3	down_regulated
Paneth cell	high-density lipoprotein particle assembly	0.0036725	3	down_regulated
Paneth cell	high-density lipoprotein particle clearance	0.0036725	3	down_regulated
Paneth cell	MHC class II protein complex assembly	0.00409554	3	down_regulated
Paneth cell	peptide antigen assembly with MHC class II protein complex	0.00409554	3	down_regulated
Paneth cell	MHC protein complex	0.0047592	3	down_regulated
Paneth cell	steroid esterification	0.00542636	3	down_regulated
Paneth cell	sterol esterification	0.00542636	3	down_regulated
Paneth cell	cholesterol esterification	0.00542636	3	down_regulated
Paneth cell	MHC protein complex assembly	0.00686564	3	down_regulated
Paneth cell	peptide antigen assembly with MHC protein complex	0.00686564	3	down_regulated
Paneth cell	regulation of lipoprotein lipase activity	0.00686564	3	down_regulated
Paneth cell	integral component of lumenal side of endoplasmic reticulum membrane	0.00689668	3	down_regulated
Paneth cell	lumenal side of endoplasmic reticulum membrane	0.00689668	3	down_regulated
Paneth cell	gas transport	0.00764453	3	down_regulated
Paneth cell	maintenance of gastrointestinal epithelium	0.00855575	3	down_regulated
Paneth cell	positive regulation of fatty acid biosynthetic process	0.0091382	3	down_regulated
Paneth cell	positive regulation of triglyceride metabolic process	0.0091382	3	down_regulated
Paneth cell	lumenal side of membrane	0.0102051	3	down_regulated
Paneth cell	modulation of process of another organism	0.0109485	3	down_regulated
Paneth cell	MHC class II protein complex binding	0.0119837	3	down_regulated
Paneth cell	positive regulation of lipid catabolic process	0.0139286	3	down_regulated
Paneth cell	phosphatidylcholine binding	0.0156705	3	down_regulated
Paneth cell	lipoprotein particle binding	0.0156705	3	down_regulated
Paneth cell	protein-lipid complex binding	0.0156705	3	down_regulated
Paneth cell	sphingolipid catabolic process	0.0168601	3	down_regulated
Paneth cell	epithelial structure maintenance	0.0181363	3	down_regulated
Paneth cell	receptor recycling	0.0190701	3	down_regulated
Paneth cell	positive regulation of steroid metabolic process	0.0190701	3	down_regulated
Paneth cell	MHC protein complex binding	0.0208529	3	down_regulated
Paneth cell	peptide antigen binding	0.0219618	3	down_regulated
Paneth cell	quaternary ammonium group binding	0.0236273	3	down_regulated
Paneth cell	oxidoreductase activity, acting on paired donors, with incorporation or reduction of molecular oxygen, reduced flavin or flavoprotein as one donor, and incorporation of one atom of oxygen	0.0243532	3	down_regulated
Paneth cell	regulation of sterol transport	0.0263759	3	down_regulated
Paneth cell	regulation of cholesterol transport	0.0263759	3	down_regulated
Paneth cell	positive regulation of fatty acid metabolic process	0.0276074	3	down_regulated
Paneth cell	cytosolic large ribosomal subunit	0.0289812	3	down_regulated
Paneth cell	ER to Golgi transport vesicle membrane	0.0297652	3	down_regulated
Paneth cell	carboxypeptidase activity	0.0310765	3	down_regulated
Paneth cell	acylglycerol homeostasis	0.0314351	3	down_regulated
Paneth cell	triglyceride homeostasis	0.0314351	3	down_regulated
Paneth cell	fat-soluble vitamin metabolic process	0.0322206	3	down_regulated
Paneth cell	regulation of digestive system process	0.0322206	3	down_regulated
Paneth cell	regulation of T cell migration	0.03392	3	down_regulated
Paneth cell	killing of cells of another organism	0.0373821	3	down_regulated
Paneth cell	regulation of cell adhesion mediated by integrin	0.0402167	3	down_regulated
Paneth cell	chemokine activity	0.0412738	3	down_regulated
Paneth cell	peroxidase activity	0.0445631	3	down_regulated
Paneth cell	oxidoreductase activity, acting on peroxide as acceptor	0.0445631	3	down_regulated
Paneth cell	negative regulation of leukocyte migration	0.0471276	3	down_regulated
Paneth cell	phospholipid catabolic process	0.0471276	3	down_regulated
Paneth cell	axon regeneration	0.0471276	3	down_regulated
Paneth cell	negative regulation of cholesterol import	0.00200262	2	down_regulated
Paneth cell	intermediate-density lipoprotein particle	0.00244453	2	down_regulated
Paneth cell	regulation of cholesterol import	0.00407187	2	down_regulated
Paneth cell	steroid sulfotransferase activity	0.00621599	2	down_regulated
Paneth cell	nitric oxide transport	0.0091382	2	down_regulated
Paneth cell	response to stilbenoid	0.0091382	2	down_regulated
Paneth cell	apolipoprotein receptor binding	0.011336	2	down_regulated
Paneth cell	sulfatide binding	0.011336	2	down_regulated
Paneth cell	mycotoxin metabolic process	0.0151571	2	down_regulated
Paneth cell	aflatoxin metabolic process	0.0151571	2	down_regulated
Paneth cell	organic heteropentacyclic compound metabolic process	0.0151571	2	down_regulated
Paneth cell	lysophosphatidic acid binding	0.0158989	2	down_regulated
Paneth cell	outer kinetochore	0.0169932	2	down_regulated
Paneth cell	positive regulation of cholesterol storage	0.0182018	2	down_regulated
Paneth cell	regulation of Cdc42 protein signal transduction	0.0182018	2	down_regulated
Paneth cell	3'-phosphoadenosine 5'-phosphosulfate binding	0.0197586	2	down_regulated
Paneth cell	regulation of angiotensin levels in blood	0.0218617	2	down_regulated
Paneth cell	angiotensin maturation	0.0218617	2	down_regulated
Paneth cell	positive regulation of triglyceride catabolic process	0.0218617	2	down_regulated
Paneth cell	peripheral nervous system axon regeneration	0.0218617	2	down_regulated
Paneth cell	retinoic acid 4-hydroxylase activity	0.0220075	2	down_regulated
Paneth cell	serine-type exopeptidase activity	0.0220075	2	down_regulated
Paneth cell	glycoside catabolic process	0.0263751	2	down_regulated
Paneth cell	very-low-density lipoprotein particle assembly	0.0263751	2	down_regulated
Paneth cell	positive regulation of lipoprotein lipase activity	0.0263751	2	down_regulated
Paneth cell	regulation of cell-cell adhesion mediated by integrin	0.0293834	2	down_regulated
Paneth cell	membrane disruption in another organism	0.0293834	2	down_regulated
Paneth cell	positive regulation of triglyceride lipase activity	0.0293834	2	down_regulated
Paneth cell	anaphase-promoting complex	0.0314471	2	down_regulated
Paneth cell	positive regulation of receptor recycling	0.0322206	2	down_regulated
Paneth cell	ethanol catabolic process	0.0322206	2	down_regulated
Paneth cell	peptidyl-methionine modification	0.0365804	2	down_regulated
Paneth cell	protein oxidation	0.0402167	2	down_regulated
Paneth cell	negative regulation of protein import into nucleus	0.0402167	2	down_regulated
Paneth cell	negative regulation of protein import	0.0402167	2	down_regulated
Paneth cell	lipase inhibitor activity	0.0445631	2	down_regulated
Paneth cell	dendritic cell antigen processing and presentation	0.0445998	2	down_regulated
Paneth cell	Cdc42 protein signal transduction	0.0445998	2	down_regulated
Paneth cell	primary alcohol catabolic process	0.0445998	2	down_regulated
Paneth cell	regulation of systemic arterial blood pressure by circulatory renin-angiotensin	0.0475088	2	down_regulated
Paneth cell	positive regulation of T cell chemotaxis	0.0475088	2	down_regulated
Paneth cell	glycolipid catabolic process	0.0475088	2	down_regulated
Paneth cell	low-density lipoprotein particle remodeling	0.0475088	2	down_regulated
Paneth cell	lipoprotein catabolic process	0.0475088	2	down_regulated
Paneth cell	positive regulation of T cell receptor signaling pathway	0.0475088	2	down_regulated
Paneth cell	collagen type XV trimer	0.0289812	1	down_regulated
Paneth cell	DNA topoisomerase type II (double strand cut, ATP-hydrolyzing) complex	0.0289812	1	down_regulated
Paneth cell	myosin V complex	0.0289812	1	down_regulated
Paneth cell	mature chylomicron	0.0289812	1	down_regulated
Paneth cell	chylomicron remnant	0.0289812	1	down_regulated
Paneth cell	inner mucus layer	0.0289812	1	down_regulated
Paneth cell	outer mucus layer	0.0289812	1	down_regulated
Paneth cell	gluconolactonase activity	0.0445631	1	down_regulated
Paneth cell	dGTPase activity	0.0445631	1	down_regulated
Paneth cell	L-isoleucine transmembrane transporter activity	0.0445631	1	down_regulated
Paneth cell	amino-acid betaine transmembrane transporter activity	0.0445631	1	down_regulated
Paneth cell	triphosphoric monoester hydrolase activity	0.0445631	1	down_regulated
Paneth cell	hydrolase activity, acting on acid anhydrides, in sulfonyl-containing anhydrides	0.0445631	1	down_regulated
Paneth cell	galactosylgalactosylglucosylceramidase activity	0.0445631	1	down_regulated
Paneth cell	oxidized pyrimidine DNA binding	0.0445631	1	down_regulated
Paneth cell	guanyl deoxyribonucleotide binding	0.0445631	1	down_regulated
Paneth cell	dGTP binding	0.0445631	1	down_regulated
Paneth cell	chemokine receptor antagonist activity	0.0445631	1	down_regulated
Paneth cell	adenylylsulfate-ammonia adenylyltransferase activity	0.0445631	1	down_regulated
Paneth cell	adenylylsulfatase activity	0.0445631	1	down_regulated
Paneth cell	bile-salt sulfotransferase activity	0.0445631	1	down_regulated
Paneth cell	quinine 3-monooxygenase activity	0.0445631	1	down_regulated
Paneth cell	raffinose alpha-galactosidase activity	0.0445631	1	down_regulated
Paneth cell	fructose-1-phosphate aldolase activity	0.0445631	1	down_regulated
Paneth cell	lipoteichoic acid immune receptor activity	0.0445631	1	down_regulated
Paneth cell	1,8-cineole 2-exo-monooxygenase activity	0.0445631	1	down_regulated
Paneth cell	3-deoxyglucosone dehydrogenase activity	0.0445631	1	down_regulated
Paneth cell	deoxynucleoside triphosphate hydrolase activity	0.0445631	1	down_regulated
Paneth cell	oxidised low-density lipoprotein particle receptor activity	0.0445631	1	down_regulated
Paneth cell	intracellular ferritin complex	0.0475887	1	down_regulated
Paneth cell	ferritin complex	0.0475887	1	down_regulated
Paneth cell	NF-kappaB complex	0.0475887	1	down_regulated
Paneth cell	cyclin B1-CDK1 complex	0.0475887	1	down_regulated
Paneth cell	CSF1-CSF1R complex	0.0475887	1	down_regulated
Macrophage	detoxification	0.0001463	8	down_regulated
Macrophage	endoplasmic reticulum lumen	0.000961214	8	down_regulated
Macrophage	response to toxic substance	0.0010171	8	down_regulated
Macrophage	leukocyte mediated immunity	0.0251922	8	down_regulated
Macrophage	cellular divalent inorganic cation homeostasis	0.037436	8	down_regulated
Macrophage	vacuolar lumen	0.000756326	7	down_regulated
Macrophage	myeloid leukocyte activation	0.00398864	7	down_regulated
Macrophage	collagen-containing extracellular matrix	0.0167657	7	down_regulated
Macrophage	leukocyte cell-cell adhesion	0.0377288	7	down_regulated
Macrophage	transition metal ion homeostasis	0.00257584	6	down_regulated
Macrophage	cellular response to metal ion	0.00867402	6	down_regulated
Macrophage	cellular response to inorganic substance	0.0156267	6	down_regulated
Macrophage	reactive oxygen species metabolic process	0.0191104	6	down_regulated
Macrophage	endocytic vesicle	0.0220975	6	down_regulated
Macrophage	positive regulation of immune effector process	0.0251922	6	down_regulated
Macrophage	cellular response to cadmium ion	0.0001463	5	down_regulated
Macrophage	response to cadmium ion	0.000723934	5	down_regulated
Macrophage	lysosomal lumen	0.00118061	5	down_regulated
Macrophage	cellular transition metal ion homeostasis	0.00773176	5	down_regulated
Macrophage	response to hydrogen peroxide	0.0109089	5	down_regulated
Macrophage	granulocyte chemotaxis	0.0109089	5	down_regulated
Macrophage	integrin binding	0.0214357	5	down_regulated
Macrophage	granulocyte migration	0.0218987	5	down_regulated
Macrophage	tissue remodeling	0.0346497	5	down_regulated
Macrophage	tumor necrosis factor superfamily cytokine production	0.0403777	5	down_regulated
Macrophage	regulation of tumor necrosis factor superfamily cytokine production	0.0403777	5	down_regulated
Macrophage	negative regulation of leukocyte activation	0.044184	5	down_regulated
Macrophage	detoxification of copper ion	0.0001463	4	down_regulated
Macrophage	stress response to copper ion	0.0001463	4	down_regulated
Macrophage	detoxification of inorganic compound	0.000233379	4	down_regulated
Macrophage	stress response to metal ion	0.000245611	4	down_regulated
Macrophage	cellular response to zinc ion	0.000568613	4	down_regulated
Macrophage	cellular response to copper ion	0.000723934	4	down_regulated
Macrophage	cellular zinc ion homeostasis	0.00257584	4	down_regulated
Macrophage	response to copper ion	0.00257584	4	down_regulated
Macrophage	zinc ion homeostasis	0.00257584	4	down_regulated
Macrophage	tertiary granule membrane	0.00450175	4	down_regulated
Macrophage	response to zinc ion	0.00591875	4	down_regulated
Macrophage	hydrogen peroxide metabolic process	0.00647204	4	down_regulated
Macrophage	regulation of myeloid leukocyte mediated immunity	0.00768122	4	down_regulated
Macrophage	cytosolic ribosome	0.0129481	4	down_regulated
Macrophage	melanosome	0.0138476	4	down_regulated
Macrophage	pigment granule	0.0138476	4	down_regulated
Macrophage	antioxidant activity	0.0214357	4	down_regulated
Macrophage	blood microparticle	0.0263576	4	down_regulated
Macrophage	specific granule	0.0270661	4	down_regulated
Macrophage	tertiary granule	0.0270661	4	down_regulated
Macrophage	ribosomal subunit	0.0310476	4	down_regulated
Macrophage	cellular oxidant detoxification	0.0355175	4	down_regulated
Macrophage	endocytic vesicle membrane	0.0373288	4	down_regulated
Macrophage	myeloid leukocyte mediated immunity	0.0377288	4	down_regulated
Macrophage	cellular detoxification	0.0459715	4	down_regulated
Macrophage	heme binding	0.0466899	4	down_regulated
Macrophage	organic acid binding	0.0466899	4	down_regulated
Macrophage	tetrapyrrole binding	0.0466899	4	down_regulated
Macrophage	haptoglobin-hemoglobin complex	0.000756326	3	down_regulated
Macrophage	hemoglobin complex	0.000756326	3	down_regulated
Macrophage	haptoglobin binding	0.00194897	3	down_regulated
Macrophage	endocytic vesicle lumen	0.002664	3	down_regulated
Macrophage	oxygen carrier activity	0.0029224	3	down_regulated
Macrophage	oxygen transport	0.00308617	3	down_regulated
Macrophage	gas transport	0.00700199	3	down_regulated
Macrophage	extracellular matrix structural constituent conferring compression resistance	0.00805685	3	down_regulated
Macrophage	hydrogen peroxide catabolic process	0.0152273	3	down_regulated
Macrophage	ficolin-1-rich granule membrane	0.0213701	3	down_regulated
Macrophage	oxygen binding	0.0227777	3	down_regulated
Macrophage	specific granule membrane	0.0322602	3	down_regulated
Macrophage	Golgi lumen	0.0405235	3	down_regulated
Macrophage	centriolar satellite	0.0406403	3	down_regulated
Macrophage	regulation of leukocyte degranulation	0.0436624	3	down_regulated
Macrophage	peroxidase activity	0.0438901	3	down_regulated
Macrophage	oxidoreductase activity, acting on peroxide as acceptor	0.0438901	3	down_regulated
Macrophage	apoptotic cell clearance	0.0455698	3	down_regulated
Macrophage	regulation of granulocyte chemotaxis	0.0455698	3	down_regulated
Macrophage	molecular carrier activity	0.0466899	3	down_regulated
Macrophage	virus receptor activity	0.0466899	3	down_regulated
Macrophage	exogenous protein binding	0.0466899	3	down_regulated
Macrophage	integrin alphaX-beta2 complex	0.000756326	2	down_regulated
Macrophage	unconventional myosin complex	0.00927464	2	down_regulated
Macrophage	nitric oxide transport	0.0109089	2	down_regulated
Macrophage	fibrillar collagen trimer	0.013917	2	down_regulated
Macrophage	banded collagen fibril	0.013917	2	down_regulated
Macrophage	MHC class II protein complex	0.0220975	2	down_regulated
Macrophage	complex of collagen trimers	0.0270661	2	down_regulated
Macrophage	Cul2-RING ubiquitin ligase complex	0.0270661	2	down_regulated
Macrophage	MHC protein complex	0.0276757	2	down_regulated
Macrophage	smooth endoplasmic reticulum	0.0361459	2	down_regulated
Macrophage	integrin complex	0.0373288	2	down_regulated
Macrophage	G protein-coupled purinergic nucleotide receptor activity	0.0438901	2	down_regulated
Macrophage	opsonin binding	0.0466899	2	down_regulated
Macrophage	complement binding	0.0466899	2	down_regulated
Macrophage	purinergic nucleotide receptor activity	0.0466899	2	down_regulated
Macrophage	nucleotide receptor activity	0.0466899	2	down_regulated
Macrophage	dynein complex binding	0.0466899	2	down_regulated
Macrophage	collagen type III trimer	0.0270661	1	down_regulated
Macrophage	DNA topoisomerase type II (double strand cut, ATP-hydrolyzing) complex	0.0270661	1	down_regulated
Macrophage	myosin V complex	0.0270661	1	down_regulated
Macrophage	host cell part	0.0270661	1	down_regulated
Macrophage	mature chylomicron	0.0270661	1	down_regulated
Macrophage	chylomicron remnant	0.0270661	1	down_regulated
Macrophage	host cell surface	0.0270661	1	down_regulated
Macrophage	integrin alphaL-beta2 complex	0.0405235	1	down_regulated
Macrophage	integrin alphaM-beta2 complex	0.0405235	1	down_regulated
Macrophage	CSF1-CSF1R complex	0.0405235	1	down_regulated
Macrophage	gluconolactonase activity	0.0466899	1	down_regulated
Macrophage	C5a anaphylatoxin chemotactic receptor binding	0.0466899	1	down_regulated
Macrophage	C5L2 anaphylatoxin chemotactic receptor binding	0.0466899	1	down_regulated
Macrophage	fructose-1-phosphate aldolase activity	0.0466899	1	down_regulated
Fibroblast	collagen-containing extracellular matrix	1.56e-11	21	down_regulated
Fibroblast	extracellular matrix structural constituent	2.76e-12	16	down_regulated
Fibroblast	endoplasmic reticulum lumen	3.38e-05	12	down_regulated
Fibroblast	extracellular matrix organization	0.0002234	12	down_regulated
Fibroblast	extracellular structure organization	0.0002234	12	down_regulated
Fibroblast	external encapsulating structure organization	0.0002234	12	down_regulated
Fibroblast	vacuolar lumen	0.000329943	8	down_regulated
Fibroblast	collagen trimer	5.56e-05	7	down_regulated
Fibroblast	lysosomal lumen	9.45e-05	7	down_regulated
Fibroblast	cytosolic ribosome	0.000106118	7	down_regulated
Fibroblast	growth factor binding	0.00156427	7	down_regulated
Fibroblast	ribosome	0.00621388	7	down_regulated
Fibroblast	glycosaminoglycan binding	0.0198182	7	down_regulated
Fibroblast	extracellular matrix structural constituent conferring tensile strength	2.9e-05	6	down_regulated
Fibroblast	collagen binding	0.000308078	6	down_regulated
Fibroblast	ribosomal subunit	0.00860294	6	down_regulated
Fibroblast	detoxification	0.0354112	6	down_regulated
Fibroblast	collagen fibril organization	0.00724005	5	down_regulated
Fibroblast	platelet-derived growth factor binding	4.7e-05	4	down_regulated
Fibroblast	detoxification of copper ion	0.000667022	4	down_regulated
Fibroblast	stress response to copper ion	0.000667022	4	down_regulated
Fibroblast	detoxification of inorganic compound	0.00122917	4	down_regulated
Fibroblast	stress response to metal ion	0.00132846	4	down_regulated
Fibroblast	cellular response to zinc ion	0.00311498	4	down_regulated
Fibroblast	cellular response to copper ion	0.00451109	4	down_regulated
Fibroblast	cytosolic large ribosomal subunit	0.00609353	4	down_regulated
Fibroblast	cellular response to cadmium ion	0.0132725	4	down_regulated
Fibroblast	cellular zinc ion homeostasis	0.0150148	4	down_regulated
Fibroblast	response to copper ion	0.0157025	4	down_regulated
Fibroblast	zinc ion homeostasis	0.0157025	4	down_regulated
Fibroblast	extracellular matrix binding	0.0168955	4	down_regulated
Fibroblast	response to zinc ion	0.0354112	4	down_regulated
Fibroblast	melanosome	0.0404463	4	down_regulated
Fibroblast	pigment granule	0.0404463	4	down_regulated
Fibroblast	large ribosomal subunit	0.0405504	4	down_regulated
Fibroblast	fibrillar collagen trimer	0.000950512	3	down_regulated
Fibroblast	hemoglobin complex	0.000950512	3	down_regulated
Fibroblast	banded collagen fibril	0.000950512	3	down_regulated
Fibroblast	complex of collagen trimers	0.00531222	3	down_regulated
Fibroblast	endocytic vesicle lumen	0.00561506	3	down_regulated
Fibroblast	endosome lumen	0.0142386	3	down_regulated
Fibroblast	collagen type I trimer	0.000950512	2	down_regulated
Fibroblast	anchoring collagen complex	0.00211529	2	down_regulated
Fibroblast	platelet-derived growth factor-activated receptor activity	0.00609968	2	down_regulated
Fibroblast	FACIT collagen trimer	0.00718781	2	down_regulated
Fibroblast	large ribosomal subunit rRNA binding	0.0198182	2	down_regulated
Fibroblast	sulfatide binding	0.0198182	2	down_regulated
Fibroblast	interstitial matrix	0.0206831	2	down_regulated
Fibroblast	haptoglobin-hemoglobin complex	0.0206831	2	down_regulated
Fibroblast	lysophosphatidic acid binding	0.0304346	2	down_regulated
Fibroblast	glomerular endothelium development	0.0306065	2	down_regulated
Fibroblast	hemoglobin binding	0.0357256	2	down_regulated
Fibroblast	haptoglobin binding	0.038124	2	down_regulated
Fibroblast	RAGE receptor binding	0.038124	2	down_regulated
Fibroblast	collagen type III trimer	0.0405504	1	down_regulated
Fibroblast	collagen type XII trimer	0.0405504	1	down_regulated
Fibroblast	collagen type XIV trimer	0.0405504	1	down_regulated
Fibroblast	DNA topoisomerase type II (double strand cut, ATP-hydrolyzing) complex	0.0405504	1	down_regulated
Fibroblast	host cell part	0.0405504	1	down_regulated
Fibroblast	mature chylomicron	0.0405504	1	down_regulated
Fibroblast	chylomicron remnant	0.0405504	1	down_regulated
Fibroblast	glomerular endothelium fenestra	0.0405504	1	down_regulated
Fibroblast	host cell surface	0.0405504	1	down_regulated
Fibroblast	Grb2-Sos complex	0.0405504	1	down_regulated
Epithelial cell_MT high	response to metal ion	0.000692066	12	down_regulated
Epithelial cell_MT high	regulation of hormone levels	0.0423553	10	down_regulated
Epithelial cell_MT high	cellular response to inorganic substance	0.00129208	9	down_regulated
Epithelial cell_MT high	response to xenobiotic stimulus	0.0434715	9	down_regulated
Epithelial cell_MT high	cellular response to metal ion	0.0026422	8	down_regulated
Epithelial cell_MT high	response to toxic substance	0.0107811	8	down_regulated
Epithelial cell_MT high	cell projection membrane	0.0487449	8	down_regulated
Epithelial cell_MT high	regulation of small molecule metabolic process	0.0491109	8	down_regulated
Epithelial cell_MT high	cluster of actin-based cell projections	0.00456809	7	down_regulated
Epithelial cell_MT high	cellular response to xenobiotic stimulus	0.00816528	7	down_regulated
Epithelial cell_MT high	response to cadmium ion	0.000692066	6	down_regulated
Epithelial cell_MT high	brush border	0.00456809	6	down_regulated
Epithelial cell_MT high	acylglycerol metabolic process	0.0122151	6	down_regulated
Epithelial cell_MT high	neutral lipid metabolic process	0.0122151	6	down_regulated
Epithelial cell_MT high	detoxification	0.022223	6	down_regulated
Epithelial cell_MT high	cellular response to cadmium ion	0.000879681	5	down_regulated
Epithelial cell_MT high	response to zinc ion	0.0026422	5	down_regulated
Epithelial cell_MT high	substrate adhesion-dependent cell spreading	0.0355118	5	down_regulated
Epithelial cell_MT high	detoxification of copper ion	0.000692066	4	down_regulated
Epithelial cell_MT high	stress response to copper ion	0.000692066	4	down_regulated
Epithelial cell_MT high	detoxification of inorganic compound	0.00102078	4	down_regulated
Epithelial cell_MT high	stress response to metal ion	0.00110342	4	down_regulated
Epithelial cell_MT high	cellular response to zinc ion	0.00230179	4	down_regulated
Epithelial cell_MT high	cellular response to copper ion	0.00281402	4	down_regulated
Epithelial cell_MT high	cellular zinc ion homeostasis	0.0107261	4	down_regulated
Epithelial cell_MT high	response to copper ion	0.0107811	4	down_regulated
Epithelial cell_MT high	zinc ion homeostasis	0.0107811	4	down_regulated
Epithelial cell_MT high	brush border membrane	0.0242528	4	down_regulated
Epithelial cell_MT high	positive regulation of fatty acid biosynthetic process	0.0272621	3	down_regulated
Epithelial cell_MT high	positive regulation of triglyceride metabolic process	0.0272621	3	down_regulated
Epithelial cell_MT high	plasma lipoprotein particle assembly	0.0363673	3	down_regulated
Epithelial cell_MT high	protein-lipid complex assembly	0.0435173	3	down_regulated
Epithelial cell_MT high	protein-lipid complex remodeling	0.044361	3	down_regulated
Epithelial cell_MT high	plasma lipoprotein particle remodeling	0.044361	3	down_regulated
Epithelial cell_MT high	cholesterol transfer activity	0.0475548	3	down_regulated
Epithelial cell_MT high	sterol transfer activity	0.0475548	3	down_regulated
Epithelial cell_MT high	protein-containing complex remodeling	0.0497635	3	down_regulated
Epithelial cell_MT high	chylomicron assembly	0.0205073	2	down_regulated
Epithelial cell_MT high	cellular response to erythropoietin	0.0391442	2	down_regulated
Epithelial cell_MT high	response to erythropoietin	0.044361	2	down_regulated
Epithelial cell_MT high	dinucleotide insertion or deletion binding	0.0475548	2	down_regulated
Epithelial cell_MT high	DNA insertion or deletion binding	0.0475548	2	down_regulated
Epithelial cell_MT high	phosphatidylcholine-sterol O-acyltransferase activator activity	0.0475548	2	down_regulated
Enteroendocrine cell	collagen-containing extracellular matrix	0.00249905	13	down_regulated
Enteroendocrine cell	presynapse	0.0060105	13	down_regulated
Enteroendocrine cell	regulation of neurotransmitter levels	0.00193166	11	down_regulated
Enteroendocrine cell	extracellular matrix organization	0.0117156	11	down_regulated
Enteroendocrine cell	extracellular structure organization	0.0117156	11	down_regulated
Enteroendocrine cell	external encapsulating structure organization	0.0117156	11	down_regulated
Enteroendocrine cell	regulation of membrane potential	0.0366191	11	down_regulated
Enteroendocrine cell	neurotransmitter transport	0.00579866	10	down_regulated
Enteroendocrine cell	membrane raft	0.00884862	10	down_regulated
Enteroendocrine cell	membrane microdomain	0.00884862	10	down_regulated
Enteroendocrine cell	cognition	0.0218681	10	down_regulated
Enteroendocrine cell	negative regulation of growth	0.0218681	9	down_regulated
Enteroendocrine cell	organic hydroxy compound transport	0.0218681	9	down_regulated
Enteroendocrine cell	learning or memory	0.0238525	9	down_regulated
Enteroendocrine cell	lysosomal lumen	0.000290118	8	down_regulated
Enteroendocrine cell	vacuolar lumen	0.00431607	8	down_regulated
Enteroendocrine cell	extracellular matrix structural constituent	0.0129355	8	down_regulated
Enteroendocrine cell	receptor-mediated endocytosis	0.046391	8	down_regulated
Enteroendocrine cell	basement membrane	0.001527	7	down_regulated
Enteroendocrine cell	regulation of neurotransmitter transport	0.0100115	7	down_regulated
Enteroendocrine cell	transmembrane transporter binding	0.0129355	7	down_regulated
Enteroendocrine cell	ion channel regulator activity	0.0136788	7	down_regulated
Enteroendocrine cell	channel regulator activity	0.0136788	7	down_regulated
Enteroendocrine cell	neurotransmitter secretion	0.0218681	7	down_regulated
Enteroendocrine cell	signal release from synapse	0.0218681	7	down_regulated
Enteroendocrine cell	recycling endosome	0.0286675	7	down_regulated
Enteroendocrine cell	cellular response to metal ion	0.0481204	7	down_regulated
Enteroendocrine cell	membrane depolarization	0.0156804	6	down_regulated
Enteroendocrine cell	cellular hormone metabolic process	0.0481204	6	down_regulated
Enteroendocrine cell	endoderm formation	0.0177392	5	down_regulated
Enteroendocrine cell	endoderm development	0.0366191	5	down_regulated
Enteroendocrine cell	monoamine transport	0.0368155	5	down_regulated
Enteroendocrine cell	endocytic vesicle lumen	0.00249905	4	down_regulated
Enteroendocrine cell	cellular response to zinc ion	0.0127743	4	down_regulated
Enteroendocrine cell	adrenal gland development	0.0161255	4	down_regulated
Enteroendocrine cell	basement membrane organization	0.0218681	4	down_regulated
Enteroendocrine cell	cellular response to cadmium ion	0.0238525	4	down_regulated
Enteroendocrine cell	endodermal cell differentiation	0.0366191	4	down_regulated
Enteroendocrine cell	extracellular matrix assembly	0.0366191	4	down_regulated
Enteroendocrine cell	regulation of membrane depolarization	0.0375202	4	down_regulated
Enteroendocrine cell	neuronal dense core vesicle	0.0060105	3	down_regulated
Enteroendocrine cell	negative regulation of neurotransmitter transport	0.0238525	3	down_regulated
Enteroendocrine cell	detoxification of copper ion	0.0238525	3	down_regulated
Enteroendocrine cell	stress response to copper ion	0.0238525	3	down_regulated
Enteroendocrine cell	dense core granule	0.0323088	3	down_regulated
Enteroendocrine cell	regulation of neurotransmitter uptake	0.0337887	3	down_regulated
Enteroendocrine cell	detoxification of inorganic compound	0.0366191	3	down_regulated
Enteroendocrine cell	serotonin transport	0.0366191	3	down_regulated
Enteroendocrine cell	stress response to metal ion	0.0366191	3	down_regulated
Enteroendocrine cell	negative regulation of neurotransmitter uptake	0.0238525	2	down_regulated
Enteroendocrine cell	negative regulation of serotonin uptake	0.0238525	2	down_regulated
Enteroendocrine cell	collagen type IV trimer	0.0349291	2	down_regulated
Enteroendocrine cell	muscular septum morphogenesis	0.0366191	2	down_regulated
Enteroendocrine cell	regulation of serotonin uptake	0.0366191	2	down_regulated
Enteroendocrine cell	negative regulation of dopamine secretion	0.046391	2	down_regulated
Enteroendocrine cell	network-forming collagen trimer	0.0474198	2	down_regulated
Enteroendocrine cell	collagen network	0.0474198	2	down_regulated
Enteroendocrine cell	basement membrane collagen trimer	0.0474198	2	down_regulated
Enterocyte	anatomical structure homeostasis	0.00374883	8	down_regulated
Enterocyte	tetrapyrrole binding	0.000233303	7	down_regulated
Enterocyte	response to toxic substance	0.00374883	7	down_regulated
Enterocyte	fatty acid metabolic process	0.0182699	7	down_regulated
Enterocyte	heme binding	0.000584087	6	down_regulated
Enterocyte	organic acid binding	0.000584087	6	down_regulated
Enterocyte	iron ion binding	0.000603175	6	down_regulated
Enterocyte	vacuolar lumen	0.00113886	6	down_regulated
Enterocyte	tissue homeostasis	0.0173375	6	down_regulated
Enterocyte	carboxylic acid biosynthetic process	0.0291513	6	down_regulated
Enterocyte	organic acid biosynthetic process	0.0292476	6	down_regulated
Enterocyte	lipid catabolic process	0.032121	6	down_regulated
Enterocyte	response to metal ion	0.0377969	6	down_regulated
Enterocyte	response to molecule of bacterial origin	0.0377969	6	down_regulated
Enterocyte	alcohol metabolic process	0.0377969	6	down_regulated
Enterocyte	small molecule catabolic process	0.0412296	6	down_regulated
Enterocyte	glycerolipid metabolic process	0.0481238	6	down_regulated
Enterocyte	triglyceride metabolic process	0.00374883	5	down_regulated
Enterocyte	vitamin metabolic process	0.00437159	5	down_regulated
Enterocyte	acylglycerol metabolic process	0.00801768	5	down_regulated
Enterocyte	neutral lipid metabolic process	0.00801768	5	down_regulated
Enterocyte	detoxification	0.0122217	5	down_regulated
Enterocyte	aging	0.0166936	5	down_regulated
Enterocyte	carbohydrate derivative catabolic process	0.0166936	5	down_regulated
Enterocyte	regulation of lipid biosynthetic process	0.0173585	5	down_regulated
Enterocyte	cellular response to metal ion	0.0232806	5	down_regulated
Enterocyte	monocarboxylic acid biosynthetic process	0.032121	5	down_regulated
Enterocyte	cellular response to inorganic substance	0.033971	5	down_regulated
Enterocyte	hormone metabolic process	0.0377969	5	down_regulated
Enterocyte	carboxylic acid catabolic process	0.0377969	5	down_regulated
Enterocyte	organic acid catabolic process	0.0377969	5	down_regulated
Enterocyte	hexose metabolic process	0.0377969	5	down_regulated
Enterocyte	endoplasmic reticulum lumen	0.0425143	5	down_regulated
Enterocyte	secretory granule lumen	0.0425143	5	down_regulated
Enterocyte	cytoplasmic vesicle lumen	0.0425143	5	down_regulated
Enterocyte	vesicle lumen	0.0425143	5	down_regulated
Enterocyte	monosaccharide metabolic process	0.0444338	5	down_regulated
Enterocyte	endocytic vesicle	0.048337	5	down_regulated
Enterocyte	oxygen binding	0.000584087	4	down_regulated
Enterocyte	triglyceride biosynthetic process	0.00374883	4	down_regulated
Enterocyte	neutral lipid biosynthetic process	0.00374883	4	down_regulated
Enterocyte	acylglycerol biosynthetic process	0.00374883	4	down_regulated
Enterocyte	response to cadmium ion	0.00558826	4	down_regulated
Enterocyte	azurophil granule lumen	0.00893879	4	down_regulated
Enterocyte	lysosomal lumen	0.00913809	4	down_regulated
Enterocyte	brush border	0.00922845	4	down_regulated
Enterocyte	monooxygenase activity	0.0121172	4	down_regulated
Enterocyte	xenobiotic metabolic process	0.0244006	4	down_regulated
Enterocyte	blood microparticle	0.0284793	4	down_regulated
Enterocyte	primary lysosome	0.0284793	4	down_regulated
Enterocyte	azurophil granule	0.0284793	4	down_regulated
Enterocyte	cluster of actin-based cell projections	0.0284793	4	down_regulated
Enterocyte	carboxylic acid binding	0.0304876	4	down_regulated
Enterocyte	oxidoreductase activity, acting on paired donors, with incorporation or reduction of molecular oxygen	0.0304876	4	down_regulated
Enterocyte	cholesterol metabolic process	0.0377969	4	down_regulated
Enterocyte	secondary alcohol metabolic process	0.0413584	4	down_regulated
Enterocyte	recycling endosome	0.0425143	4	down_regulated
Enterocyte	sterol metabolic process	0.0444338	4	down_regulated
Enterocyte	haptoglobin-hemoglobin complex	0.000580252	3	down_regulated
Enterocyte	hemoglobin complex	0.000580252	3	down_regulated
Enterocyte	haptoglobin binding	0.000584087	3	down_regulated
Enterocyte	oxygen carrier activity	0.000603175	3	down_regulated
Enterocyte	fat-soluble vitamin catabolic process	0.00374883	3	down_regulated
Enterocyte	vitamin catabolic process	0.00374883	3	down_regulated
Enterocyte	oxygen transport	0.00374883	3	down_regulated
Enterocyte	toxin metabolic process	0.00374883	3	down_regulated
Enterocyte	gas transport	0.00558826	3	down_regulated
Enterocyte	retinoid binding	0.0102539	3	down_regulated
Enterocyte	isoprenoid binding	0.0102539	3	down_regulated
Enterocyte	oxidoreductase activity, acting on paired donors, with incorporation or reduction of molecular oxygen, reduced flavin or flavoprotein as one donor, and incorporation of one atom of oxygen	0.0107557	3	down_regulated
Enterocyte	hydrogen peroxide catabolic process	0.0122217	3	down_regulated
Enterocyte	cellular response to cadmium ion	0.0170422	3	down_regulated
Enterocyte	peroxidase activity	0.0179738	3	down_regulated
Enterocyte	oxidoreductase activity, acting on peroxide as acceptor	0.0207314	3	down_regulated
Enterocyte	fat-soluble vitamin metabolic process	0.0228821	3	down_regulated
Enterocyte	regulation of fatty acid biosynthetic process	0.0291513	3	down_regulated
Enterocyte	GDP binding	0.0304876	3	down_regulated
Enterocyte	molecular carrier activity	0.0304876	3	down_regulated
Enterocyte	monocarboxylic acid binding	0.0304876	3	down_regulated
Enterocyte	antioxidant activity	0.0304876	3	down_regulated
Enterocyte	alcohol binding	0.0304876	3	down_regulated
Enterocyte	response to zinc ion	0.032121	3	down_regulated
Enterocyte	hydrogen peroxide metabolic process	0.033971	3	down_regulated
Enterocyte	secondary metabolic process	0.0377969	3	down_regulated
Enterocyte	regulation of nitric oxide metabolic process	0.0388848	3	down_regulated
Enterocyte	steroid binding	0.0411277	3	down_regulated
Enterocyte	modulation by host of symbiont process	0.0412296	3	down_regulated
Enterocyte	nitric oxide transport	0.0112687	2	down_regulated
Enterocyte	retinoic acid 4-hydroxylase activity	0.0132482	2	down_regulated
Enterocyte	mycotoxin metabolic process	0.0166936	2	down_regulated
Enterocyte	aflatoxin metabolic process	0.0166936	2	down_regulated
Enterocyte	organic heteropentacyclic compound metabolic process	0.0166936	2	down_regulated
Enterocyte	glycoside catabolic process	0.0259001	2	down_regulated
Enterocyte	retinol binding	0.0278912	2	down_regulated
Enterocyte	retinal binding	0.0304876	2	down_regulated
Enterocyte	retinoic acid binding	0.0304876	2	down_regulated
Enterocyte	aromatase activity	0.0304876	2	down_regulated
Enterocyte	regulation of acute inflammatory response to antigenic stimulus	0.0377969	2	down_regulated
Enterocyte	positive regulation by host of viral process	0.0377969	2	down_regulated
Enterocyte	detoxification of copper ion	0.0377969	2	down_regulated
Enterocyte	stress response to copper ion	0.0377969	2	down_regulated
Enterocyte	endocytic vesicle lumen	0.038087	2	down_regulated
Enterocyte	glycolipid catabolic process	0.0391555	2	down_regulated
Enterocyte	negative regulation of nitric oxide biosynthetic process	0.0412296	2	down_regulated
Enterocyte	negative regulation of nitric oxide metabolic process	0.0412296	2	down_regulated
Enterocyte	vitamin transmembrane transporter activity	0.0412772	2	down_regulated
Enterocyte	detoxification of inorganic compound	0.0444338	2	down_regulated
Enterocyte	steroid hydroxylase activity	0.046704	2	down_regulated
Enterocyte	stress response to metal ion	0.0475271	2	down_regulated
Enterocyte	oxidoreductase activity, acting on paired donors, with incorporation or reduction of molecular oxygen, NAD(P)H as one donor, and incorporation of one atom of oxygen	0.0491118	2	down_regulated
Enterocyte	3-hydroxyanthranilate 3,4-dioxygenase activity	0.0304876	1	down_regulated
Enterocyte	gluconolactonase activity	0.0304876	1	down_regulated
Enterocyte	iduronate-2-sulfatase activity	0.0304876	1	down_regulated
Enterocyte	N-acetylneuraminate lyase activity	0.0304876	1	down_regulated
Enterocyte	galactosylgalactosylglucosylceramidase activity	0.0304876	1	down_regulated
Enterocyte	C5a anaphylatoxin chemotactic receptor binding	0.0304876	1	down_regulated
Enterocyte	C5L2 anaphylatoxin chemotactic receptor binding	0.0304876	1	down_regulated
Enterocyte	quinine 3-monooxygenase activity	0.0304876	1	down_regulated
Enterocyte	raffinose alpha-galactosidase activity	0.0304876	1	down_regulated
Enterocyte	1,8-cineole 2-exo-monooxygenase activity	0.0304876	1	down_regulated
Enterocyte	protein serine kinase activity (using GTP as donor)	0.0304876	1	down_regulated
Enterocyte	UTP binding	0.0435054	1	down_regulated
Enterocyte	alpha-galactosidase activity	0.0435054	1	down_regulated
Enterocyte	alpha-L-fucosidase activity	0.0435054	1	down_regulated
Enterocyte	phosphoenolpyruvate carboxykinase activity	0.0435054	1	down_regulated
Enterocyte	phosphoenolpyruvate carboxykinase (GTP) activity	0.0435054	1	down_regulated
Enterocyte	macrophage colony-stimulating factor receptor activity	0.0435054	1	down_regulated
Enterocyte	fucosidase activity	0.0435054	1	down_regulated
Enterocyte	U5 snRNA binding	0.0435054	1	down_regulated
Enterocyte	suramin binding	0.0435054	1	down_regulated
Enterocyte	vitamin D 23-hydroxylase activity	0.0435054	1	down_regulated
Enterocyte	1-alpha,25-dihydroxyvitamin D3 23-hydroxylase activity	0.0435054	1	down_regulated
Enterocyte	insulin-like growth factor-activated receptor activity	0.0491118	1	down_regulated
Enterocyte	nucleoside:sodium symporter activity	0.0491118	1	down_regulated
Enterocyte	sodium:potassium:chloride symporter activity	0.0491118	1	down_regulated
Enterocyte	potassium:sodium symporter activity	0.0491118	1	down_regulated
Enterocyte	purine nucleoside transmembrane transporter activity	0.0491118	1	down_regulated
Enterocyte	pyrimidine- and adenine-specific:sodium symporter activity	0.0491118	1	down_regulated
Enterocyte	nucleobase:cation symporter activity	0.0491118	1	down_regulated
Enterocyte	vitamin D3 25-hydroxylase activity	0.0491118	1	down_regulated
Enterocyte	pyrimidine ribonucleotide binding	0.0491118	1	down_regulated
Enterocyte	retinol transmembrane transporter activity	0.0491118	1	down_regulated
Enterocyte	anandamide 8,9 epoxidase activity	0.0491118	1	down_regulated
Enterocyte	anandamide 11,12 epoxidase activity	0.0491118	1	down_regulated
Enterocyte	vitamin D 24-hydroxylase activity	0.0491118	1	down_regulated
Enterocyte	all-trans-retinol binding	0.0491118	1	down_regulated
Endothelial cell	leukocyte migration	0.00380258	13	down_regulated
Endothelial cell	immune response-regulating signaling pathway	0.00842119	13	down_regulated
Endothelial cell	positive regulation of MAPK cascade	0.00880342	13	down_regulated
Endothelial cell	response to molecule of bacterial origin	0.00542685	12	down_regulated
Endothelial cell	regulation of protein serine/threonine kinase activity	0.00630609	12	down_regulated
Endothelial cell	positive regulation of protein kinase activity	0.00842119	12	down_regulated
Endothelial cell	response to oxidative stress	0.00927353	12	down_regulated
Endothelial cell	positive regulation of kinase activity	0.0160168	12	down_regulated
Endothelial cell	aging	6.01e-05	11	down_regulated
Endothelial cell	cell junction assembly	0.0173498	11	down_regulated
Endothelial cell	collagen-containing extracellular matrix	0.0227911	11	down_regulated
Endothelial cell	external side of plasma membrane	0.0227911	11	down_regulated
Endothelial cell	embryonic organ development	0.0227981	11	down_regulated
Endothelial cell	cell-cell junction	0.0268859	11	down_regulated
Endothelial cell	ameboidal-type cell migration	0.0295581	11	down_regulated
Endothelial cell	regulation of leukocyte migration	0.00380258	10	down_regulated
Endothelial cell	response to hypoxia	0.00842119	10	down_regulated
Endothelial cell	response to decreased oxygen levels	0.00880342	10	down_regulated
Endothelial cell	response to oxygen levels	0.0128229	10	down_regulated
Endothelial cell	response to lipopolysaccharide	0.0145106	10	down_regulated
Endothelial cell	in utero embryonic development	0.0251481	10	down_regulated
Endothelial cell	negative regulation of immune system process	0.0363436	10	down_regulated
Endothelial cell	negative regulation of response to external stimulus	0.0377769	10	down_regulated
Endothelial cell	positive regulation of protein serine/threonine kinase activity	0.00630609	9	down_regulated
Endothelial cell	myeloid leukocyte migration	0.00842119	9	down_regulated
Endothelial cell	leukocyte chemotaxis	0.00842119	9	down_regulated
Endothelial cell	protein processing	0.00880342	9	down_regulated
Endothelial cell	endothelial cell migration	0.0161058	9	down_regulated
Endothelial cell	protein maturation	0.0240317	9	down_regulated
Endothelial cell	cell chemotaxis	0.0242467	9	down_regulated
Endothelial cell	immune response-regulating cell surface receptor signaling pathway	0.0266752	9	down_regulated
Endothelial cell	endocytic vesicle	0.0268344	9	down_regulated
Endothelial cell	epithelial cell migration	0.0377769	9	down_regulated
Endothelial cell	epithelium migration	0.0382248	9	down_regulated
Endothelial cell	tissue migration	0.0400999	9	down_regulated
Endothelial cell	regulation of body fluid levels	0.0468878	9	down_regulated
Endothelial cell	extracellular matrix structural constituent	0.00449033	8	down_regulated
Endothelial cell	regulation of blood pressure	0.00842119	8	down_regulated
Endothelial cell	regulation of MAP kinase activity	0.00842119	8	down_regulated
Endothelial cell	response to reactive oxygen species	0.0125337	8	down_regulated
Endothelial cell	cell-cell junction organization	0.0128229	8	down_regulated
Endothelial cell	response to toxic substance	0.0225601	8	down_regulated
Endothelial cell	heart contraction	0.0225601	8	down_regulated
Endothelial cell	heart process	0.0257766	8	down_regulated
Endothelial cell	regulation of blood circulation	0.0266752	8	down_regulated
Endothelial cell	tissue homeostasis	0.030945	8	down_regulated
Endothelial cell	negative regulation of cell adhesion	0.045054	8	down_regulated
Endothelial cell	extracellular matrix organization	0.0464888	8	down_regulated
Endothelial cell	extracellular structure organization	0.0468878	8	down_regulated
Endothelial cell	external encapsulating structure organization	0.0468878	8	down_regulated
Endothelial cell	extracellular matrix binding	8.25e-05	7	down_regulated
Endothelial cell	renal system process	0.00630609	7	down_regulated
Endothelial cell	positive regulation of MAP kinase activity	0.00630609	7	down_regulated
Endothelial cell	organic acid binding	0.00750403	7	down_regulated
Endothelial cell	granulocyte chemotaxis	0.00842119	7	down_regulated
Endothelial cell	response to glucocorticoid	0.00880342	7	down_regulated
Endothelial cell	positive regulation of leukocyte migration	0.00880342	7	down_regulated
Endothelial cell	granulocyte migration	0.0128229	7	down_regulated
Endothelial cell	response to corticosteroid	0.0134209	7	down_regulated
Endothelial cell	positive regulation of angiogenesis	0.0202593	7	down_regulated
Endothelial cell	positive regulation of vasculature development	0.0202593	7	down_regulated
Endothelial cell	regeneration	0.0225601	7	down_regulated
Endothelial cell	mononuclear cell migration	0.0266752	7	down_regulated
Endothelial cell	blood coagulation	0.0368054	7	down_regulated
Endothelial cell	coagulation	0.0381847	7	down_regulated
Endothelial cell	hemostasis	0.0383588	7	down_regulated
Endothelial cell	antigen receptor-mediated signaling pathway	0.0468878	7	down_regulated
Endothelial cell	cellular response to interleukin-1	0.0136092	6	down_regulated
Endothelial cell	regulation of mononuclear cell migration	0.0160168	6	down_regulated
Endothelial cell	regulation of leukocyte chemotaxis	0.0173628	6	down_regulated
Endothelial cell	response to hydrogen peroxide	0.0192966	6	down_regulated
Endothelial cell	regulation of wound healing	0.0213336	6	down_regulated
Endothelial cell	response to interleukin-1	0.0251496	6	down_regulated
Endothelial cell	cell-cell junction assembly	0.0283728	6	down_regulated
Endothelial cell	detoxification	0.0287834	6	down_regulated
Endothelial cell	positive regulation of lipid metabolic process	0.030958	6	down_regulated
Endothelial cell	female gamete generation	0.0345145	6	down_regulated
Endothelial cell	positive regulation of leukocyte proliferation	0.0345145	6	down_regulated
Endothelial cell	adherens junction	0.0347202	6	down_regulated
Endothelial cell	regulation of response to wounding	0.0381847	6	down_regulated
Endothelial cell	negative regulation of secretion	0.0383588	6	down_regulated
Endothelial cell	tissue remodeling	0.0435099	6	down_regulated
Endothelial cell	blood vessel endothelial cell migration	0.0444662	6	down_regulated
Endothelial cell	regulation of granulocyte chemotaxis	0.00842119	5	down_regulated
Endothelial cell	sodium ion homeostasis	0.00842119	5	down_regulated
Endothelial cell	animal organ regeneration	0.0113186	5	down_regulated
Endothelial cell	negative regulation of wound healing	0.0161242	5	down_regulated
Endothelial cell	artery morphogenesis	0.0173498	5	down_regulated
Endothelial cell	vasoconstriction	0.0185318	5	down_regulated
Endothelial cell	antioxidant activity	0.0238557	5	down_regulated
Endothelial cell	negative regulation of response to wounding	0.0247021	5	down_regulated
Endothelial cell	positive regulation of leukocyte chemotaxis	0.0257766	5	down_regulated
Endothelial cell	response to chemokine	0.0266752	5	down_regulated
Endothelial cell	cellular response to chemokine	0.0266752	5	down_regulated
Endothelial cell	cellular oxidant detoxification	0.0287834	5	down_regulated
Endothelial cell	neutrophil chemotaxis	0.0345145	5	down_regulated
Endothelial cell	artery development	0.0345145	5	down_regulated
Endothelial cell	antigen processing and presentation	0.035411	5	down_regulated
Endothelial cell	cellular detoxification	0.0400999	5	down_regulated
Endothelial cell	toll-like receptor signaling pathway	0.0468878	5	down_regulated
Endothelial cell	hematopoietic progenitor cell differentiation	0.0468878	5	down_regulated
Endothelial cell	cellular response to toxic substance	0.0468878	5	down_regulated
Endothelial cell	negative regulation of protein transport	0.0468878	5	down_regulated
Endothelial cell	nitric oxide transport	4.58e-05	4	down_regulated
Endothelial cell	haptoglobin binding	0.000147408	4	down_regulated
Endothelial cell	haptoglobin-hemoglobin complex	0.000189534	4	down_regulated
Endothelial cell	hemoglobin complex	0.000189534	4	down_regulated
Endothelial cell	oxygen carrier activity	0.000457627	4	down_regulated
Endothelial cell	oxygen transport	0.00380258	4	down_regulated
Endothelial cell	gas transport	0.00555502	4	down_regulated
Endothelial cell	hydrogen peroxide catabolic process	0.00842119	4	down_regulated
Endothelial cell	oxygen binding	0.0121931	4	down_regulated
Endothelial cell	signaling receptor ligand precursor processing	0.0125337	4	down_regulated
Endothelial cell	response to dexamethasone	0.016036	4	down_regulated
Endothelial cell	calcium-dependent cell-cell adhesion via plasma membrane cell adhesion molecules	0.0173498	4	down_regulated
Endothelial cell	blood vessel remodeling	0.0187304	4	down_regulated
Endothelial cell	negative regulation of blood coagulation	0.0202593	4	down_regulated
Endothelial cell	negative regulation of hemostasis	0.0213336	4	down_regulated
Endothelial cell	cyclin-dependent protein kinase holoenzyme complex	0.0227911	4	down_regulated
Endothelial cell	tertiary granule lumen	0.0227911	4	down_regulated
Endothelial cell	negative regulation of coagulation	0.0242467	4	down_regulated
Endothelial cell	hydrogen peroxide metabolic process	0.0266752	4	down_regulated
Endothelial cell	anchored component of plasma membrane	0.0268859	4	down_regulated
Endothelial cell	peroxidase activity	0.0270707	4	down_regulated
Endothelial cell	oxidoreductase activity, acting on peroxide as acceptor	0.0328965	4	down_regulated
Endothelial cell	response to fatty acid	0.0355141	4	down_regulated
Endothelial cell	regulation of vasoconstriction	0.0363436	4	down_regulated
Endothelial cell	regulation of blood coagulation	0.0377769	4	down_regulated
Endothelial cell	positive regulation of mononuclear cell migration	0.0377769	4	down_regulated
Endothelial cell	negative regulation of protein secretion	0.0396192	4	down_regulated
Endothelial cell	regulation of hemostasis	0.0396192	4	down_regulated
Endothelial cell	platelet aggregation	0.0408809	4	down_regulated
Endothelial cell	monocyte chemotaxis	0.0427916	4	down_regulated
Endothelial cell	regulation of coagulation	0.0435099	4	down_regulated
Endothelial cell	smooth muscle cell differentiation	0.0464888	4	down_regulated
Endothelial cell	nitric oxide biosynthetic process	0.0468878	4	down_regulated
Endothelial cell	mitogen-activated protein kinase kinase binding	0.00402764	3	down_regulated
Endothelial cell	cellular response to luteinizing hormone stimulus	0.00414727	3	down_regulated
Endothelial cell	response to luteinizing hormone	0.00542685	3	down_regulated
Endothelial cell	pharyngeal arch artery morphogenesis	0.00842119	3	down_regulated
Endothelial cell	cellular response to follicle-stimulating hormone stimulus	0.00880342	3	down_regulated
Endothelial cell	deoxyribonucleoside triphosphate metabolic process	0.0149925	3	down_regulated
Endothelial cell	G protein-coupled receptor signaling pathway involved in heart process	0.0161242	3	down_regulated
Endothelial cell	response to follicle-stimulating hormone	0.0173498	3	down_regulated
Endothelial cell	eosinophil chemotaxis	0.0184087	3	down_regulated
Endothelial cell	renal absorption	0.0199077	3	down_regulated
Endothelial cell	cellular response to gonadotropin stimulus	0.0199077	3	down_regulated
Endothelial cell	anchored component of external side of plasma membrane	0.0227911	3	down_regulated
Endothelial cell	endocytic vesicle lumen	0.0227911	3	down_regulated
Endothelial cell	intrinsic component of external side of plasma membrane	0.0227911	3	down_regulated
Endothelial cell	eosinophil migration	0.025101	3	down_regulated
Endothelial cell	plasminogen activation	0.0268713	3	down_regulated
Endothelial cell	positive regulation of granulocyte chemotaxis	0.0315062	3	down_regulated
Endothelial cell	pattern recognition receptor activity	0.0349403	3	down_regulated
Endothelial cell	pharyngeal system development	0.0358043	3	down_regulated
Endothelial cell	liver regeneration	0.0358043	3	down_regulated
Endothelial cell	response to gonadotropin	0.0377769	3	down_regulated
Endothelial cell	regulation of neutrophil chemotaxis	0.0430809	3	down_regulated
Endothelial cell	peptide hormone processing	0.0450087	3	down_regulated
Endothelial cell	cellular response to human chorionic gonadotropin stimulus	0.00842119	2	down_regulated
Endothelial cell	DNA polymerase processivity factor activity	0.011443	2	down_regulated
Endothelial cell	endothelin receptor signaling pathway involved in heart process	0.0128584	2	down_regulated
Endothelial cell	dTTP biosynthetic process	0.0173498	2	down_regulated
Endothelial cell	pyrimidine deoxyribonucleoside triphosphate biosynthetic process	0.0173498	2	down_regulated
Endothelial cell	dTTP metabolic process	0.0173498	2	down_regulated
Endothelial cell	sympathetic neuron axon guidance	0.0173498	2	down_regulated
Endothelial cell	meiotic cell cycle process involved in oocyte maturation	0.0173498	2	down_regulated
Endothelial cell	hemoglobin alpha binding	0.0264382	2	down_regulated
Endothelial cell	deoxyribonucleoside triphosphate biosynthetic process	0.0266752	2	down_regulated
Endothelial cell	neural crest cell fate commitment	0.0266752	2	down_regulated
Endothelial cell	induction of bacterial agglutination	0.0266752	2	down_regulated
Endothelial cell	response to human chorionic gonadotropin	0.0266752	2	down_regulated
Endothelial cell	arterial endothelial cell differentiation	0.0266752	2	down_regulated
Endothelial cell	fibrinogen complex	0.0330762	2	down_regulated
Endothelial cell	pyrimidine deoxyribonucleoside triphosphate metabolic process	0.0339469	2	down_regulated
Endothelial cell	pyrimidine deoxyribonucleotide biosynthetic process	0.0377769	2	down_regulated
Endothelial cell	stem cell fate commitment	0.0377769	2	down_regulated
Endothelial cell	axonogenesis involved in innervation	0.0377769	2	down_regulated
Endothelial cell	renal sodium ion absorption	0.0377769	2	down_regulated
Endothelial cell	artery smooth muscle contraction	0.04343	2	down_regulated
Endothelial cell	telomere maintenance via semi-conservative replication	0.04343	2	down_regulated
Endothelial cell	T cell activation via T cell receptor contact with antigen bound to MHC molecule on antigen presenting cell	0.0468878	2	down_regulated
Endothelial cell	cardiac neural crest cell migration involved in outflow tract morphogenesis	0.0468878	2	down_regulated
Endothelial cell	tonic smooth muscle contraction	0.0468878	2	down_regulated
Endothelial cell	positive regulation of cell size	0.0468878	2	down_regulated
Endothelial cell	cellular response to mineralocorticoid stimulus	0.0468878	2	down_regulated

## Sheet: thyroidGOup
celltype	description	FDR	gene_number	type
Dendritic cell	myeloid leukocyte activation	1.13386e-18	28	up_regulated
Dendritic cell	cytokine-mediated signaling pathway	1.13386e-18	37	up_regulated
Dendritic cell	positive regulation of cytokine production	2.6681e-15	33	up_regulated
Dendritic cell	leukocyte migration	2.75943e-15	30	up_regulated
Dendritic cell	response to molecule of bacterial origin	2.75943e-15	29	up_regulated
Dendritic cell	response to lipopolysaccharide	4.63373e-15	28	up_regulated
Dendritic cell	macrophage activation	3.45755e-13	17	up_regulated
Dendritic cell	cellular response to molecule of bacterial origin	9.3838e-13	22	up_regulated
Dendritic cell	regulation of leukocyte migration	3.57725e-12	21	up_regulated
Dendritic cell	cell chemotaxis	6.84079e-12	24	up_regulated
Dendritic cell	cellular response to biotic stimulus	7.01438e-12	22	up_regulated
Dendritic cell	myeloid leukocyte migration	7.19881e-12	21	up_regulated
Dendritic cell	regulation of inflammatory response	1.12439e-11	26	up_regulated
Dendritic cell	leukocyte chemotaxis	1.12439e-11	21	up_regulated
Dendritic cell	cellular response to lipopolysaccharide	2.25769e-11	20	up_regulated
Dendritic cell	regulation of angiogenesis	3.16944e-11	24	up_regulated
Dendritic cell	regulation of vasculature development	4.34491e-11	24	up_regulated
Dendritic cell	negative regulation of immune system process	4.98788e-11	26	up_regulated
Dendritic cell	positive regulation of response to external stimulus	1.16645e-10	26	up_regulated
Dendritic cell	positive regulation of leukocyte migration	2.32987e-10	16	up_regulated
Dendritic cell	negative regulation of response to external stimulus	3.77438e-10	25	up_regulated
Dendritic cell	monocyte chemotaxis	1.05853e-09	12	up_regulated
Dendritic cell	regulation of cell-cell adhesion	1.30929e-09	25	up_regulated
Dendritic cell	cell activation involved in immune response	2.91165e-09	20	up_regulated
Dendritic cell	mononuclear cell migration	3.66035e-09	17	up_regulated
Dendritic cell	positive regulation of MAPK cascade	5.70006e-09	25	up_regulated
Dendritic cell	myeloid leukocyte mediated immunity	7.05627e-09	13	up_regulated
Dendritic cell	leukocyte cell-cell adhesion	7.94881e-09	22	up_regulated
Dendritic cell	leukocyte activation involved in immune response	1.46449e-08	19	up_regulated
Dendritic cell	chemokine-mediated signaling pathway	1.46449e-08	12	up_regulated
Dendritic cell	positive regulation of defense response	1.79475e-08	19	up_regulated
Dendritic cell	immune receptor activity	1.80118e-08	15	up_regulated
Dendritic cell	cytokine receptor binding	1.80118e-08	19	up_regulated
Dendritic cell	glial cell activation	2.01099e-08	10	up_regulated
Dendritic cell	tertiary granule	2.27979e-08	15	up_regulated
Dendritic cell	neuroinflammatory response	2.38062e-08	11	up_regulated
Dendritic cell	positive regulation of inflammatory response	3.32114e-08	14	up_regulated
Dendritic cell	response to chemokine	3.41502e-08	12	up_regulated
Dendritic cell	cellular response to chemokine	3.41502e-08	12	up_regulated
Dendritic cell	secretory granule membrane	3.88598e-08	19	up_regulated
Dendritic cell	regulation of phagocytosis	4.23321e-08	12	up_regulated
Dendritic cell	wound healing	5.61674e-08	22	up_regulated
Dendritic cell	specific granule	5.94291e-08	14	up_regulated
Dendritic cell	tumor necrosis factor production	5.98187e-08	15	up_regulated
Dendritic cell	regulation of tumor necrosis factor production	5.98187e-08	15	up_regulated
Dendritic cell	granulocyte migration	6.145e-08	14	up_regulated
Dendritic cell	regulation of macrophage activation	6.41683e-08	10	up_regulated
Dendritic cell	interleukin-1 production	6.68134e-08	13	up_regulated
Dendritic cell	regulation of interleukin-1 production	6.68134e-08	13	up_regulated
Dendritic cell	negative regulation of cell activation	6.72892e-08	16	up_regulated
Dendritic cell	tumor necrosis factor superfamily cytokine production	7.43409e-08	15	up_regulated
Dendritic cell	regulation of tumor necrosis factor superfamily cytokine production	7.43409e-08	15	up_regulated
Dendritic cell	microglial cell activation	8.32205e-08	9	up_regulated
Dendritic cell	regulation of peptidyl-tyrosine phosphorylation	1.28874e-07	17	up_regulated
Dendritic cell	leukocyte mediated immunity	1.38885e-07	22	up_regulated
Dendritic cell	leukocyte activation involved in inflammatory response	1.40285e-07	9	up_regulated
Dendritic cell	acute inflammatory response	1.42306e-07	12	up_regulated
Dendritic cell	tertiary granule membrane	1.66638e-07	10	up_regulated
Dendritic cell	regulation of leukocyte cell-cell adhesion	1.92554e-07	19	up_regulated
Dendritic cell	positive regulation of phagocytosis	1.92554e-07	10	up_regulated
Dendritic cell	interleukin-6 production	1.92554e-07	14	up_regulated
Dendritic cell	regulation of interleukin-6 production	1.92554e-07	14	up_regulated
Dendritic cell	phagocytosis	2.23147e-07	18	up_regulated
Dendritic cell	positive regulation of smooth muscle cell proliferation	2.44846e-07	11	up_regulated
Dendritic cell	mononuclear cell differentiation	2.4876e-07	21	up_regulated
Dendritic cell	inflammatory response to antigenic stimulus	3.0894e-07	10	up_regulated
Dendritic cell	positive regulation of angiogenesis	3.8867e-07	14	up_regulated
Dendritic cell	positive regulation of vasculature development	3.8867e-07	14	up_regulated
Dendritic cell	negative regulation of cytokine production	3.96866e-07	19	up_regulated
Dendritic cell	granulocyte chemotaxis	4.7881e-07	12	up_regulated
Dendritic cell	neutrophil migration	4.7881e-07	12	up_regulated
Dendritic cell	positive regulation of tumor necrosis factor production	5.05795e-07	11	up_regulated
Dendritic cell	leukocyte proliferation	5.05795e-07	18	up_regulated
Dendritic cell	peptidyl-tyrosine phosphorylation	5.66033e-07	19	up_regulated
Dendritic cell	positive regulation of peptidyl-tyrosine phosphorylation	5.66033e-07	14	up_regulated
Dendritic cell	nitric oxide metabolic process	5.69273e-07	10	up_regulated
Dendritic cell	peptidyl-tyrosine modification	6.2319e-07	19	up_regulated
Dendritic cell	reactive nitrogen species metabolic process	6.2482e-07	10	up_regulated
Dendritic cell	neutrophil chemotaxis	6.28636e-07	11	up_regulated
Dendritic cell	positive regulation of tumor necrosis factor superfamily cytokine production	6.85138e-07	11	up_regulated
Dendritic cell	lipopolysaccharide-mediated signaling pathway	6.95525e-07	9	up_regulated
Dendritic cell	second-messenger-mediated signaling	7.81148e-07	17	up_regulated
Dendritic cell	regulation of response to wounding	8.42727e-07	13	up_regulated
Dendritic cell	interleukin-1 beta production	8.60042e-07	11	up_regulated
Dendritic cell	regulation of interleukin-1 beta production	8.60042e-07	11	up_regulated
Dendritic cell	regulation of nitric oxide metabolic process	8.69885e-07	9	up_regulated
Dendritic cell	myeloid cell differentiation	1.02464e-06	19	up_regulated
Dendritic cell	calcium-mediated signaling	1.04021e-06	14	up_regulated
Dendritic cell	dendritic cell differentiation	1.13343e-06	8	up_regulated
Dendritic cell	regulation of mononuclear cell migration	1.41456e-06	11	up_regulated
Dendritic cell	response to peptide	1.52543e-06	21	up_regulated
Dendritic cell	positive regulation of cell adhesion	1.52543e-06	20	up_regulated
Dendritic cell	cargo receptor activity	1.69794e-06	10	up_regulated
Dendritic cell	regulation of antigen processing and presentation	1.72346e-06	6	up_regulated
Dendritic cell	myeloid cell activation involved in immune response	1.75304e-06	10	up_regulated
Dendritic cell	regulation of hemopoiesis	2.30125e-06	18	up_regulated
Dendritic cell	positive regulation of cell-cell adhesion	2.37099e-06	16	up_regulated
Dendritic cell	regulation of leukocyte proliferation	2.45038e-06	15	up_regulated
Dendritic cell	production of molecular mediator involved in inflammatory response	2.49304e-06	10	up_regulated
Dendritic cell	positive regulation of interleukin-6 production	2.49304e-06	10	up_regulated
Dendritic cell	ERK1 and ERK2 cascade	2.74242e-06	17	up_regulated
Dendritic cell	regulation of lipid localization	2.82243e-06	12	up_regulated
Dendritic cell	endocytic vesicle	2.83938e-06	17	up_regulated
Dendritic cell	regulation of adaptive immune response	2.97306e-06	13	up_regulated
Dendritic cell	cytokine activity	3.4372e-06	15	up_regulated
Dendritic cell	negative regulation of leukocyte activation	4.00493e-06	13	up_regulated
Dendritic cell	response to oxidative stress	4.2444e-06	19	up_regulated
Dendritic cell	receptor ligand activity	4.48596e-06	21	up_regulated
Dendritic cell	negative regulation of defense response	4.55115e-06	15	up_regulated
Dendritic cell	positive regulation of cell activation	4.6316e-06	19	up_regulated
Dendritic cell	signaling receptor activator activity	4.76264e-06	21	up_regulated
Dendritic cell	regulation of ERK1 and ERK2 cascade	5.27041e-06	16	up_regulated
Dendritic cell	negative regulation of cell-cell adhesion	5.44651e-06	13	up_regulated
Dendritic cell	type IIa hypersensitivity	6.27887e-06	4	up_regulated
Dendritic cell	type II hypersensitivity	6.27887e-06	4	up_regulated
Dendritic cell	regulation of neuroinflammatory response	6.85419e-06	7	up_regulated
Dendritic cell	regulation of smooth muscle cell proliferation	6.98413e-06	12	up_regulated
Dendritic cell	regulation of nitric oxide biosynthetic process	7.29265e-06	8	up_regulated
Dendritic cell	response to interferon-gamma	7.68215e-06	11	up_regulated
Dendritic cell	smooth muscle cell proliferation	8.21726e-06	12	up_regulated
Dendritic cell	regulation of leukocyte differentiation	8.29595e-06	15	up_regulated
Dendritic cell	positive regulation of leukocyte cell-cell adhesion	8.50543e-06	14	up_regulated
Dendritic cell	positive regulation of nitric oxide metabolic process	9.05369e-06	7	up_regulated
Dendritic cell	positive regulation of acute inflammatory response	9.55134e-06	6	up_regulated
Dendritic cell	response to type I interferon	1.00241e-05	8	up_regulated
Dendritic cell	regulation of response to cytokine stimulus	1.06086e-05	12	up_regulated
Dendritic cell	defense response to virus	1.07674e-05	15	up_regulated
Dendritic cell	negative regulation of immune response	1.10618e-05	12	up_regulated
Dendritic cell	defense response to symbiont	1.10618e-05	15	up_regulated
Dendritic cell	immunoglobulin binding	1.11464e-05	6	up_regulated
Dendritic cell	specific granule membrane	1.27355e-05	9	up_regulated
Dendritic cell	negative regulation of inflammatory response	1.30318e-05	12	up_regulated
Dendritic cell	response to nutrient	1.39016e-05	11	up_regulated
Dendritic cell	negative regulation of response to wounding	1.42088e-05	9	up_regulated
Dendritic cell	positive regulation of ERK1 and ERK2 cascade	1.44919e-05	13	up_regulated
Dendritic cell	positive regulation of kinase activity	1.45026e-05	19	up_regulated
Dendritic cell	regulation of acute inflammatory response	1.5422e-05	7	up_regulated
Dendritic cell	immune response-regulating signaling pathway	1.72496e-05	19	up_regulated
Dendritic cell	negative regulation of cell adhesion	1.86934e-05	15	up_regulated
Dendritic cell	regulation of leukocyte chemotaxis	1.86934e-05	10	up_regulated
Dendritic cell	chronic inflammatory response	1.9265e-05	5	up_regulated
Dendritic cell	regulation of chemokine production	2.09892e-05	9	up_regulated
Dendritic cell	epithelial cell proliferation	2.17581e-05	18	up_regulated
Dendritic cell	regulation of immune effector process	2.23027e-05	16	up_regulated
Dendritic cell	chemokine production	2.23903e-05	9	up_regulated
Dendritic cell	response to hydrogen peroxide	2.39575e-05	10	up_regulated
Dendritic cell	cellular extravasation	2.39575e-05	8	up_regulated
Dendritic cell	muscle cell proliferation	2.51385e-05	13	up_regulated
Dendritic cell	nitric oxide biosynthetic process	2.91181e-05	8	up_regulated
Dendritic cell	defense response to bacterium	3.1567e-05	16	up_regulated
Dendritic cell	leukocyte degranulation	3.1567e-05	8	up_regulated
Dendritic cell	negative regulation of wound healing	3.1567e-05	8	up_regulated
Dendritic cell	regulation of wound healing	3.24068e-05	10	up_regulated
Dendritic cell	response to reactive oxygen species	3.52359e-05	12	up_regulated
Dendritic cell	negative regulation of antigen processing and presentation	3.77141e-05	4	up_regulated
Dendritic cell	adaptive immune response based on somatic recombination of immune receptors built from immunoglobulin superfamily domains	3.79131e-05	16	up_regulated
Dendritic cell	response to amyloid-beta	3.9735e-05	7	up_regulated
Dendritic cell	macrophage migration	3.9735e-05	7	up_regulated
Dendritic cell	regulation of microglial cell activation	4.12817e-05	5	up_regulated
Dendritic cell	positive regulation of leukocyte activation	4.34314e-05	17	up_regulated
Dendritic cell	leukocyte adhesion to vascular endothelial cell	4.41115e-05	7	up_regulated
Dendritic cell	myeloid leukocyte differentiation	4.76198e-05	12	up_regulated
Dendritic cell	positive regulation of chemotaxis	4.83629e-05	10	up_regulated
Dendritic cell	response to interleukin-1	5.12591e-05	10	up_regulated
Dendritic cell	chemokine receptor binding	5.13551e-05	8	up_regulated
Dendritic cell	lymphocyte differentiation	5.36609e-05	16	up_regulated
Dendritic cell	regulation of epithelial cell proliferation	5.36609e-05	16	up_regulated
Dendritic cell	cellular response to interleukin-1	5.50233e-05	9	up_regulated
Dendritic cell	low-density lipoprotein particle binding	5.74606e-05	5	up_regulated
Dendritic cell	lymphocyte proliferation	5.85313e-05	14	up_regulated
Dendritic cell	IgG receptor activity	6.55776e-05	3	up_regulated
Dendritic cell	mononuclear cell proliferation	6.8028e-05	14	up_regulated
Dendritic cell	regulation of leukocyte adhesion to vascular endothelial cell	6.84706e-05	6	up_regulated
Dendritic cell	glial cell development	7.20548e-05	9	up_regulated
Dendritic cell	response to virus	7.20548e-05	16	up_regulated
Dendritic cell	positive regulation of protein kinase activity	8.11787e-05	16	up_regulated
Dendritic cell	T cell differentiation	8.11787e-05	13	up_regulated
Dendritic cell	positive regulation of interleukin-1 beta production	8.11787e-05	7	up_regulated
Dendritic cell	regulation of dendritic cell antigen processing and presentation	8.46872e-05	4	up_regulated
Dendritic cell	epithelial cell apoptotic process	8.60136e-05	9	up_regulated
Dendritic cell	regulation of chemotaxis	8.67973e-05	12	up_regulated
Dendritic cell	positive regulation of interleukin-10 production	8.67973e-05	6	up_regulated
Dendritic cell	positive regulation of nitric oxide biosynthetic process	8.67973e-05	6	up_regulated
Dendritic cell	interleukin-10 production	8.67973e-05	7	up_regulated
Dendritic cell	regulation of interleukin-10 production	8.67973e-05	7	up_regulated
Dendritic cell	astrocyte activation	9.34892e-05	5	up_regulated
Dendritic cell	positive regulation of leukocyte adhesion to vascular endothelial cell	9.34892e-05	5	up_regulated
Dendritic cell	G protein-coupled receptor binding	0.000101238	14	up_regulated
Dendritic cell	negative regulation of dendritic cell antigen processing and presentation	0.000102083	3	up_regulated
Dendritic cell	endoplasmic reticulum lumen	0.000102292	14	up_regulated
Dendritic cell	animal organ regeneration	0.00010359	7	up_regulated
Dendritic cell	mast cell activation	0.00010359	7	up_regulated
Dendritic cell	regulation of lymphocyte proliferation	0.00010359	12	up_regulated
Dendritic cell	negative regulation of apoptotic signaling pathway	0.00010359	12	up_regulated
Dendritic cell	cytokine binding	0.000104738	10	up_regulated
Dendritic cell	negative regulation of response to cytokine stimulus	0.000106559	8	up_regulated
Dendritic cell	reactive oxygen species metabolic process	0.000107091	12	up_regulated
Dendritic cell	astrocyte development	0.000108495	6	up_regulated
Dendritic cell	positive regulation of macrophage migration	0.000109971	5	up_regulated
Dendritic cell	viral life cycle	0.000109971	14	up_regulated
Dendritic cell	cellular response to heat	0.000109971	7	up_regulated
Dendritic cell	positive regulation of mononuclear cell migration	0.000109971	7	up_regulated
Dendritic cell	regulation of mononuclear cell proliferation	0.00011317	12	up_regulated
Dendritic cell	positive regulation of leukocyte chemotaxis	0.000119189	8	up_regulated
Dendritic cell	positive regulation of lipid localization	0.000119189	8	up_regulated
Dendritic cell	regulation of leukocyte mediated immunity	0.000126916	12	up_regulated
Dendritic cell	negative regulation of lymphocyte activation	0.000134278	10	up_regulated
Dendritic cell	regulation of inflammatory response to antigenic stimulus	0.000134278	6	up_regulated
Dendritic cell	cellular response to amyloid-beta	0.000134278	6	up_regulated
Dendritic cell	viral process	0.00013578	16	up_regulated
Dendritic cell	negative regulation of hydrolase activity	0.000138711	15	up_regulated
Dendritic cell	membrane raft	0.000142082	14	up_regulated
Dendritic cell	membrane microdomain	0.000142082	14	up_regulated
Dendritic cell	negative regulation of extrinsic apoptotic signaling pathway	0.000145314	8	up_regulated
Dendritic cell	complement receptor mediated signaling pathway	0.000150181	4	up_regulated
Dendritic cell	hypersensitivity	0.000150181	4	up_regulated
Dendritic cell	regulation of dendritic cell differentiation	0.000150181	4	up_regulated
Dendritic cell	cellular response to oxidative stress	0.000153162	13	up_regulated
Dendritic cell	IgG binding	0.000159783	4	up_regulated
Dendritic cell	regulation of cytokine-mediated signaling pathway	0.000168932	10	up_regulated
Dendritic cell	T cell proliferation	0.000169867	11	up_regulated
Dendritic cell	cellular response to chemical stress	0.000170314	14	up_regulated
Dendritic cell	receptor-mediated endocytosis	0.000180005	12	up_regulated
Dendritic cell	regulation of platelet activation	0.000185538	6	up_regulated
Dendritic cell	gliogenesis	0.000193071	13	up_regulated
Dendritic cell	positive regulation of interleukin-1 production	0.000194399	7	up_regulated
Dendritic cell	regulation of myeloid cell differentiation	0.000198175	11	up_regulated
Dendritic cell	response to tumor necrosis factor	0.000198499	12	up_regulated
Dendritic cell	complement receptor activity	0.000206042	4	up_regulated
Dendritic cell	Toll-like receptor binding	0.000206042	4	up_regulated
Dendritic cell	positive regulation of vascular endothelial growth factor production	0.000206067	5	up_regulated
Dendritic cell	liver regeneration	0.000206067	5	up_regulated
Dendritic cell	regulation of lipid metabolic process	0.000206375	14	up_regulated
Dendritic cell	antibody-dependent cellular cytotoxicity	0.000206478	3	up_regulated
Dendritic cell	regulation of leukocyte adhesion to arterial endothelial cell	0.000206478	3	up_regulated
Dendritic cell	cytokine production involved in inflammatory response	0.000222961	7	up_regulated
Dendritic cell	regulation of cytokine production involved in inflammatory response	0.000222961	7	up_regulated
Dendritic cell	regulation of adaptive immune response based on somatic recombination of immune receptors built from immunoglobulin superfamily domains	0.000223704	10	up_regulated
Dendritic cell	receptor signaling pathway via JAK-STAT	0.000223704	10	up_regulated
Dendritic cell	pattern recognition receptor activity	0.000232048	5	up_regulated
Dendritic cell	tissue remodeling	0.000234188	10	up_regulated
Dendritic cell	apoptotic cell clearance	0.000247146	6	up_regulated
Dendritic cell	dendritic cell antigen processing and presentation	0.0002537	4	up_regulated
Dendritic cell	protein kinase B signaling	0.000264571	11	up_regulated
Dendritic cell	regulation of endothelial cell proliferation	0.000280369	10	up_regulated
Dendritic cell	regulation of response to biotic stimulus	0.000288372	14	up_regulated
Dendritic cell	scavenger receptor activity	0.000300631	6	up_regulated
Dendritic cell	regulation of DNA-binding transcription factor activity	0.000308917	16	up_regulated
Dendritic cell	external side of plasma membrane	0.000322905	16	up_regulated
Dendritic cell	lipopolysaccharide immune receptor activity	0.000327145	3	up_regulated
Dendritic cell	N-formyl peptide receptor activity	0.000327145	3	up_regulated
Dendritic cell	chemokine activity	0.000327145	6	up_regulated
Dendritic cell	viral entry into host cell	0.000358175	9	up_regulated
Dendritic cell	negative regulation of immune effector process	0.000361892	8	up_regulated
Dendritic cell	receptor signaling pathway via STAT	0.000365491	10	up_regulated
Dendritic cell	regulation of neuron death	0.00037556	13	up_regulated
Dendritic cell	leukocyte adhesion to arterial endothelial cell	0.000379301	3	up_regulated
Dendritic cell	negative regulation of dendritic cell differentiation	0.000379301	3	up_regulated
Dendritic cell	low-density lipoprotein particle receptor activity	0.000383207	4	up_regulated
Dendritic cell	growth factor binding	0.000383207	9	up_regulated
Dendritic cell	lipoprotein particle binding	0.000383207	5	up_regulated
Dendritic cell	protein-lipid complex binding	0.000383207	5	up_regulated
Dendritic cell	plasma membrane raft	0.000398197	8	up_regulated
Dendritic cell	type I interferon signaling pathway	0.000401643	6	up_regulated
Dendritic cell	response to vitamin	0.000401643	7	up_regulated
Dendritic cell	regulation of tyrosine phosphorylation of STAT protein	0.000401643	7	up_regulated
Dendritic cell	negative regulation of angiogenesis	0.000404882	9	up_regulated
Dendritic cell	regulation of protein kinase B signaling	0.000405591	10	up_regulated
Dendritic cell	toll-like receptor 2 signaling pathway	0.000405591	4	up_regulated
Dendritic cell	lymphocyte mediated immunity	0.000418587	14	up_regulated
Dendritic cell	regeneration	0.000419471	10	up_regulated
Dendritic cell	secretory granule lumen	0.000420436	13	up_regulated
Dendritic cell	cytoplasmic vesicle lumen	0.000420436	13	up_regulated
Dendritic cell	vesicle lumen	0.000420436	13	up_regulated
Dendritic cell	endocytic vesicle membrane	0.000420436	10	up_regulated
Dendritic cell	negative regulation of blood vessel morphogenesis	0.00043964	9	up_regulated
Dendritic cell	T cell activation involved in immune response	0.00043964	8	up_regulated
Dendritic cell	negative regulation of vasculature development	0.000460428	9	up_regulated
Dendritic cell	regulation of myeloid leukocyte differentiation	0.00046082	8	up_regulated
Dendritic cell	response to vitamin D	0.00046082	5	up_regulated
Dendritic cell	negative regulation of B cell activation	0.00046082	5	up_regulated
Dendritic cell	cellular response to type I interferon	0.000467639	6	up_regulated
Dendritic cell	regulation of apoptotic signaling pathway	0.000468277	14	up_regulated
Dendritic cell	ossification	0.000468653	15	up_regulated
Dendritic cell	entry into host	0.000469264	9	up_regulated
Dendritic cell	positive regulation of lipid metabolic process	0.000469264	9	up_regulated
Dendritic cell	positive regulation of neuroinflammatory response	0.000488135	4	up_regulated
Dendritic cell	regulated exocytosis	0.000489032	11	up_regulated
Dendritic cell	amyloid-beta binding	0.00049402	7	up_regulated
Dendritic cell	regulation of myeloid leukocyte mediated immunity	0.000498786	6	up_regulated
Dendritic cell	positive regulation of protein kinase B signaling	0.000498786	8	up_regulated
Dendritic cell	negative regulation of cytokine-mediated signaling pathway	0.000498786	7	up_regulated
Dendritic cell	tyrosine phosphorylation of STAT protein	0.000498786	7	up_regulated
Dendritic cell	ficolin-1-rich granule membrane	0.000504707	6	up_regulated
Dendritic cell	positive T cell selection	0.000505683	5	up_regulated
Dendritic cell	endothelial cell proliferation	0.000508236	10	up_regulated
Dendritic cell	fat cell differentiation	0.000534632	11	up_regulated
Dendritic cell	homeostasis of number of cells	0.000547003	12	up_regulated
Dendritic cell	positive regulation of leukocyte proliferation	0.000575507	9	up_regulated
Dendritic cell	negative regulation of toll-like receptor 2 signaling pathway	0.000575507	3	up_regulated
Dendritic cell	positive regulation of microglial cell migration	0.000575507	3	up_regulated
Dendritic cell	negative regulation of interleukin-1-mediated signaling pathway	0.000575507	3	up_regulated
Dendritic cell	leukocyte migration involved in inflammatory response	0.000578418	4	up_regulated
Dendritic cell	negative regulation of macrophage activation	0.000578418	4	up_regulated
Dendritic cell	cellular response to hydrogen peroxide	0.000595731	7	up_regulated
Dendritic cell	toll-like receptor signaling pathway	0.00060258	8	up_regulated
Dendritic cell	response to hypoxia	0.000603934	12	up_regulated
Dendritic cell	biological process involved in symbiotic interaction	0.000603934	12	up_regulated
Dendritic cell	macrophage chemotaxis	0.000625672	5	up_regulated
Dendritic cell	negative regulation of viral process	0.000625672	7	up_regulated
Dendritic cell	negative regulation of leukocyte proliferation	0.000625672	7	up_regulated
Dendritic cell	vascular endothelial growth factor production	0.000667538	6	up_regulated
Dendritic cell	interleukin-12 production	0.000667538	6	up_regulated
Dendritic cell	regulation of interleukin-12 production	0.000667538	6	up_regulated
Dendritic cell	response to fatty acid	0.000667538	6	up_regulated
Dendritic cell	CD4-positive, alpha-beta T cell lineage commitment	0.000685993	4	up_regulated
Dendritic cell	regulation of cellular extravasation	0.000690907	5	up_regulated
Dendritic cell	amyloid-beta clearance	0.000690907	5	up_regulated
Dendritic cell	lipoprotein particle receptor activity	0.00070001	4	up_regulated
Dendritic cell	response to fungus	0.000716226	6	up_regulated
Dendritic cell	lymphocyte chemotaxis	0.000716226	6	up_regulated
Dendritic cell	cellular divalent inorganic cation homeostasis	0.000716226	16	up_regulated
Dendritic cell	positive regulation of immune effector process	0.000736248	11	up_regulated
Dendritic cell	regulation of epithelial cell apoptotic process	0.00073843	7	up_regulated
Dendritic cell	regulation of T cell activation	0.000750929	13	up_regulated
Dendritic cell	endothelial cell apoptotic process	0.000769877	6	up_regulated
Dendritic cell	lipid localization	0.00079997	15	up_regulated
Dendritic cell	regulation of blood coagulation	0.000822525	6	up_regulated
Dendritic cell	amyloid-beta clearance by cellular catabolic process	0.000822525	3	up_regulated
Dendritic cell	microglial cell migration	0.000822525	3	up_regulated
Dendritic cell	regulation of microglial cell migration	0.000822525	3	up_regulated
Dendritic cell	positive regulation of apoptotic cell clearance	0.000822525	3	up_regulated
Dendritic cell	immunoglobulin receptor activity	0.000824484	3	up_regulated
Dendritic cell	regulation of macrophage migration	0.000842047	5	up_regulated
Dendritic cell	response to decreased oxygen levels	0.000848369	12	up_regulated
Dendritic cell	negative regulation of proteolysis	0.000917804	13	up_regulated
Dendritic cell	alpha-beta T cell lineage commitment	0.000947053	4	up_regulated
Dendritic cell	CD4-positive or CD8-positive, alpha-beta T cell lineage commitment	0.000947053	4	up_regulated
Dendritic cell	negative regulation of viral entry into host cell	0.000947053	4	up_regulated
Dendritic cell	regulation of hemostasis	0.000951245	6	up_regulated
Dendritic cell	sensory perception of pain	0.000970635	7	up_regulated
Dendritic cell	positive regulation of myeloid cell differentiation	0.000970635	7	up_regulated
Dendritic cell	neuron death	0.000977326	13	up_regulated
Dendritic cell	positive regulation of lipid transport	0.0010194	6	up_regulated
Dendritic cell	regulation of T cell proliferation	0.00104809	9	up_regulated
Dendritic cell	immunoglobulin mediated immune response	0.00105884	10	up_regulated
Dendritic cell	regulation of response to oxidative stress	0.00108433	7	up_regulated
Dendritic cell	regulation of lipid biosynthetic process	0.00108459	9	up_regulated
Dendritic cell	eosinophil migration	0.00110019	4	up_regulated
Dendritic cell	negative regulation of peptidase activity	0.00110388	11	up_regulated
Dendritic cell	endocytic vesicle lumen	0.0011082	4	up_regulated
Dendritic cell	pattern recognition receptor signaling pathway	0.00112213	9	up_regulated
Dendritic cell	CD4-positive, alpha-beta T cell activation	0.00113201	7	up_regulated
Dendritic cell	negative regulation of leukocyte differentiation	0.00113201	7	up_regulated
Dendritic cell	B cell mediated immunity	0.00115331	10	up_regulated
Dendritic cell	regulation of coagulation	0.00115331	6	up_regulated
Dendritic cell	movement in host environment	0.00115331	9	up_regulated
Dendritic cell	positive regulation of DNA-binding transcription factor activity	0.00119443	11	up_regulated
Dendritic cell	regulation of humoral immune response	0.0012272	5	up_regulated
Dendritic cell	blood coagulation	0.0012278	10	up_regulated
Dendritic cell	positive regulation of humoral immune response	0.0012564	4	up_regulated
Dendritic cell	positive regulation of interleukin-17 production	0.0012564	4	up_regulated
Dendritic cell	fibrinolysis	0.0012564	4	up_regulated
Dendritic cell	ficolin-1-rich granule	0.00130307	9	up_regulated
Dendritic cell	collagen type VI trimer	0.00130307	2	up_regulated
Dendritic cell	collagen beaded filament	0.00130307	2	up_regulated
Dendritic cell	humoral immune response	0.00134994	12	up_regulated
Dendritic cell	blood microparticle formation	0.00135351	2	up_regulated
Dendritic cell	regulation of transcytosis	0.00135351	2	up_regulated
Dendritic cell	positive regulation of transcytosis	0.00135351	2	up_regulated
Dendritic cell	regulation of blood microparticle formation	0.00135351	2	up_regulated
Dendritic cell	positive regulation of blood microparticle formation	0.00135351	2	up_regulated
Dendritic cell	negative regulation of hemopoiesis	0.00137295	7	up_regulated
Dendritic cell	coagulation	0.00142724	10	up_regulated
Dendritic cell	acute inflammatory response to antigenic stimulus	0.00143878	4	up_regulated
Dendritic cell	regulation of heterotypic cell-cell adhesion	0.00143878	4	up_regulated
Dendritic cell	antigen processing and presentation	0.00143894	7	up_regulated
Dendritic cell	hemostasis	0.00146216	10	up_regulated
Dendritic cell	negative regulation of leukocyte cell-cell adhesion	0.00146624	8	up_regulated
Dendritic cell	regulation of chronic inflammatory response	0.00148971	3	up_regulated
Dendritic cell	long-chain fatty acid import across plasma membrane	0.00148971	3	up_regulated
Dendritic cell	response to lipoteichoic acid	0.00148971	3	up_regulated
Dendritic cell	cellular response to lipoteichoic acid	0.00148971	3	up_regulated
Dendritic cell	regulation of apoptotic cell clearance	0.00148971	3	up_regulated
Dendritic cell	regulation of interleukin-1-mediated signaling pathway	0.00148971	3	up_regulated
Dendritic cell	cellular response to tumor necrosis factor	0.00153432	10	up_regulated
Dendritic cell	regulation of toll-like receptor signaling pathway	0.00154559	6	up_regulated
Dendritic cell	acute-phase response	0.00154559	5	up_regulated
Dendritic cell	negative regulation of blood coagulation	0.00154559	5	up_regulated
Dendritic cell	response to oxygen levels	0.00154624	12	up_regulated
Dendritic cell	response to heat	0.00155071	7	up_regulated
Dendritic cell	collagen binding	0.00155497	6	up_regulated
Dendritic cell	positive regulation of cytosolic calcium ion concentration	0.00158224	12	up_regulated
Dendritic cell	negative regulation of viral life cycle	0.00160404	4	up_regulated
Dendritic cell	regulation of innate immune response	0.00160966	10	up_regulated
Dendritic cell	cellular response to reactive oxygen species	0.00161427	8	up_regulated
Dendritic cell	T cell selection	0.00166813	5	up_regulated
Dendritic cell	negative regulation of hemostasis	0.00166813	5	up_regulated
Dendritic cell	immune response-regulating cell surface receptor signaling pathway	0.00169452	12	up_regulated
Dendritic cell	alpha-beta T cell differentiation	0.00169824	7	up_regulated
Dendritic cell	hormone secretion	0.00177804	11	up_regulated
Dendritic cell	response to steroid hormone	0.00177804	12	up_regulated
Dendritic cell	response to alcohol	0.00179589	10	up_regulated
Dendritic cell	negative regulation of epithelial cell differentiation	0.00179589	5	up_regulated
Dendritic cell	mast cell degranulation	0.00179589	5	up_regulated
Dendritic cell	biological process involved in interaction with host	0.00179589	9	up_regulated
Dendritic cell	regulation of body fluid levels	0.00179589	13	up_regulated
Dendritic cell	astrocyte differentiation	0.00181724	6	up_regulated
Dendritic cell	fever generation	0.00188264	3	up_regulated
Dendritic cell	negative regulation of heterotypic cell-cell adhesion	0.00188264	3	up_regulated
Dendritic cell	regulation of cell-cell adhesion involved in gastrulation	0.00188264	3	up_regulated
Dendritic cell	synapse pruning	0.00188264	3	up_regulated
Dendritic cell	positive regulation of glial cell migration	0.00188264	3	up_regulated
Dendritic cell	haptoglobin-hemoglobin complex	0.00188319	3	up_regulated
Dendritic cell	negative regulation of interleukin-1 production	0.00193312	5	up_regulated
Dendritic cell	caveola	0.00195096	6	up_regulated
Dendritic cell	regulation of hormone levels	0.00201207	15	up_regulated
Dendritic cell	regulation of extrinsic apoptotic signaling pathway	0.00201207	8	up_regulated
Dendritic cell	T cell lineage commitment	0.00201654	4	up_regulated
Dendritic cell	regulation of monocyte chemotaxis	0.00201654	4	up_regulated
Dendritic cell	regulation of platelet aggregation	0.00201654	4	up_regulated
Dendritic cell	positive regulation of NF-kappaB transcription factor activity	0.00206488	8	up_regulated
Dendritic cell	mast cell activation involved in immune response	0.00206488	5	up_regulated
Dendritic cell	mast cell mediated immunity	0.00206488	5	up_regulated
Dendritic cell	Fc receptor signaling pathway	0.00206488	5	up_regulated
Dendritic cell	negative regulation of coagulation	0.00206488	5	up_regulated
Dendritic cell	C-C chemokine binding	0.0020713	4	up_regulated
Dendritic cell	arachidonate 5-lipoxygenase activity	0.0020713	2	up_regulated
Dendritic cell	low-affinity IgG receptor activity	0.0020713	2	up_regulated
Dendritic cell	carbohydrate binding	0.00213132	11	up_regulated
Dendritic cell	CCR chemokine receptor binding	0.00213132	5	up_regulated
Dendritic cell	haptoglobin binding	0.00213132	3	up_regulated
Dendritic cell	RAGE receptor binding	0.00213132	3	up_regulated
Dendritic cell	CD4-positive, alpha-beta T cell differentiation	0.00213173	6	up_regulated
Dendritic cell	hormone transport	0.00218845	11	up_regulated
Dendritic cell	response to ischemia	0.00223168	5	up_regulated
Dendritic cell	positive regulation of epithelial to mesenchymal transition	0.00223168	5	up_regulated
Dendritic cell	defense response to fungus	0.00223168	5	up_regulated
Dendritic cell	myeloid dendritic cell activation	0.00224799	4	up_regulated
Dendritic cell	regulation of oxidative stress-induced neuron death	0.00224799	4	up_regulated
Dendritic cell	regulation of lipid transport	0.00227088	7	up_regulated
Dendritic cell	cellular response to interferon-gamma	0.00227088	7	up_regulated
Dendritic cell	hemoglobin complex	0.00227596	3	up_regulated
Dendritic cell	positive regulation of leukocyte differentiation	0.00228351	8	up_regulated
Dendritic cell	positive regulation of hemopoiesis	0.00228351	8	up_regulated
Dendritic cell	negative regulation of myeloid leukocyte mediated immunity	0.00231983	3	up_regulated
Dendritic cell	detection of molecule of bacterial origin	0.00231983	3	up_regulated
Dendritic cell	regulation of toll-like receptor 2 signaling pathway	0.00231983	3	up_regulated
Dendritic cell	cell-cell adhesion involved in gastrulation	0.00231983	3	up_regulated
Dendritic cell	cellular response to oxidised low-density lipoprotein particle stimulus	0.00231983	3	up_regulated
Dendritic cell	negative regulation of lymphocyte proliferation	0.0023344	6	up_regulated
Dendritic cell	alpha-beta T cell activation	0.00234234	8	up_regulated
Dendritic cell	cellular defense response	0.00235286	5	up_regulated
Dendritic cell	signal release	0.00235963	14	up_regulated
Dendritic cell	lymphocyte activation involved in immune response	0.00237799	9	up_regulated
Dendritic cell	response to toxic substance	0.00241593	10	up_regulated
Dendritic cell	negative regulation of mononuclear cell proliferation	0.00244563	6	up_regulated
Dendritic cell	negative regulation of cysteine-type endopeptidase activity	0.00244563	6	up_regulated
Dendritic cell	Fc-gamma receptor signaling pathway	0.00244563	4	up_regulated
Dendritic cell	positive regulation of macrophage activation	0.00244563	4	up_regulated
Dendritic cell	interleukin-1-mediated signaling pathway	0.00244563	4	up_regulated
Dendritic cell	myeloid cell homeostasis	0.00248883	8	up_regulated
Dendritic cell	regulation of lipid storage	0.00250363	5	up_regulated
Dendritic cell	cellular calcium ion homeostasis	0.00256921	14	up_regulated
Dendritic cell	regulation of peptidase activity	0.00256921	14	up_regulated
Dendritic cell	negative regulation of endopeptidase activity	0.0026806	10	up_regulated
Dendritic cell	tolerance induction	0.00273821	4	up_regulated
Dendritic cell	negative regulation of inflammatory response to antigenic stimulus	0.00273821	4	up_regulated
Dendritic cell	cellular response to toxic substance	0.00274645	7	up_regulated
Dendritic cell	negative regulation of epithelial cell proliferation	0.00276866	8	up_regulated
Dendritic cell	interleukin-18 production	0.00280706	3	up_regulated
Dendritic cell	regulation of interleukin-18 production	0.00280706	3	up_regulated
Dendritic cell	negative regulation of toll-like receptor 4 signaling pathway	0.00280706	3	up_regulated
Dendritic cell	positive regulation of phagocytosis, engulfment	0.00280706	3	up_regulated
Dendritic cell	T-helper 17 cell lineage commitment	0.00280706	3	up_regulated
Dendritic cell	positive regulation of membrane invagination	0.00280706	3	up_regulated
Dendritic cell	negative regulation of viral genome replication	0.00286538	5	up_regulated
Dendritic cell	regulation of endocytosis	0.00289681	9	up_regulated
Dendritic cell	negative regulation of T cell activation	0.00295594	7	up_regulated
Dendritic cell	negative regulation of transport	0.00295594	14	up_regulated
Dendritic cell	regulation of cytosolic calcium ion concentration	0.00298633	12	up_regulated
Dendritic cell	myeloid cell apoptotic process	0.00300216	4	up_regulated
Dendritic cell	exocytosis	0.00302731	12	up_regulated
Dendritic cell	regulation of type IIa hypersensitivity	0.00302731	2	up_regulated
Dendritic cell	chronic inflammatory response to antigenic stimulus	0.00302731	2	up_regulated
Dendritic cell	arachidonic acid metabolite production involved in inflammatory response	0.00302731	2	up_regulated
Dendritic cell	leukotriene production involved in inflammatory response	0.00302731	2	up_regulated
Dendritic cell	regulation of chronic inflammatory response to antigenic stimulus	0.00302731	2	up_regulated
Dendritic cell	regulation of type II hypersensitivity	0.00302731	2	up_regulated
Dendritic cell	negative regulation of protein tyrosine phosphatase activity	0.00302731	2	up_regulated
Dendritic cell	positive regulation of leukocyte adhesion to arterial endothelial cell	0.00302731	2	up_regulated
Dendritic cell	positive regulation of epithelial cell proliferation	0.00311509	9	up_regulated
Dendritic cell	calcium ion homeostasis	0.00312699	14	up_regulated
Dendritic cell	regulation of vascular endothelial growth factor production	0.00323154	5	up_regulated
Dendritic cell	regulation of endothelial cell apoptotic process	0.00323154	5	up_regulated
Dendritic cell	cellular response to peptide	0.00325127	12	up_regulated
Dendritic cell	neuron death in response to oxidative stress	0.00325127	4	up_regulated
Dendritic cell	leukocyte tethering or rolling	0.00325127	4	up_regulated
Dendritic cell	regulation of sensory perception of pain	0.00325127	4	up_regulated
Dendritic cell	regulation of sensory perception	0.00325127	4	up_regulated
Dendritic cell	peroxidase activity	0.0032792	5	up_regulated
Dendritic cell	peptide receptor activity	0.00328889	8	up_regulated
Dendritic cell	regulation of vascular wound healing	0.00334584	3	up_regulated
Dendritic cell	glycolipid binding	0.00336728	4	up_regulated
Dendritic cell	high-density lipoprotein particle binding	0.00336728	3	up_regulated
Dendritic cell	inhibitory MHC class I receptor activity	0.00336728	3	up_regulated
Dendritic cell	regulation of cellular response to oxidative stress	0.00338987	6	up_regulated
Dendritic cell	regulation of sprouting angiogenesis	0.0034337	5	up_regulated
Dendritic cell	heterotypic cell-cell adhesion	0.00370146	5	up_regulated
Dendritic cell	extracellular matrix binding	0.00375891	5	up_regulated
Dendritic cell	regulation of signaling receptor activity	0.0038096	8	up_regulated
Dendritic cell	glial cell differentiation	0.00382352	9	up_regulated
Dendritic cell	response to extracellular stimulus	0.00382352	14	up_regulated
Dendritic cell	cell fate commitment	0.00385063	10	up_regulated
Dendritic cell	regulation of B cell mediated immunity	0.00393162	5	up_regulated
Dendritic cell	regulation of immunoglobulin mediated immune response	0.00393162	5	up_regulated
Dendritic cell	extracellular matrix disassembly	0.00393162	5	up_regulated
Dendritic cell	regulation of homotypic cell-cell adhesion	0.00398661	4	up_regulated
Dendritic cell	erythrocyte homeostasis	0.00398901	7	up_regulated
Dendritic cell	regulation of lymphocyte mediated immunity	0.00398901	8	up_regulated
Dendritic cell	oxygen transport	0.00398901	3	up_regulated
Dendritic cell	surfactant homeostasis	0.00398901	3	up_regulated
Dendritic cell	regulation of phagocytosis, engulfment	0.00398901	3	up_regulated
Dendritic cell	regulation of neutrophil activation	0.00398901	3	up_regulated
Dendritic cell	regulation of membrane invagination	0.00398901	3	up_regulated
Dendritic cell	oxidoreductase activity, acting on peroxide as acceptor	0.00399575	5	up_regulated
Dendritic cell	specific granule lumen	0.00406581	5	up_regulated
Dendritic cell	extrinsic apoptotic signaling pathway	0.00410347	9	up_regulated
Dendritic cell	viral genome replication	0.00410347	7	up_regulated
Dendritic cell	positive regulation of endocytosis	0.00431109	6	up_regulated
Dendritic cell	antigen processing and presentation of peptide or polysaccharide antigen via MHC class II	0.00434288	4	up_regulated
Dendritic cell	positive regulation of T cell activation	0.00434288	9	up_regulated
Dendritic cell	regulation of osteoclast differentiation	0.0044112	5	up_regulated
Dendritic cell	positive chemotaxis	0.0044112	5	up_regulated
Dendritic cell	regulation of cytokine production involved in immune response	0.00450547	6	up_regulated
Dendritic cell	response to carbohydrate	0.0047293	9	up_regulated
Dendritic cell	regulation of extracellular matrix disassembly	0.0047293	3	up_regulated
Dendritic cell	regulation of inositol phosphate biosynthetic process	0.0047293	3	up_regulated
Dendritic cell	heat generation	0.0047293	3	up_regulated
Dendritic cell	MHC class II biosynthetic process	0.0047293	3	up_regulated
Dendritic cell	regulation of glial cell migration	0.0047293	3	up_regulated
Dendritic cell	cytokine production involved in immune response	0.00492322	6	up_regulated
Dendritic cell	regulation of gliogenesis	0.00492322	6	up_regulated
Dendritic cell	cellular oxidant detoxification	0.00492322	6	up_regulated
Dendritic cell	regulation of viral life cycle	0.00494162	7	up_regulated
Dendritic cell	regulation of phospholipase activity	0.00495945	5	up_regulated
Dendritic cell	chemokine binding	0.00498829	4	up_regulated
Dendritic cell	oxygen carrier activity	0.00498829	3	up_regulated
Dendritic cell	regulation of MAP kinase activity	0.00514016	8	up_regulated
Dendritic cell	collagen metabolic process	0.00514753	6	up_regulated
Dendritic cell	negative regulation of production of molecular mediator of immune response	0.00514811	4	up_regulated
Dendritic cell	positive regulation of epithelial cell apoptotic process	0.00514811	4	up_regulated
Dendritic cell	maintenance of location	0.00522762	11	up_regulated
Dendritic cell	positive regulation of tyrosine phosphorylation of STAT protein	0.00523935	5	up_regulated
Dendritic cell	positive regulation of NIK/NF-kappaB signaling	0.00523935	5	up_regulated
Dendritic cell	activation of immune response	0.00526079	12	up_regulated
Dendritic cell	ovarian cumulus expansion	0.00526079	2	up_regulated
Dendritic cell	microglial cell activation involved in immune response	0.00526079	2	up_regulated
Dendritic cell	detection of lipopolysaccharide	0.00526079	2	up_regulated
Dendritic cell	fused antrum stage	0.00526079	2	up_regulated
Dendritic cell	regulation of cytokine activity	0.00526079	2	up_regulated
Dendritic cell	regulation of osteoclast proliferation	0.00526079	2	up_regulated
Dendritic cell	complement-mediated synapse pruning	0.00526079	2	up_regulated
Dendritic cell	regulation of epithelial to mesenchymal transition	0.00527066	6	up_regulated
Dendritic cell	regulation of cell development	0.00527651	14	up_regulated
Dendritic cell	cell killing	0.00532203	8	up_regulated
Dendritic cell	morphogenesis of a branching epithelium	0.00532203	8	up_regulated
Dendritic cell	T-helper cell lineage commitment	0.0053613	3	up_regulated
Dendritic cell	long-chain fatty acid import into cell	0.0053613	3	up_regulated
Dendritic cell	chemical homeostasis within a tissue	0.0053613	3	up_regulated
Dendritic cell	positive regulation of nitric-oxide synthase biosynthetic process	0.0053613	3	up_regulated
Dendritic cell	positive regulation of glial cell proliferation	0.0053613	3	up_regulated
Dendritic cell	inflammatory response to wounding	0.0053613	3	up_regulated
Dendritic cell	lipopolysaccharide binding	0.00538766	4	up_regulated
Dendritic cell	sprouting angiogenesis	0.00543309	8	up_regulated
Dendritic cell	negative regulation of cytokine production involved in inflammatory response	0.00543309	4	up_regulated
Dendritic cell	response to nutrient levels	0.00557641	13	up_regulated
Dendritic cell	B cell activation	0.00563735	11	up_regulated
Dendritic cell	phospholipase C-activating G protein-coupled receptor signaling pathway	0.0056806	6	up_regulated
Dendritic cell	platelet aggregation	0.00571641	5	up_regulated
Dendritic cell	positive regulation of phospholipase C activity	0.00593074	4	up_regulated
Dendritic cell	regulation of receptor signaling pathway via JAK-STAT	0.00593984	6	up_regulated
Dendritic cell	positive regulation of chemokine production	0.00605861	5	up_regulated
Dendritic cell	ovulation cycle	0.00605861	5	up_regulated
Dendritic cell	positive regulation of small molecule metabolic process	0.00614312	7	up_regulated
Dendritic cell	regulation of pattern recognition receptor signaling pathway	0.00616585	6	up_regulated
Dendritic cell	I-kappaB kinase/NF-kappaB signaling	0.00616585	10	up_regulated
Dendritic cell	positive regulation of cellular extravasation	0.00616585	3	up_regulated
Dendritic cell	regulation of humoral immune response mediated by circulating immunoglobulin	0.00616585	3	up_regulated
Dendritic cell	negative regulation of B cell proliferation	0.00616585	3	up_regulated
Dendritic cell	lipid import into cell	0.00616585	3	up_regulated
Dendritic cell	fatty acid transmembrane transport	0.00616585	3	up_regulated
Dendritic cell	negative regulation of locomotion	0.00620829	12	up_regulated
Dendritic cell	regulation of reactive oxygen species metabolic process	0.0062862	7	up_regulated
Dendritic cell	regulation of small molecule metabolic process	0.00630774	11	up_regulated
Dendritic cell	positive regulation of reactive oxygen species metabolic process	0.00631737	5	up_regulated
Dendritic cell	positive regulation of peptidyl-serine phosphorylation	0.00636141	6	up_regulated
Dendritic cell	positive regulation of lymphocyte differentiation	0.00636141	6	up_regulated
Dendritic cell	osteoblast differentiation	0.00665433	9	up_regulated
Dendritic cell	regulation of steroid biosynthetic process	0.00668287	5	up_regulated
Dendritic cell	clathrin-coated pit	0.00685142	5	up_regulated
Dendritic cell	negative regulation of cell migration	0.00685522	11	up_regulated
Dendritic cell	toll-like receptor 4 signaling pathway	0.00685522	4	up_regulated
Dendritic cell	regulation of phospholipase C activity	0.00685522	4	up_regulated
Dendritic cell	leukocyte apoptotic process	0.00693137	6	up_regulated
Dendritic cell	regulation of blood vessel endothelial cell migration	0.00693488	7	up_regulated
Dendritic cell	organic hydroxy compound biosynthetic process	0.00696233	9	up_regulated
Dendritic cell	negative regulation of interleukin-12 production	0.00705168	3	up_regulated
Dendritic cell	eosinophil chemotaxis	0.00705168	3	up_regulated
Dendritic cell	adenylate cyclase-modulating G protein-coupled receptor signaling pathway	0.00712701	9	up_regulated
Dendritic cell	positive regulation of adaptive immune response based on somatic recombination of immune receptors built from immunoglobulin superfamily domains	0.00718971	6	up_regulated
Dendritic cell	opsonin binding	0.00722979	3	up_regulated
Dendritic cell	regulation of viral entry into host cell	0.00736228	4	up_regulated
Dendritic cell	lipid export from cell	0.00736228	4	up_regulated
Dendritic cell	protein secretion	0.00736228	11	up_regulated
Dendritic cell	cellular response to vascular endothelial growth factor stimulus	0.00737507	5	up_regulated
Dendritic cell	establishment of protein localization to extracellular region	0.00750681	11	up_regulated
Dendritic cell	growth factor receptor binding	0.0076007	7	up_regulated
Dendritic cell	scavenger receptor binding	0.0076007	2	up_regulated
Dendritic cell	very-low-density lipoprotein particle binding	0.0076007	2	up_regulated
Dendritic cell	Toll-like receptor 4 binding	0.0076007	2	up_regulated
Dendritic cell	morphogenesis of a branching structure	0.00763027	8	up_regulated
Dendritic cell	positive regulation of blood vessel endothelial cell migration	0.00763027	5	up_regulated
Dendritic cell	regulation of calcium-mediated signaling	0.00763027	5	up_regulated
Dendritic cell	regulation of antigen processing and presentation of peptide or polysaccharide antigen via MHC class II	0.00763027	2	up_regulated
Dendritic cell	negative regulation of chronic inflammatory response	0.00763027	2	up_regulated
Dendritic cell	Fc receptor mediated inhibitory signaling pathway	0.00763027	2	up_regulated
Dendritic cell	fusion of virus membrane with host plasma membrane	0.00763027	2	up_regulated
Dendritic cell	nitric oxide transport	0.00763027	2	up_regulated
Dendritic cell	mast cell cytokine production	0.00763027	2	up_regulated
Dendritic cell	regulation of mast cell cytokine production	0.00763027	2	up_regulated
Dendritic cell	neuron death in response to hydrogen peroxide	0.00763027	2	up_regulated
Dendritic cell	membrane fusion involved in viral entry into host cell	0.00763027	2	up_regulated
Dendritic cell	elastin catabolic process	0.00763027	2	up_regulated
Dendritic cell	response to diacyl bacterial lipopeptide	0.00763027	2	up_regulated
Dendritic cell	cellular response to diacyl bacterial lipopeptide	0.00763027	2	up_regulated
Dendritic cell	hippocampal neuron apoptotic process	0.00763027	2	up_regulated
Dendritic cell	regulation of hippocampal neuron apoptotic process	0.00763027	2	up_regulated
Dendritic cell	regulation of hydrogen peroxide-induced neuron death	0.00763027	2	up_regulated
Dendritic cell	negative regulation of hydrogen peroxide-induced neuron death	0.00763027	2	up_regulated
Dendritic cell	glial cell proliferation	0.00770754	4	up_regulated
Dendritic cell	positive regulation of mitotic nuclear division	0.00770754	4	up_regulated
Dendritic cell	positive regulation of secretion	0.00770754	10	up_regulated
Dendritic cell	positive regulation of monocyte chemotaxis	0.00778649	3	up_regulated
Dendritic cell	regulation of amyloid-beta clearance	0.00778649	3	up_regulated
Dendritic cell	MHC class I receptor activity	0.00785838	3	up_regulated
Dendritic cell	adenylate cyclase-activating G protein-coupled receptor signaling pathway	0.00788644	7	up_regulated
Dendritic cell	negative regulation of endothelial cell proliferation	0.00791476	5	up_regulated
Dendritic cell	T cell differentiation involved in immune response	0.00791476	5	up_regulated
Dendritic cell	regulation of calcium ion transport	0.00817582	9	up_regulated
Dendritic cell	interleukin-17 production	0.00820487	4	up_regulated
Dendritic cell	regulation of interleukin-17 production	0.00820487	4	up_regulated
Dendritic cell	positive regulation of muscle contraction	0.00820487	4	up_regulated
Dendritic cell	positive regulation of receptor signaling pathway via JAK-STAT	0.00820487	4	up_regulated
Dendritic cell	positive regulation of miRNA transcription	0.00820487	4	up_regulated
Dendritic cell	positive regulation of signaling receptor activity	0.00820487	4	up_regulated
Dendritic cell	negative regulation of cysteine-type endopeptidase activity involved in apoptotic process	0.00828002	5	up_regulated
Dendritic cell	regulation of epithelial cell differentiation	0.0083366	7	up_regulated
Dendritic cell	positive regulation of adaptive immune response	0.0083923	6	up_regulated
Dendritic cell	cellular detoxification	0.0083923	6	up_regulated
Dendritic cell	protein localization to extracellular region	0.00840185	11	up_regulated
Dendritic cell	regulation of cell migration involved in sprouting angiogenesis	0.00860886	5	up_regulated
Dendritic cell	regulation of receptor signaling pathway via STAT	0.00860886	6	up_regulated
Dendritic cell	regulation of neurogenesis	0.00860886	11	up_regulated
Dendritic cell	negative regulation of cell motility	0.00860886	11	up_regulated
Dendritic cell	I-kappaB phosphorylation	0.00860886	3	up_regulated
Dendritic cell	gas transport	0.00860886	3	up_regulated
Dendritic cell	regulation of complement activation	0.00860886	3	up_regulated
Dendritic cell	nitric-oxide synthase biosynthetic process	0.00860886	3	up_regulated
Dendritic cell	regulation of nitric-oxide synthase biosynthetic process	0.00860886	3	up_regulated
Dendritic cell	cellular response to fluid shear stress	0.00860886	3	up_regulated
Dendritic cell	positive regulation of calcium ion import	0.00860886	3	up_regulated
Dendritic cell	cell junction disassembly	0.00860886	3	up_regulated
Dendritic cell	positive regulation of vascular associated smooth muscle cell proliferation	0.00864729	4	up_regulated
Dendritic cell	glycosaminoglycan binding	0.00868591	9	up_regulated
Dendritic cell	regulation of viral process	0.00871703	7	up_regulated
Dendritic cell	positive regulation of phosphatidylinositol 3-kinase signaling	0.00896798	5	up_regulated
Dendritic cell	lysosome localization	0.00896798	5	up_regulated
Dendritic cell	vacuolar localization	0.00896798	5	up_regulated
Dendritic cell	regulation of neuron apoptotic process	0.00911171	8	up_regulated
Dendritic cell	granulocyte activation	0.00925363	4	up_regulated
Dendritic cell	regulation of transcription from RNA polymerase II promoter in response to stress	0.00925363	4	up_regulated
Dendritic cell	negative regulation of lipid localization	0.00925363	4	up_regulated
Dendritic cell	epithelial to mesenchymal transition	0.00958302	7	up_regulated
Dendritic cell	negative regulation of neuron death	0.00958405	8	up_regulated
Dendritic cell	response to ethanol	0.00958405	6	up_regulated
Dendritic cell	lymphocyte migration	0.00958405	6	up_regulated
Dendritic cell	inflammatory cell apoptotic process	0.00958883	3	up_regulated
Dendritic cell	negative regulation of lipid storage	0.00958883	3	up_regulated
Dendritic cell	cAMP metabolic process	0.00958883	3	up_regulated
Dendritic cell	vascular wound healing	0.00958883	3	up_regulated
Dendritic cell	hepatocyte proliferation	0.00958883	3	up_regulated
Dendritic cell	epithelial cell proliferation involved in liver morphogenesis	0.00958883	3	up_regulated
Dendritic cell	regulation of endopeptidase activity	0.00985435	12	up_regulated
Dendritic cell	negative regulation of cellular component movement	0.00990248	11	up_regulated
Dendritic cell	G protein-coupled peptide receptor activity	0.0100374	7	up_regulated
Dendritic cell	positive regulation of lymphocyte activation	0.0102447	11	up_regulated
Dendritic cell	tolerance induction to self antigen	0.0102447	2	up_regulated
Dendritic cell	regulation of long-chain fatty acid import across plasma membrane	0.0102447	2	up_regulated
Dendritic cell	positive regulation of hemoglobin biosynthetic process	0.0102447	2	up_regulated
Dendritic cell	positive regulation of neutrophil activation	0.0102447	2	up_regulated
Dendritic cell	regulation of protein tyrosine phosphatase activity	0.0102447	2	up_regulated
Dendritic cell	regulation of response to macrophage colony-stimulating factor	0.0102447	2	up_regulated
Dendritic cell	regulation of cellular response to macrophage colony-stimulating factor stimulus	0.0102447	2	up_regulated
Dendritic cell	regulation of CD40 signaling pathway	0.0102447	2	up_regulated
Dendritic cell	regulation of protein serine/threonine kinase activity	0.0103902	11	up_regulated
Dendritic cell	ovulation cycle process	0.0103915	4	up_regulated
Dendritic cell	regulation of leukocyte degranulation	0.0103915	4	up_regulated
Dendritic cell	positive regulation of receptor signaling pathway via STAT	0.0103915	4	up_regulated
Dendritic cell	positive regulation of transmembrane transport	0.0104205	8	up_regulated
Dendritic cell	positive regulation of steroid biosynthetic process	0.0105678	3	up_regulated
Dendritic cell	positive regulation of blood coagulation	0.0105678	3	up_regulated
Dendritic cell	ovulation	0.0105678	3	up_regulated
Dendritic cell	decidualization	0.0105678	3	up_regulated
Dendritic cell	liver morphogenesis	0.0105678	3	up_regulated
Dendritic cell	positive regulation of hemostasis	0.0105678	3	up_regulated
Dendritic cell	regulation of cell-matrix adhesion	0.0108048	6	up_regulated
Dendritic cell	gland morphogenesis	0.0108048	6	up_regulated
Dendritic cell	regulation of production of molecular mediator of immune response	0.0108048	7	up_regulated
Dendritic cell	reproductive structure development	0.0108595	12	up_regulated
Dendritic cell	modulation by symbiont of entry into host	0.0109632	4	up_regulated
Dendritic cell	regulation of extrinsic apoptotic signaling pathway via death domain receptors	0.0109632	4	up_regulated
Dendritic cell	regulation of extracellular matrix organization	0.0109632	4	up_regulated
Dendritic cell	regulation of phosphatase activity	0.0109906	5	up_regulated
Dendritic cell	erythrocyte differentiation	0.0111537	6	up_regulated
Dendritic cell	reproductive system development	0.0113976	12	up_regulated
Dendritic cell	regulation of cell-substrate adhesion	0.0114086	8	up_regulated
Dendritic cell	IgE binding	0.0114379	2	up_regulated
Dendritic cell	MRF binding	0.0114379	2	up_regulated
Dendritic cell	extrinsic apoptotic signaling pathway via death domain receptors	0.0114763	5	up_regulated
Dendritic cell	positive regulation of lipid biosynthetic process	0.0114763	5	up_regulated
Dendritic cell	cellular response to virus	0.0114763	5	up_regulated
Dendritic cell	glial cell migration	0.0116583	4	up_regulated
Dendritic cell	positive regulation of osteoclast differentiation	0.0116588	3	up_regulated
Dendritic cell	positive regulation of coagulation	0.0116588	3	up_regulated
Dendritic cell	positive regulation of endothelial cell apoptotic process	0.0116588	3	up_regulated
Dendritic cell	complement binding	0.0117278	3	up_regulated
Dendritic cell	lipid storage	0.0119575	5	up_regulated
Dendritic cell	regulation of tissue remodeling	0.0119575	5	up_regulated
Dendritic cell	regulation of vascular associated smooth muscle cell proliferation	0.0119575	5	up_regulated
Dendritic cell	regulation of nervous system development	0.0120737	12	up_regulated
Dendritic cell	regulation of alcohol biosynthetic process	0.0123791	4	up_regulated
Dendritic cell	regulation of viral genome replication	0.012489	5	up_regulated
Dendritic cell	defense response to Gram-negative bacterium	0.012489	5	up_regulated
Dendritic cell	vascular associated smooth muscle cell proliferation	0.012489	5	up_regulated
Dendritic cell	phagocytosis, engulfment	0.0127488	6	up_regulated
Dendritic cell	plasminogen activation	0.012914	3	up_regulated
Dendritic cell	detection of external biotic stimulus	0.012914	3	up_regulated
Dendritic cell	negative regulation of regulated secretory pathway	0.012914	3	up_regulated
Dendritic cell	positive regulation of epithelial cell migration	0.0130752	7	up_regulated
Dendritic cell	regulation of DNA-templated transcription in response to stress	0.0131062	4	up_regulated
Dendritic cell	positive regulation of humoral immune response mediated by circulating immunoglobulin	0.0131363	2	up_regulated
Dendritic cell	positive regulation of fever generation	0.0131363	2	up_regulated
Dendritic cell	positive regulation of interleukin-18 production	0.0131363	2	up_regulated
Dendritic cell	autocrine signaling	0.0131363	2	up_regulated
Dendritic cell	response to interleukin-3	0.0131363	2	up_regulated
Dendritic cell	cellular response to interleukin-3	0.0131363	2	up_regulated
Dendritic cell	positive regulation of complement activation	0.0131363	2	up_regulated
Dendritic cell	regulation of hemoglobin biosynthetic process	0.0131363	2	up_regulated
Dendritic cell	regulation of calcidiol 1-monooxygenase activity	0.0131363	2	up_regulated
Dendritic cell	positive regulation of I-kappaB phosphorylation	0.0131363	2	up_regulated
Dendritic cell	blood vessel endothelial cell migration	0.0132675	7	up_regulated
Dendritic cell	platelet activation	0.0134232	6	up_regulated
Dendritic cell	regulation of dephosphorylation	0.0134232	6	up_regulated
Dendritic cell	regulation of lipase activity	0.0139875	5	up_regulated
Dendritic cell	temperature homeostasis	0.0139875	7	up_regulated
Dendritic cell	lipid transport	0.0139875	11	up_regulated
Dendritic cell	regulation of lipopolysaccharide-mediated signaling pathway	0.0139875	3	up_regulated
Dendritic cell	negative regulation of phosphoprotein phosphatase activity	0.0139875	3	up_regulated
Dendritic cell	negative regulation of chemokine production	0.0139875	3	up_regulated
Dendritic cell	regulation of toll-like receptor 4 signaling pathway	0.0139875	3	up_regulated
Dendritic cell	defense response to protozoan	0.0139875	3	up_regulated
Dendritic cell	regulation of lymphocyte chemotaxis	0.0139875	3	up_regulated
Dendritic cell	positive regulation of myeloid leukocyte differentiation	0.0144859	4	up_regulated
Dendritic cell	positive regulation of phospholipase activity	0.0144859	4	up_regulated
Dendritic cell	positive regulation of protein tyrosine kinase activity	0.0144859	4	up_regulated
Dendritic cell	regulation of protein dephosphorylation	0.0145157	5	up_regulated
Dendritic cell	protein complex involved in cell-matrix adhesion	0.0146488	2	up_regulated
Dendritic cell	lung development	0.0147211	7	up_regulated
Dendritic cell	fatty acid metabolic process	0.0149309	11	up_regulated
Dendritic cell	response to temperature stimulus	0.0151446	7	up_regulated
Dendritic cell	epidermal cell differentiation	0.0151899	8	up_regulated
Dendritic cell	liver development	0.0152018	6	up_regulated
Dendritic cell	regulation of biological process involved in symbiotic interaction	0.0152018	4	up_regulated
Dendritic cell	response to protozoan	0.0152018	3	up_regulated
Dendritic cell	negative regulation of cytokine production involved in immune response	0.0152018	3	up_regulated
Dendritic cell	nitric oxide mediated signal transduction	0.0152018	3	up_regulated
Dendritic cell	positive regulation of cholesterol efflux	0.0152018	3	up_regulated
Dendritic cell	interferon-alpha production	0.0152018	3	up_regulated
Dendritic cell	regulation of interferon-alpha production	0.0152018	3	up_regulated
Dendritic cell	negative regulation of response to oxidative stress	0.0152018	3	up_regulated
Dendritic cell	positive regulation of alcohol biosynthetic process	0.0152018	3	up_regulated
Dendritic cell	positive regulation of extracellular matrix organization	0.0152018	3	up_regulated
Dendritic cell	inositol lipid-mediated signaling	0.0153167	7	up_regulated
Dendritic cell	regulation of hormone secretion	0.0153167	8	up_regulated
Dendritic cell	homotypic cell-cell adhesion	0.0155581	5	up_regulated
Dendritic cell	growth factor activity	0.0157764	7	up_regulated
Dendritic cell	icosatetraenoic acid binding	0.0158851	2	up_regulated
Dendritic cell	arachidonic acid binding	0.0158851	2	up_regulated
Dendritic cell	regulation of phosphatidylinositol 3-kinase activity	0.0160314	4	up_regulated
Dendritic cell	icosanoid biosynthetic process	0.0160314	4	up_regulated
Dendritic cell	respiratory tube development	0.0161859	7	up_regulated
Dendritic cell	cell migration involved in sprouting angiogenesis	0.0161859	5	up_regulated
Dendritic cell	positive regulation of T cell differentiation	0.0161859	5	up_regulated
Dendritic cell	osteoclast proliferation	0.0162065	2	up_regulated
Dendritic cell	regulation of hypersensitivity	0.0162065	2	up_regulated
Dendritic cell	astrocyte cell migration	0.0162065	2	up_regulated
Dendritic cell	negative regulation of vascular wound healing	0.0162065	2	up_regulated
Dendritic cell	regulation of astrocyte activation	0.0162065	2	up_regulated
Dendritic cell	positive regulation of cardiac epithelial to mesenchymal transition	0.0162065	2	up_regulated
Dendritic cell	cellular response to laminar fluid shear stress	0.0162065	2	up_regulated
Dendritic cell	positive regulation of extracellular matrix disassembly	0.0162065	2	up_regulated
Dendritic cell	regulation of long-chain fatty acid import into cell	0.0162065	2	up_regulated
Dendritic cell	positive regulation of amyloid-beta clearance	0.0162065	2	up_regulated
Dendritic cell	regulation of natural killer cell chemotaxis	0.0162065	2	up_regulated
Dendritic cell	hepaticobiliary system development	0.0162855	6	up_regulated
Dendritic cell	plasma membrane invagination	0.0162855	6	up_regulated
Dendritic cell	negative regulation of protein processing	0.0163035	3	up_regulated
Dendritic cell	inositol phosphate biosynthetic process	0.0163035	3	up_regulated
Dendritic cell	T-helper 17 cell differentiation	0.0163035	3	up_regulated
Dendritic cell	negative regulation of protein maturation	0.0163035	3	up_regulated
Dendritic cell	negative regulation of sprouting angiogenesis	0.0163035	3	up_regulated
Dendritic cell	cell-matrix adhesion	0.0164416	8	up_regulated
Dendritic cell	regulation of metal ion transport	0.0164458	11	up_regulated
Dendritic cell	positive regulation of type I interferon production	0.0165077	4	up_regulated
Dendritic cell	maternal process involved in female pregnancy	0.0165077	4	up_regulated
Dendritic cell	C-C chemokine receptor activity	0.0166222	3	up_regulated
Dendritic cell	positive regulation of leukocyte mediated immunity	0.016635	6	up_regulated
Dendritic cell	regulation of nervous system process	0.016635	6	up_regulated
Dendritic cell	response to peptide hormone	0.0166469	11	up_regulated
Dendritic cell	regulation of epithelial cell migration	0.0168439	9	up_regulated
Dendritic cell	osteoclast differentiation	0.0170916	5	up_regulated
Dendritic cell	response to glucocorticoid	0.0171495	6	up_regulated
Dendritic cell	regulation of phosphoprotein phosphatase activity	0.0173357	4	up_regulated
Dendritic cell	negative regulation of fat cell differentiation	0.0173357	4	up_regulated
Dendritic cell	positive regulation of nuclear division	0.0173357	4	up_regulated
Dendritic cell	regulation of miRNA transcription	0.0173357	4	up_regulated
Dendritic cell	regulation of regulated secretory pathway	0.017643	6	up_regulated
Dendritic cell	mature B cell differentiation involved in immune response	0.017643	3	up_regulated
Dendritic cell	myeloid leukocyte cytokine production	0.017643	3	up_regulated
Dendritic cell	hyaluronic acid binding	0.0177025	3	up_regulated
Dendritic cell	oxidoreductase activity, acting on single donors with incorporation of molecular oxygen, incorporation of two atoms of oxygen	0.0177025	3	up_regulated
Dendritic cell	transforming growth factor beta binding	0.0177025	3	up_regulated
Dendritic cell	antioxidant activity	0.0177025	5	up_regulated
Dendritic cell	positive regulation of lymphocyte proliferation	0.0182106	6	up_regulated
Dendritic cell	miRNA transcription	0.0182826	4	up_regulated
Dendritic cell	positive regulation of protein localization to plasma membrane	0.0182826	4	up_regulated
Dendritic cell	regulation of type I interferon production	0.0183634	5	up_regulated
Dendritic cell	type I interferon production	0.0183634	5	up_regulated
Dendritic cell	response to xenobiotic stimulus	0.0185664	11	up_regulated
Dendritic cell	neuron apoptotic process	0.0185913	8	up_regulated
Dendritic cell	regulation of fat cell differentiation	0.0186837	6	up_regulated
Dendritic cell	gastrulation	0.0187367	7	up_regulated
Dendritic cell	hydrogen peroxide catabolic process	0.0190777	3	up_regulated
Dendritic cell	regulation of glial cell proliferation	0.0190777	3	up_regulated
Dendritic cell	rhythmic process	0.0190777	9	up_regulated
Dendritic cell	positive regulation of mononuclear cell proliferation	0.0190777	6	up_regulated
Dendritic cell	alcohol biosynthetic process	0.0190777	6	up_regulated
Dendritic cell	cellular response to hypoxia	0.0190777	6	up_regulated
Dendritic cell	antral ovarian follicle growth	0.0190777	2	up_regulated
Dendritic cell	wound healing involved in inflammatory response	0.0190777	2	up_regulated
Dendritic cell	platelet degranulation	0.0190777	2	up_regulated
Dendritic cell	positive regulation of antigen processing and presentation	0.0190777	2	up_regulated
Dendritic cell	positive regulation of T cell tolerance induction	0.0190777	2	up_regulated
Dendritic cell	immune response-inhibiting cell surface receptor signaling pathway	0.0190777	2	up_regulated
Dendritic cell	tryptophan catabolic process	0.0190777	2	up_regulated
Dendritic cell	cyclooxygenase pathway	0.0190777	2	up_regulated
Dendritic cell	mammalian oogenesis stage	0.0190777	2	up_regulated
Dendritic cell	regulation of fever generation	0.0190777	2	up_regulated
Dendritic cell	positive regulation of heat generation	0.0190777	2	up_regulated
Dendritic cell	negative regulation of glial cell apoptotic process	0.0190777	2	up_regulated
Dendritic cell	indole-containing compound catabolic process	0.0190777	2	up_regulated
Dendritic cell	indolalkylamine catabolic process	0.0190777	2	up_regulated
Dendritic cell	positive regulation of hormone biosynthetic process	0.0190777	2	up_regulated
Dendritic cell	elastin metabolic process	0.0190777	2	up_regulated
Dendritic cell	regulation of cardiac epithelial to mesenchymal transition	0.0190777	2	up_regulated
Dendritic cell	response to bacterial lipopeptide	0.0190777	2	up_regulated
Dendritic cell	cellular response to bacterial lipoprotein	0.0190777	2	up_regulated
Dendritic cell	cellular response to bacterial lipopeptide	0.0190777	2	up_regulated
Dendritic cell	adenylate cyclase-activating adrenergic receptor signaling pathway involved in heart process	0.0190777	2	up_regulated
Dendritic cell	regulation of I-kappaB phosphorylation	0.0190777	2	up_regulated
Dendritic cell	positive regulation of steroid hormone secretion	0.0190777	2	up_regulated
Dendritic cell	mesenchymal cell differentiation	0.0191843	8	up_regulated
Dendritic cell	membrane invagination	0.0191843	6	up_regulated
Dendritic cell	regulation of peptidyl-serine phosphorylation	0.0191843	6	up_regulated
Dendritic cell	oxidoreductase activity, acting on single donors with incorporation of molecular oxygen	0.0194508	3	up_regulated
Dendritic cell	vascular endothelial growth factor-activated receptor activity	0.0194508	2	up_regulated
Dendritic cell	icosanoid binding	0.0194508	2	up_regulated
Dendritic cell	immune response-activating cell surface receptor signaling pathway	0.0196856	9	up_regulated
Dendritic cell	immune response-activating signal transduction	0.0196856	9	up_regulated
Dendritic cell	negative regulation of nervous system development	0.0197725	6	up_regulated
Dendritic cell	positive regulation of protein-containing complex assembly	0.0200627	7	up_regulated
Dendritic cell	positive regulation of smooth muscle contraction	0.0201286	3	up_regulated
Dendritic cell	angiogenesis involved in wound healing	0.0201286	3	up_regulated
Dendritic cell	interleukin-2 production	0.0204616	4	up_regulated
Dendritic cell	regulation of interleukin-2 production	0.0204616	4	up_regulated
Dendritic cell	bone resorption	0.0204616	4	up_regulated
Dendritic cell	polyol biosynthetic process	0.0204616	4	up_regulated
Dendritic cell	antigen processing and presentation of peptide antigen	0.0204616	4	up_regulated
Dendritic cell	regulation of lymphocyte migration	0.0204616	4	up_regulated
Dendritic cell	regulation of interleukin-8 production	0.0204811	5	up_regulated
Dendritic cell	G protein-coupled chemoattractant receptor activity	0.0207434	3	up_regulated
Dendritic cell	chemokine receptor activity	0.0207434	3	up_regulated
Dendritic cell	placenta development	0.0208564	6	up_regulated
Dendritic cell	interleukin-8 production	0.021247	5	up_regulated
Dendritic cell	positive regulation of T cell proliferation	0.021247	5	up_regulated
Dendritic cell	regulation of protein localization to plasma membrane	0.021247	5	up_regulated
Dendritic cell	positive regulation of gliogenesis	0.0214426	4	up_regulated
Dendritic cell	zymogen activation	0.0214426	4	up_regulated
Dendritic cell	positive regulation of response to cytokine stimulus	0.0214426	4	up_regulated
Dendritic cell	response to interferon-beta	0.0215883	3	up_regulated
Dendritic cell	negative regulation of cell junction assembly	0.0215883	3	up_regulated
Dendritic cell	positive regulation of neutrophil migration	0.0215883	3	up_regulated
Dendritic cell	cell-substrate adhesion	0.0218057	10	up_regulated
Dendritic cell	regulation of steroid metabolic process	0.0218972	5	up_regulated
Dendritic cell	defense response to Gram-positive bacterium	0.0218972	5	up_regulated
Dendritic cell	extracellular matrix organization	0.0221814	9	up_regulated
Dendritic cell	T-helper cell differentiation	0.022405	4	up_regulated
Dendritic cell	regulation of protein processing	0.022405	4	up_regulated
Dendritic cell	stress-activated protein kinase signaling cascade	0.022405	8	up_regulated
Dendritic cell	regulation of protein secretion	0.022405	8	up_regulated
Dendritic cell	detoxification	0.0224414	6	up_regulated
Dendritic cell	extracellular structure organization	0.0224414	9	up_regulated
Dendritic cell	positive regulation of natural killer cell proliferation	0.0224414	2	up_regulated
Dendritic cell	natural killer cell chemotaxis	0.0224414	2	up_regulated
Dendritic cell	positive regulation of MHC class II biosynthetic process	0.0224414	2	up_regulated
Dendritic cell	negative regulation of fibrinolysis	0.0224414	2	up_regulated
Dendritic cell	regulation of chemokine-mediated signaling pathway	0.0224414	2	up_regulated
Dendritic cell	positive regulation of platelet aggregation	0.0224414	2	up_regulated
Dendritic cell	positive regulation of microglial cell activation	0.0224414	2	up_regulated
Dendritic cell	positive regulation of hepatocyte proliferation	0.0224414	2	up_regulated
Dendritic cell	response to monosaccharide	0.022584	7	up_regulated
Dendritic cell	regulation of B cell activation	0.022584	7	up_regulated
Dendritic cell	cellular response to decreased oxygen levels	0.0226841	6	up_regulated
Dendritic cell	maternal placenta development	0.0226841	3	up_regulated
Dendritic cell	Fc receptor mediated stimulatory signaling pathway	0.0226841	3	up_regulated
Dendritic cell	positive regulation of transforming growth factor beta receptor signaling pathway	0.0226841	3	up_regulated
Dendritic cell	response to sterol	0.0226841	3	up_regulated
Dendritic cell	positive regulation of phosphatidylinositol 3-kinase activity	0.0226841	3	up_regulated
Dendritic cell	positive regulation of steroid metabolic process	0.0226841	3	up_regulated
Dendritic cell	response to lipoprotein particle	0.0226841	3	up_regulated
Dendritic cell	negative regulation of signal transduction in absence of ligand	0.0226841	3	up_regulated
Dendritic cell	positive regulation of cellular response to transforming growth factor beta stimulus	0.0226841	3	up_regulated
Dendritic cell	regulation of fatty acid transport	0.0226841	3	up_regulated
Dendritic cell	negative regulation of extrinsic apoptotic signaling pathway in absence of ligand	0.0226841	3	up_regulated
Dendritic cell	regulation of I-kappaB kinase/NF-kappaB signaling	0.0227901	8	up_regulated
Dendritic cell	external encapsulating structure organization	0.0227901	9	up_regulated
Dendritic cell	response to mechanical stimulus	0.0227949	7	up_regulated
Dendritic cell	branching morphogenesis of an epithelial tube	0.0239234	6	up_regulated
Dendritic cell	respiratory system development	0.0239234	7	up_regulated
Dendritic cell	CD4-positive, alpha-beta T cell differentiation involved in immune response	0.0239234	4	up_regulated
Dendritic cell	negative regulation of leukocyte mediated immunity	0.0239234	4	up_regulated
Dendritic cell	modulation by host of symbiont process	0.0239234	4	up_regulated
Dendritic cell	T cell migration	0.0239234	4	up_regulated
Dendritic cell	positive regulation of protein localization to cell periphery	0.0239234	4	up_regulated
Dendritic cell	regulation of protein transport	0.0239234	12	up_regulated
Dendritic cell	mature B cell differentiation	0.0241554	3	up_regulated
Dendritic cell	antigen processing and presentation of peptide antigen via MHC class II	0.0241554	3	up_regulated
Dendritic cell	leukotriene metabolic process	0.0241554	3	up_regulated
Dendritic cell	low-density lipoprotein particle clearance	0.0241554	3	up_regulated
Dendritic cell	response to fluid shear stress	0.0241554	3	up_regulated
Dendritic cell	negative regulation of protein dephosphorylation	0.0241554	3	up_regulated
Dendritic cell	positive regulation of calcium-mediated signaling	0.0241554	3	up_regulated
Dendritic cell	regulation of superoxide metabolic process	0.0241554	3	up_regulated
Dendritic cell	complement component C1q complex binding	0.0246546	2	up_regulated
Dendritic cell	multi-organism reproductive process	0.024809	7	up_regulated
Dendritic cell	alpha-beta T cell activation involved in immune response	0.024809	4	up_regulated
Dendritic cell	alpha-beta T cell differentiation involved in immune response	0.024809	4	up_regulated
Dendritic cell	negative regulation of T cell proliferation	0.024809	4	up_regulated
Dendritic cell	positive regulation of lipase activity	0.024809	4	up_regulated
Dendritic cell	regulation of protein maturation	0.024809	4	up_regulated
Dendritic cell	response to insulin	0.0248589	8	up_regulated
Dendritic cell	immune response-inhibiting signal transduction	0.025637	2	up_regulated
Dendritic cell	lipoxygenase pathway	0.025637	2	up_regulated
Dendritic cell	response to bacterial lipoprotein	0.025637	2	up_regulated
Dendritic cell	regulation of glial cell apoptotic process	0.025637	2	up_regulated
Dendritic cell	heme catabolic process	0.025637	2	up_regulated
Dendritic cell	regulation of transcription from RNA polymerase II promoter in response to oxidative stress	0.025637	2	up_regulated
Dendritic cell	pigment catabolic process	0.025637	2	up_regulated
Dendritic cell	positive regulation of podosome assembly	0.025637	2	up_regulated
Dendritic cell	positive regulation of leukocyte tethering or rolling	0.025637	2	up_regulated
Dendritic cell	branching involved in blood vessel morphogenesis	0.025637	3	up_regulated
Dendritic cell	negative regulation of exocytosis	0.025637	3	up_regulated
Dendritic cell	positive regulation of cell migration involved in sprouting angiogenesis	0.025637	3	up_regulated
Dendritic cell	regulation of NIK/NF-kappaB signaling	0.025637	5	up_regulated
Dendritic cell	negative regulation of interleukin-6 production	0.0256611	4	up_regulated
Dendritic cell	regulation of lipid kinase activity	0.0256611	4	up_regulated
Dendritic cell	response to corticosteroid	0.0260165	6	up_regulated
Dendritic cell	positive regulation of protein serine/threonine kinase activity	0.0261823	7	up_regulated
Dendritic cell	negative regulation of phosphate metabolic process	0.0262022	11	up_regulated
Dendritic cell	long-chain fatty acid metabolic process	0.0263924	5	up_regulated
Dendritic cell	positive regulation of endothelial cell proliferation	0.0263924	5	up_regulated
Dendritic cell	regulation of phosphatidylinositol 3-kinase signaling	0.0263924	5	up_regulated
Dendritic cell	negative regulation of phosphorus metabolic process	0.0265114	11	up_regulated
Dendritic cell	vascular process in circulatory system	0.0265114	8	up_regulated
Dendritic cell	regulation of organic acid transport	0.026734	4	up_regulated
Dendritic cell	T cell mediated immunity	0.0272814	5	up_regulated
Dendritic cell	cellular response to lipoprotein particle stimulus	0.0273585	3	up_regulated
Dendritic cell	heme binding	0.027552	6	up_regulated
Dendritic cell	cytokine receptor activity	0.0279999	5	up_regulated
Dendritic cell	negative regulation of response to biotic stimulus	0.0282518	5	up_regulated
Dendritic cell	organic acid binding	0.0287527	6	up_regulated
Dendritic cell	positive regulation of synaptic transmission	0.0289529	6	up_regulated
Dendritic cell	multi-multicellular organism process	0.0292286	7	up_regulated
Dendritic cell	superoxide metabolic process	0.0292286	4	up_regulated
Dendritic cell	negative regulation of phosphatase activity	0.0292286	3	up_regulated
Dendritic cell	type 2 immune response	0.0292286	3	up_regulated
Dendritic cell	respiratory burst	0.0292286	3	up_regulated
Dendritic cell	erythrocyte development	0.0292286	3	up_regulated
Dendritic cell	positive regulation of lipid kinase activity	0.0292286	3	up_regulated
Dendritic cell	positive regulation of lymphocyte migration	0.0292286	3	up_regulated
Dendritic cell	positive regulation of tolerance induction	0.029512	2	up_regulated
Dendritic cell	positive regulation of inflammatory response to antigenic stimulus	0.029512	2	up_regulated
Dendritic cell	tryptophan metabolic process	0.029512	2	up_regulated
Dendritic cell	porphyrin-containing compound catabolic process	0.029512	2	up_regulated
Dendritic cell	regulation of heat generation	0.029512	2	up_regulated
Dendritic cell	regulation of natural killer cell proliferation	0.029512	2	up_regulated
Dendritic cell	tetrapyrrole catabolic process	0.029512	2	up_regulated
Dendritic cell	negative regulation of endothelial cell differentiation	0.029512	2	up_regulated
Dendritic cell	interleukin-1 binding	0.0297822	2	up_regulated
Dendritic cell	negative regulation of innate immune response	0.0302925	4	up_regulated
Dendritic cell	positive regulation of MAP kinase activity	0.0308595	5	up_regulated
Dendritic cell	tissue homeostasis	0.0314231	8	up_regulated
Dendritic cell	regulation of immunoglobulin production	0.0316367	4	up_regulated
Dendritic cell	myeloid cell development	0.0316367	4	up_regulated
Dendritic cell	positive regulation of lymphocyte mediated immunity	0.031771	5	up_regulated
Dendritic cell	interferon-gamma production	0.031771	5	up_regulated
Dendritic cell	regulation of interferon-gamma production	0.031771	5	up_regulated
Dendritic cell	positive regulation of ion transport	0.0318908	8	up_regulated
Dendritic cell	cellular response to oxygen levels	0.0325022	6	up_regulated
Dendritic cell	positive regulation of secretion by cell	0.0325022	8	up_regulated
Dendritic cell	serine-type endopeptidase complex	0.0327066	2	up_regulated
Dendritic cell	blood microparticle	0.0327066	6	up_regulated
Dendritic cell	regulation of ossification	0.0327687	5	up_regulated
Dendritic cell	cyclic nucleotide metabolic process	0.0330045	3	up_regulated
Dendritic cell	detection of biotic stimulus	0.0330045	3	up_regulated
Dendritic cell	positive regulation of interferon-beta production	0.0330045	3	up_regulated
Dendritic cell	regulation of response to reactive oxygen species	0.0330045	3	up_regulated
Dendritic cell	keratinocyte differentiation	0.0331865	6	up_regulated
Dendritic cell	negative regulation of secretion	0.0331865	6	up_regulated
Dendritic cell	positive regulation of calcium ion transport	0.0335872	5	up_regulated
Dendritic cell	regulation of T cell tolerance induction	0.0335872	2	up_regulated
Dendritic cell	response to peptidoglycan	0.0335872	2	up_regulated
Dendritic cell	response to laminar fluid shear stress	0.0335872	2	up_regulated
Dendritic cell	response to macrophage colony-stimulating factor	0.0335872	2	up_regulated
Dendritic cell	cellular response to macrophage colony-stimulating factor stimulus	0.0335872	2	up_regulated
Dendritic cell	fat-soluble vitamin biosynthetic process	0.0335872	2	up_regulated
Dendritic cell	hemoglobin biosynthetic process	0.0335872	2	up_regulated
Dendritic cell	branching involved in labyrinthine layer morphogenesis	0.0335872	2	up_regulated
Dendritic cell	leukocyte aggregation	0.0335872	2	up_regulated
Dendritic cell	macrophage apoptotic process	0.0335872	2	up_regulated
Dendritic cell	collagen-containing extracellular matrix	0.0336432	11	up_regulated
Dendritic cell	carbohydrate derivative catabolic process	0.0346548	6	up_regulated
Dendritic cell	negative regulation of cell-matrix adhesion	0.0347857	3	up_regulated
Dendritic cell	alpha-beta T cell proliferation	0.0347857	3	up_regulated
Dendritic cell	T-helper 17 type immune response	0.0347857	3	up_regulated
Dendritic cell	positive regulation of interferon-gamma production	0.035168	4	up_regulated
Dendritic cell	negative regulation of ERK1 and ERK2 cascade	0.035168	4	up_regulated
Dendritic cell	regulation of oxidative stress-induced cell death	0.035168	4	up_regulated
Dendritic cell	biomineral tissue development	0.0353175	6	up_regulated
Dendritic cell	icosanoid metabolic process	0.0353175	5	up_regulated
Dendritic cell	bone mineralization	0.0353175	5	up_regulated
Dendritic cell	iron ion transmembrane transporter activity	0.0356953	2	up_regulated
Dendritic cell	phosphatidylethanolamine binding	0.0356953	2	up_regulated
Dendritic cell	tetrapyrrole binding	0.0356953	6	up_regulated
Dendritic cell	regulation of protein-containing complex assembly	0.036001	10	up_regulated
Dendritic cell	regulation of glucose transmembrane transport	0.0365894	4	up_regulated
Dendritic cell	peptide secretion	0.0366402	7	up_regulated
Dendritic cell	positive regulation of B cell mediated immunity	0.0366402	3	up_regulated
Dendritic cell	positive regulation of immunoglobulin mediated immune response	0.0366402	3	up_regulated
Dendritic cell	mRNA transcription	0.0366402	3	up_regulated
Dendritic cell	negative regulation of toll-like receptor signaling pathway	0.0366402	3	up_regulated
Dendritic cell	neutrophil activation	0.0366402	3	up_regulated
Dendritic cell	regulation of bone resorption	0.0366402	3	up_regulated
Dendritic cell	intestinal absorption	0.0366402	3	up_regulated
Dendritic cell	biomineralization	0.0368556	6	up_regulated
Dendritic cell	artery morphogenesis	0.037655	4	up_regulated
Dendritic cell	immunological synapse formation	0.037655	2	up_regulated
Dendritic cell	natural killer cell proliferation	0.037655	2	up_regulated
Dendritic cell	regulation of acute inflammatory response to antigenic stimulus	0.037655	2	up_regulated
Dendritic cell	indolalkylamine metabolic process	0.037655	2	up_regulated
Dendritic cell	positive regulation of hormone metabolic process	0.037655	2	up_regulated
Dendritic cell	negative regulation of myeloid cell apoptotic process	0.037655	2	up_regulated
Dendritic cell	negative regulation of leukocyte degranulation	0.037655	2	up_regulated
Dendritic cell	regulation of fibrinolysis	0.037655	2	up_regulated
Dendritic cell	positive regulation of inositol phosphate biosynthetic process	0.037655	2	up_regulated
Dendritic cell	regulation of podosome assembly	0.037655	2	up_regulated
Dendritic cell	regulation of protein localization to cell periphery	0.0381292	5	up_regulated
Dendritic cell	primary lysosome	0.038277	6	up_regulated
Dendritic cell	azurophil granule	0.038277	6	up_regulated
Dendritic cell	cell recognition	0.038376	7	up_regulated
Dendritic cell	positive regulation of bone mineralization	0.038376	3	up_regulated
Dendritic cell	collagen catabolic process	0.038376	3	up_regulated
Dendritic cell	positive regulation of interleukin-12 production	0.038376	3	up_regulated
Dendritic cell	regulation of defense response to virus by host	0.038376	3	up_regulated
Dendritic cell	regulation of type I interferon-mediated signaling pathway	0.038376	3	up_regulated
Dendritic cell	positive regulation of substrate adhesion-dependent cell spreading	0.038376	3	up_regulated
Dendritic cell	steroid biosynthetic process	0.0391397	6	up_regulated
Dendritic cell	regulation of cysteine-type endopeptidase activity	0.0391545	7	up_regulated
Dendritic cell	amide transport	0.039714	8	up_regulated
Dendritic cell	regulation of endothelial cell migration	0.039714	7	up_regulated
Dendritic cell	hormone metabolic process	0.039714	7	up_regulated
Dendritic cell	regulation of bone mineralization	0.039714	4	up_regulated
Dendritic cell	myoblast differentiation	0.039714	4	up_regulated
Dendritic cell	cell fate determination	0.039714	3	up_regulated
Dendritic cell	negative regulation of interleukin-1 beta production	0.039714	3	up_regulated
Dendritic cell	superoxide anion generation	0.039714	3	up_regulated
Dendritic cell	phosphatidylinositol-mediated signaling	0.039714	6	up_regulated
Dendritic cell	T cell tolerance induction	0.039714	2	up_regulated
Dendritic cell	regulation of plasminogen activation	0.039714	2	up_regulated
Dendritic cell	positive regulation of homotypic cell-cell adhesion	0.039714	2	up_regulated
Dendritic cell	positive regulation of heterotypic cell-cell adhesion	0.039714	2	up_regulated
Dendritic cell	regulation of MHC class II biosynthetic process	0.039714	2	up_regulated
Dendritic cell	regulation of adenylate cyclase-activating G protein-coupled receptor signaling pathway	0.039714	2	up_regulated
Dendritic cell	regulation of hepatocyte proliferation	0.039714	2	up_regulated
Dendritic cell	response to metal ion	0.039714	9	up_regulated
Dendritic cell	negative regulation of MAPK cascade	0.039714	6	up_regulated
Dendritic cell	positive regulation of glucose transmembrane transport	0.039714	3	up_regulated
Dendritic cell	regulation of extrinsic apoptotic signaling pathway in absence of ligand	0.039714	3	up_regulated
Dendritic cell	negative regulation of type IIa hypersensitivity	0.039714	1	up_regulated
Dendritic cell	negative regulation of type I hypersensitivity	0.039714	1	up_regulated
Dendritic cell	negative regulation of antibody-dependent cellular cytotoxicity	0.039714	1	up_regulated
Dendritic cell	B cell antigen processing and presentation	0.039714	1	up_regulated
Dendritic cell	regulation of B cell antigen processing and presentation	0.039714	1	up_regulated
Dendritic cell	regulation of tolerance induction to self antigen	0.039714	1	up_regulated
Dendritic cell	positive regulation of tolerance induction to self antigen	0.039714	1	up_regulated
Dendritic cell	negative regulation of chronic inflammatory response to antigenic stimulus	0.039714	1	up_regulated
Dendritic cell	negative regulation of type II hypersensitivity	0.039714	1	up_regulated
Dendritic cell	lipopolysaccharide metabolic process	0.039714	1	up_regulated
Dendritic cell	lipopolysaccharide catabolic process	0.039714	1	up_regulated
Dendritic cell	pyruvate oxidation	0.039714	1	up_regulated
Dendritic cell	indoleacetic acid metabolic process	0.039714	1	up_regulated
Dendritic cell	auxin metabolic process	0.039714	1	up_regulated
Dendritic cell	vitamin E biosynthetic process	0.039714	1	up_regulated
Dendritic cell	response to non-ionic osmotic stress	0.039714	1	up_regulated
Dendritic cell	negative regulation of inositol phosphate biosynthetic process	0.039714	1	up_regulated
Dendritic cell	regulation of inositol-polyphosphate 5-phosphatase activity	0.039714	1	up_regulated
Dendritic cell	positive regulation of inositol-polyphosphate 5-phosphatase activity	0.039714	1	up_regulated
Dendritic cell	nitrite transport	0.039714	1	up_regulated
Dendritic cell	tryptophan catabolic process to indole-3-acetate	0.039714	1	up_regulated
Dendritic cell	phospholipase C-inhibiting G protein-coupled receptor signaling pathway	0.039714	1	up_regulated
Dendritic cell	regulation of toll-like receptor 5 signaling pathway	0.039714	1	up_regulated
Dendritic cell	negative regulation of toll-like receptor 5 signaling pathway	0.039714	1	up_regulated
Dendritic cell	regulation of toll-like receptor 6 signaling pathway	0.039714	1	up_regulated
Dendritic cell	response to vitamin B6	0.039714	1	up_regulated
Dendritic cell	long-chain fatty-acyl-CoA catabolic process	0.039714	1	up_regulated
Dendritic cell	vascular endothelial growth factor receptor-1 signaling pathway	0.039714	1	up_regulated
Dendritic cell	hepatocyte homeostasis	0.039714	1	up_regulated
Dendritic cell	positive regulation of mast cell activation by Fc-epsilon receptor signaling pathway	0.039714	1	up_regulated
Dendritic cell	C-C chemokine receptor CCR7 signaling pathway	0.039714	1	up_regulated
Dendritic cell	fusion of virus membrane with host endosome membrane	0.039714	1	up_regulated
Dendritic cell	positive regulation of complement activation, classical pathway	0.039714	1	up_regulated
Dendritic cell	positive regulation of translational initiation by iron	0.039714	1	up_regulated
Dendritic cell	sphingoid catabolic process	0.039714	1	up_regulated
Dendritic cell	negative regulation of calcium-dependent cell-cell adhesion	0.039714	1	up_regulated
Dendritic cell	collateral sprouting of intact axon in response to injury	0.039714	1	up_regulated
Dendritic cell	regulation of collateral sprouting of intact axon in response to injury	0.039714	1	up_regulated
Dendritic cell	negative regulation of collateral sprouting of intact axon in response to injury	0.039714	1	up_regulated
Dendritic cell	positive regulation of cytokine activity	0.039714	1	up_regulated
Dendritic cell	regulation of cell diameter	0.039714	1	up_regulated
Dendritic cell	negative regulation of branching involved in lung morphogenesis	0.039714	1	up_regulated
Dendritic cell	endocardial cushion cell development	0.039714	1	up_regulated
Dendritic cell	detection of lipoteichoic acid	0.039714	1	up_regulated
Dendritic cell	negative regulation of nucleotide-binding oligomerization domain containing 1 signaling pathway	0.039714	1	up_regulated
Dendritic cell	cellular response to gravity	0.039714	1	up_regulated
Dendritic cell	cellular response to non-ionic osmotic stress	0.039714	1	up_regulated
Dendritic cell	positive regulation of glomerular metanephric mesangial cell proliferation	0.039714	1	up_regulated
Dendritic cell	eosinophil extravasation	0.039714	1	up_regulated
Dendritic cell	adenylate cyclase-activating adrenergic receptor signaling pathway involved in cardiac muscle relaxation	0.039714	1	up_regulated
Dendritic cell	response to Gram-negative bacterium	0.039714	1	up_regulated
Dendritic cell	oxidised low-density lipoprotein particle clearance	0.039714	1	up_regulated
Dendritic cell	multiple spine synapse organization	0.039714	1	up_regulated
Dendritic cell	multiple spine synapse organization, single dendrite	0.039714	1	up_regulated
Dendritic cell	positive regulation of interleukin-33 production	0.039714	1	up_regulated
Dendritic cell	negative regulation of cargo loading into COPII-coated vesicle	0.039714	1	up_regulated
Dendritic cell	response to paracetamol	0.039714	1	up_regulated
Dendritic cell	leukotriene A4 biosynthetic process	0.039714	1	up_regulated
Dendritic cell	VEGF-activated neuropilin signaling pathway involved in axon guidance	0.039714	1	up_regulated
Dendritic cell	regulation of C-C chemokine receptor CCR7 signaling pathway	0.039714	1	up_regulated
Dendritic cell	positive regulation of C-C chemokine receptor CCR7 signaling pathway	0.039714	1	up_regulated
Dendritic cell	regulation of fusion of virus membrane with host plasma membrane	0.039714	1	up_regulated
Dendritic cell	negative regulation of fusion of virus membrane with host plasma membrane	0.039714	1	up_regulated
Dendritic cell	negative regulation of microglial cell mediated cytotoxicity	0.039714	1	up_regulated
Dendritic cell	regulation of maternal process involved in parturition	0.039714	1	up_regulated
Dendritic cell	positive regulation of maternal process involved in parturition	0.039714	1	up_regulated
Dendritic cell	response to 2-O-acetyl-1-O-hexadecyl-sn-glycero-3-phosphocholine	0.039714	1	up_regulated
Dendritic cell	cellular response to 2-O-acetyl-1-O-hexadecyl-sn-glycero-3-phosphocholine	0.039714	1	up_regulated
Dendritic cell	regulation of establishment of Sertoli cell barrier	0.039714	1	up_regulated
Dendritic cell	negative regulation of establishment of Sertoli cell barrier	0.039714	1	up_regulated
Dendritic cell	negative regulation of leukocyte adhesion to arterial endothelial cell	0.039714	1	up_regulated
Dendritic cell	otic placode development	0.039714	1	up_regulated
Dendritic cell	positive regulation of CAMKK-AMPK signaling cascade	0.039714	1	up_regulated
Dendritic cell	inferior endocardial cushion morphogenesis	0.039714	1	up_regulated
Dendritic cell	regulation of endosomal vesicle fusion	0.039714	1	up_regulated
Dendritic cell	excitatory synapse pruning	0.039714	1	up_regulated
Dendritic cell	regulation of synapse pruning	0.039714	1	up_regulated
Dendritic cell	positive regulation of synapse pruning	0.039714	1	up_regulated
Dendritic cell	negative regulation of postsynaptic density organization	0.039714	1	up_regulated
Dendritic cell	positive regulation of female gonad development	0.039714	1	up_regulated
Dendritic cell	positive regulation of CD40 signaling pathway	0.039714	1	up_regulated
Dendritic cell	regulation of eosinophil extravasation	0.039714	1	up_regulated
Dendritic cell	negative regulation of eosinophil extravasation	0.039714	1	up_regulated
Dendritic cell	positive regulation of progesterone secretion	0.039714	1	up_regulated
Dendritic cell	regulation of smooth muscle cell migration	0.039714	4	up_regulated
Dendritic cell	response to axon injury	0.039714	4	up_regulated
Dendritic cell	positive regulation of response to biotic stimulus	0.0401995	6	up_regulated
Dendritic cell	peptidase inhibitor complex	0.0409676	2	up_regulated
Dendritic cell	serine-type peptidase complex	0.0409676	2	up_regulated
Dendritic cell	negative regulation of cell development	0.0411619	6	up_regulated
Dendritic cell	regulation of lymphocyte differentiation	0.0411619	6	up_regulated
Dendritic cell	regulation of transforming growth factor beta receptor signaling pathway	0.0411645	5	up_regulated
Dendritic cell	regulation of plasma lipoprotein particle levels	0.0411645	4	up_regulated
Dendritic cell	epidermis development	0.0411645	9	up_regulated
Dendritic cell	regulation of mast cell activation	0.0415254	3	up_regulated
Dendritic cell	regulation of neutrophil migration	0.0415254	3	up_regulated
Dendritic cell	synapse organization	0.0417173	10	up_regulated
Dendritic cell	leukocyte mediated cytotoxicity	0.0422183	5	up_regulated
Dendritic cell	positive regulation of endothelial cell migration	0.0422183	5	up_regulated
Dendritic cell	iron ion homeostasis	0.0425779	4	up_regulated
Dendritic cell	regulation of leukocyte apoptotic process	0.0425779	4	up_regulated
Dendritic cell	epithelial cell migration	0.0428407	9	up_regulated
Dendritic cell	positive regulation of cell development	0.0428407	8	up_regulated
Dendritic cell	neutrophil homeostasis	0.0428407	2	up_regulated
Dendritic cell	negative regulation of humoral immune response	0.0428407	2	up_regulated
Dendritic cell	aromatic amino acid family catabolic process	0.0428407	2	up_regulated
Dendritic cell	CD40 signaling pathway	0.0428407	2	up_regulated
Dendritic cell	microvillus assembly	0.0428407	2	up_regulated
Dendritic cell	glial cell apoptotic process	0.0428407	2	up_regulated
Dendritic cell	negative regulation of tyrosine phosphorylation of STAT protein	0.0428407	2	up_regulated
Dendritic cell	negative regulation of bone resorption	0.0428407	2	up_regulated
Dendritic cell	regulation of retinoic acid receptor signaling pathway	0.0428407	2	up_regulated
Dendritic cell	regulation of leukocyte tethering or rolling	0.0428407	2	up_regulated
Dendritic cell	regulation of cellular ketone metabolic process	0.0429472	5	up_regulated
Dendritic cell	B cell activation involved in immune response	0.0437567	4	up_regulated
Dendritic cell	endothelium development	0.0441493	5	up_regulated
Dendritic cell	regulation of cellular response to transforming growth factor beta stimulus	0.0441493	5	up_regulated
Dendritic cell	calcium ion transport	0.0442118	10	up_regulated
Dendritic cell	female pregnancy	0.0443643	6	up_regulated
Dendritic cell	epithelium migration	0.0445038	9	up_regulated
Dendritic cell	positive regulation of neuron death	0.0452682	4	up_regulated
Dendritic cell	positive regulation of stress-activated protein kinase signaling cascade	0.0452919	5	up_regulated
Dendritic cell	mesenchyme development	0.0455207	8	up_regulated
Dendritic cell	collagen biosynthetic process	0.0455207	3	up_regulated
Dendritic cell	regulation of endothelial cell differentiation	0.0455207	3	up_regulated
Dendritic cell	regulation of calcium ion import	0.0455207	3	up_regulated
Dendritic cell	chemoattractant activity	0.0461373	3	up_regulated
Dendritic cell	proteoglycan binding	0.0461373	3	up_regulated
Dendritic cell	protein processing	0.0462745	7	up_regulated
Dendritic cell	regulation of T cell mediated immunity	0.0467256	4	up_regulated
Dendritic cell	bone remodeling	0.0467256	4	up_regulated
Dendritic cell	positive regulation of I-kappaB kinase/NF-kappaB signaling	0.047221	6	up_regulated
Dendritic cell	regulation of ketone biosynthetic process	0.047221	2	up_regulated
Dendritic cell	hemoglobin metabolic process	0.047221	2	up_regulated
Dendritic cell	preganglionic parasympathetic fiber development	0.047221	2	up_regulated
Dendritic cell	regulation of integrin activation	0.047221	2	up_regulated
Dendritic cell	cellular response to hepatocyte growth factor stimulus	0.047221	2	up_regulated
Dendritic cell	G protein-coupled receptor signaling pathway involved in heart process	0.047221	2	up_regulated
Dendritic cell	antiviral innate immune response	0.047221	2	up_regulated
Dendritic cell	tissue migration	0.0475723	9	up_regulated
Dendritic cell	negative regulation of dephosphorylation	0.0476531	3	up_regulated
Dendritic cell	stress-activated MAPK cascade	0.0476841	7	up_regulated
Dendritic cell	leukocyte homeostasis	0.0480388	4	up_regulated
Dendritic cell	gland development	0.0480967	10	up_regulated
Dendritic cell	regulation of protein modification by small protein conjugation or removal	0.0485456	7	up_regulated
Dendritic cell	negative regulation of DNA-binding transcription factor activity	0.0489461	6	up_regulated
Dendritic cell	response to ketone	0.0489461	6	up_regulated
Dendritic cell	regulation of protein tyrosine kinase activity	0.049668	4	up_regulated
Dendritic cell	regulation of G protein-coupled receptor signaling pathway	0.0498187	5	up_regulated
Dendritic cell	negative regulation of myeloid leukocyte differentiation	0.0499532	3	up_regulated
Dendritic cell	regulation of bone remodeling	0.0499532	3	up_regulated
Epithelial cell	response to lipopolysaccharide	1.52499e-10	23	up_regulated
Epithelial cell	response to molecule of bacterial origin	2.77716e-10	23	up_regulated
Epithelial cell	collagen-containing extracellular matrix	2.03559e-09	23	up_regulated
Epithelial cell	leukocyte migration	4.16092e-07	20	up_regulated
Epithelial cell	cellular response to lipopolysaccharide	1.24293e-06	15	up_regulated
Epithelial cell	glycosaminoglycan binding	1.78175e-06	15	up_regulated
Epithelial cell	cytokine receptor binding	1.78175e-06	16	up_regulated
Epithelial cell	cellular response to molecule of bacterial origin	2.08362e-06	15	up_regulated
Epithelial cell	cytokine-mediated signaling pathway	2.12223e-06	21	up_regulated
Epithelial cell	chemokine activity	3.05647e-06	8	up_regulated
Epithelial cell	response to tumor necrosis factor	4.64188e-06	15	up_regulated
Epithelial cell	regulation of leukocyte migration	5.24226e-06	14	up_regulated
Epithelial cell	cellular response to biotic stimulus	5.24226e-06	15	up_regulated
Epithelial cell	regulation of angiogenesis	6.39707e-06	17	up_regulated
Epithelial cell	regulation of inflammatory response	6.39707e-06	18	up_regulated
Epithelial cell	positive regulation of response to external stimulus	6.39707e-06	19	up_regulated
Epithelial cell	regulation of vasculature development	6.39707e-06	17	up_regulated
Epithelial cell	cell chemotaxis	8.12357e-06	16	up_regulated
Epithelial cell	leukocyte chemotaxis	8.38351e-06	14	up_regulated
Epithelial cell	extracellular matrix structural constituent	1.15642e-05	12	up_regulated
Epithelial cell	positive regulation of leukocyte migration	1.52594e-05	11	up_regulated
Epithelial cell	chemokine receptor binding	3.3036e-05	8	up_regulated
Epithelial cell	cytokine activity	3.3036e-05	13	up_regulated
Epithelial cell	myeloid leukocyte migration	3.8691e-05	13	up_regulated
Epithelial cell	CXCR chemokine receptor binding	4.11781e-05	5	up_regulated
Epithelial cell	granulocyte chemotaxis	5.37835e-05	10	up_regulated
Epithelial cell	regulation of extrinsic apoptotic signaling pathway via death domain receptors	6.00293e-05	7	up_regulated
Epithelial cell	positive regulation of nitric-oxide synthase biosynthetic process	6.00293e-05	5	up_regulated
Epithelial cell	leukocyte cell-cell adhesion	7.19127e-05	16	up_regulated
Epithelial cell	defense response to virus	7.19127e-05	14	up_regulated
Epithelial cell	defense response to symbiont	7.19127e-05	14	up_regulated
Epithelial cell	regulation of leukocyte cell-cell adhesion	8.88574e-05	15	up_regulated
Epithelial cell	response to virus	8.88574e-05	16	up_regulated
Epithelial cell	positive regulation of cell adhesion	9.70325e-05	17	up_regulated
Epithelial cell	leukocyte adhesion to vascular endothelial cell	9.705e-05	7	up_regulated
Epithelial cell	external side of plasma membrane	9.89365e-05	17	up_regulated
Epithelial cell	secretory granule lumen	9.89365e-05	14	up_regulated
Epithelial cell	cytoplasmic vesicle lumen	9.89365e-05	14	up_regulated
Epithelial cell	vesicle lumen	9.89365e-05	14	up_regulated
Epithelial cell	nitric-oxide synthase biosynthetic process	0.000132186	5	up_regulated
Epithelial cell	regulation of nitric-oxide synthase biosynthetic process	0.000132186	5	up_regulated
Epithelial cell	cellular response to tumor necrosis factor	0.000153645	12	up_regulated
Epithelial cell	regulation of leukocyte adhesion to vascular endothelial cell	0.000153645	6	up_regulated
Epithelial cell	granulocyte migration	0.000164223	10	up_regulated
Epithelial cell	chemokine-mediated signaling pathway	0.000164223	8	up_regulated
Epithelial cell	positive regulation of cytokine production	0.000175785	17	up_regulated
Epithelial cell	mononuclear cell migration	0.000220855	11	up_regulated
Epithelial cell	positive regulation of defense response	0.000252787	13	up_regulated
Epithelial cell	positive regulation of leukocyte cell-cell adhesion	0.000252787	12	up_regulated
Epithelial cell	positive regulation of cell-cell adhesion	0.000258423	13	up_regulated
Epithelial cell	response to chemokine	0.00026067	8	up_regulated
Epithelial cell	cellular response to chemokine	0.00026067	8	up_regulated
Epithelial cell	monocyte chemotaxis	0.000296881	7	up_regulated
Epithelial cell	regulation of leukocyte proliferation	0.000323129	12	up_regulated
Epithelial cell	positive regulation of acute inflammatory response	0.000335455	5	up_regulated
Epithelial cell	regulation of acute inflammatory response	0.000335455	6	up_regulated
Epithelial cell	regulation of cell-cell adhesion	0.000350901	16	up_regulated
Epithelial cell	cellular extravasation	0.00035152	7	up_regulated
Epithelial cell	extracellular matrix organization	0.000374918	13	up_regulated
Epithelial cell	extracellular structure organization	0.00038029	13	up_regulated
Epithelial cell	external encapsulating structure organization	0.000399593	13	up_regulated
Epithelial cell	neutrophil chemotaxis	0.000406032	8	up_regulated
Epithelial cell	response to interleukin-1	0.000409134	9	up_regulated
Epithelial cell	cell-substrate adhesion	0.000439092	14	up_regulated
Epithelial cell	growth factor binding	0.000456783	9	up_regulated
Epithelial cell	positive regulation of angiogenesis	0.000465263	10	up_regulated
Epithelial cell	positive regulation of vasculature development	0.000465263	10	up_regulated
Epithelial cell	positive regulation of inflammatory response	0.000476581	9	up_regulated
Epithelial cell	regulation of apoptotic signaling pathway	0.000491046	14	up_regulated
Epithelial cell	cellular response to interleukin-1	0.000501764	8	up_regulated
Epithelial cell	negative regulation of extrinsic apoptotic signaling pathway via death domain receptors	0.000512698	5	up_regulated
Epithelial cell	negative regulation of apoptotic signaling pathway	0.000525361	11	up_regulated
Epithelial cell	negative regulation of response to external stimulus	0.000553462	15	up_regulated
Epithelial cell	leukocyte proliferation	0.000628251	13	up_regulated
Epithelial cell	regulation of extrinsic apoptotic signaling pathway	0.000639535	9	up_regulated
Epithelial cell	positive regulation of transforming growth factor beta receptor signaling pathway	0.000639535	5	up_regulated
Epithelial cell	positive regulation of cellular response to transforming growth factor beta stimulus	0.000639535	5	up_regulated
Epithelial cell	extrinsic apoptotic signaling pathway via death domain receptors	0.000687749	7	up_regulated
Epithelial cell	serine protease inhibitor complex	0.000719416	3	up_regulated
Epithelial cell	receptor-mediated endocytosis	0.00088253	11	up_regulated
Epithelial cell	formation of primary germ layer	0.000907905	8	up_regulated
Epithelial cell	regulation of sprouting angiogenesis	0.000917882	6	up_regulated
Epithelial cell	regulation of leukocyte chemotaxis	0.00093517	8	up_regulated
Epithelial cell	neutrophil migration	0.00116088	8	up_regulated
Epithelial cell	positive regulation of leukocyte chemotaxis	0.00120231	7	up_regulated
Epithelial cell	regulation of epithelial cell apoptotic process	0.00120231	7	up_regulated
Epithelial cell	zymogen activation	0.00124258	6	up_regulated
Epithelial cell	regulation of cellular extravasation	0.00128393	5	up_regulated
Epithelial cell	regulation of ERK1 and ERK2 cascade	0.00138075	12	up_regulated
Epithelial cell	positive regulation of endocytosis	0.00139725	7	up_regulated
Epithelial cell	cellular response to heat	0.00140636	6	up_regulated
Epithelial cell	cellular response to leukemia inhibitory factor	0.00155389	7	up_regulated
Epithelial cell	viral life cycle	0.00157954	12	up_regulated
Epithelial cell	response to leukemia inhibitory factor	0.00161673	7	up_regulated
Epithelial cell	protease inhibitor complex	0.00170384	3	up_regulated
Epithelial cell	heparin binding	0.00185329	9	up_regulated
Epithelial cell	positive regulation of tumor necrosis factor production	0.00193184	7	up_regulated
Epithelial cell	positive regulation of cell activation	0.0020654	14	up_regulated
Epithelial cell	ovulation	0.00222352	4	up_regulated
Epithelial cell	antigen processing and presentation	0.00234076	7	up_regulated
Epithelial cell	positive regulation of tumor necrosis factor superfamily cytokine production	0.00234076	7	up_regulated
Epithelial cell	muscle cell proliferation	0.00234076	10	up_regulated
Epithelial cell	positive regulation of osteoblast differentiation	0.00239011	6	up_regulated
Epithelial cell	ERK1 and ERK2 cascade	0.00241644	12	up_regulated
Epithelial cell	cell-matrix adhesion	0.00241644	10	up_regulated
Epithelial cell	fibrinolysis	0.00241644	4	up_regulated
Epithelial cell	positive regulation of leukocyte adhesion to vascular endothelial cell	0.00241644	4	up_regulated
Epithelial cell	positive regulation of blood vessel endothelial cell migration	0.00241754	6	up_regulated
Epithelial cell	response to heat	0.00241754	7	up_regulated
Epithelial cell	fat cell differentiation	0.00246948	10	up_regulated
Epithelial cell	negative regulation of wound healing	0.00254469	6	up_regulated
Epithelial cell	response to nutrient	0.00262871	8	up_regulated
Epithelial cell	plasminogen activation	0.0026797	4	up_regulated
Epithelial cell	negative regulation of blood coagulation	0.00269583	5	up_regulated
Epithelial cell	osteoblast differentiation	0.00269583	10	up_regulated
Epithelial cell	acute inflammatory response	0.00282687	7	up_regulated
Epithelial cell	negative regulation of hemostasis	0.00289513	5	up_regulated
Epithelial cell	positive regulation of platelet aggregation	0.00299636	3	up_regulated
Epithelial cell	oncostatin-M receptor complex	0.00309881	2	up_regulated
Epithelial cell	receptor ligand activity	0.00332339	15	up_regulated
Epithelial cell	hyaluronic acid binding	0.00332339	4	up_regulated
Epithelial cell	signaling receptor activator activity	0.00332339	15	up_regulated
Epithelial cell	cellular response to interferon-gamma	0.00357241	7	up_regulated
Epithelial cell	epithelial cell apoptotic process	0.00357241	7	up_regulated
Epithelial cell	negative regulation of coagulation	0.00371301	5	up_regulated
Epithelial cell	peptidase inhibitor complex	0.00382774	3	up_regulated
Epithelial cell	G protein-coupled receptor binding	0.00384226	11	up_regulated
Epithelial cell	regulation of glial cell apoptotic process	0.00393803	3	up_regulated
Epithelial cell	positive regulation of epithelial to mesenchymal transition	0.0039568	5	up_regulated
Epithelial cell	positive regulation of receptor-mediated endocytosis	0.0039568	5	up_regulated
Epithelial cell	viral process	0.00400996	13	up_regulated
Epithelial cell	positive regulation of leukocyte activation	0.00426511	13	up_regulated
Epithelial cell	cell adhesion mediated by integrin	0.00434591	6	up_regulated
Epithelial cell	integrin binding	0.00447018	8	up_regulated
Epithelial cell	regulation of response to wounding	0.00455822	8	up_regulated
Epithelial cell	negative regulation of immune system process	0.00455822	13	up_regulated
Epithelial cell	humoral immune response	0.00502891	11	up_regulated
Epithelial cell	regulation of smooth muscle cell proliferation	0.00524105	8	up_regulated
Epithelial cell	platelet alpha granule	0.00528211	6	up_regulated
Epithelial cell	regulation of cell-substrate adhesion	0.0053089	9	up_regulated
Epithelial cell	smooth muscle cell proliferation	0.00575961	8	up_regulated
Epithelial cell	regulation of transforming growth factor beta receptor signaling pathway	0.00575961	7	up_regulated
Epithelial cell	negative regulation of response to wounding	0.00583446	6	up_regulated
Epithelial cell	blood coagulation	0.00583446	9	up_regulated
Epithelial cell	extrinsic apoptotic signaling pathway	0.00583446	9	up_regulated
Epithelial cell	regulation of endothelial cell apoptotic process	0.00584817	5	up_regulated
Epithelial cell	positive regulation of T cell activation	0.00613822	9	up_regulated
Epithelial cell	regulation of wound healing	0.00625866	7	up_regulated
Epithelial cell	regulation of cellular response to transforming growth factor beta stimulus	0.00625866	7	up_regulated
Epithelial cell	leukocyte tethering or rolling	0.00630531	4	up_regulated
Epithelial cell	positive regulation of smooth muscle cell proliferation	0.00646386	6	up_regulated
Epithelial cell	response to carbohydrate	0.00646386	9	up_regulated
Epithelial cell	coagulation	0.00646386	9	up_regulated
Epithelial cell	hemostasis	0.00662761	9	up_regulated
Epithelial cell	interleukin-6 receptor complex	0.00672101	2	up_regulated
Epithelial cell	response to temperature stimulus	0.00679609	8	up_regulated
Epithelial cell	regulation of osteoblast differentiation	0.00679698	7	up_regulated
Epithelial cell	negative regulation of extrinsic apoptotic signaling pathway	0.0070216	6	up_regulated
Epithelial cell	tumor necrosis factor production	0.00706252	8	up_regulated
Epithelial cell	regulation of tumor necrosis factor production	0.00706252	8	up_regulated
Epithelial cell	homeostasis of number of cells	0.00706252	10	up_regulated
Epithelial cell	regulation of viral life cycle	0.00748382	7	up_regulated
Epithelial cell	response to type I interferon	0.00753651	5	up_regulated
Epithelial cell	lymphocyte chemotaxis	0.00753651	5	up_regulated
Epithelial cell	response to interferon-gamma	0.00759645	7	up_regulated
Epithelial cell	positive regulation of chemotaxis	0.00759645	7	up_regulated
Epithelial cell	regulation of T cell activation	0.00761221	11	up_regulated
Epithelial cell	sprouting angiogenesis	0.00761221	8	up_regulated
Epithelial cell	response to alcohol	0.00761221	9	up_regulated
Epithelial cell	antigen processing and presentation of peptide or polysaccharide antigen via MHC class II	0.00761221	4	up_regulated
Epithelial cell	dendritic cell antigen processing and presentation	0.00761221	3	up_regulated
Epithelial cell	positive regulation of homotypic cell-cell adhesion	0.00761221	3	up_regulated
Epithelial cell	endothelial cell apoptotic process	0.00761221	5	up_regulated
Epithelial cell	tumor necrosis factor superfamily cytokine production	0.00767929	8	up_regulated
Epithelial cell	regulation of tumor necrosis factor superfamily cytokine production	0.00767929	8	up_regulated
Epithelial cell	regulation of blood coagulation	0.00801374	5	up_regulated
Epithelial cell	regulation of epithelial to mesenchymal transition	0.0080653	6	up_regulated
Epithelial cell	gastrulation	0.00837727	8	up_regulated
Epithelial cell	biological process involved in interaction with host	0.00862051	8	up_regulated
Epithelial cell	defense response to Gram-positive bacterium	0.00867135	6	up_regulated
Epithelial cell	glial cell apoptotic process	0.00867135	3	up_regulated
Epithelial cell	negative regulation of smooth muscle contraction	0.00867135	3	up_regulated
Epithelial cell	regulation of leukocyte tethering or rolling	0.00867135	3	up_regulated
Epithelial cell	antigen processing and presentation of exogenous peptide antigen	0.00869356	4	up_regulated
Epithelial cell	regulation of hemostasis	0.00869356	5	up_regulated
Epithelial cell	platelet alpha granule lumen	0.00875747	5	up_regulated
Epithelial cell	negative regulation of angiogenesis	0.00970228	7	up_regulated
Epithelial cell	regulation of blood vessel endothelial cell migration	0.0100381	7	up_regulated
Epithelial cell	chronic inflammatory response	0.0100766	3	up_regulated
Epithelial cell	antiviral innate immune response	0.0100766	3	up_regulated
Epithelial cell	negative regulation of blood vessel morphogenesis	0.0102391	7	up_regulated
Epithelial cell	regulation of coagulation	0.0102391	5	up_regulated
Epithelial cell	ossification	0.0102964	12	up_regulated
Epithelial cell	regulation of MyD88-dependent toll-like receptor signaling pathway	0.0102965	2	up_regulated
Epithelial cell	regulation of osteoclast proliferation	0.0102965	2	up_regulated
Epithelial cell	regulation of smooth muscle cell-matrix adhesion	0.0102965	2	up_regulated
Epithelial cell	negative regulation of vasculature development	0.0102965	7	up_regulated
Epithelial cell	negative regulation of endopeptidase activity	0.0104239	9	up_regulated
Epithelial cell	transforming growth factor beta receptor signaling pathway	0.0104239	8	up_regulated
Epithelial cell	negative regulation of cytokine production	0.0104549	11	up_regulated
Epithelial cell	entry into host	0.0104641	7	up_regulated
Epithelial cell	positive regulation of nitric oxide biosynthetic process	0.0105569	4	up_regulated
Epithelial cell	regulation of endopeptidase activity	0.0110151	12	up_regulated
Epithelial cell	toll-like receptor 4 signaling pathway	0.0114308	4	up_regulated
Epithelial cell	cellular response to vascular endothelial growth factor stimulus	0.0114308	5	up_regulated
Epithelial cell	positive regulation of MAPK cascade	0.0114308	13	up_regulated
Epithelial cell	positive regulation of lymphocyte activation	0.0119772	11	up_regulated
Epithelial cell	negative regulation of hydrolase activity	0.0119772	11	up_regulated
Epithelial cell	positive regulation of leukocyte proliferation	0.0121218	7	up_regulated
Epithelial cell	positive regulation of nitric oxide metabolic process	0.012133	4	up_regulated
Epithelial cell	regulation of viral process	0.0124485	7	up_regulated
Epithelial cell	eosinophil chemotaxis	0.0124838	3	up_regulated
Epithelial cell	regulation of endocytosis	0.0124838	8	up_regulated
Epithelial cell	regulation of mononuclear cell migration	0.0129299	6	up_regulated
Epithelial cell	negative regulation of peptidase activity	0.0129299	9	up_regulated
Epithelial cell	negative regulation of ERK1 and ERK2 cascade	0.0129938	5	up_regulated
Epithelial cell	epithelial to mesenchymal transition	0.0134686	7	up_regulated
Epithelial cell	cytokine binding	0.0135727	7	up_regulated
Epithelial cell	regulation of cell migration involved in sprouting angiogenesis	0.0136393	5	up_regulated
Epithelial cell	reverse cholesterol transport	0.0140699	3	up_regulated
Epithelial cell	epithelial cell proliferation	0.014128	12	up_regulated
Epithelial cell	antimicrobial humoral immune response mediated by antimicrobial peptide	0.014128	5	up_regulated
Epithelial cell	response to ethanol	0.014128	6	up_regulated
Epithelial cell	lymphocyte migration	0.014128	6	up_regulated
Epithelial cell	somite specification	0.014509	2	up_regulated
Epithelial cell	fusion of virus membrane with host plasma membrane	0.014509	2	up_regulated
Epithelial cell	membrane to membrane docking	0.014509	2	up_regulated
Epithelial cell	membrane fusion involved in viral entry into host cell	0.014509	2	up_regulated
Epithelial cell	collagen binding	0.0149675	5	up_regulated
Epithelial cell	antigen processing and presentation of exogenous antigen	0.0155287	4	up_regulated
Epithelial cell	antimicrobial humoral response	0.0156177	6	up_regulated
Epithelial cell	response to steroid hormone	0.0160069	10	up_regulated
Epithelial cell	toll-like receptor signaling pathway	0.0161379	6	up_regulated
Epithelial cell	membrane raft	0.0162354	10	up_regulated
Epithelial cell	membrane microdomain	0.0162354	10	up_regulated
Epithelial cell	lipopolysaccharide receptor complex	0.0162354	2	up_regulated
Epithelial cell	myeloid cell differentiation	0.0162392	11	up_regulated
Epithelial cell	positive regulation of ERK1 and ERK2 cascade	0.0162392	8	up_regulated
Epithelial cell	regulation of platelet activation	0.0163361	4	up_regulated
Epithelial cell	response to vitamin	0.016616	5	up_regulated
Epithelial cell	regulation of peptidase activity	0.0167977	12	up_regulated
Epithelial cell	inflammatory cell apoptotic process	0.0170737	3	up_regulated
Epithelial cell	response to lithium ion	0.0170737	3	up_regulated
Epithelial cell	brown fat cell differentiation	0.0172487	4	up_regulated
Epithelial cell	endothelial cell migration	0.0177943	9	up_regulated
Epithelial cell	regulation of chemotaxis	0.0180661	8	up_regulated
Epithelial cell	regulation of T cell proliferation	0.0181037	7	up_regulated
Epithelial cell	modulation by symbiont of entry into host	0.0181899	4	up_regulated
Epithelial cell	positive regulation of extrinsic apoptotic signaling pathway	0.0181899	4	up_regulated
Epithelial cell	blood vessel endothelial cell migration	0.0184599	7	up_regulated
Epithelial cell	eosinophil migration	0.0187949	3	up_regulated
Epithelial cell	heterophilic cell-cell adhesion via plasma membrane cell adhesion molecules	0.0192402	4	up_regulated
Epithelial cell	regulation of granulocyte chemotaxis	0.0192402	4	up_regulated
Epithelial cell	defense response to Gram-negative bacterium	0.0192402	5	up_regulated
Epithelial cell	movement in host environment	0.0192402	7	up_regulated
Epithelial cell	negative regulation of plasminogen activation	0.0192402	2	up_regulated
Epithelial cell	smooth muscle cell-matrix adhesion	0.0192402	2	up_regulated
Epithelial cell	regulation of endothelial cell migration	0.0196722	8	up_regulated
Epithelial cell	bone remodeling	0.0196722	5	up_regulated
Epithelial cell	response to hypoxia	0.0196722	9	up_regulated
Epithelial cell	biological process involved in symbiotic interaction	0.0196722	9	up_regulated
Epithelial cell	positive regulation of endothelial cell migration	0.0198113	6	up_regulated
Epithelial cell	negative regulation of epithelial cell apoptotic process	0.0198113	4	up_regulated
Epithelial cell	myeloid leukocyte activation	0.020271	8	up_regulated
Epithelial cell	negative regulation of proteolysis	0.0217036	10	up_regulated
Epithelial cell	liver development	0.0217955	6	up_regulated
Epithelial cell	viral genome replication	0.0217955	6	up_regulated
Epithelial cell	regulation of response to biotic stimulus	0.0217955	10	up_regulated
Epithelial cell	response to metal ion	0.0217955	10	up_regulated
Epithelial cell	negative regulation of viral process	0.0218654	5	up_regulated
Epithelial cell	negative regulation of leukocyte proliferation	0.0218654	5	up_regulated
Epithelial cell	negative regulation of muscle contraction	0.0219869	3	up_regulated
Epithelial cell	protein complex involved in cell-matrix adhesion	0.0226961	2	up_regulated
Epithelial cell	endoderm formation	0.0234267	4	up_regulated
Epithelial cell	hepaticobiliary system development	0.023728	6	up_regulated
Epithelial cell	microvillus	0.0238352	5	up_regulated
Epithelial cell	regulation of lymphocyte chemotaxis	0.0239626	3	up_regulated
Epithelial cell	neuronal signal transduction	0.0239626	2	up_regulated
Epithelial cell	response to luteinizing hormone	0.0239626	2	up_regulated
Epithelial cell	response to interleukin-3	0.0239626	2	up_regulated
Epithelial cell	cellular response to interleukin-3	0.0239626	2	up_regulated
Epithelial cell	oncostatin-M-mediated signaling pathway	0.0239626	2	up_regulated
Epithelial cell	interleukin-27-mediated signaling pathway	0.0239626	2	up_regulated
Epithelial cell	cell migration involved in sprouting angiogenesis	0.0239626	5	up_regulated
Epithelial cell	release of cytochrome c from mitochondria	0.0239626	4	up_regulated
Epithelial cell	regulation of biological process involved in symbiotic interaction	0.0239626	4	up_regulated
Epithelial cell	regulation of adaptive immune response	0.0240323	7	up_regulated
Epithelial cell	response to decreased oxygen levels	0.0240901	9	up_regulated
Epithelial cell	MHC protein complex	0.0243218	3	up_regulated
Epithelial cell	tertiary granule lumen	0.0244182	4	up_regulated
Epithelial cell	apical part of cell	0.0249121	11	up_regulated
Epithelial cell	TRAIL binding	0.0267669	2	up_regulated
Epithelial cell	positive regulation of type I interferon production	0.0269737	4	up_regulated
Epithelial cell	wound healing	0.0272617	11	up_regulated
Epithelial cell	response to cadmium ion	0.0284373	4	up_regulated
Epithelial cell	regulation of platelet aggregation	0.0284373	3	up_regulated
Epithelial cell	positive regulation of sprouting angiogenesis	0.0284373	3	up_regulated
Epithelial cell	regulation of peptidyl-serine phosphorylation	0.0284373	6	up_regulated
Epithelial cell	negative regulation of cellular component movement	0.0285895	10	up_regulated
Epithelial cell	sulfur compound binding	0.0293918	9	up_regulated
Epithelial cell	cellular response to transforming growth factor beta stimulus	0.0300206	8	up_regulated
Epithelial cell	viral entry into host cell	0.0300206	6	up_regulated
Epithelial cell	positive regulation of small molecule metabolic process	0.0300206	6	up_regulated
Epithelial cell	osteoclast proliferation	0.0300379	2	up_regulated
Epithelial cell	positive regulation of extracellular matrix disassembly	0.0300379	2	up_regulated
Epithelial cell	positive regulation of vascular endothelial growth factor production	0.0304719	3	up_regulated
Epithelial cell	positive regulation of synaptic transmission, glutamatergic	0.0304719	3	up_regulated
Epithelial cell	intrinsic apoptotic signaling pathway in response to DNA damage	0.0306875	5	up_regulated
Epithelial cell	regulation of nitric oxide biosynthetic process	0.0306875	4	up_regulated
Epithelial cell	integral component of lumenal side of endoplasmic reticulum membrane	0.0307932	3	up_regulated
Epithelial cell	lumenal side of endoplasmic reticulum membrane	0.0307932	3	up_regulated
Epithelial cell	specific granule lumen	0.0314274	4	up_regulated
Epithelial cell	response to monosaccharide	0.0318346	7	up_regulated
Epithelial cell	leukemia inhibitory factor receptor activity	0.0323006	2	up_regulated
Epithelial cell	oncostatin-M receptor activity	0.0323006	2	up_regulated
Epithelial cell	primary amine oxidase activity	0.0323006	2	up_regulated
Epithelial cell	lipopolysaccharide-mediated signaling pathway	0.0323357	4	up_regulated
Epithelial cell	antigen processing and presentation of exogenous peptide antigen via MHC class II	0.0330195	3	up_regulated
Epithelial cell	calcium-mediated signaling	0.0332494	7	up_regulated
Epithelial cell	response to transforming growth factor beta	0.0332494	8	up_regulated
Epithelial cell	antigen processing and presentation of peptide antigen	0.0337912	4	up_regulated
Epithelial cell	transforming growth factor beta binding	0.034435	3	up_regulated
Epithelial cell	regulation of epithelial cell proliferation	0.0344769	10	up_regulated
Epithelial cell	regulation of body fluid levels	0.0344769	10	up_regulated
Epithelial cell	T cell proliferation	0.0345427	7	up_regulated
Epithelial cell	regulation of nitric oxide metabolic process	0.0352823	4	up_regulated
Epithelial cell	serine-type endopeptidase complex	0.0356748	2	up_regulated
Epithelial cell	cyclooxygenase pathway	0.0359651	2	up_regulated
Epithelial cell	regulation of toll-like receptor 3 signaling pathway	0.0359651	2	up_regulated
Epithelial cell	negative regulation of glial cell apoptotic process	0.0359651	2	up_regulated
Epithelial cell	leukemia inhibitory factor signaling pathway	0.0359651	2	up_regulated
Epithelial cell	vascular process in circulatory system	0.0360926	8	up_regulated
Epithelial cell	regulation of DNA-binding transcription factor activity	0.0362996	11	up_regulated
Epithelial cell	regulation of smooth muscle contraction	0.0362996	4	up_regulated
Epithelial cell	animal organ regeneration	0.0362996	4	up_regulated
Epithelial cell	response to oxygen levels	0.036363	9	up_regulated
Epithelial cell	apoptotic mitochondrial changes	0.0366003	5	up_regulated
Epithelial cell	regulation of myeloid cell differentiation	0.0366003	7	up_regulated
Epithelial cell	prostaglandin biosynthetic process	0.0366003	3	up_regulated
Epithelial cell	myeloid cell apoptotic process	0.0366003	3	up_regulated
Epithelial cell	response to interferon-beta	0.0366003	3	up_regulated
Epithelial cell	prostanoid biosynthetic process	0.0366003	3	up_regulated
Epithelial cell	cell fate commitment involved in formation of primary germ layer	0.0366003	3	up_regulated
Epithelial cell	basement membrane organization	0.0366003	3	up_regulated
Epithelial cell	negative regulation of neuron death	0.0369644	7	up_regulated
Epithelial cell	regulation of phospholipase activity	0.0369644	4	up_regulated
Epithelial cell	leukocyte mediated immunity	0.0378555	11	up_regulated
Epithelial cell	negative regulation of defense response	0.0383341	8	up_regulated
Epithelial cell	T cell migration	0.0386501	4	up_regulated
Epithelial cell	cardiac epithelial to mesenchymal transition	0.0392044	3	up_regulated
Epithelial cell	interleukin-6 receptor binding	0.0393225	2	up_regulated
Epithelial cell	CCR2 chemokine receptor binding	0.0393225	2	up_regulated
Epithelial cell	regulation of receptor-mediated endocytosis	0.0394492	5	up_regulated
Epithelial cell	myeloid cell homeostasis	0.040974	6	up_regulated
Epithelial cell	NAD biosynthesis via nicotinamide riboside salvage pathway	0.0413511	2	up_regulated
Epithelial cell	negative regulation of fibrinolysis	0.0413511	2	up_regulated
Epithelial cell	antigen processing and presentation of peptide antigen via MHC class II	0.0416625	3	up_regulated
Epithelial cell	response to fluid shear stress	0.0416625	3	up_regulated
Epithelial cell	negative regulation of endothelial cell apoptotic process	0.0416625	3	up_regulated
Epithelial cell	smooth muscle contraction	0.0416625	5	up_regulated
Epithelial cell	response to vitamin D	0.0447885	3	up_regulated
Epithelial cell	regulation of homotypic cell-cell adhesion	0.0447885	3	up_regulated
Epithelial cell	positive regulation of cell migration involved in sprouting angiogenesis	0.0447885	3	up_regulated
Epithelial cell	lumenal side of membrane	0.0466625	3	up_regulated
Epithelial cell	monocyte differentiation	0.0483834	3	up_regulated
Epithelial cell	regulation of dendritic cell antigen processing and presentation	0.0486593	2	up_regulated
Epithelial cell	positive regulation of leukocyte tethering or rolling	0.0486593	2	up_regulated
Epithelial cell	serine-type peptidase complex	0.0497198	2	up_regulated
Epithelial cell	negative regulation of innate immune response	0.0498296	4	up_regulated
Epithelial cell	neuroinflammatory response	0.0498296	4	up_regulated
Fibroblast	collagen-containing extracellular matrix	1.3515e-19	34	up_regulated
Fibroblast	extracellular matrix structural constituent	3.05993e-17	23	up_regulated
Fibroblast	growth factor binding	3.55386e-13	18	up_regulated
Fibroblast	extracellular matrix organization	4.11055e-11	23	up_regulated
Fibroblast	extracellular structure organization	4.11055e-11	23	up_regulated
Fibroblast	external encapsulating structure organization	4.11055e-11	23	up_regulated
Fibroblast	cell chemotaxis	3.94625e-10	22	up_regulated
Fibroblast	regulation of angiogenesis	1.95147e-09	22	up_regulated
Fibroblast	regulation of vasculature development	2.28916e-09	22	up_regulated
Fibroblast	collagen binding	7.70978e-09	11	up_regulated
Fibroblast	collagen trimer	6.37594e-08	11	up_regulated
Fibroblast	glycosaminoglycan binding	1.2782e-07	16	up_regulated
Fibroblast	cytokine-mediated signaling pathway	1.75329e-07	23	up_regulated
Fibroblast	collagen fibril organization	1.7958e-07	10	up_regulated
Fibroblast	negative regulation of hydrolase activity	2.25397e-07	20	up_regulated
Fibroblast	leukocyte migration	3.69287e-07	20	up_regulated
Fibroblast	response to steroid hormone	1.17984e-06	18	up_regulated
Fibroblast	cytokine binding	1.19138e-06	12	up_regulated
Fibroblast	endoplasmic reticulum lumen	2.17633e-06	16	up_regulated
Fibroblast	complex of collagen trimers	2.17633e-06	6	up_regulated
Fibroblast	fibrillar collagen trimer	2.17633e-06	5	up_regulated
Fibroblast	banded collagen fibril	2.17633e-06	5	up_regulated
Fibroblast	endocytic vesicle lumen	2.17633e-06	6	up_regulated
Fibroblast	regulation of inflammatory response	2.71239e-06	19	up_regulated
Fibroblast	leukocyte chemotaxis	2.71239e-06	15	up_regulated
Fibroblast	regulation of cellular response to growth factor stimulus	2.71239e-06	17	up_regulated
Fibroblast	positive regulation of response to external stimulus	2.71239e-06	20	up_regulated
Fibroblast	transmembrane receptor protein serine/threonine kinase signaling pathway	4.17718e-06	18	up_regulated
Fibroblast	negative regulation of cellular component movement	4.17718e-06	18	up_regulated
Fibroblast	response to tumor necrosis factor	4.17718e-06	15	up_regulated
Fibroblast	response to fibroblast growth factor	4.22925e-06	11	up_regulated
Fibroblast	negative regulation of angiogenesis	4.289e-06	12	up_regulated
Fibroblast	extracellular matrix binding	4.39532e-06	8	up_regulated
Fibroblast	response to nutrient	4.40312e-06	12	up_regulated
Fibroblast	negative regulation of blood vessel morphogenesis	4.52794e-06	12	up_regulated
Fibroblast	negative regulation of vasculature development	4.66329e-06	12	up_regulated
Fibroblast	blood microparticle	4.72252e-06	11	up_regulated
Fibroblast	nitric oxide transport	6.64115e-06	4	up_regulated
Fibroblast	negative regulation of locomotion	8.64268e-06	18	up_regulated
Fibroblast	transforming growth factor beta receptor signaling pathway	1.08821e-05	13	up_regulated
Fibroblast	cellular response to fibroblast growth factor stimulus	2.01305e-05	10	up_regulated
Fibroblast	cellular response to transforming growth factor beta stimulus	2.14197e-05	14	up_regulated
Fibroblast	positive regulation of inflammatory response	2.14197e-05	11	up_regulated
Fibroblast	response to transforming growth factor beta	2.5936e-05	14	up_regulated
Fibroblast	positive regulation of angiogenesis	2.5936e-05	12	up_regulated
Fibroblast	positive regulation of vasculature development	2.5936e-05	12	up_regulated
Fibroblast	negative regulation of cell migration	2.93038e-05	16	up_regulated
Fibroblast	negative regulation of peptidase activity	2.93038e-05	14	up_regulated
Fibroblast	regulation of extrinsic apoptotic signaling pathway	3.06102e-05	11	up_regulated
Fibroblast	cellular response to tumor necrosis factor	3.65739e-05	13	up_regulated
Fibroblast	myeloid leukocyte migration	3.65739e-05	13	up_regulated
Fibroblast	response to corticosteroid	3.65739e-05	11	up_regulated
Fibroblast	negative regulation of cell motility	4.37731e-05	16	up_regulated
Fibroblast	viral life cycle	4.37731e-05	15	up_regulated
Fibroblast	regulation of transforming growth factor beta receptor signaling pathway	4.94087e-05	10	up_regulated
Fibroblast	endothelial cell migration	4.98121e-05	14	up_regulated
Fibroblast	cellular response to vascular endothelial growth factor stimulus	4.98121e-05	8	up_regulated
Fibroblast	heparin binding	5.0738e-05	11	up_regulated
Fibroblast	regulation of apoptotic signaling pathway	5.32534e-05	16	up_regulated
Fibroblast	viral process	5.32534e-05	17	up_regulated
Fibroblast	endothelium development	5.32534e-05	10	up_regulated
Fibroblast	regulation of cellular response to transforming growth factor beta stimulus	5.32534e-05	10	up_regulated
Fibroblast	ossification	5.47399e-05	17	up_regulated
Fibroblast	positive regulation of defense response	6.51907e-05	14	up_regulated
Fibroblast	response to lipopolysaccharide	6.51907e-05	15	up_regulated
Fibroblast	negative regulation of response to external stimulus	6.90117e-05	17	up_regulated
Fibroblast	haptoglobin-hemoglobin complex	7.3033e-05	4	up_regulated
Fibroblast	antioxidant activity	9.14925e-05	8	up_regulated
Fibroblast	haptoglobin binding	9.14925e-05	4	up_regulated
Fibroblast	extracellular matrix structural constituent conferring compression resistance	9.14925e-05	5	up_regulated
Fibroblast	regulation of endothelial cell proliferation	9.32491e-05	11	up_regulated
Fibroblast	hemoglobin complex	9.78792e-05	4	up_regulated
Fibroblast	regulation of leukocyte migration	0.000100569	12	up_regulated
Fibroblast	gas transport	0.000100569	5	up_regulated
Fibroblast	extracellular matrix structural constituent conferring tensile strength	0.000107514	6	up_regulated
Fibroblast	platelet-derived growth factor binding	0.000107514	4	up_regulated
Fibroblast	integrin binding	0.000107514	10	up_regulated
Fibroblast	negative regulation of proteolysis	0.000109662	15	up_regulated
Fibroblast	extrinsic apoptotic signaling pathway	0.000109662	12	up_regulated
Fibroblast	negative regulation of cysteine-type endopeptidase activity	0.000109662	8	up_regulated
Fibroblast	response to molecule of bacterial origin	0.000120317	15	up_regulated
Fibroblast	detoxification	0.000127716	10	up_regulated
Fibroblast	regulation of transmembrane receptor protein serine/threonine kinase signaling pathway	0.000127716	13	up_regulated
Fibroblast	epithelial cell migration	0.000130382	15	up_regulated
Fibroblast	regulation of peptidase activity	0.000130382	17	up_regulated
Fibroblast	epithelium migration	0.00014098	15	up_regulated
Fibroblast	regulation of endothelial cell migration	0.000147061	12	up_regulated
Fibroblast	cell-substrate adhesion	0.000151248	15	up_regulated
Fibroblast	response to type I interferon	0.00015631	7	up_regulated
Fibroblast	tissue migration	0.000156919	15	up_regulated
Fibroblast	endothelial cell proliferation	0.000165248	11	up_regulated
Fibroblast	regulation of epithelial cell apoptotic process	0.000194677	8	up_regulated
Fibroblast	positive regulation of cytokine production	0.000199672	17	up_regulated
Fibroblast	mononuclear cell migration	0.000202364	11	up_regulated
Fibroblast	epithelial to mesenchymal transition	0.00020942	10	up_regulated
Fibroblast	response to hydrogen peroxide	0.0002169	9	up_regulated
Fibroblast	granulocyte chemotaxis	0.0002169	9	up_regulated
Fibroblast	negative regulation of extrinsic apoptotic signaling pathway	0.000225546	8	up_regulated
Fibroblast	leukocyte cell-cell adhesion	0.000225546	15	up_regulated
Fibroblast	regulation of epithelial cell proliferation	0.000229789	15	up_regulated
Fibroblast	regulation of epithelial cell migration	0.000240103	13	up_regulated
Fibroblast	defense response to virus	0.000240103	13	up_regulated
[truncated: 1,713 more rows]

## Sheet: thyroidGOdown
celltype	description	FDR	gene_number	type
[truncated: 2,171 more rows]

[truncated: 10 more sheets: testisGOup, testisGOdown, muscleGOup, muscleGOdown, lungGOup, lungGOdown, kidneyGOup, kidneyGOdown, brainGOup, brainGOdown]
