# Supplementary material for: Single‐cell landscape analysis reveals systematic senescence in mammalian Down syndrome
Source: Clin Transl Med. 2023 Jul 17;13(7):e1310. doi: 10.1002/ctm2.1310 (PMC10352595; doi:10.1002/ctm2.1310)
Supplement: Supplementary file 6 — Supporting Information [file CTM2-13-e1310-s005.xlsx]

## Sheet: Sample Information
Tissues/Cell lines	Donor	Age	Gender	Source of sample	Sampling location	Dissociation reagent	Reagent concentration	Enzymatic digestion time
Normal lung	Donor1	22 weeks	NA	Abortion	Intact tissue	Collagenase Ⅴ	1.5mg/ml	45 min
Normal intestien	Donor2	20 weeks	Male	Abortion	Partial tissue	Collagenase Ⅱ	1mg/ml	40 min
Normal thyroid	Donor2	20 weeks	Male	Abortion	Intact tissue	collagenase I	2mg/ml	1 h
Normal muscle	Donor3	19 weeks	NA	Abortion	Limb	Collagenase Ⅱ	1mg/ml	35 min
Normal gonad	Donor2	20 weeks	Male	Abortion	Intact tissue	Collagenase Ⅳ	1mg/ml	1 h
Normal cortex	Donor6	20 weeks	Male	Abortion	Left occipital cortex	Accutase	1mg/ml	20 min
DS lung	Donor4	20 weeks	Male	Abortion	Intact tissue	Collagenase Ⅴ	1.5mg/ml	45min
DS intestine	Donor4	20 weeks	Male	Abortion	Partial tissue	Collagenase Ⅱ	1mg/ml	40 min
DS thyroid	Donor5	21 weeks	NA	Abortion	Intact tissue	collagenase I	2mg/ml	1 h
DS muscle	Donor5	21 weeks	NA	Abortion	Limb	Collagenase Ⅱ	1mg/ml	35 min
DS gonad	Donor4	20 weeks	Male	Abortion	Intact tissue	Collagenase Ⅳ	1mg/ml	1 h
DS cortex	Donor7	21 weeks	Male	Abortion	Left occipital cortex	Accutase	0.0025	20 min
mouse embryo	Littermate	Embryonic 11.5 days	NA	Ts65Dn female mice	Hole embryo without placenta and amnion, missing tale biopsies for genotyping	Accutase	0.0025	8 min

## Sheet: Analyzed Cell Number
Species	Tissues	Cell Number ( > 500 UMI)	Analysed Cell Number
Human	Normal lung	10626	2000
Human	Normal intestien	4730	4730
Human	Normal thyroid	7218	7218
Human	Normal muscle	11347	4500
Human	Normal gonad	11035	5000
Human	Normal cortex	2224	2190
Human	DS lung	2062	2062
Human	DS intestine	8962	5000
Human	DS thyroid	8603	8603
Human	DS muscle	4412	4412
Human	DS gonad	4482	4482
Human	DS cortex	9759	2500
Mouse	Ts65Dn_1	16045	15994
Mouse	Ts65Dn_2	12479	12361
Mouse	Ts65Dn_3	9335	9270
Mouse	Diploid_1	11812	11742
Mouse	Diploid_2	11927	11834
Mouse	Diploid_3	9736	9678

## Sheet: Transcript Number
Species	Tissue	MeanUMI
Human	Normal lung	698.2
Human	Normal intestien	696.2
Human	Normal thyroid	724.2
Human	Normal muscle	664.3
Human	Normal gonad	807.1
Human	Normal cortex	795.6
Human	DS lung	526.2
Human	DS intestine	557.2
Human	DS thyroid	953.6
Human	DS muscle	705.8
Human	DS gonad	598.6
Human	DS cortex	668
Mouse	Ts65Dn_1	878.2
Mouse	Ts65Dn_2	964.9
Mouse	Ts65Dn_3	994.5
Mouse	Diploid_1	1037.5
Mouse	Diploid_2	909.3
Mouse	Diploid_3	883.9

## Sheet: Oligonucleotide Sequences
	Oligonucleotide sequences used in library construction
indexed bead seqA	5'-Bead-Linker-TTTAGGGATAACAGGGTAATAAGCAGTGGTATCAACGCAGAGTACGTjjjjjjCGACTCACTACAGGGjjjjjjTCGGTGACACGATCGjjjjjjnnnnnnTTTTTTTTTTTTTTTTTTTTTTTTTTTTTT
TSO LNA	AAGCAGTGGTATCAACGCAGAGTGAAT/rG/rG/iXNA_G
TSO-PCR	AAGCAGTGGTATCAACGCAGAGT
P5	AATGATACGGCGACCACCGAGATCTACACGCCTGTCCGCGGAAGCAGTGGTATCAACGCAGAGT-s-A-s-C
2100-P5	5-AATGATACGGCGACCACCGA-3
2100-P7	5-CAAGCAGAAGACGGCATACGA-3
Read1 SeqA-GT	GCCTGTCCGCGGAAGCAGTGGTATCAACGCAGAGTACGT
N701	CAAGCAGAAGACGGCATACGAGATTAAGGCGAGTCTCGTGGGCTCGG
N702	CAAGCAGAAGACGGCATACGAGATCGTACTAGGTCTCGTGGGCTCGG
N703	CAAGCAGAAGACGGCATACGAGATAGGCAGAAGTCTCGTGGGCTCGG
N704	CAAGCAGAAGACGGCATACGAGATTCCTGAGCGTCTCGTGGGCTCGG
N705	CAAGCAGAAGACGGCATACGAGATGGACTCCTGTCTCGTGGGCTCGG
N706	CAAGCAGAAGACGGCATACGAGATTAGGCATGGTCTCGTGGGCTCGG
N707	CAAGCAGAAGACGGCATACGAGATCTCTCTACGTCTCGTGGGCTCGG
N708	CAAGCAGAAGACGGCATACGAGATCAGAGAGGGTCTCGTGGGCTCGG
N709	CAAGCAGAAGACGGCATACGAGATGCTACGCTGTCTCGTGGGCTCGG
N710	CAAGCAGAAGACGGCATACGAGATCGAGGCTGGTCTCGTGGGCTCGG
N711	CAAGCAGAAGACGGCATACGAGATAAGAGGCAGTCTCGTGGGCTCGG
N712	CAAGCAGAAGACGGCATACGAGATGTAGAGGAGTCTCGTGGGCTCGG
